# Supplementary material for: Synthesis of a π‐Extended Phenazine Diimide Derivative and Characterization of Its Closed‐Shell Reduced States
Source: Chemistry. 2026 Feb 15;32(17):e03285. doi: 10.1002/chem.202503285 (PMC13150043; doi:10.1002/chem.202503285)
Supplement: Supplementary file 2 — Supporting File 2: 1aLT.cif. [file CHEM-32-e03285-s004.cif]

data_1LT

_publ_section_title
;
Phenazine extended naphthalene imides: a novel electrochromic member
of the PAH imides family.
;
_publ_contact_author_name        'Nicola Demitri'

_publ_contact_author_address     
;
Elettra-Sincrotrone Trieste, S.S. 14 Km 163.5 in Area Science Park, 
34149 Basovizza - Trieste, Italy.
;
_publ_contact_author_email       nicola.demitri@elettra.eu
_publ_contact_author_phone       '+39 040 375 8861'
loop_
_publ_author_name
_publ_author_address
'Dosso, Jacopo'
;
Department of Chemical and Pharmaceutical Sciences, CENMAT, Centre for
Excellence for Nanostructured Materials, INSTM UdR Trieste, University
of Trieste, via Licio Giorgieri 1, 34127 Trieste, Italy.
;
'Rigodanza, Francesco'
;
Department of Chemical and Pharmaceutical Sciences, CENMAT, Centre for
Excellence for Nanostructured Materials, INSTM UdR Trieste, University
of Trieste, via Licio Giorgieri 1, 34127 Trieste, Italy.
;
'Bartolomei, Beatrice'
;
Department of Chemical and Pharmaceutical Sciences, CENMAT, Centre for
Excellence for Nanostructured Materials, INSTM UdR Trieste, University
of Trieste, via Licio Giorgieri 1, 34127 Trieste, Italy.
;
'Misia, Giuseppe'
;
Department of Chemical and Pharmaceutical Sciences, CENMAT, Centre for
Excellence for Nanostructured Materials, INSTM UdR Trieste, University
of Trieste, via Licio Giorgieri 1, 34127 Trieste, Italy.
;
'Costa, Paolo'
;
Department of Chemical Sciences, University of Padova, 35131 Padova, Italy.
;
'Demitri, Nicola'
;
Elettra-Sincrotrone Trieste, S.S. 14 Km 163.5 in Area Science Park, 
34149 Basovizza - Trieste, Italy.
;
'Prato, Maurizio'
;
Department of Chemical and Pharmaceutical Sciences, CENMAT, Centre for
Excellence for Nanostructured Materials, INSTM UdR Trieste, University
of Trieste, via Licio Giorgieri 1, 34127 Trieste, Italy.
;

_publ_section_abstract
;
The structure of 1LT, C~48~H~42~N~4~O~4~ 3.5(C~6~H~4~Cl~2~) 1.5(CH~4~O),
at 100 K has triclinic (<i>P</i>-1) symmetry.
;
_publ_contact_letter 
;
Please consider this CIF for publication. I certify that this contibution is the
original work of those listed as authors; that it has not been published
before (in any language or medium) and is not being considered for publication
elsewhere; that all authors concur with and are aware of the submission; that
all workers involved in the study are listed as authors or given proper credit
in the acknowledgements; that I have obtained permission for and acknowledged
the source of any excerpts from other copyright works; and that to the best of
my knowledge the paper contains no statements which are libellous, unlawful or
in any way actionable. All coauthors have made significant scientific
contributions to the work reported, including the ideas and their execution,
and share responsibility and accountability for the results.
;
 
_audit_creation_method            'SHELXL-2018/3'
_shelx_SHELXL_version_number      '2018/3'
_chemical_name_systematic         ?
_chemical_name_common             ?
_chemical_melting_point           ?
_chemical_formula_moiety
 'C48 H42 N4 O4, 3.5(C6 H4 Cl2), 1.5(C H4 O)'
_chemical_formula_sum
 'C70.50 H62 Cl7 N4 O5.50'
_chemical_formula_weight          1301.39

loop_
 _atom_type_symbol
 _atom_type_description
 _atom_type_scat_dispersion_real
 _atom_type_scat_dispersion_imag
 _atom_type_scat_source
 'C'  'C'   0.0020   0.0012
 'International Tables Vol C Tables 4.2.6.8 and 6.1.1.4'
 'H'  'H'   0.0000   0.0000
 'International Tables Vol C Tables 4.2.6.8 and 6.1.1.4'
 'N'  'N'   0.0042   0.0025
 'International Tables Vol C Tables 4.2.6.8 and 6.1.1.4'
 'O'  'O'   0.0077   0.0045
 'International Tables Vol C Tables 4.2.6.8 and 6.1.1.4'
 'Cl'  'Cl'   0.1198   0.1216
 'International Tables Vol C Tables 4.2.6.8 and 6.1.1.4'
 
_space_group_crystal_system       triclinic
_space_group_IT_number            2
_space_group_name_H-M_alt         'P -1'
_space_group_name_Hall            '-P 1'
 
_shelx_space_group_comment
;
The symmetry employed for this shelxl refinement is uniquely defined
by the following loop, which should always be used as a source of
symmetry information in preference to the above space-group names.
They are only intended as comments.
;
 
loop_
 _space_group_symop_operation_xyz
 'x, y, z'
 '-x, -y, -z'
 
_cell_length_a                    9.334(2)
_cell_length_b                    10.741(2)
_cell_length_c                    17.503(4)
_cell_angle_alpha                 86.46(3)
_cell_angle_beta                  78.17(3)
_cell_angle_gamma                 73.98(3)
_cell_volume                      1650.8(6)
_cell_formula_units_Z             1
_cell_measurement_temperature     100(2)
_cell_measurement_reflns_used     16975
_cell_measurement_theta_min       1.720
_cell_measurement_theta_max       29.990
 
_exptl_crystal_description        'Thin plates'
_exptl_crystal_colour             'Yellow'
_exptl_crystal_density_meas       ?
_exptl_crystal_density_method     ?
_exptl_crystal_density_diffrn     1.309          
_exptl_crystal_F_000              676
_exptl_transmission_factor_min    ?
_exptl_transmission_factor_max    ?
_exptl_crystal_size_max           0.100
_exptl_crystal_size_mid           0.050
_exptl_crystal_size_min           0.020
_exptl_absorpt_coefficient_mu     0.242
_shelx_estimated_absorpt_T_min    0.976
_shelx_estimated_absorpt_T_max    0.995
_exptl_absorpt_correction_type    none
_exptl_absorpt_correction_T_min   ?
_exptl_absorpt_correction_T_max   ?
_exptl_absorpt_process_details    ?
_exptl_absorpt_special_details    ?
_diffrn_ambient_temperature       100(2)
_diffrn_radiation_wavelength      0.620


_diffrn_standards_number 0
_diffrn_standards_interval_count 0
_diffrn_standards_decay_% 0
_diffrn_measurement_method       'Rotating crystal'
_diffrn_radiation_type           Synchrotron
_diffrn_source                   'Elettra Synchrotron - XRD2 BL'
_diffrn_measurement_device_type  
;
'Arinax MD2s Goniometer, Pilatus 6M detector'
;

_diffrn_detector_area_resol_mean  ?
_diffrn_reflns_number             74505
_diffrn_reflns_av_unetI/netI      0.0626
_diffrn_reflns_av_R_equivalents   0.0637
_diffrn_reflns_limit_h_min        -15
_diffrn_reflns_limit_h_max        15
_diffrn_reflns_limit_k_min        -16
_diffrn_reflns_limit_k_max        16
_diffrn_reflns_limit_l_min        -28
_diffrn_reflns_limit_l_max        28
_diffrn_reflns_theta_min          1.720
_diffrn_reflns_theta_max          29.990
_diffrn_reflns_theta_full         21.835
_diffrn_measured_fraction_theta_max   0.949
_diffrn_measured_fraction_theta_full  0.996
_diffrn_reflns_Laue_measured_fraction_max    0.949
_diffrn_reflns_Laue_measured_fraction_full   0.996
_diffrn_reflns_point_group_measured_fraction_max   0.949
_diffrn_reflns_point_group_measured_fraction_full  0.996
_reflns_number_total              13765
_reflns_number_gt                 12208
_reflns_threshold_expression      'I > 2\s(I)'
_reflns_Friedel_coverage          0.000
_reflns_Friedel_fraction_max      .
_reflns_Friedel_fraction_full     .
 
_reflns_special_details
;
 Reflections were merged by SHELXL according to the crystal
 class for the calculation of statistics and refinement.
 
 Structure factors included contributions from the .fab file.
 
 _reflns_Friedel_fraction is defined as the number of unique
 Friedel pairs measured divided by the number that would be
 possible theoretically, ignoring centric projections and
 systematic absences.
;
 
_computing_data_collection       'MXCuBE3 (Mueller,2017)'
_computing_cell_refinement       'XDS (Kabsch, 2010)'
_computing_data_reduction        'XDS (Kabsch, 2010)'
_computing_structure_solution    'SHELXT (Sheldrick, 2015)'
_computing_structure_refinement  'SHELXL-2018/3 (Sheldrick, 2015)'
_computing_molecular_graphics    'Ortep3 for Windows - Coot'
_computing_publication_material  'enCIFer - publCIF'
 
_refine_special_details
;
Hydrogen atoms were included at calculated positions with isotropic 
Ufactors=1.2Ueq (Ufactors=1.5Ueq for methyl and hydroxyl groups). Anisotropic
thermal motion modeling has been applied to all atoms that belong to 
conformations with higher occupancies. Geometric and occupancy restrains
(DFIX, FLAT, SADI and SUMP) have been used to model disordered fragments.
;

_refine_ls_structure_factor_coef  Fsqd
_refine_ls_matrix_type            full
_refine_ls_weighting_scheme       calc
_refine_ls_weighting_details
'w=1/[\s^2^(Fo^2^)+(0.1686P)^2^+0.9938P] where P=(Fo^2^+2Fc^2^)/3'
_atom_sites_solution_primary      direct
_atom_sites_solution_secondary    difmap
_atom_sites_solution_hydrogens    geom
_refine_ls_hydrogen_treatment     constr
_refine_ls_extinction_method      'SHELXL-2018/3 (Sheldrick 2018)'
_refine_ls_extinction_coef        0.043(7)
_refine_ls_extinction_expression
 'Fc^*^=kFc[1+0.001xFc^2^\l^3^/sin(2\q)]^-1/4^'
_refine_ls_number_reflns          13765
_refine_ls_number_parameters      483
_refine_ls_number_restraints      39
_refine_ls_R_factor_all           0.1068
_refine_ls_R_factor_gt            0.1008
_refine_ls_wR_factor_ref          0.2984
_refine_ls_wR_factor_gt           0.2906
_refine_ls_goodness_of_fit_ref    1.037
_refine_ls_restrained_S_all       1.051
_refine_ls_shift/su_max           0.000
_refine_ls_shift/su_mean          0.000
 
loop_
 _atom_site_label
 _atom_site_type_symbol
 _atom_site_fract_x
 _atom_site_fract_y
 _atom_site_fract_z
 _atom_site_U_iso_or_equiv
 _atom_site_adp_type
 _atom_site_occupancy
 _atom_site_site_symmetry_order  
 _atom_site_calc_flag
 _atom_site_refinement_flags_posn
 _atom_site_refinement_flags_adp
 _atom_site_refinement_flags_occupancy
 _atom_site_disorder_assembly
 _atom_site_disorder_group
O2_1 O 0.58181(12) 0.23676(12) 0.38712(7) 0.0291(2) Uani 1 1 d . . . . .
O1_1 O 0.91244(12) 0.38389(13) 0.20109(7) 0.0329(3) Uani 1 1 d . . . . .
N1_1 N 0.74341(11) 0.31699(11) 0.29545(7) 0.02088(19) Uani 1 1 d . . . . .
N2_1 N 0.64379(12) 0.52466(13) -0.02434(7) 0.0257(2) Uani 1 1 d . . . . .
C4_1 C 0.52670(13) 0.37254(13) 0.19747(8) 0.0217(2) Uani 1 1 d . . . . .
C15_1 C 0.94614(13) 0.15948(13) 0.34694(8) 0.0237(2) Uani 1 1 d . . . . .
C3_1 C 0.67225(13) 0.39705(13) 0.17029(8) 0.0219(2) Uani 1 1 d . . . . .
C5_1 C 0.49146(13) 0.32082(13) 0.27227(8) 0.0226(2) Uani 1 1 d . . . . .
C6_1 C 0.60424(13) 0.28764(12) 0.32341(8) 0.0218(2) Uani 1 1 d . . . . .
C19_1 C 0.85442(14) 0.38211(13) 0.39685(9) 0.0253(2) Uani 1 1 d . . . . .
C2_1 C 0.78653(13) 0.36692(13) 0.22162(8) 0.0231(2) Uani 1 1 d . . . . .
C14_1 C 0.85170(13) 0.28577(12) 0.34721(8) 0.0210(2) Uani 1 1 d . . . . .
C18_1 C 0.95724(15) 0.34798(14) 0.44760(9) 0.0286(3) Uani 1 1 d . . . . .
H18_1 H 0.962543 0.411246 0.481755 0.034 Uiso 1 1 calc R U . . .
C16_1 C 1.04596(15) 0.13002(14) 0.39926(9) 0.0276(3) Uani 1 1 d . . . . .
H16_1 H 1.110782 0.044803 0.400735 0.033 Uiso 1 1 calc R U . . .
C12_1 C 0.60202(13) 0.47691(14) 0.04669(8) 0.0237(2) Uani 1 1 d . . . . .
C10_1 C 0.41685(13) 0.40157(14) 0.14943(8) 0.0248(2) Uani 1 1 d . . . . .
C11_1 C 0.45666(13) 0.45206(14) 0.07167(8) 0.0240(2) Uani 1 1 d . . . . .
C13_1 C 0.70868(14) 0.44814(14) 0.09812(8) 0.0246(2) Uani 1 1 d . . . . .
H13_1 H 0.805172 0.464834 0.081722 0.030 Uiso 1 1 calc R U . . .
C7_1 C 0.34886(15) 0.30104(16) 0.30007(9) 0.0288(3) Uani 1 1 d . . . . .
H7_1 H 0.325949 0.265943 0.350829 0.035 Uiso 1 1 calc R U . . .
C17_1 C 1.05158(15) 0.22307(15) 0.44879(9) 0.0283(3) Uani 1 1 d . . . . .
H17_1 H 1.120291 0.201519 0.483816 0.034 Uiso 1 1 calc R U . . .
C20_1 C 0.94810(16) 0.05631(15) 0.29099(10) 0.0312(3) Uani 1 1 d . . . . .
H20_1 H 0.863452 0.091890 0.262070 0.037 Uiso 1 1 calc R U . . .
C9_1 C 0.27290(15) 0.38148(18) 0.17863(9) 0.0317(3) Uani 1 1 d . . . . .
H9_1 H 0.198229 0.401465 0.146868 0.038 Uiso 1 1 calc R U . . .
C8_1 C 0.23911(16) 0.33289(18) 0.25317(10) 0.0335(3) Uani 1 1 d . . . . .
H8_1 H 0.140940 0.321084 0.272621 0.040 Uiso 1 1 calc R U . . .
C23_1 C 0.7549(2) 0.52006(15) 0.39578(12) 0.0375(4) Uani 1 1 d . . . . .
H23_1 H 0.672259 0.520360 0.367295 0.045 Uiso 1 1 calc R U . . .
C25_1 C 0.6801(2) 0.5728(2) 0.47801(16) 0.0497(5) Uani 1 1 d . . . . .
H25A_1 H 0.623203 0.514353 0.506363 0.074 Uiso 1 1 calc R U . . .
H25B_1 H 0.610527 0.658970 0.474242 0.074 Uiso 1 1 calc R U . . .
H25C_1 H 0.758713 0.578926 0.505988 0.074 Uiso 1 1 calc R U . . .
C22_1 C 0.9238(3) -0.06743(19) 0.33315(14) 0.0457(4) Uani 1 1 d . . . . .
H22A_1 H 1.005948 -0.104411 0.361689 0.069 Uiso 1 1 calc R U . . .
H22B_1 H 0.923677 -0.130207 0.294844 0.069 Uiso 1 1 calc R U . . .
H22C_1 H 0.826054 -0.046941 0.369919 0.069 Uiso 1 1 calc R U . . .
C21_1 C 1.0976(2) 0.0264(2) 0.23153(14) 0.0487(5) Uani 1 1 d . . . . .
H21A_1 H 1.096589 -0.037237 0.193983 0.073 Uiso 1 1 calc R U . . .
H21B_1 H 1.182401 -0.008935 0.258595 0.073 Uiso 1 1 calc R U . . .
H21C_1 H 1.109812 0.106075 0.203863 0.073 Uiso 1 1 calc R U . . .
C24_1 C 0.8471(3) 0.6083(2) 0.35141(17) 0.0552(6) Uani 1 1 d . . . . .
H24A_1 H 0.930635 0.607897 0.377509 0.083 Uiso 1 1 calc R U . . .
H24B_1 H 0.781263 0.696730 0.350387 0.083 Uiso 1 1 calc R U . . .
H24C_1 H 0.888633 0.576980 0.297848 0.083 Uiso 1 1 calc R U . . .
Cl1A_12 Cl 0.2987(3) 0.62415(17) 0.3458(2) 0.0784(8) Uani 0.480(5) 1 d D . P A 1
C1A_12 C 0.3645(3) 0.75121(17) 0.36370(19) 0.0347(8) Uani 0.480(5) 1 d DG . P A 1
C6A_12 C 0.3250(3) 0.8086(3) 0.43683(16) 0.0335(7) Uani 0.480(5) 1 d DG . P A 1
H6A_12 H 0.260353 0.777275 0.478127 0.040 Uiso 0.480(5) 1 calc R U P A 1
C5A_12 C 0.3801(3) 0.9117(3) 0.44954(14) 0.0295(8) Uani 0.480(5) 1 d G . P A 1
H5A_12 H 0.353107 0.950854 0.499521 0.035 Uiso 0.480(5) 1 calc R U P A 1
C4A_12 C 0.4747(4) 0.9574(3) 0.3891(2) 0.0336(9) Uani 0.480(5) 1 d G . P A 1
H4A_12 H 0.512339 1.027903 0.397800 0.040 Uiso 0.480(5) 1 calc R U P A 1
C3A_12 C 0.5142(4) 0.9001(3) 0.31598(18) 0.063(2) Uani 0.480(5) 1 d DG . P A 1
H3A_12 H 0.578818 0.931375 0.274685 0.075 Uiso 0.480(5) 1 calc R U P A 1
C2A_12 C 0.4591(4) 0.7970(3) 0.30327(14) 0.0594(16) Uani 0.480(5) 1 d DG . P A 1
Cl2A_12 Cl 0.5068(6) 0.7259(3) 0.21419(15) 0.157(2) Uani 0.480(5) 1 d D . P A 1
Cl1B_12 Cl 0.5960(3) 0.9417(4) 0.22998(15) 0.0771(12) Uani 0.259(3) 1 d D . P B 2
C1B_12 C 0.4932(4) 0.8969(5) 0.3145(3) 0.048(3) Uiso 0.259(3) 1 d DG . P B 2
C6B_12 C 0.4624(7) 0.9756(5) 0.3793(3) 0.0357(19) Uiso 0.259(3) 1 d DG . P B 2
H6B_12 H 0.498543 1.050676 0.375491 0.043 Uiso 0.259(3) 1 calc R U P B 2
C5B_12 C 0.3787(8) 0.9446(6) 0.4495(3) 0.054(3) Uiso 0.259(3) 1 d G . P B 2
H5B_12 H 0.357674 0.998400 0.493737 0.065 Uiso 0.259(3) 1 calc R U P B 2
C4B_12 C 0.3258(8) 0.8347(6) 0.4550(3) 0.046(2) Uiso 0.259(3) 1 d G . P B 2
H4B_12 H 0.268646 0.813524 0.503029 0.055 Uiso 0.259(3) 1 calc R U P B 2
C3B_12 C 0.3566(7) 0.7560(5) 0.3903(3) 0.049(2) Uiso 0.259(3) 1 d DG . P B 2
H3B_12 H 0.320486 0.680922 0.394074 0.059 Uiso 0.259(3) 1 calc R U P B 2
C2B_12 C 0.4403(6) 0.7870(4) 0.3201(3) 0.050(2) Uiso 0.259(3) 1 d DG . P B 2
Cl2B_12 Cl 0.4743(12) 0.6862(4) 0.2429(4) 0.173(6) Uani 0.259(3) 1 d D . P B 2
Cl1C_12 Cl 0.3705(9) 0.6426(5) 0.3038(5) 0.112(3) Uani 0.273(5) 1 d D . P C 3
C1C_12 C 0.4015(5) 0.7711(4) 0.3411(3) 0.0376(15) Uiso 0.273(5) 1 d DG . P C 3
C6C_12 C 0.3385(6) 0.8002(5) 0.4192(3) 0.0365(17) Uiso 0.273(5) 1 d DG . P C 3
H6C_12 H 0.280326 0.748149 0.449472 0.044 Uiso 0.273(5) 1 calc R U P C 3
C5C_12 C 0.3607(7) 0.9055(6) 0.4529(2) 0.045(3) Uiso 0.273(5) 1 d G . P C 3
H5C_12 H 0.317662 0.925439 0.506218 0.054 Uiso 0.273(5) 1 calc R U P C 3
C4C_12 C 0.4458(7) 0.9818(5) 0.4085(3) 0.0358(16) Uiso 0.273(5) 1 d G . P C 3
H4C_12 H 0.461006 1.053736 0.431543 0.043 Uiso 0.273(5) 1 calc R U P C 3
C3C_12 C 0.5088(6) 0.9527(6) 0.3304(3) 0.056(2) Uiso 0.273(5) 1 d DG . P C 3
H3C_12 H 0.567017 1.004742 0.300122 0.067 Uiso 0.273(5) 1 calc R U P C 3
C2C_12 C 0.4866(4) 0.8473(5) 0.2967(2) 0.0490(18) Uiso 0.273(5) 1 d DG . P C 3
Cl2C_12 Cl 0.5660(6) 0.8143(10) 0.2009(2) 0.188(6) Uani 0.273(5) 1 d D . P C 3
Cl1A_11 Cl 0.82799(14) 0.08711(11) 0.09868(7) 0.0547(3) Uani 0.602(3) 1 d . . P D 1
C1A_11 C 0.9129(3) 0.1720(2) 0.02049(12) 0.0461(7) Uani 0.602(3) 1 d G . P D 1
C6A_11 C 1.0469(3) 0.2003(3) 0.02615(14) 0.0556(9) Uani 0.602(3) 1 d G . P D 1
H6A_11 H 1.090441 0.174114 0.071060 0.067 Uiso 0.602(3) 1 calc R U P D 1
C5A_11 C 1.1173(3) 0.2669(3) -0.03390(18) 0.0598(10) Uani 0.602(3) 1 d G . P D 1
H5A_11 H 1.208941 0.286280 -0.030034 0.072 Uiso 0.602(3) 1 calc R U P D 1
C4A_11 C 1.0537(3) 0.3053(3) -0.09961(15) 0.0601(10) Uani 0.602(3) 1 d G . P D 1
H4A_11 H 1.101775 0.350817 -0.140652 0.072 Uiso 0.602(3) 1 calc R U P D 1
C3A_11 C 0.9196(3) 0.2770(3) -0.10527(12) 0.0542(10) Uani 0.602(3) 1 d G . P D 1
H3A_11 H 0.876105 0.303188 -0.150177 0.065 Uiso 0.602(3) 1 calc R U P D 1
C2A_11 C 0.8492(2) 0.2104(2) -0.04522(14) 0.0526(9) Uani 0.602(3) 1 d G . P D 1
Cl2A_11 Cl 0.68171(13) 0.18040(13) -0.05216(8) 0.0674(4) Uani 0.602(3) 1 d . . P D 1
Cl1B_11 Cl 1.1468(10) 0.2746(7) -0.0022(5) 0.094(3) Uani 0.148(3) 1 d . . P E 2
C1B_11 C 1.0131(11) 0.2596(12) -0.0534(6) 0.051(3) Uiso 0.148(3) 1 d G . P E 2
C6B_11 C 0.9996(12) 0.3182(12) -0.1256(6) 0.058(4) Uiso 0.148(3) 1 d G . P E 2
H6B_11 H 1.073828 0.359371 -0.152028 0.069 Uiso 0.148(3) 1 calc R U P E 2
C5B_11 C 0.8773(13) 0.3166(11) -0.1591(5) 0.049(3) Uiso 0.148(3) 1 d G . P E 2
H5B_11 H 0.868021 0.356726 -0.208404 0.059 Uiso 0.148(3) 1 calc R U P E 2
C4B_11 C 0.7686(11) 0.2564(12) -0.1204(6) 0.055(4) Uiso 0.148(3) 1 d G . P E 2
H4B_11 H 0.685087 0.255337 -0.143283 0.066 Uiso 0.148(3) 1 calc R U P E 2
C3B_11 C 0.7822(12) 0.1978(11) -0.0482(6) 0.051(3) Uiso 0.148(3) 1 d G . P E 2
H3B_11 H 0.707960 0.156593 -0.021785 0.061 Uiso 0.148(3) 1 calc R U P E 2
C2B_11 C 0.9045(13) 0.1993(11) -0.0147(5) 0.051(3) Uiso 0.148(3) 1 d G . P E 2
Cl2B_11 Cl 0.9353(13) 0.1226(7) 0.0751(4) 0.084(3) Uani 0.148(3) 1 d . . P E 2
CC_13 C 0.8769(19) 0.1242(17) 0.0800(10) 0.057(4) Uiso 0.227(5) 1 d D . P F -3
HC1_13 H 0.974370 0.064547 0.056879 0.086 Uiso 0.227(5) 1 calc R U P F -3
HC2_13 H 0.895339 0.193748 0.107057 0.086 Uiso 0.227(5) 1 calc R U P F -3
HC3_13 H 0.820823 0.161421 0.038708 0.086 Uiso 0.227(5) 1 calc R U P F -3
OC_13 O 0.7909(7) 0.0561(6) 0.1338(4) 0.0368(14) Uiso 0.227(5) 1 d D . P F -3
HC_13 H 0.704478 0.068562 0.122860 0.055 Uiso 0.227(5) 1 calc R U P F -3
 
loop_
 _atom_site_aniso_label
 _atom_site_aniso_U_11
 _atom_site_aniso_U_22
 _atom_site_aniso_U_33
 _atom_site_aniso_U_23
 _atom_site_aniso_U_13
 _atom_site_aniso_U_12
O2_1 0.0203(4) 0.0413(6) 0.0315(5) 0.0098(4) -0.0130(4) -0.0139(4)
O1_1 0.0165(4) 0.0538(7) 0.0356(5) 0.0128(5) -0.0147(4) -0.0172(4)
N1_1 0.0128(4) 0.0257(4) 0.0276(5) 0.0032(4) -0.0110(3) -0.0064(3)
N2_1 0.0145(4) 0.0383(6) 0.0290(5) 0.0051(4) -0.0115(4) -0.0104(4)
C4_1 0.0126(4) 0.0283(5) 0.0277(5) 0.0021(4) -0.0098(4) -0.0073(4)
C15_1 0.0149(4) 0.0263(5) 0.0312(6) 0.0007(4) -0.0103(4) -0.0036(4)
C3_1 0.0125(4) 0.0295(5) 0.0271(5) 0.0026(4) -0.0099(4) -0.0073(4)
C5_1 0.0130(4) 0.0297(5) 0.0286(5) 0.0032(4) -0.0102(4) -0.0077(4)
C6_1 0.0136(4) 0.0261(5) 0.0286(5) 0.0021(4) -0.0096(4) -0.0068(4)
C19_1 0.0190(5) 0.0246(5) 0.0368(6) 0.0006(4) -0.0160(4) -0.0061(4)
C2_1 0.0135(4) 0.0309(5) 0.0287(5) 0.0041(4) -0.0109(4) -0.0081(4)
C14_1 0.0132(4) 0.0249(5) 0.0278(5) 0.0028(4) -0.0106(4) -0.0059(3)
C18_1 0.0227(5) 0.0310(6) 0.0377(7) -0.0012(5) -0.0188(5) -0.0069(4)
C16_1 0.0180(5) 0.0289(6) 0.0374(7) 0.0029(5) -0.0148(5) -0.0026(4)
C12_1 0.0130(4) 0.0335(6) 0.0285(5) 0.0029(4) -0.0105(4) -0.0086(4)
C10_1 0.0131(4) 0.0360(6) 0.0293(5) 0.0046(5) -0.0104(4) -0.0097(4)
C11_1 0.0131(4) 0.0344(6) 0.0283(5) 0.0037(4) -0.0106(4) -0.0088(4)
C13_1 0.0140(4) 0.0361(6) 0.0281(5) 0.0040(4) -0.0112(4) -0.0098(4)
C7_1 0.0164(5) 0.0423(7) 0.0326(6) 0.0084(5) -0.0118(4) -0.0128(5)
C17_1 0.0188(5) 0.0348(6) 0.0355(6) 0.0038(5) -0.0164(5) -0.0070(4)
C20_1 0.0228(5) 0.0289(6) 0.0417(7) -0.0066(5) -0.0134(5) -0.0005(4)
C9_1 0.0149(5) 0.0516(8) 0.0346(6) 0.0099(6) -0.0130(5) -0.0148(5)
C8_1 0.0167(5) 0.0540(9) 0.0364(7) 0.0130(6) -0.0135(5) -0.0173(5)
C23_1 0.0352(7) 0.0254(6) 0.0597(10) -0.0045(6) -0.0325(7) -0.0032(5)
C25_1 0.0307(7) 0.0436(9) 0.0742(14) -0.0227(9) -0.0233(8) 0.0050(6)
C22_1 0.0502(10) 0.0321(7) 0.0608(12) -0.0039(7) -0.0198(9) -0.0134(7)
C21_1 0.0341(8) 0.0589(12) 0.0490(10) -0.0196(9) -0.0045(7) -0.0045(8)
C24_1 0.0754(16) 0.0310(8) 0.0713(15) 0.0113(9) -0.0381(13) -0.0195(9)
Cl1A_12 0.0934(15) 0.0370(6) 0.121(2) -0.0154(9) -0.0583(14) -0.0144(7)
C1A_12 0.0401(18) 0.0242(12) 0.047(2) 0.0037(13) -0.0281(17) -0.0064(12)
C6A_12 0.0277(15) 0.0255(14) 0.048(2) 0.0011(16) -0.0178(14) -0.0007(10)
C5A_12 0.0269(14) 0.0260(14) 0.0371(18) 0.0027(10) -0.0243(12) 0.0026(10)
C4A_12 0.0310(16) 0.0252(13) 0.050(2) 0.0016(16) -0.0228(17) -0.0058(12)
C3A_12 0.087(5) 0.047(3) 0.049(3) -0.008(2) 0.004(3) -0.022(3)
C2A_12 0.103(5) 0.0323(19) 0.046(2) -0.0111(17) -0.026(3) -0.013(2)
Cl2A_12 0.340(7) 0.0800(19) 0.0480(12) -0.0231(10) -0.002(2) -0.071(3)
Cl1B_12 0.0547(14) 0.138(3) 0.0402(11) -0.0084(14) 0.0055(9) -0.0370(17)
Cl2B_12 0.370(15) 0.046(2) 0.104(5) -0.025(2) -0.135(7) 0.013(4)
Cl1C_12 0.141(6) 0.057(2) 0.149(6) -0.037(3) -0.088(5) 0.005(3)
Cl2C_12 0.096(3) 0.339(15) 0.0458(17) 0.005(4) 0.0147(18) 0.056(6)
Cl1A_11 0.0576(6) 0.0454(5) 0.0576(6) -0.0137(4) -0.0033(4) -0.0108(4)
C1A_11 0.0527(18) 0.0363(13) 0.0423(15) -0.0080(12) -0.0069(13) -0.0004(12)
C6A_11 0.067(2) 0.0469(18) 0.0527(19) -0.0022(15) -0.0254(18) -0.0052(17)
C5A_11 0.061(3) 0.049(2) 0.071(3) 0.003(2) -0.020(2) -0.0138(18)
C4A_11 0.065(3) 0.049(2) 0.067(3) 0.0025(18) -0.020(2) -0.0111(18)
C3A_11 0.060(2) 0.0490(18) 0.0441(16) -0.0129(14) -0.0172(15) 0.0086(16)
C2A_11 0.0497(19) 0.0464(17) 0.0518(19) -0.0207(14) -0.0144(15) 0.0112(14)
Cl2A_11 0.0493(5) 0.0723(7) 0.0749(7) -0.0359(6) -0.0113(5) -0.0001(4)
Cl1B_11 0.113(6) 0.080(4) 0.114(6) -0.013(4) -0.075(5) -0.026(4)
Cl2B_11 0.113(7) 0.070(3) 0.047(2) -0.017(2) -0.041(3) 0.030(4)
 
_geom_special_details
;
 All esds (except the esd in the dihedral angle between two l.s. planes)
 are estimated using the full covariance matrix.  The cell esds are taken
 into account individually in the estimation of esds in distances, angles
 and torsion angles; correlations between esds in cell parameters are only
 used when they are defined by crystal symmetry.  An approximate (isotropic)
 treatment of cell esds is used for estimating esds involving l.s. planes.
;
 
loop_
 _geom_bond_atom_site_label_1
 _geom_bond_atom_site_label_2
 _geom_bond_distance
 _geom_bond_site_symmetry_2
 _geom_bond_publ_flag
O2_1 C6_1 1.2157(17) . ?
O1_1 C2_1 1.2167(15) . ?
N1_1 C2_1 1.3929(18) . ?
N1_1 C6_1 1.4045(16) . ?
N1_1 C14_1 1.4511(15) . ?
N2_1 C11_1 1.3384(16) 2_665 ?
N2_1 C12_1 1.3393(18) . ?
C4_1 C5_1 1.4019(19) . ?
C4_1 C10_1 1.4143(17) . ?
C4_1 C3_1 1.4347(17) . ?
C15_1 C14_1 1.3986(18) . ?
C15_1 C16_1 1.3994(18) . ?
C15_1 C20_1 1.517(2) . ?
C3_1 C13_1 1.3615(19) . ?
C3_1 C2_1 1.4886(17) . ?
C5_1 C7_1 1.3897(17) . ?
C5_1 C6_1 1.4752(17) . ?
C19_1 C18_1 1.3999(18) . ?
C19_1 C14_1 1.4003(19) . ?
C19_1 C23_1 1.517(2) . ?
C18_1 C17_1 1.389(2) . ?
C18_1 H18_1 0.9500 . ?
C16_1 C17_1 1.381(2) . ?
C16_1 H16_1 0.9500 . ?
C12_1 C11_1 1.4302(17) . ?
C12_1 C13_1 1.4355(17) . ?
C10_1 C9_1 1.4064(18) . ?
C10_1 C11_1 1.448(2) . ?
C13_1 H13_1 0.9500 . ?
C7_1 C8_1 1.3989(19) . ?
C7_1 H7_1 0.9500 . ?
C17_1 H17_1 0.9500 . ?
C20_1 C21_1 1.527(3) . ?
C20_1 C22_1 1.530(3) . ?
C20_1 H20_1 1.0000 . ?
C9_1 C8_1 1.383(2) . ?
C9_1 H9_1 0.9500 . ?
C8_1 H8_1 0.9500 . ?
C23_1 C24_1 1.525(3) . ?
C23_1 C25_1 1.533(3) . ?
C23_1 H23_1 1.0000 . ?
C25_1 H25A_1 0.9800 . ?
C25_1 H25B_1 0.9800 . ?
C25_1 H25C_1 0.9800 . ?
C22_1 H22A_1 0.9800 . ?
C22_1 H22B_1 0.9800 . ?
C22_1 H22C_1 0.9800 . ?
C21_1 H21A_1 0.9800 . ?
C21_1 H21B_1 0.9800 . ?
C21_1 H21C_1 0.9800 . ?
C24_1 H24A_1 0.9800 . ?
C24_1 H24B_1 0.9800 . ?
C24_1 H24C_1 0.9800 . ?
Cl1A_12 C1A_12 1.712(2) . ?
C1A_12 C6A_12 1.3900 . ?
C1A_12 C2A_12 1.3900 . ?
C6A_12 C5A_12 1.3900 . ?
C6A_12 H6A_12 0.9500 . ?
C5A_12 C4A_12 1.3900 . ?
C5A_12 H5A_12 0.9500 . ?
C4A_12 C3A_12 1.3900 . ?
C4A_12 H4A_12 0.9500 . ?
C3A_12 C2A_12 1.3900 . ?
C3A_12 H3A_12 0.9500 . ?
C2A_12 Cl2A_12 1.699(3) . ?
Cl1B_12 C1B_12 1.711(4) . ?
C1B_12 C6B_12 1.3900 . ?
C1B_12 C2B_12 1.3900 . ?
C6B_12 C5B_12 1.3900 . ?
C6B_12 H6B_12 0.9500 . ?
C5B_12 C4B_12 1.3900 . ?
C5B_12 H5B_12 0.9500 . ?
C4B_12 C3B_12 1.3900 . ?
C4B_12 H4B_12 0.9500 . ?
C3B_12 C2B_12 1.3900 . ?
C3B_12 H3B_12 0.9500 . ?
C2B_12 Cl2B_12 1.707(5) . ?
Cl1C_12 C1C_12 1.680(4) . ?
C1C_12 C6C_12 1.3900 . ?
C1C_12 C2C_12 1.3900 . ?
C6C_12 C5C_12 1.3900 . ?
C6C_12 H6C_12 0.9500 . ?
C5C_12 C4C_12 1.3900 . ?
C5C_12 H5C_12 0.9500 . ?
C4C_12 C3C_12 1.3900 . ?
C4C_12 H4C_12 0.9500 . ?
C3C_12 C2C_12 1.3900 . ?
C3C_12 H3C_12 0.9500 . ?
C2C_12 Cl2C_12 1.705(4) . ?
Cl1A_11 C1A_11 1.770(2) . ?
C1A_11 C6A_11 1.3900 . ?
C1A_11 C2A_11 1.3900 . ?
C6A_11 C5A_11 1.3900 . ?
C6A_11 H6A_11 0.9500 . ?
C5A_11 C4A_11 1.3900 . ?
C5A_11 H5A_11 0.9500 . ?
C4A_11 C3A_11 1.3900 . ?
C4A_11 H4A_11 0.9500 . ?
C3A_11 C2A_11 1.3900 . ?
C3A_11 H3A_11 0.9500 . ?
C2A_11 Cl2A_11 1.710(2) . ?
Cl1B_11 C1B_11 1.724(10) . ?
C1B_11 C6B_11 1.3900 . ?
C1B_11 C2B_11 1.3900 . ?
C6B_11 C5B_11 1.3900 . ?
C6B_11 H6B_11 0.9500 . ?
C5B_11 C4B_11 1.3900 . ?
C5B_11 H5B_11 0.9500 . ?
C4B_11 C3B_11 1.3900 . ?
C4B_11 H4B_11 0.9500 . ?
C3B_11 C2B_11 1.3900 . ?
C3B_11 H3B_11 0.9500 . ?
C2B_11 Cl2B_11 1.769(9) . ?
CC_13 OC_13 1.412(9) . ?
CC_13 HC1_13 0.9800 . ?
CC_13 HC2_13 0.9800 . ?
CC_13 HC3_13 0.9800 . ?
OC_13 HC_13 0.8400 . ?
 
loop_
 _geom_angle_atom_site_label_1
 _geom_angle_atom_site_label_2
 _geom_angle_atom_site_label_3
 _geom_angle
 _geom_angle_site_symmetry_1
 _geom_angle_site_symmetry_3
 _geom_angle_publ_flag
C2_1 N1_1 C6_1 125.13(10) . . ?
C2_1 N1_1 C14_1 118.61(10) . . ?
C6_1 N1_1 C14_1 116.19(10) . . ?
C11_1 N2_1 C12_1 117.01(11) 2_665 . ?
C5_1 C4_1 C10_1 119.37(11) . . ?
C5_1 C4_1 C3_1 120.27(11) . . ?
C10_1 C4_1 C3_1 120.36(12) . . ?
C14_1 C15_1 C16_1 117.66(12) . . ?
C14_1 C15_1 C20_1 122.90(11) . . ?
C16_1 C15_1 C20_1 119.41(12) . . ?
C13_1 C3_1 C4_1 121.34(11) . . ?
C13_1 C3_1 C2_1 118.80(11) . . ?
C4_1 C3_1 C2_1 119.85(11) . . ?
C7_1 C5_1 C4_1 120.61(11) . . ?
C7_1 C5_1 C6_1 118.64(12) . . ?
C4_1 C5_1 C6_1 120.75(11) . . ?
O2_1 C6_1 N1_1 119.77(11) . . ?
O2_1 C6_1 C5_1 123.19(11) . . ?
N1_1 C6_1 C5_1 117.04(11) . . ?
C18_1 C19_1 C14_1 117.35(12) . . ?
C18_1 C19_1 C23_1 119.81(12) . . ?
C14_1 C19_1 C23_1 122.81(11) . . ?
O1_1 C2_1 N1_1 120.56(11) . . ?
O1_1 C2_1 C3_1 122.60(12) . . ?
N1_1 C2_1 C3_1 116.84(10) . . ?
C15_1 C14_1 C19_1 122.74(11) . . ?
C15_1 C14_1 N1_1 118.51(11) . . ?
C19_1 C14_1 N1_1 118.72(11) . . ?
C17_1 C18_1 C19_1 121.02(13) . . ?
C17_1 C18_1 H18_1 119.5 . . ?
C19_1 C18_1 H18_1 119.5 . . ?
C17_1 C16_1 C15_1 120.95(12) . . ?
C17_1 C16_1 H16_1 119.5 . . ?
C15_1 C16_1 H16_1 119.5 . . ?
N2_1 C12_1 C11_1 122.01(11) . . ?
N2_1 C12_1 C13_1 118.30(11) . . ?
C11_1 C12_1 C13_1 119.68(12) . . ?
C9_1 C10_1 C4_1 119.23(12) . . ?
C9_1 C10_1 C11_1 122.22(11) . . ?
C4_1 C10_1 C11_1 118.55(11) . . ?
N2_1 C11_1 C12_1 120.98(12) 2_665 . ?
N2_1 C11_1 C10_1 119.34(11) 2_665 . ?
C12_1 C11_1 C10_1 119.67(11) . . ?
C3_1 C13_1 C12_1 120.33(11) . . ?
C3_1 C13_1 H13_1 119.8 . . ?
C12_1 C13_1 H13_1 119.8 . . ?
C5_1 C7_1 C8_1 119.89(13) . . ?
C5_1 C7_1 H7_1 120.1 . . ?
C8_1 C7_1 H7_1 120.1 . . ?
C16_1 C17_1 C18_1 120.28(12) . . ?
C16_1 C17_1 H17_1 119.9 . . ?
C18_1 C17_1 H17_1 119.9 . . ?
C15_1 C20_1 C21_1 109.65(14) . . ?
C15_1 C20_1 C22_1 112.47(15) . . ?
C21_1 C20_1 C22_1 110.52(16) . . ?
C15_1 C20_1 H20_1 108.0 . . ?
C21_1 C20_1 H20_1 108.0 . . ?
C22_1 C20_1 H20_1 108.0 . . ?
C8_1 C9_1 C10_1 120.57(12) . . ?
C8_1 C9_1 H9_1 119.7 . . ?
C10_1 C9_1 H9_1 119.7 . . ?
C9_1 C8_1 C7_1 120.29(12) . . ?
C9_1 C8_1 H8_1 119.9 . . ?
C7_1 C8_1 H8_1 119.9 . . ?
C19_1 C23_1 C24_1 110.25(17) . . ?
C19_1 C23_1 C25_1 112.50(16) . . ?
C24_1 C23_1 C25_1 110.19(17) . . ?
C19_1 C23_1 H23_1 107.9 . . ?
C24_1 C23_1 H23_1 107.9 . . ?
C25_1 C23_1 H23_1 107.9 . . ?
C23_1 C25_1 H25A_1 109.5 . . ?
C23_1 C25_1 H25B_1 109.5 . . ?
H25A_1 C25_1 H25B_1 109.5 . . ?
C23_1 C25_1 H25C_1 109.5 . . ?
H25A_1 C25_1 H25C_1 109.5 . . ?
H25B_1 C25_1 H25C_1 109.5 . . ?
C20_1 C22_1 H22A_1 109.5 . . ?
C20_1 C22_1 H22B_1 109.5 . . ?
H22A_1 C22_1 H22B_1 109.5 . . ?
C20_1 C22_1 H22C_1 109.5 . . ?
H22A_1 C22_1 H22C_1 109.5 . . ?
H22B_1 C22_1 H22C_1 109.5 . . ?
C20_1 C21_1 H21A_1 109.5 . . ?
C20_1 C21_1 H21B_1 109.5 . . ?
H21A_1 C21_1 H21B_1 109.5 . . ?
C20_1 C21_1 H21C_1 109.5 . . ?
H21A_1 C21_1 H21C_1 109.5 . . ?
H21B_1 C21_1 H21C_1 109.5 . . ?
C23_1 C24_1 H24A_1 109.5 . . ?
C23_1 C24_1 H24B_1 109.5 . . ?
H24A_1 C24_1 H24B_1 109.5 . . ?
C23_1 C24_1 H24C_1 109.5 . . ?
H24A_1 C24_1 H24C_1 109.5 . . ?
H24B_1 C24_1 H24C_1 109.5 . . ?
C6A_12 C1A_12 C2A_12 120.0 . . ?
C6A_12 C1A_12 Cl1A_12 121.3(2) . . ?
C2A_12 C1A_12 Cl1A_12 118.7(2) . . ?
C1A_12 C6A_12 C5A_12 120.0 . . ?
C1A_12 C6A_12 H6A_12 120.0 . . ?
C5A_12 C6A_12 H6A_12 120.0 . . ?
C4A_12 C5A_12 C6A_12 120.0 . . ?
C4A_12 C5A_12 H5A_12 120.0 . . ?
C6A_12 C5A_12 H5A_12 120.0 . . ?
C5A_12 C4A_12 C3A_12 120.0 . . ?
C5A_12 C4A_12 H4A_12 120.0 . . ?
C3A_12 C4A_12 H4A_12 120.0 . . ?
C2A_12 C3A_12 C4A_12 120.0 . . ?
C2A_12 C3A_12 H3A_12 120.0 . . ?
C4A_12 C3A_12 H3A_12 120.0 . . ?
C3A_12 C2A_12 C1A_12 120.0 . . ?
C3A_12 C2A_12 Cl2A_12 120.4(2) . . ?
C1A_12 C2A_12 Cl2A_12 119.6(2) . . ?
C6B_12 C1B_12 C2B_12 120.0 . . ?
C6B_12 C1B_12 Cl1B_12 117.3(3) . . ?
C2B_12 C1B_12 Cl1B_12 122.7(3) . . ?
C1B_12 C6B_12 C5B_12 120.0 . . ?
C1B_12 C6B_12 H6B_12 120.0 . . ?
C5B_12 C6B_12 H6B_12 120.0 . . ?
C4B_12 C5B_12 C6B_12 120.0 . . ?
C4B_12 C5B_12 H5B_12 120.0 . . ?
C6B_12 C5B_12 H5B_12 120.0 . . ?
C5B_12 C4B_12 C3B_12 120.0 . . ?
C5B_12 C4B_12 H4B_12 120.0 . . ?
C3B_12 C4B_12 H4B_12 120.0 . . ?
C2B_12 C3B_12 C4B_12 120.0 . . ?
C2B_12 C3B_12 H3B_12 120.0 . . ?
C4B_12 C3B_12 H3B_12 120.0 . . ?
C3B_12 C2B_12 C1B_12 120.0 . . ?
C3B_12 C2B_12 Cl2B_12 117.7(3) . . ?
C1B_12 C2B_12 Cl2B_12 122.3(3) . . ?
C6C_12 C1C_12 C2C_12 120.0 . . ?
C6C_12 C1C_12 Cl1C_12 117.7(3) . . ?
C2C_12 C1C_12 Cl1C_12 122.3(3) . . ?
C5C_12 C6C_12 C1C_12 120.0 . . ?
C5C_12 C6C_12 H6C_12 120.0 . . ?
C1C_12 C6C_12 H6C_12 120.0 . . ?
C6C_12 C5C_12 C4C_12 120.0 . . ?
C6C_12 C5C_12 H5C_12 120.0 . . ?
C4C_12 C5C_12 H5C_12 120.0 . . ?
C3C_12 C4C_12 C5C_12 120.0 . . ?
C3C_12 C4C_12 H4C_12 120.0 . . ?
C5C_12 C4C_12 H4C_12 120.0 . . ?
C4C_12 C3C_12 C2C_12 120.0 . . ?
C4C_12 C3C_12 H3C_12 120.0 . . ?
C2C_12 C3C_12 H3C_12 120.0 . . ?
C3C_12 C2C_12 C1C_12 120.0 . . ?
C3C_12 C2C_12 Cl2C_12 118.7(3) . . ?
C1C_12 C2C_12 Cl2C_12 121.3(3) . . ?
C6A_11 C1A_11 C2A_11 120.0 . . ?
C6A_11 C1A_11 Cl1A_11 118.12(16) . . ?
C2A_11 C1A_11 Cl1A_11 121.88(16) . . ?
C1A_11 C6A_11 C5A_11 120.0 . . ?
C1A_11 C6A_11 H6A_11 120.0 . . ?
C5A_11 C6A_11 H6A_11 120.0 . . ?
C4A_11 C5A_11 C6A_11 120.0 . . ?
C4A_11 C5A_11 H5A_11 120.0 . . ?
C6A_11 C5A_11 H5A_11 120.0 . . ?
C5A_11 C4A_11 C3A_11 120.0 . . ?
C5A_11 C4A_11 H4A_11 120.0 . . ?
C3A_11 C4A_11 H4A_11 120.0 . . ?
C4A_11 C3A_11 C2A_11 120.0 . . ?
C4A_11 C3A_11 H3A_11 120.0 . . ?
C2A_11 C3A_11 H3A_11 120.0 . . ?
C3A_11 C2A_11 C1A_11 120.0 . . ?
C3A_11 C2A_11 Cl2A_11 119.24(17) . . ?
C1A_11 C2A_11 Cl2A_11 120.73(17) . . ?
C6B_11 C1B_11 C2B_11 120.0 . . ?
C6B_11 C1B_11 Cl1B_11 122.9(7) . . ?
C2B_11 C1B_11 Cl1B_11 116.6(7) . . ?
C5B_11 C6B_11 C1B_11 120.0 . . ?
C5B_11 C6B_11 H6B_11 120.0 . . ?
C1B_11 C6B_11 H6B_11 120.0 . . ?
C6B_11 C5B_11 C4B_11 120.0 . . ?
C6B_11 C5B_11 H5B_11 120.0 . . ?
C4B_11 C5B_11 H5B_11 120.0 . . ?
C3B_11 C4B_11 C5B_11 120.0 . . ?
C3B_11 C4B_11 H4B_11 120.0 . . ?
C5B_11 C4B_11 H4B_11 120.0 . . ?
C4B_11 C3B_11 C2B_11 120.0 . . ?
C4B_11 C3B_11 H3B_11 120.0 . . ?
C2B_11 C3B_11 H3B_11 120.0 . . ?
C3B_11 C2B_11 C1B_11 120.0 . . ?
C3B_11 C2B_11 Cl2B_11 123.4(8) . . ?
C1B_11 C2B_11 Cl2B_11 116.6(8) . . ?
OC_13 CC_13 HC1_13 109.5 . . ?
OC_13 CC_13 HC2_13 109.5 . . ?
HC1_13 CC_13 HC2_13 109.5 . . ?
OC_13 CC_13 HC3_13 109.5 . . ?
HC1_13 CC_13 HC3_13 109.5 . . ?
HC2_13 CC_13 HC3_13 109.5 . . ?
CC_13 OC_13 HC_13 109.5 . . ?
 
loop_
 _geom_torsion_atom_site_label_1
 _geom_torsion_atom_site_label_2
 _geom_torsion_atom_site_label_3
 _geom_torsion_atom_site_label_4
 _geom_torsion
 _geom_torsion_site_symmetry_1
 _geom_torsion_site_symmetry_2
 _geom_torsion_site_symmetry_3
 _geom_torsion_site_symmetry_4
 _geom_torsion_publ_flag
C5_1 C4_1 C3_1 C13_1 -179.50(13) . . . . ?
C10_1 C4_1 C3_1 C13_1 -0.2(2) . . . . ?
C5_1 C4_1 C3_1 C2_1 0.3(2) . . . . ?
C10_1 C4_1 C3_1 C2_1 179.59(12) . . . . ?
C10_1 C4_1 C5_1 C7_1 -1.6(2) . . . . ?
C3_1 C4_1 C5_1 C7_1 177.74(13) . . . . ?
C10_1 C4_1 C5_1 C6_1 179.08(12) . . . . ?
C3_1 C4_1 C5_1 C6_1 -1.6(2) . . . . ?
C2_1 N1_1 C6_1 O2_1 175.39(13) . . . . ?
C14_1 N1_1 C6_1 O2_1 -1.31(19) . . . . ?
C2_1 N1_1 C6_1 C5_1 -4.38(19) . . . . ?
C14_1 N1_1 C6_1 C5_1 178.91(11) . . . . ?
C7_1 C5_1 C6_1 O2_1 4.4(2) . . . . ?
C4_1 C5_1 C6_1 O2_1 -176.28(13) . . . . ?
C7_1 C5_1 C6_1 N1_1 -175.84(13) . . . . ?
C4_1 C5_1 C6_1 N1_1 3.49(19) . . . . ?
C6_1 N1_1 C2_1 O1_1 -176.63(13) . . . . ?
C14_1 N1_1 C2_1 O1_1 0.0(2) . . . . ?
C6_1 N1_1 C2_1 C3_1 3.1(2) . . . . ?
C14_1 N1_1 C2_1 C3_1 179.74(11) . . . . ?
C13_1 C3_1 C2_1 O1_1 -1.4(2) . . . . ?
C4_1 C3_1 C2_1 O1_1 178.84(14) . . . . ?
C13_1 C3_1 C2_1 N1_1 178.87(12) . . . . ?
C4_1 C3_1 C2_1 N1_1 -0.88(19) . . . . ?
C16_1 C15_1 C14_1 C19_1 0.4(2) . . . . ?
C20_1 C15_1 C14_1 C19_1 -177.44(13) . . . . ?
C16_1 C15_1 C14_1 N1_1 -177.74(12) . . . . ?
C20_1 C15_1 C14_1 N1_1 4.41(19) . . . . ?
C18_1 C19_1 C14_1 C15_1 0.1(2) . . . . ?
C23_1 C19_1 C14_1 C15_1 178.39(14) . . . . ?
C18_1 C19_1 C14_1 N1_1 178.27(12) . . . . ?
C23_1 C19_1 C14_1 N1_1 -3.5(2) . . . . ?
C2_1 N1_1 C14_1 C15_1 -92.57(15) . . . . ?
C6_1 N1_1 C14_1 C15_1 84.36(15) . . . . ?
C2_1 N1_1 C14_1 C19_1 89.20(16) . . . . ?
C6_1 N1_1 C14_1 C19_1 -93.87(15) . . . . ?
C14_1 C19_1 C18_1 C17_1 -0.5(2) . . . . ?
C23_1 C19_1 C18_1 C17_1 -178.82(15) . . . . ?
C14_1 C15_1 C16_1 C17_1 -0.6(2) . . . . ?
C20_1 C15_1 C16_1 C17_1 177.34(14) . . . . ?
C11_1 N2_1 C12_1 C11_1 -0.3(2) 2_665 . . . ?
C11_1 N2_1 C12_1 C13_1 178.59(13) 2_665 . . . ?
C5_1 C4_1 C10_1 C9_1 1.9(2) . . . . ?
C3_1 C4_1 C10_1 C9_1 -177.47(14) . . . . ?
C5_1 C4_1 C10_1 C11_1 -178.56(13) . . . . ?
C3_1 C4_1 C10_1 C11_1 2.1(2) . . . . ?
N2_1 C12_1 C11_1 N2_1 0.3(2) . . . 2_665 ?
C13_1 C12_1 C11_1 N2_1 -178.56(13) . . . 2_665 ?
N2_1 C12_1 C11_1 C10_1 -179.39(13) . . . . ?
C13_1 C12_1 C11_1 C10_1 1.8(2) . . . . ?
C9_1 C10_1 C11_1 N2_1 -3.0(2) . . . 2_665 ?
C4_1 C10_1 C11_1 N2_1 177.44(13) . . . 2_665 ?
C9_1 C10_1 C11_1 C12_1 176.69(15) . . . . ?
C4_1 C10_1 C11_1 C12_1 -2.9(2) . . . . ?
C4_1 C3_1 C13_1 C12_1 -1.0(2) . . . . ?
C2_1 C3_1 C13_1 C12_1 179.23(12) . . . . ?
N2_1 C12_1 C13_1 C3_1 -178.69(13) . . . . ?
C11_1 C12_1 C13_1 C3_1 0.2(2) . . . . ?
C4_1 C5_1 C7_1 C8_1 0.0(2) . . . . ?
C6_1 C5_1 C7_1 C8_1 179.33(14) . . . . ?
C15_1 C16_1 C17_1 C18_1 0.2(2) . . . . ?
C19_1 C18_1 C17_1 C16_1 0.3(2) . . . . ?
C14_1 C15_1 C20_1 C21_1 110.03(17) . . . . ?
C16_1 C15_1 C20_1 C21_1 -67.8(2) . . . . ?
C14_1 C15_1 C20_1 C22_1 -126.57(16) . . . . ?
C16_1 C15_1 C20_1 C22_1 55.61(19) . . . . ?
C4_1 C10_1 C9_1 C8_1 -0.5(3) . . . . ?
C11_1 C10_1 C9_1 C8_1 179.89(16) . . . . ?
C10_1 C9_1 C8_1 C7_1 -1.1(3) . . . . ?
C5_1 C7_1 C8_1 C9_1 1.3(3) . . . . ?
C18_1 C19_1 C23_1 C24_1 76.9(2) . . . . ?
C14_1 C19_1 C23_1 C24_1 -101.31(17) . . . . ?
C18_1 C19_1 C23_1 C25_1 -46.5(2) . . . . ?
C14_1 C19_1 C23_1 C25_1 135.26(15) . . . . ?
C2A_12 C1A_12 C6A_12 C5A_12 0.0 . . . . ?
Cl1A_12 C1A_12 C6A_12 C5A_12 -179.9 . . . . ?
C1A_12 C6A_12 C5A_12 C4A_12 0.0 . . . . ?
C6A_12 C5A_12 C4A_12 C3A_12 0.0 . . . . ?
C5A_12 C4A_12 C3A_12 C2A_12 0.0 . . . . ?
C4A_12 C3A_12 C2A_12 C1A_12 0.0 . . . . ?
C4A_12 C3A_12 C2A_12 Cl2A_12 -179.90(13) . . . . ?
C6A_12 C1A_12 C2A_12 C3A_12 0.0 . . . . ?
Cl1A_12 C1A_12 C2A_12 C3A_12 179.9 . . . . ?
C6A_12 C1A_12 C2A_12 Cl2A_12 179.90(13) . . . . ?
Cl1A_12 C1A_12 C2A_12 Cl2A_12 -0.16(13) . . . . ?
C2B_12 C1B_12 C6B_12 C5B_12 0.0 . . . . ?
Cl1B_12 C1B_12 C6B_12 C5B_12 179.66(13) . . . . ?
C1B_12 C6B_12 C5B_12 C4B_12 0.0 . . . . ?
C6B_12 C5B_12 C4B_12 C3B_12 0.0 . . . . ?
C5B_12 C4B_12 C3B_12 C2B_12 0.0 . . . . ?
C4B_12 C3B_12 C2B_12 C1B_12 0.0 . . . . ?
C4B_12 C3B_12 C2B_12 Cl2B_12 179.9 . . . . ?
C6B_12 C1B_12 C2B_12 C3B_12 0.0 . . . . ?
Cl1B_12 C1B_12 C2B_12 C3B_12 -179.64(14) . . . . ?
C6B_12 C1B_12 C2B_12 Cl2B_12 -179.93(5) . . . . ?
Cl1B_12 C1B_12 C2B_12 Cl2B_12 0.44(15) . . . . ?
C2C_12 C1C_12 C6C_12 C5C_12 0.0 . . . . ?
Cl1C_12 C1C_12 C6C_12 C5C_12 180.0 . . . . ?
C1C_12 C6C_12 C5C_12 C4C_12 0.0 . . . . ?
C6C_12 C5C_12 C4C_12 C3C_12 0.0 . . . . ?
C5C_12 C4C_12 C3C_12 C2C_12 0.0 . . . . ?
C4C_12 C3C_12 C2C_12 C1C_12 0.0 . . . . ?
C4C_12 C3C_12 C2C_12 Cl2C_12 -179.84(13) . . . . ?
C6C_12 C1C_12 C2C_12 C3C_12 0.0 . . . . ?
Cl1C_12 C1C_12 C2C_12 C3C_12 180.00(5) . . . . ?
C6C_12 C1C_12 C2C_12 Cl2C_12 179.84(14) . . . . ?
Cl1C_12 C1C_12 C2C_12 Cl2C_12 -0.16(15) . . . . ?
C2A_11 C1A_11 C6A_11 C5A_11 0.0 . . . . ?
Cl1A_11 C1A_11 C6A_11 C5A_11 -179.95(19) . . . . ?
C1A_11 C6A_11 C5A_11 C4A_11 0.0 . . . . ?
C6A_11 C5A_11 C4A_11 C3A_11 0.0 . . . . ?
C5A_11 C4A_11 C3A_11 C2A_11 0.0 . . . . ?
C4A_11 C3A_11 C2A_11 C1A_11 0.0 . . . . ?
C4A_11 C3A_11 C2A_11 Cl2A_11 178.24(19) . . . . ?
C6A_11 C1A_11 C2A_11 C3A_11 0.0 . . . . ?
Cl1A_11 C1A_11 C2A_11 C3A_11 179.94(19) . . . . ?
C6A_11 C1A_11 C2A_11 Cl2A_11 -178.2(2) . . . . ?
Cl1A_11 C1A_11 C2A_11 Cl2A_11 1.7(2) . . . . ?
C2B_11 C1B_11 C6B_11 C5B_11 0.0 . . . . ?
Cl1B_11 C1B_11 C6B_11 C5B_11 -171.5(10) . . . . ?
C1B_11 C6B_11 C5B_11 C4B_11 0.0 . . . . ?
C6B_11 C5B_11 C4B_11 C3B_11 0.0 . . . . ?
C5B_11 C4B_11 C3B_11 C2B_11 0.0 . . . . ?
C4B_11 C3B_11 C2B_11 C1B_11 0.0 . . . . ?
C4B_11 C3B_11 C2B_11 Cl2B_11 -177.7(10) . . . . ?
C6B_11 C1B_11 C2B_11 C3B_11 0.0 . . . . ?
Cl1B_11 C1B_11 C2B_11 C3B_11 172.0(9) . . . . ?
C6B_11 C1B_11 C2B_11 Cl2B_11 177.8(9) . . . . ?
Cl1B_11 C1B_11 C2B_11 Cl2B_11 -10.1(9) . . . . ?
 
_refine_diff_density_max    1.705
_refine_diff_density_min   -0.876
_refine_diff_density_rms    0.133

_shelx_res_file
;
TITL PJD01_XDS_aimless_unmerged_a.res in P-1
    PJD01_XDS_aimless_unmerged_sq.res
    created by SHELXL-2018/3 at 17:05:45 on 17-Jul-2022
CELL 0.61990   9.33400  10.74100  17.50250  86.4640  78.1685  73.9835
ZERR    1.00   0.00187   0.00215   0.00350   0.0300   0.0300   0.0300
LATT   1
SFAC  C    H    N    O    CL
DISP    H     0.00000    0.00000         0.66
DISP    C     0.00201    0.00119         8.75
DISP    N     0.00416    0.00245        14.28
DISP    O     0.00771    0.00451        22.87
DISP    CL    0.11982    0.12156       450.13
UNIT  70.5 62 4 5.5 7
REM UNIT  72 58 4 5 8 ...senza MOH resta residuo
REM UNIT  69.5 58 4 4.5 7 + CH4O, il MOH in void ha + di 2 componenti

MERG   2
FMAP   2
PLAN   20
SIZE     0.020   0.050   0.100
ACTA
LIST 4
BOND   $H
CONF
WPDB  -2
L.S. 22 0    9
TEMP -173.15
shel 180 0.62

REM HFIX_dcb 43 c3a c4a c5a c6a c3b c4b c5b c6b c3c c4c c5c c6c
REM HFIX_NDI  43   -1.20 C7 C8 C9 C13
REM HFIX_NDI  13   -1.20 C20 C23
REM HFIX_NDI  137   -1.50 C25 C22 C21 C24
REM HFIX_NDI   43   -1.20 C18 C16 C17
REM HFIX_MOH 137 CC CA CB
REM HFIX_MOH 83 OC OA OB

SUMP 1.0 0.005 1.0 2 1.0 3 1.0 4
SUMP 1.0 0.005 1.0 5 1.0 6 1.0 7

REM SIMU_dcb 0.01

ABIN

REM Omit extracted on Sun Jul 17 17:04:32 2022
omit 1 2 3
omit 0 0 1
omit -1 4 2
omit 2 1 1
omit 0 4 1
omit 1 5 5
omit -2 -1 1

WGHT    0.168600    0.993800
EXTI    0.042841
FVAR       0.20522   0.47975   0.25889   0.27308   0.60243   0.14777   0.22709
RESI 1 ndi
O2    4    0.581806    0.236761    0.387120    11.00000    0.02030    0.04131 =
         0.03147    0.00976   -0.01299   -0.01393
O1    4    0.912435    0.383892    0.201092    11.00000    0.01650    0.05381 =
         0.03561    0.01279   -0.01467   -0.01719
N1    3    0.743415    0.316988    0.295455    11.00000    0.01278    0.02570 =
         0.02761    0.00322   -0.01103   -0.00639
N2    3    0.643791    0.524664   -0.024341    11.00000    0.01446    0.03825 =
         0.02902    0.00514   -0.01152   -0.01043
C4    1    0.526697    0.372545    0.197475    11.00000    0.01257    0.02831 =
         0.02770    0.00206   -0.00979   -0.00733
C15   1    0.946138    0.159484    0.346939    11.00000    0.01487    0.02630 =
         0.03115    0.00070   -0.01032   -0.00361
C3    1    0.672250    0.397050    0.170295    11.00000    0.01248    0.02948 =
         0.02713    0.00262   -0.00989   -0.00731
C5    1    0.491463    0.320820    0.272273    11.00000    0.01302    0.02974 =
         0.02856    0.00317   -0.01024   -0.00766
C6    1    0.604244    0.287641    0.323413    11.00000    0.01360    0.02609 =
         0.02862    0.00214   -0.00957   -0.00682
C19   1    0.854418    0.382112    0.396848    11.00000    0.01900    0.02463 =
         0.03684    0.00064   -0.01596   -0.00607
C2    1    0.786534    0.366917    0.221616    11.00000    0.01352    0.03092 =
         0.02867    0.00406   -0.01086   -0.00806
C14   1    0.851703    0.285768    0.347210    11.00000    0.01321    0.02487 =
         0.02776    0.00282   -0.01060   -0.00586
C18   1    0.957237    0.347975    0.447600    11.00000    0.02274    0.03099 =
         0.03770   -0.00119   -0.01876   -0.00689
AFIX  43
H18   2    0.962543    0.411246    0.481755    11.00000   -1.20000
AFIX   0
C16   1    1.045959    0.130024    0.399262    11.00000    0.01802    0.02895 =
         0.03743    0.00294   -0.01476   -0.00260
AFIX  43
H16   2    1.110782    0.044803    0.400735    11.00000   -1.20000
AFIX   0
C12   1    0.602017    0.476910    0.046689    11.00000    0.01302    0.03346 =
         0.02848    0.00288   -0.01046   -0.00859
C10   1    0.416850    0.401568    0.149435    11.00000    0.01312    0.03598 =
         0.02927    0.00456   -0.01045   -0.00975
C11   1    0.456659    0.452058    0.071671    11.00000    0.01314    0.03438 =
         0.02829    0.00370   -0.01061   -0.00879
C13   1    0.708679    0.448141    0.098123    11.00000    0.01401    0.03615 =
         0.02807    0.00397   -0.01120   -0.00978
AFIX  43
H13   2    0.805172    0.464834    0.081722    11.00000   -1.20000
AFIX   0
C7    1    0.348862    0.301039    0.300066    11.00000    0.01644    0.04227 =
         0.03260    0.00843   -0.01184   -0.01285
AFIX  43
H7    2    0.325949    0.265943    0.350829    11.00000   -1.20000
AFIX   0
C17   1    1.051585    0.223067    0.448789    11.00000    0.01881    0.03481 =
         0.03546    0.00383   -0.01644   -0.00704
AFIX  43
H17   2    1.120291    0.201519    0.483816    11.00000   -1.20000
AFIX   0
C20   1    0.948103    0.056310    0.290986    11.00000    0.02285    0.02892 =
         0.04174   -0.00660   -0.01338   -0.00046
AFIX  13
H20   2    0.863452    0.091890    0.262070    11.00000   -1.20000
AFIX   0
C9    1    0.272898    0.381479    0.178631    11.00000    0.01492    0.05163 =
         0.03455    0.00991   -0.01298   -0.01483
AFIX  43
H9    2    0.198229    0.401465    0.146868    11.00000   -1.20000
AFIX   0
C8    1    0.239112    0.332888    0.253172    11.00000    0.01671    0.05404 =
         0.03640    0.01297   -0.01346   -0.01732
AFIX  43
H8    2    0.140940    0.321084    0.272621    11.00000   -1.20000
AFIX   0
C23   1    0.754919    0.520061    0.395779    11.00000    0.03517    0.02545 =
         0.05973   -0.00455   -0.03248   -0.00317
AFIX  13
H23   2    0.672259    0.520360    0.367295    11.00000   -1.20000
AFIX   0
C25   1    0.680091    0.572838    0.478010    11.00000    0.03074    0.04361 =
         0.07422   -0.02275   -0.02328    0.00499
AFIX 137
H25A  2    0.623203    0.514353    0.506363    11.00000   -1.50000
H25B  2    0.610527    0.658970    0.474242    11.00000   -1.50000
H25C  2    0.758713    0.578926    0.505988    11.00000   -1.50000
AFIX   0
C22   1    0.923759   -0.067426    0.333146    11.00000    0.05022    0.03205 =
         0.06077   -0.00392   -0.01980   -0.01345
AFIX 137
H22A  2    1.005948   -0.104411    0.361689    11.00000   -1.50000
H22B  2    0.923677   -0.130207    0.294844    11.00000   -1.50000
H22C  2    0.826054   -0.046941    0.369919    11.00000   -1.50000
AFIX   0
C21   1    1.097617    0.026372    0.231532    11.00000    0.03415    0.05886 =
         0.04901   -0.01964   -0.00446   -0.00452
AFIX 137
H21A  2    1.096589   -0.037237    0.193983    11.00000   -1.50000
H21B  2    1.182401   -0.008935    0.258595    11.00000   -1.50000
H21C  2    1.109812    0.106075    0.203863    11.00000   -1.50000
AFIX   0
C24   1    0.847103    0.608305    0.351415    11.00000    0.07537    0.03098 =
         0.07130    0.01128   -0.03805   -0.01946
AFIX 137
H24A  2    0.930635    0.607897    0.377509    11.00000   -1.50000
H24B  2    0.781263    0.696730    0.350387    11.00000   -1.50000
H24C  2    0.888633    0.576980    0.297848    11.00000   -1.50000
AFIX   0

RESI 12 dcb
FLAT_12 0.01 cl1a cl2a c1a c3a c5a
FLAT_12 0.01 cl1b cl2b c2b c4b c6b
FLAT_12 0.01 cl1c cl2c c1c c3c c5c
SADI_12 0.01 cl1a c2a cl2a c1a cl1b c2b cl2b c1b cl1c c2c cl2c c1c
SADI_12 0.01 cl1a c6a cl2a c3a cl1b c6b cl2b c3b cl1c c6c cl2c c3c
PART    1
rem same_12 0.01 cl1c > cl2c
CL1A  5    0.298673    0.624145    0.345842    21.00000    0.09343    0.03696 =
         0.12139   -0.01535   -0.05831   -0.01441
AFIX  66
C1A   1    0.364486    0.751215    0.363698    21.00000    0.04011    0.02421 =
         0.04660    0.00371   -0.02808   -0.00637
C6A   1    0.324998    0.808556    0.436830    21.00000    0.02766    0.02546 =
         0.04798    0.00115   -0.01781   -0.00070
AFIX  43
H6A   2    0.260353    0.777275    0.478127    21.00000   -1.20000
AFIX  65
C5A   1    0.380096    0.911664    0.449538    21.00000    0.02694    0.02604 =
         0.03714    0.00274   -0.02429    0.00263
AFIX  43
H5A   2    0.353107    0.950854    0.499521    21.00000   -1.20000
AFIX  65
C4A   1    0.474682    0.957433    0.389114    21.00000    0.03099    0.02521 =
         0.04979    0.00160   -0.02282   -0.00580
AFIX  43
H4A   2    0.512339    1.027903    0.397800    21.00000   -1.20000
AFIX  65
C3A   1    0.514172    0.900093    0.315981    21.00000    0.08725    0.04700 =
         0.04922   -0.00821    0.00374   -0.02197
AFIX  43
H3A   2    0.578818    0.931375    0.274685    21.00000   -1.20000
AFIX  65
C2A   1    0.459075    0.796985    0.303272    21.00000    0.10320    0.03228 =
         0.04601   -0.01110   -0.02586   -0.01293
AFIX   0
CL2A  5    0.506751    0.725920    0.214192    21.00000    0.34013    0.07999 =
         0.04797   -0.02311   -0.00223   -0.07075
PART    2
rem same_12 0.01 cl1a > cl2a
CL1B  5    0.595952    0.941739    0.229976    31.00000    0.05470    0.13760 =
         0.04024   -0.00838    0.00552   -0.03701
AFIX  66
C1B   1    0.493194    0.896852    0.314542    31.00000    0.04825
C6B   1    0.462399    0.975619    0.379263    31.00000    0.03569
AFIX  43
H6B   2    0.498543    1.050676    0.375491    31.00000   -1.20000
AFIX  65
C5B   1    0.378721    0.944566    0.449503    31.00000    0.05431
AFIX  43
H5B   2    0.357674    0.998400    0.493737    31.00000   -1.20000
AFIX  65
C4B   1    0.325836    0.834746    0.455022    31.00000    0.04561
AFIX  43
H4B   2    0.268646    0.813524    0.503029    31.00000   -1.20000
AFIX  65
C3B   1    0.356630    0.755979    0.390302    31.00000    0.04944
AFIX  43
H3B   2    0.320486    0.680922    0.394074    31.00000   -1.20000
AFIX  65
C2B   1    0.440308    0.787031    0.320061    31.00000    0.05034
AFIX   0
CL2B  5    0.474322    0.686212    0.242869    31.00000    0.37009    0.04649 =
         0.10360   -0.02483   -0.13520    0.01307
PART    3
rem same_12 0.01 cl1b > cl2b
CL1C  5    0.370519    0.642586    0.303846    41.00000    0.14145    0.05675 =
         0.14888   -0.03668   -0.08800    0.00492
AFIX  66
C1C   1    0.401493    0.771130    0.341089    41.00000    0.03759
C6C   1    0.338522    0.800235    0.419155    41.00000    0.03650
AFIX  43
H6C   2    0.280326    0.748149    0.449472    41.00000   -1.20000
AFIX  65
C5C   1    0.360700    0.905548    0.452863    41.00000    0.04536
AFIX  43
H5C   2    0.317662    0.925439    0.506218    41.00000   -1.20000
AFIX  65
C4C   1    0.445849    0.981759    0.408505    41.00000    0.03580
AFIX  43
H4C   2    0.461006    1.053736    0.431543    41.00000   -1.20000
AFIX  65
C3C   1    0.508821    0.952656    0.330439    41.00000    0.05615
AFIX  43
H3C   2    0.567017    1.004742    0.300122    41.00000   -1.20000
AFIX  65
C2C   1    0.486644    0.847342    0.296730    41.00000    0.04902
AFIX   0
CL2C  5    0.565995    0.814295    0.200863    41.00000    0.09572    0.33858 =
         0.04576    0.00534    0.01467    0.05563
PART    0

rem SIMU 0.01 cl1a_11 > last

RESI 11 dcb
PART    1
rem same_11 0.01 cl1b > cl2b
CL1A  5    0.827991    0.087113    0.098679    51.00000    0.05759    0.04541 =
         0.05756   -0.01369   -0.00328   -0.01084
AFIX  66
C1A   1    0.912880    0.172022    0.020494    51.00000    0.05271    0.03629 =
         0.04232   -0.00805   -0.00689   -0.00040
C6A   1    1.046932    0.200315    0.026151    51.00000    0.06722    0.04693 =
         0.05267   -0.00221   -0.02535   -0.00518
AFIX  43
H6A   2    1.090441    0.174114    0.071060    51.00000   -1.20000
AFIX  65
C5A   1    1.117323    0.266943   -0.033901    51.00000    0.06086    0.04924 =
         0.07139    0.00298   -0.01991   -0.01383
AFIX  43
H5A   2    1.208941    0.286280   -0.030034    51.00000   -1.20000
AFIX  65
C4A   1    1.053664    0.305279   -0.099610    51.00000    0.06476    0.04889 =
         0.06695    0.00254   -0.02023   -0.01106
AFIX  43
H4A   2    1.101775    0.350817   -0.140652    51.00000   -1.20000
AFIX  65
C3A   1    0.919613    0.276987   -0.105268    51.00000    0.05990    0.04904 =
         0.04411   -0.01293   -0.01716    0.00859
AFIX  43
H3A   2    0.876105    0.303188   -0.150177    51.00000   -1.20000
AFIX  65
C2A   1    0.849220    0.210359   -0.045216    51.00000    0.04969    0.04638 =
         0.05176   -0.02068   -0.01443    0.01120
AFIX   0
CL2A  5    0.681713    0.180401   -0.052155    51.00000    0.04931    0.07227 =
         0.07486   -0.03594   -0.01127   -0.00012
PART    2
rem same_12 0.01 cl1a > cl2a
CL1B  5    1.146801    0.274621   -0.002221    61.00000    0.11253    0.08021 =
         0.11399   -0.01340   -0.07498   -0.02602
AFIX  66
C1B   1    1.013149    0.259554   -0.053418    61.00000    0.05100
C6B   1    0.999561    0.318209   -0.125590    61.00000    0.05775
AFIX  43
H6B   2    1.073828    0.359371   -0.152028    61.00000   -1.20000
AFIX  65
C5B   1    0.877307    0.316638   -0.159078    61.00000    0.04925
AFIX  43
H5B   2    0.868021    0.356726   -0.208404    61.00000   -1.20000
AFIX  65
C4B   1    0.768642    0.256411   -0.120395    61.00000    0.05517
AFIX  43
H4B   2    0.685087    0.255337   -0.143283    61.00000   -1.20000
AFIX  65
C3B   1    0.782229    0.197755   -0.048223    61.00000    0.05094
AFIX  43
H3B   2    0.707960    0.156593   -0.021785    61.00000   -1.20000
AFIX  65
C2B   1    0.904481    0.199326   -0.014734    61.00000    0.05068
AFIX   0
CL2B  5    0.935317    0.122594    0.075086    61.00000    0.11349    0.07029 =
         0.04679   -0.01748   -0.04067    0.03011

RESI 13 MOH
DFIX_13 1.4 0.01 CC OC
PART -3
CC    1    0.876943    0.124163    0.079989    71.00000    0.05749
AFIX 137
HC1   2    0.974370    0.064547    0.056879    71.00000   -1.50000
HC2   2    0.895339    0.193748    0.107057    71.00000   -1.50000
HC3   2    0.820823    0.161421    0.038708    71.00000   -1.50000
AFIX   0
OC    4    0.790903    0.056107    0.133773    71.00000    0.03678
AFIX  83
HC    2    0.704478    0.068562    0.122860    71.00000   -1.50000
PART   0

AFIX   0
HKLF    4


REM  PJD01_XDS_aimless_unmerged_a.res in P-1
REM wR2 = 0.2984, GooF = S = 1.037, Restrained GooF = 1.051 for all data
REM R1 = 0.1008 for 12208 Fo > 4sig(Fo) and 0.1068 for all 13765 data
REM 483 parameters refined using 39 restraints

END

WGHT      0.1681      0.9803

REM Highest difference peak  1.705,  deepest hole -0.876,  1-sigma level  0.133
Q1    1   1.2771  0.2111  0.0219  11.00000  0.05    1.71
Q2    1   0.7066  0.1059  0.0575  11.00000  0.05    1.45
Q3    1   0.7566  0.1638 -0.0194  11.00000  0.05    1.33
Q4    1   0.5173  1.0165  0.1617  11.00000  0.05    1.22
Q5    1   0.7362  0.0452  0.1251  11.00000  0.05    1.14
Q6    1   1.1971  0.1460 -0.1477  11.00000  0.05    1.06
Q7    1   0.4473  0.7370  0.2234  11.00000  0.05    1.05
Q8    1   0.7445  0.1986 -0.0558  11.00000  0.05    0.92
Q9    1   1.0415  0.3270 -0.0577  11.00000  0.05    0.87
Q10   1   0.5730  0.7064  0.2201  11.00000  0.05    0.86
Q11   1   0.5243  0.1657 -0.0581  11.00000  0.05    0.86
Q12   1   0.3223  0.7730  0.4036  11.00000  0.05    0.85
Q13   1   0.7039 -0.1022  0.0874  11.00000  0.05    0.85
Q14   1   0.5841  0.0306  0.1198  11.00000  0.05    0.84
Q15   1   0.7775  0.0951  0.0722  11.00000  0.05    0.78
Q16   1   1.2469  0.1655 -0.0120  11.00000  0.05    0.78
Q17   1   1.0556  0.2750 -0.0642  11.00000  0.05    0.75
Q18   1   0.6566  0.1950 -0.0825  11.00000  0.05    0.66
Q19   1   0.9171  0.2335 -0.0628  11.00000  0.05    0.66
Q20   1   0.5553  0.1117 -0.0180  11.00000  0.05    0.64
;
_shelx_res_checksum   77256

_shelx_hkl_file
;
 -15  -5   1    0.91    0.13
  15   5  -1    0.85    0.13
 -15  -4   1    0.04    0.02
  15   4  -1    0.01    0.02
 -15  -3   1    0.13    0.03
  15   3  -1    0.14    0.03
 -14  -8   1    0.01    0.02
  14   8  -1   -0.02    0.02
 -14  -8   2    0.05    0.02
  14   8  -2    0.05    0.02
 -14  -7   1    0.29    0.05
 -14  -7   2    0.30    0.05
  14   7  -2    0.22    0.04
 -14  -7   3    0.07    0.02
  14   7  -3    0.05    0.02
 -14  -6   1    2.36    0.32
 -14  -6   1    2.19    0.32
  14   6  -1    2.29    0.32
 -14  -6   2    0.02    0.02
 -14  -6   3    0.34    0.05
  14   6  -3    0.30    0.05
  14   6  -4    0.05    0.02
 -14  -5   1    0.36    0.06
  14   5  -1    0.38    0.06
 -14  -5   2    1.47    0.20
 -14  -5   2    1.31    0.20
  14   5  -2    1.37    0.20
 -14  -5   3    0.01    0.02
  14   5  -3   -0.03    0.02
 -14  -5   4    0.01    0.02
 -14  -4   1   -0.01    0.02
 -14  -4   1    0.01    0.02
  14   4  -1   -0.02    0.02
 -14  -4   2    0.80    0.12
 -14  -4   2    0.87    0.12
 -14  -4   3    0.26    0.05
  14   4  -3    0.26    0.05
 -14  -4   4    0.27    0.05
  14   4  -4    0.24    0.04
 -14  -3   1    0.04    0.02
 -14  -3   1    0.03    0.02
  14   3  -1    0.04    0.02
 -14  -3   2    0.03    0.02
 -14  -3   3    0.64    0.08
 -14  -3   3    0.56    0.08
  14   3  -3    0.44    0.08
 -14  -3   4    1.79    0.25
  14   3  -4    1.78    0.25
 -14  -3   5    1.61    0.24
  14   3  -5    1.70    0.24
 -14  -2   1   -0.01    0.02
 -14  -2   1    0.00    0.02
  14   2  -1    0.04    0.02
 -14  -2   2    1.07    0.14
 -14  -2   2    0.94    0.14
  14   2  -2    0.90    0.14
 -14  -2   3    0.02    0.02
 -14  -2   3    0.03    0.02
  14   2  -3    0.01    0.02
 -14  -2   4    0.92    0.13
  14   2  -4    0.85    0.13
 -14  -2   5    0.43    0.06
  14   2  -5    0.37    0.06
 -14  -1   1    0.63    0.09
 -14  -1   1    0.62    0.10
  14   1  -1    0.66    0.10
 -14  -1   2    0.09    0.03
  14   1  -2    0.05    0.02
 -14  -1   3    0.40    0.06
 -14  -1   3    0.35    0.07
  14   1  -3    0.43    0.06
 -14  -1   4   -0.01    0.02
  14   1  -4    0.02    0.02
 -14   0   1   -0.01    0.02
 -14   0   1    0.03    0.02
 -14   0   2    0.35    0.06
 -14   0   3    0.00    0.02
  14   0  -3    0.02    0.02
 -14   0   4    0.08    0.02
  14   0  -4    0.07    0.02
 -14   1   1    0.02    0.02
 -14   1   1    0.00    0.02
  14  -1  -1    0.03    0.02
 -14   1   2    0.03    0.02
 -14   1   2    0.00    0.02
  14  -1  -2    0.03    0.02
 -14   1   3    0.08    0.02
  14  -1  -3    0.05    0.02
 -14   2   1    0.19    0.04
 -14   2   1    0.16    0.04
 -13 -11   1    0.35    0.06
 -13 -11   1    0.27    0.05
 -13 -10   2    0.65    0.11
  13  10  -2    0.86    0.11
 -13  -9   1    6.10    0.95
 -13  -9   1    6.84    0.96
 -13  -9   1    6.87    0.94
 -13  -9   1    7.20    0.94
  13   9  -1    6.72    0.95
  13   9  -1    6.08    0.95
  13   9  -1    7.21    0.95
 -13  -9   2    5.27    0.83
 -13  -9   2    6.02    0.82
  13   9  -2    6.26    0.83
 -13  -9   3    3.09    0.46
  13   9  -3    3.63    0.47
 -13  -9   4    0.13    0.03
  13   9  -4    0.14    0.03
 -13  -8   1    1.01    0.16
 -13  -8   1    0.98    0.16
 -13  -8   1    1.24    0.16
 -13  -8   1    1.32    0.16
  13   8  -1    1.14    0.16
  13   8  -1    1.01    0.16
  13   8  -1    1.23    0.16
 -13  -8   2    9.95    1.42
 -13  -8   2   10.19    1.42
 -13  -8   3    0.50    0.08
  13   8  -3    0.51    0.08
 -13  -8   4    1.64    0.23
  13   8  -4    1.57    0.23
 -13  -8   5    0.09    0.03
  13   8  -5    0.09    0.03
 -13  -7   1    0.01    0.02
 -13  -7   1    0.05    0.02
 -13  -7   1   -0.01    0.02
  13   7  -1    0.01    0.02
  13   7  -1    0.04    0.02
 -13  -7   2    8.21    1.42
 -13  -7   2   10.99    1.43
 -13  -7   2   11.09    1.42
  13   7  -2    9.59    1.43
  13   7  -2   10.95    1.43
 -13  -7   3    8.81    1.23
 -13  -7   3    8.63    1.23
  13   7  -3    9.15    1.24
 -13  -7   4    0.19    0.04
  13   7  -4    0.18    0.04
 -13  -7   5    0.89    0.13
  13   7  -5    0.93    0.13
 -13  -7   6    0.67    0.10
  13   7  -6    0.68    0.10
 -13  -6   1    0.54    0.11
 -13  -6   1    1.01    0.11
 -13  -6   1    1.07    0.12
  13   6  -1    0.59    0.11
  13   6  -1    0.93    0.11
 -13  -6   2    0.20    0.04
 -13  -6   2    0.32    0.04
 -13  -6   2    0.34    0.04
  13   6  -2    0.19    0.04
  13   6  -2    0.23    0.04
 -13  -6   3    8.55    1.21
 -13  -6   3    9.02    1.21
  13   6  -3    8.62    1.22
 -13  -6   4    3.88    0.54
 -13  -6   4    3.60    0.54
  13   6  -4    4.16    0.54
 -13  -6   5    2.46    0.36
  13   6  -5    2.60    0.36
 -13  -6   6    0.10    0.03
  13   6  -6    0.08    0.02
 -13  -5   1    0.00    0.01
 -13  -5   1    0.04    0.02
 -13  -5   1   -0.03    0.02
 -13  -5   1    0.01    0.02
  13   5  -1    0.02    0.01
  13   5  -1    0.01    0.01
  13   5  -1    0.02    0.02
 -13  -5   2   -0.04    0.02
 -13  -5   2    0.00    0.02
  13   5  -2   -0.03    0.02
 -13  -5   3    5.71    0.78
 -13  -5   3    5.38    0.78
  13   5  -3    5.79    0.79
 -13  -5   5    0.36    0.06
 -13  -5   5    0.41    0.06
  13   5  -5    0.31    0.06
 -13  -5   6    1.62    0.24
  13   5  -6    1.74    0.24
 -13  -5   7    0.17    0.03
  13   5  -7    0.16    0.03
 -13  -4   1    0.14    0.03
 -13  -4   1    0.14    0.03
  13   4  -1    0.13    0.03
 -13  -4   2    0.64    0.09
  13   4  -2    0.64    0.10
 -13  -4   3    0.12    0.03
 -13  -4   3    0.13    0.03
  13   4  -3    0.16    0.03
 -13  -4   6    2.05    0.30
  13   4  -6    2.30    0.31
 -13  -4   7    0.05    0.02
  13   4  -7    0.07    0.02
 -13  -3   1    0.11    0.03
 -13  -3   2    0.05    0.02
 -13  -3   2    0.05    0.02
  13   3  -2    0.06    0.02
 -13  -3   3   -0.02    0.02
 -13  -3   3   -0.03    0.02
  13   3  -3   -0.02    0.02
 -13  -3   4    0.06    0.02
 -13  -3   4    0.02    0.02
  13   3  -4    0.05    0.02
 -13  -3   6    2.09    0.30
  13   3  -6    2.21    0.30
 -13  -3   7    4.52    0.65
  13   3  -7    4.73    0.65
 -13  -2   1    1.30    0.20
  13   2  -1    1.44    0.20
 -13  -2   2    1.29    0.18
 -13  -2   2    1.25    0.18
  13   2  -2    1.29    0.18
 -13  -2   3    0.56    0.08
 -13  -2   3    0.55    0.09
 -13  -2   4    0.13    0.03
 -13  -2   4    0.18    0.03
  13   2  -4    0.13    0.03
 -13  -2   5    1.89    0.27
 -13  -2   7    0.15    0.03
  13   2  -7    0.15    0.03
 -13  -1   1    0.55    0.08
  13   1  -1    0.48    0.08
 -13  -1   2    0.57    0.08
 -13  -1   2    0.45    0.08
  13   1  -2    0.58    0.08
 -13  -1   3    0.74    0.11
 -13  -1   3    0.71    0.11
  13   1  -3    0.77    0.11
 -13  -1   4    0.17    0.03
 -13  -1   4    0.21    0.04
  13   1  -4    0.19    0.04
 -13  -1   5    0.03    0.02
 -13  -1   6    6.64    0.96
  13   1  -6    7.17    0.96
 -13  -1   7    6.12    0.87
  13   1  -7    6.35    0.87
 -13   0   1    0.09    0.03
  13   0  -1    0.12    0.03
 -13   0   2    0.00    0.02
 -13   0   2    0.06    0.02
  13   0  -2   -0.01    0.02
 -13   0   3    0.15    0.03
 -13   0   3    0.20    0.04
  13   0  -3    0.17    0.03
 -13   0   4    0.19    0.03
 -13   0   4    0.21    0.04
  13   0  -4    0.16    0.04
 -13   0   5    0.01    0.02
 -13   0   5    0.00    0.02
  13   0  -5    0.01    0.02
  13   0  -6    0.69    0.10
 -13   1   1    1.04    0.15
 -13   1   2    0.11    0.03
 -13   1   2    0.09    0.04
  13  -1  -2    0.15    0.03
 -13   1   3    0.01    0.02
 -13   1   3    0.01    0.02
  13  -1  -3   -0.01    0.02
 -13   1   4    0.13    0.03
 -13   1   4    0.18    0.04
  13  -1  -4    0.16    0.03
 -13   1   5    0.01    0.02
 -13   1   5   -0.02    0.02
  13  -1  -5   -0.01    0.02
 -13   1   6    0.08    0.02
  13  -1  -6    0.09    0.02
 -13   2   1    0.19    0.03
 -13   2   1    0.16    0.04
  13  -2  -1    0.20    0.04
 -13   2   2    1.28    0.18
 -13   2   2    1.20    0.19
  13  -2  -2    1.37    0.19
 -13   2   3    0.03    0.02
 -13   2   3   -0.01    0.02
  13  -2  -3    0.04    0.02
 -13   2   4    0.01    0.02
 -13   2   4   -0.01    0.02
  13  -2  -4   -0.01    0.02
 -13   2   5    0.04    0.02
  13  -2  -5    0.04    0.02
 -13   2   6    0.37    0.06
  13  -2  -6    0.37    0.06
 -13   3   1    1.34    0.19
 -13   3   1    1.27    0.20
  13  -3  -1    1.46    0.19
 -13   3   2    0.02    0.01
 -13   3   2   -0.01    0.02
 -13   3   3    0.17    0.04
  13  -3  -3    0.17    0.03
 -13   3   4    0.35    0.06
  13  -3  -4    0.42    0.06
 -13   3   5    0.20    0.04
  13  -3  -5    0.20    0.04
 -13   4   1    0.20    0.03
 -13   4   1    0.15    0.04
  13  -4  -1    0.17    0.03
 -13   4   2    0.45    0.06
 -13   4   2    0.34    0.07
  13  -4  -2    0.44    0.06
 -13   4   3    0.23    0.04
 -13   4   3    0.14    0.05
  13  -4  -3    0.29    0.04
 -12 -14   1    0.91    0.13
 -12 -14   1    0.79    0.12
  12  14  -1    0.79    0.13
 -12 -13   1    1.08    0.15
 -12 -13   1    0.92    0.15
  12  13  -1    1.06    0.15
 -12 -13   2    1.04    0.15
 -12 -13   2    1.06    0.15
 -12 -12   1    1.72    0.25
 -12 -12   1    1.70    0.25
 -12 -12   1    1.63    0.25
  12  12  -1    1.92    0.25
  12  12  -1    1.66    0.25
  12  12  -1    1.93    0.25
 -12 -12   2   -0.01    0.02
 -12 -12   2    0.05    0.03
  12  12  -2    0.05    0.03
  12  12  -2   -0.04    0.02
 -12 -12   3    0.31    0.05
  12  12  -3    0.18    0.05
 -12 -11   1    0.26    0.05
 -12 -11   1    0.28    0.05
 -12 -11   1    0.42    0.05
  12  11  -1    0.25    0.05
  12  11  -1    0.25    0.05
  12  11  -1    0.38    0.06
 -12 -11   2    1.09    0.16
 -12 -11   2    1.12    0.16
  12  11  -2    1.00    0.16
 -12 -11   3    0.22    0.04
 -12 -11   3    0.22    0.04
 -12 -11   3    0.29    0.04
  12  11  -3    0.29    0.05
  12  11  -3    0.20    0.04
  12  11  -3    0.22    0.04
 -12 -11   4    0.17    0.03
 -12 -11   4    0.06    0.03
 -12 -10   1    5.54    0.69
 -12 -10   1    4.02    0.65
 -12 -10   1    5.31    0.65
  12  10  -1    4.55    0.65
  12  10  -1    4.27    0.65
 -12 -10   2    1.78    0.24
 -12 -10   2    1.58    0.23
 -12 -10   2    1.69    0.23
 -12 -10   2    1.72    0.23
  12  10  -2    1.52    0.23
  12  10  -2    1.54    0.23
  12  10  -2    1.61    0.23
 -12 -10   3    0.19    0.04
 -12 -10   3    0.25    0.04
  12  10  -3    0.19    0.04
  12  10  -3    0.19    0.04
 -12 -10   4    0.30    0.06
 -12 -10   4    0.34    0.06
  12  10  -4    0.36    0.06
  12  10  -4    0.37    0.06
  12  10  -4    0.33    0.06
 -12 -10   5    0.02    0.02
  12  10  -5    0.01    0.02
 -12  -9   2    0.33    0.07
 -12  -9   2    0.46    0.07
 -12  -9   2    0.52    0.07
 -12  -9   2    0.49    0.07
  12   9  -2    0.45    0.07
  12   9  -2    0.45    0.07
  12   9  -2    0.54    0.07
 -12  -9   3    2.76    0.39
 -12  -9   3    2.66    0.40
 -12  -9   3    3.13    0.39
  12   9  -3    2.58    0.39
  12   9  -3    2.61    0.39
 -12  -9   4    0.06    0.02
 -12  -9   4    0.07    0.02
 -12  -9   4    0.02    0.02
 -12  -9   4    0.06    0.02
  12   9  -4    0.10    0.03
  12   9  -4    0.04    0.02
  12   9  -4    0.05    0.03
 -12  -9   5    0.17    0.04
 -12  -9   5    0.10    0.03
 -12  -9   5    0.13    0.03
  12   9  -5    0.14    0.04
  12   9  -5    0.19    0.03
 -12  -9   6    0.25    0.05
  12   9  -6    0.26    0.05
 -12  -9   7   -0.01    0.02
  12   9  -7    0.06    0.02
 -12  -8   1   10.72    1.64
 -12  -8   1   12.30    1.66
 -12  -8   1   12.12    1.63
  12   8  -1   10.74    1.63
  12   8  -1   11.63    1.65
  12   8  -1   12.54    1.63
 -12  -8   2   12.34    1.84
 -12  -8   2   13.35    1.86
 -12  -8   2   12.78    1.82
 -12  -8   2   13.27    1.82
  12   8  -2   12.68    1.84
  12   8  -2   12.64    1.84
  12   8  -2   14.54    1.83
 -12  -8   3    0.10    0.03
 -12  -8   3    0.13    0.03
 -12  -8   3    0.15    0.03
 -12  -8   3    0.21    0.03
  12   8  -3    0.12    0.03
  12   8  -3    0.18    0.04
 -12  -8   4    3.15    0.47
 -12  -8   4    2.86    0.47
 -12  -8   4    3.55    0.47
 -12  -8   4    3.67    0.47
  12   8  -4    3.23    0.47
  12   8  -4    3.04    0.47
  12   8  -4    3.73    0.47
 -12  -8   5    0.59    0.11
 -12  -8   5    0.57    0.11
 -12  -8   5    0.91    0.11
 -12  -8   5    0.98    0.11
  12   8  -5    0.73    0.11
  12   8  -5    0.71    0.11
  12   8  -5    0.92    0.11
 -12  -8   6    0.19    0.04
  12   8  -6    0.29    0.04
 -12  -8   7    0.02    0.02
  12   8  -7    0.05    0.02
 -12  -8   8    0.16    0.04
  12   8  -8    0.20    0.04
 -12  -7   1    0.49    0.07
 -12  -7   1    0.44    0.08
 -12  -7   1    0.54    0.08
 -12  -7   1    0.54    0.08
  12   7  -1    0.49    0.07
  12   7  -1    0.42    0.07
  12   7  -1    0.54    0.08
 -12  -7   2   15.43    2.08
 -12  -7   2   16.57    2.09
 -12  -7   2   14.27    2.05
 -12  -7   2   14.84    2.05
  12   7  -2   14.21    2.06
  12   7  -2   14.19    2.07
  12   7  -2   14.67    2.05
 -12  -7   3   11.46    1.71
 -12  -7   3   12.38    1.70
 -12  -7   3   12.54    1.70
  12   7  -3   11.55    1.72
  12   7  -3   12.68    1.71
 -12  -7   4    4.27    0.64
 -12  -7   4    3.77    0.64
 -12  -7   4    4.93    0.64
 -12  -7   4    4.92    0.64
  12   7  -4    4.83    0.64
  12   7  -4    4.08    0.64
  12   7  -4    5.35    0.64
 -12  -7   5    0.18    0.04
 -12  -7   5    0.24    0.04
  12   7  -5    0.20    0.04
 -12  -7   6    0.77    0.12
 -12  -7   6    0.77    0.12
  12   7  -6    0.84    0.12
 -12  -7   7    0.39    0.06
  12   7  -7    0.43    0.07
 -12  -7   8    0.27    0.05
  12   7  -8    0.34    0.05
  12   7  -9   -0.02    0.02
 -12  -6   1    0.05    0.02
 -12  -6   1    0.02    0.02
 -12  -6   1    0.04    0.02
 -12  -6   1    0.04    0.02
  12   6  -1    0.03    0.02
  12   6  -1    0.04    0.02
  12   6  -1    0.05    0.02
 -12  -6   2    2.76    0.38
 -12  -6   2    2.82    0.38
  12   6  -2    2.66    0.38
  12   6  -2    2.44    0.38
 -12  -6   3   18.82    2.66
 -12  -6   3   19.49    2.67
  12   6  -3   18.71    2.66
 -12  -6   4    1.50    0.22
 -12  -6   4    1.66    0.22
  12   6  -4    1.55    0.22
 -12  -6   5    7.08    1.01
 -12  -6   5    7.11    1.01
  12   6  -5    7.72    1.02
 -12  -6   6    1.20    0.17
 -12  -6   6    1.19    0.17
  12   6  -6    1.21    0.17
 -12  -6   7    0.02    0.02
 -12  -6   7    0.06    0.02
  12   6  -7    0.02    0.02
 -12  -6   8    0.24    0.04
  12   6  -8    0.23    0.04
 -12  -6   9    0.22    0.04
  12   6  -9    0.29    0.05
 -12  -5   1    0.02    0.01
 -12  -5   1    0.01    0.02
 -12  -5   1    0.03    0.02
 -12  -5   1    0.02    0.02
  12   5  -1    0.02    0.01
  12   5  -1   -0.01    0.02
  12   5  -1    0.04    0.02
  12   5  -1    0.03    0.02
 -12  -5   2    0.02    0.01
 -12  -5   2    0.01    0.01
 -12  -5   2    0.04    0.02
 -12  -5   2    0.02    0.02
  12   5  -2    0.03    0.01
  12   5  -2    0.00    0.02
 -12  -5   3    7.06    0.98
 -12  -5   3    7.36    0.98
  12   5  -3    6.78    0.98
 -12  -5   5    0.70    0.10
 -12  -5   5    0.66    0.10
  12   5  -5    0.64    0.10
 -12  -5   6    3.14    0.45
 -12  -5   6    3.24    0.45
  12   5  -6    3.34    0.45
 -12  -5   7    2.23    0.32
 -12  -5   8    0.04    0.02
 -12  -5   8    0.06    0.02
  12   5  -8    0.09    0.02
 -12  -5   9    0.01    0.02
  12   5  -9   -0.02    0.02
 -12  -5  10    0.18    0.04
  12   5 -10    0.20    0.04
 -12  -4   1    0.35    0.06
 -12  -4   1    0.34    0.06
 -12  -4   1    0.51    0.06
 -12  -4   1    0.49    0.07
  12   4  -1    0.42    0.06
  12   4  -1    0.43    0.06
  12   4  -1    0.45    0.07
  12   4  -1    0.46    0.06
 -12  -4   2   -0.01    0.02
 -12  -4   2   -0.01    0.02
  12   4  -2    0.01    0.02
 -12  -4   3    1.68    0.24
  12   4  -3    1.75    0.24
 -12  -4   4   11.16    1.57
 -12  -4   4   11.64    1.57
  12   4  -4   11.19    1.57
 -12  -4   5    8.26    1.18
  12   4  -5    8.73    1.18
 -12  -4   6    3.48    0.51
 -12  -4   6    3.82    0.51
  12   4  -6    3.67    0.51
 -12  -4   7    0.68    0.11
 -12  -4   7    0.83    0.11
  12   4  -7    0.81    0.11
 -12  -4   8    0.32    0.05
 -12  -4   8    0.36    0.06
  12   4  -8    0.31    0.05
 -12  -4   9    0.06    0.02
  12   4  -9    0.08    0.03
 -12  -4  10    0.02    0.02
  12   4 -10   -0.04    0.02
 -12  -3   1    0.00    0.01
 -12  -3   1    0.04    0.02
 -12  -3   1    0.02    0.02
  12   3  -1   -0.01    0.01
  12   3  -1    0.00    0.01
  12   3  -1    0.00    0.02
  12   3  -1    0.01    0.02
 -12  -3   2    0.18    0.04
 -12  -3   2    0.19    0.04
  12   3  -2    0.23    0.04
  12   3  -2    0.22    0.04
 -12  -3   3    0.74    0.11
 -12  -3   3    0.77    0.11
  12   3  -3    0.71    0.11
 -12  -3   4    5.32    0.75
 -12  -3   4    5.51    0.75
  12   3  -4    5.32    0.75
 -12  -3   5    9.59    1.38
  12   3  -5   10.43    1.39
 -12  -3   6    0.06    0.02
 -12  -3   6    0.04    0.02
  12   3  -6    0.06    0.02
 -12  -3   7    1.23    0.19
 -12  -3   7    1.53    0.19
  12   3  -7    1.33    0.19
 -12  -3   8    0.03    0.02
 -12  -3   8    0.01    0.02
  12   3  -8   -0.02    0.02
 -12  -3   9    0.04    0.02
  12   3  -9    0.02    0.02
 -12  -3  10    0.01    0.02
  12   3 -10    0.04    0.02
 -12  -2   1    1.48    0.21
  12   2  -1    1.42    0.21
  12   2  -1    1.62    0.21
 -12  -2   2    1.94    0.28
 -12  -2   2    2.06    0.29
  12   2  -2    2.05    0.29
  12   2  -2    2.07    0.29
 -12  -2   3    0.21    0.04
 -12  -2   3    0.24    0.04
  12   2  -3    0.15    0.03
 -12  -2   4    0.49    0.07
 -12  -2   4    0.40    0.07
 -12  -2   6    4.57    0.64
 -12  -2   6    4.46    0.65
  12   2  -6    4.83    0.65
 -12  -2   7    0.29    0.05
 -12  -2   7    0.26    0.05
  12   2  -7    0.30    0.05
 -12  -2   8    0.93    0.14
 -12  -2   8    0.98    0.15
  12   2  -8    1.11    0.15
 -12  -2   9    1.20    0.17
  12   2  -9    1.23    0.18
 -12  -2  10    0.05    0.02
  12   2 -10    0.06    0.02
 -12  -1   1    0.67    0.10
 -12  -1   1    0.67    0.10
  12   1  -1    0.69    0.10
 -12  -1   2    0.52    0.08
 -12  -1   2    0.53    0.08
  12   1  -2    0.44    0.08
  12   1  -2    0.56    0.08
 -12  -1   3    8.25    1.16
 -12  -1   3    8.35    1.16
  12   1  -3    8.36    1.16
 -12  -1   4    1.52    0.22
 -12  -1   4    1.55    0.22
 -12  -1   5    1.98    0.28
 -12  -1   5    1.92    0.28
  12   1  -5    2.09    0.28
 -12  -1   6   10.41    1.48
 -12  -1   6   10.60    1.48
  12   1  -6   11.02    1.49
 -12  -1   7    2.55    0.35
 -12  -1   7    2.42    0.35
  12   1  -7    2.54    0.35
 -12  -1   8    1.34    0.19
 -12  -1   8    1.22    0.20
  12   1  -8    1.53    0.20
 -12  -1   9    0.69    0.10
  12   1  -9    0.76    0.11
 -12  -1  10    0.14    0.03
  12   1 -10    0.17    0.03
 -12   0   1    3.46    0.50
  12   0  -1    3.76    0.50
 -12   0   2    3.54    0.51
 -12   0   2    3.55    0.51
  12   0  -2    3.84    0.51
  12   0  -2    3.64    0.51
 -12   0   3   -0.01    0.01
 -12   0   3    0.01    0.02
  12   0  -3    0.00    0.02
 -12   0   4    0.26    0.04
 -12   0   4    0.28    0.05
  12   0  -4    0.23    0.04
 -12   0   5    0.62    0.09
  12   0  -5    0.67    0.10
 -12   0   6    3.81    0.53
 -12   0   6    3.61    0.53
  12   0  -6    4.01    0.53
 -12   0   7    4.09    0.61
 -12   0   7    4.21    0.61
  12   0  -7    4.84    0.61
 -12   0   8    0.00    0.02
 -12   0   8   -0.02    0.02
  12   0  -8    0.01    0.02
 -12   0   9    1.17    0.17
  12   0  -9    1.29    0.18
 -12   1   1    0.01    0.01
  12  -1  -1   -0.01    0.01
  12  -1  -1    0.00    0.01
  12  -1  -1   -0.02    0.02
  12  -1  -1    0.03    0.02
 -12   1   2    0.07    0.02
 -12   1   2    0.07    0.03
  12  -1  -2    0.08    0.02
  12  -1  -2    0.09    0.02
 -12   1   3    0.27    0.04
 -12   1   3    0.27    0.05
  12  -1  -3    0.27    0.05
 -12   1   4    0.29    0.05
 -12   1   4    0.27    0.05
  12  -1  -4    0.30    0.05
 -12   1   5    0.16    0.03
 -12   1   5    0.15    0.04
  12  -1  -5    0.14    0.03
 -12   1   6    0.04    0.02
 -12   1   6    0.04    0.03
  12  -1  -6    0.07    0.02
 -12   1   7    4.83    0.69
 -12   1   7    4.51    0.69
  12  -1  -7    5.66    0.70
 -12   1   8    4.63    0.70
  12  -1  -8    5.68    0.71
 -12   1   9    0.81    0.13
  12  -1  -9    0.96    0.13
 -12   2   1    0.53    0.09
 -12   2   1    0.68    0.09
 -12   2   1    0.80    0.10
 -12   2   1    0.64    0.10
  12  -2  -1    0.55    0.09
  12  -2  -1    0.69    0.09
  12  -2  -1    0.60    0.10
  12  -2  -1    0.80    0.10
 -12   2   2    0.21    0.03
 -12   2   2    0.14    0.04
  12  -2  -2    0.20    0.03
 -12   2   3    0.43    0.06
 -12   2   3    0.39    0.07
  12  -2  -4    0.56    0.08
 -12   2   5    0.39    0.06
 -12   2   5    0.40    0.07
  12  -2  -5    0.37    0.06
 -12   2   6    0.09    0.02
 -12   2   6    0.08    0.03
  12  -2  -6    0.10    0.02
 -12   2   7    0.35    0.05
 -12   2   7    0.29    0.06
 -12   2   8    5.55    0.82
  12  -2  -8    6.28    0.82
 -12   3   1    1.91    0.29
 -12   3   1    2.10    0.29
 -12   3   1    2.15    0.29
  12  -3  -1    1.88    0.29
  12  -3  -1    2.11    0.29
  12  -3  -1    2.31    0.29
 -12   3   2    3.16    0.44
 -12   3   2    2.99    0.45
  12  -3  -2    3.33    0.44
 -12   3   3    0.05    0.02
 -12   3   3    0.02    0.03
  12  -3  -3    0.06    0.02
 -12   3   4    0.17    0.03
 -12   3   4    0.10    0.04
  12  -3  -4    0.16    0.03
 -12   3   5    0.02    0.02
 -12   3   5    0.02    0.03
  12  -3  -5    0.03    0.02
 -12   3   6    0.01    0.01
 -12   3   6    0.01    0.03
  12  -3  -6    0.00    0.02
 -12   3   7    0.01    0.01
  12  -3  -7   -0.01    0.02
 -12   3   8    0.35    0.06
  12  -3  -8    0.41    0.06
 -12   4   1    7.04    1.05
 -12   4   1    7.38    1.05
  12  -4  -1    8.23    1.05
 -12   4   2    0.03    0.01
 -12   4   2    0.05    0.03
  12  -4  -2    0.03    0.02
 -12   4   3    0.02    0.01
 -12   4   3    0.00    0.03
  12  -4  -3    0.02    0.02
 -12   4   4    0.00    0.01
 -12   4   4   -0.03    0.03
  12  -4  -4    0.03    0.02
 -12   4   5    0.00    0.01
 -12   4   5   -0.02    0.02
  12  -4  -5    0.03    0.02
 -12   4   6   -0.01    0.01
  12  -4  -6    0.01    0.02
 -12   4   7    0.01    0.01
  12  -4  -7    0.04    0.02
 -12   5   1    0.80    0.11
 -12   5   1    0.69    0.12
 -12   5   2    1.41    0.22
  12  -5  -2    1.72    0.22
 -12   5   3    0.30    0.04
 -12   5   3    0.18    0.05
 -12   5   4    0.02    0.01
 -12   5   4    0.02    0.03
 -12   5   5    0.19    0.03
  12  -5  -5    0.21    0.03
 -12   5   6    0.20    0.04
  12  -5  -6    0.24    0.04
 -12   6   1    0.11    0.02
  12  -6  -1    0.08    0.03
  12  -6  -2    0.63    0.09
 -12   6   3    0.45    0.06
 -12   6   3    0.35    0.07
 -11 -15   1    0.21    0.04
  11  15  -1    0.20    0.04
 -11 -15   2    0.05    0.03
  11  15  -2   -0.03    0.03
 -11 -14   1    0.12    0.03
 -11 -14   1    0.07    0.03
  11  14  -1    0.11    0.03
 -11 -14   2    0.57    0.08
 -11 -14   2    0.40    0.08
 -11 -14   3    0.20    0.03
 -11 -14   3    0.09    0.04
  11  14  -3    0.14    0.04
 -11 -14   4    0.08    0.03
 -11 -14   4    0.11    0.03
  11  14  -4    0.09    0.03
 -11 -14   5    0.04    0.03
 -11 -14   5    0.00    0.03
 -11 -13   1    0.42    0.07
 -11 -13   1    0.38    0.07
 -11 -13   1    0.48    0.07
  11  13  -1    0.51    0.08
 -11 -13   2    0.17    0.03
 -11 -13   3    0.05    0.02
 -11 -13   3    0.02    0.03
  11  13  -3    0.02    0.03
 -11 -13   4    0.33    0.06
 -11 -13   4    0.42    0.07
  11  13  -4    0.44    0.07
 -11 -13   5    0.00    0.02
 -11 -13   5    0.00    0.03
  11  13  -5    0.02    0.03
 -11 -13   6    0.00    0.02
 -11 -13   6    0.02    0.03
 -11 -12   1    0.05    0.02
 -11 -12   1    0.05    0.03
 -11 -12   1    0.07    0.03
 -11 -12   1    0.06    0.02
  11  12  -1    0.11    0.03
  11  12  -1    0.09    0.02
  11  12  -1    0.10    0.03
 -11 -12   2    0.03    0.02
 -11 -12   2    0.02    0.03
 -11 -12   2    0.03    0.02
  11  12  -2    0.07    0.03
 -11 -12   3    0.37    0.06
 -11 -12   3    0.38    0.06
  11  12  -3    0.28    0.06
  11  12  -3    0.47    0.06
 -11 -12   4    0.02    0.02
 -11 -12   4   -0.03    0.02
 -11 -12   4    0.02    0.02
  11  12  -4    0.08    0.03
  11  12  -4   -0.02    0.02
  11  12  -4   -0.04    0.02
 -11 -12   5    0.02    0.02
 -11 -12   5    0.00    0.03
  11  12  -5    0.04    0.03
  11  12  -5    0.00    0.02
 -11 -12   6    0.19    0.04
 -11 -12   6    0.25    0.05
  11  12  -6    0.23    0.05
  11  12  -6    0.19    0.04
 -11 -12   7    0.00    0.02
 -11 -12   7    0.00    0.03
 -11 -11   1    0.04    0.02
 -11 -11   1    0.03    0.02
  11  11  -1    0.02    0.02
  11  11  -1    0.05    0.03
 -11 -11   2    0.06    0.02
 -11 -11   2    0.05    0.02
  11  11  -2    0.03    0.02
  11  11  -2   -0.02    0.02
 -11 -11   3    0.07    0.02
 -11 -11   3    0.07    0.03
 -11 -11   3    0.07    0.02
 -11 -11   3    0.08    0.02
  11  11  -3   -0.01    0.03
  11  11  -3    0.08    0.02
 -11 -11   4    0.35    0.06
 -11 -11   4    0.31    0.06
 -11 -11   4    0.44    0.06
 -11 -11   4    0.51    0.06
  11  11  -4    0.39    0.06
  11  11  -4    0.28    0.06
  11  11  -4    0.46    0.06
 -11 -11   5    0.02    0.02
 -11 -11   5    0.04    0.03
 -11 -11   5    0.00    0.02
  11  11  -5    0.00    0.03
  11  11  -5   -0.01    0.02
  11  11  -5    0.04    0.02
 -11 -11   6    0.03    0.02
 -11 -11   6   -0.05    0.03
 -11 -11   6    0.09    0.02
  11  11  -6    0.02    0.03
  11  11  -6    0.04    0.02
  11  11  -6    0.06    0.02
 -11 -11   7    0.06    0.02
 -11 -11   7    0.08    0.03
  11  11  -7    0.09    0.03
  11  11  -7    0.05    0.02
 -11 -10   1    1.82    0.25
 -11 -10   1    1.67    0.25
 -11 -10   1    1.80    0.25
 -11 -10   1    1.88    0.25
  11  10  -1    1.71    0.25
  11  10  -1    1.70    0.25
  11  10  -1    1.67    0.25
 -11 -10   2    0.06    0.02
 -11 -10   2    0.02    0.02
  11  10  -2    0.06    0.02
  11  10  -2    0.07    0.02
  11  10  -2    0.01    0.02
 -11 -10   3    0.23    0.04
 -11 -10   3    0.28    0.05
 -11 -10   3    0.26    0.04
  11  10  -3    0.30    0.05
  11  10  -3    0.21    0.05
 -11 -10   4    0.33    0.06
 -11 -10   4    0.38    0.06
 -11 -10   4    0.41    0.06
 -11 -10   4    0.42    0.06
  11  10  -4    0.38    0.06
  11  10  -4    0.31    0.06
 -11 -10   5    0.10    0.02
 -11 -10   5    0.04    0.03
 -11 -10   5    0.09    0.03
 -11 -10   5    0.12    0.02
  11  10  -5    0.13    0.03
  11  10  -5    0.02    0.02
  11  10  -5    0.13    0.03
 -11 -10   6    0.22    0.04
 -11 -10   6    0.23    0.05
 -11 -10   6    0.34    0.05
 -11 -10   6    0.26    0.05
  11  10  -6    0.25    0.04
  11  10  -6    0.33    0.05
 -11 -10   7    0.02    0.02
 -11 -10   7    0.02    0.03
 -11 -10   7    0.09    0.02
  11  10  -7    0.13    0.03
  11  10  -7    0.06    0.02
  11  10  -7    0.08    0.03
 -11 -10   8    0.17    0.04
 -11 -10   8    0.17    0.04
 -11 -10   8    0.24    0.04
  11  10  -8    0.25    0.04
 -11  -9   1    0.71    0.10
 -11  -9   1    0.53    0.09
 -11  -9   1    0.65    0.10
 -11  -9   1    0.72    0.10
  11   9  -1    0.59    0.09
  11   9  -1    0.67    0.10
  11   9  -1    0.68    0.10
 -11  -9   2    1.75    0.27
 -11  -9   2    1.76    0.27
 -11  -9   2    1.90    0.27
 -11  -9   2    2.05    0.27
  11   9  -2    1.91    0.27
  11   9  -2    1.78    0.27
  11   9  -2    2.00    0.27
 -11  -9   3    0.44    0.08
  11   9  -3    0.50    0.08
  11   9  -3    0.74    0.08
 -11  -9   4    0.10    0.03
 -11  -9   4    0.11    0.03
 -11  -9   4    0.15    0.03
 -11  -9   4    0.16    0.03
  11   9  -4    0.11    0.03
  11   9  -4    0.08    0.03
  11   9  -4    0.14    0.03
 -11  -9   5    0.42    0.07
 -11  -9   5    0.35    0.07
 -11  -9   5    0.53    0.07
 -11  -9   5    0.65    0.07
  11   9  -5    0.53    0.07
  11   9  -5    0.43    0.07
 -11  -9   6    0.02    0.02
 -11  -9   6    0.07    0.02
 -11  -9   6    0.09    0.02
  11   9  -6    0.02    0.02
  11   9  -6    0.03    0.02
 -11  -9   7    0.23    0.04
 -11  -9   7    0.18    0.04
 -11  -9   7    0.19    0.04
  11   9  -7    0.21    0.04
  11   9  -7    0.25    0.04
 -11  -9   8    0.03    0.02
 -11  -9   8    0.04    0.02
 -11  -9   8    0.09    0.02
  11   9  -8    0.06    0.02
  11   9  -8    0.03    0.02
  11   9  -8    0.06    0.02
 -11  -9   9    0.02    0.02
  11   9  -9    0.06    0.02
 -11  -8   1    0.26    0.05
 -11  -8   1    0.28    0.05
 -11  -8   1    0.34    0.05
 -11  -8   1    0.35    0.05
  11   8  -1    0.26    0.05
  11   8  -1    0.33    0.05
  11   8  -1    0.36    0.05
 -11  -8   2    3.60    0.53
 -11  -8   2    3.72    0.55
 -11  -8   2    4.13    0.53
  11   8  -2    3.73    0.53
  11   8  -2    3.62    0.53
 -11  -8   3    0.12    0.03
 -11  -8   3    0.11    0.03
 -11  -8   3    0.14    0.03
 -11  -8   3    0.17    0.03
  11   8  -3    0.11    0.03
  11   8  -3    0.09    0.02
  11   8  -3    0.07    0.03
 -11  -8   4    0.10    0.02
 -11  -8   4    0.09    0.02
  11   8  -4    0.07    0.02
  11   8  -4    0.06    0.03
 -11  -8   5    0.46    0.07
 -11  -8   5    0.40    0.07
 -11  -8   5    0.52    0.07
 -11  -8   5    0.48    0.07
  11   8  -5    0.41    0.07
  11   8  -5    0.45    0.07
  11   8  -5    0.48    0.07
 -11  -8   6    0.19    0.04
 -11  -8   6    0.24    0.04
 -11  -8   6    0.23    0.04
  11   8  -6    0.20    0.04
  11   8  -6    0.18    0.04
 -11  -8   7    0.17    0.03
 -11  -8   7    0.15    0.03
 -11  -8   7    0.21    0.04
 -11  -8   7    0.25    0.04
  11   8  -7    0.18    0.03
  11   8  -7    0.13    0.03
  11   8  -7    0.22    0.04
 -11  -8   8    0.12    0.02
 -11  -8   8    0.09    0.02
 -11  -8   8    0.07    0.03
 -11  -8   8    0.11    0.03
  11   8  -8    0.13    0.03
 -11  -8   9    0.01    0.02
  11   8  -9   -0.01    0.02
 -11  -8  10    0.12    0.03
  11   8 -10    0.09    0.03
 -11  -7   1    0.23    0.04
 -11  -7   1    0.23    0.04
 -11  -7   1    0.29    0.05
 -11  -7   1    0.31    0.05
  11   7  -1    0.26    0.04
  11   7  -1    0.24    0.04
  11   7  -1    0.31    0.05
  11   7  -1    0.29    0.05
 -11  -7   2    2.05    0.31
 -11  -7   2    2.40    0.31
 -11  -7   2    2.28    0.31
  11   7  -2    2.01    0.31
 -11  -7   3    1.64    0.25
 -11  -7   3    1.62    0.25
 -11  -7   3    1.88    0.25
 -11  -7   3    1.90    0.25
  11   7  -3    1.56    0.24
  11   7  -3    1.63    0.25
  11   7  -3    1.98    0.25
 -11  -7   4    0.07    0.02
 -11  -7   4    0.02    0.02
 -11  -7   4    0.06    0.02
  11   7  -4    0.04    0.02
  11   7  -4    0.00    0.02
 -11  -7   5    0.52    0.08
 -11  -7   5    0.41    0.08
 -11  -7   5    0.76    0.09
 -11  -7   5    0.73    0.09
  11   7  -5    0.67    0.09
 -11  -7   6    0.37    0.06
 -11  -7   6    0.51    0.06
 -11  -7   6    0.59    0.06
  11   7  -6    0.33    0.06
  11   7  -6    0.31    0.06
  11   7  -6    0.47    0.06
 -11  -7   7    0.11    0.03
 -11  -7   7    0.12    0.03
  11   7  -7    0.12    0.03
 -11  -7   8    0.41    0.07
 -11  -7   8    0.44    0.07
  11   7  -8    0.42    0.07
 -11  -7   9    0.15    0.03
 -11  -7   9    0.22    0.04
  11   7  -9    0.15    0.03
 -11  -7  10    0.27    0.04
  11   7 -10    0.25    0.05
 -11  -7  11    0.14    0.03
  11   7 -11    0.16    0.04
 -11  -6   1    0.40    0.06
  11   6  -1    0.30    0.05
  11   6  -1    0.33    0.06
  11   6  -1    0.48    0.06
 -11  -6   2    0.37    0.07
 -11  -6   2    0.42    0.07
 -11  -6   2    0.52    0.07
 -11  -6   2    0.53    0.07
  11   6  -2    0.50    0.07
  11   6  -2    0.51    0.07
  11   6  -2    0.56    0.07
  11   6  -2    0.62    0.08
 -11  -6   3    3.37    0.50
 -11  -6   3    3.71    0.51
 -11  -6   3    3.81    0.50
 -11  -6   3    3.81    0.50
  11   6  -3    3.13    0.50
  11   6  -3    3.45    0.50
  11   6  -3    3.68    0.50
  11   6  -3    3.78    0.50
 -11  -6   4    0.01    0.01
 -11  -6   4    0.02    0.02
 -11  -6   4    0.02    0.02
 -11  -6   4    0.02    0.02
  11   6  -4    0.01    0.01
  11   6  -4   -0.01    0.01
  11   6  -4    0.02    0.02
 -11  -6   5    0.01    0.02
 -11  -6   5   -0.01    0.02
  11   6  -5    0.01    0.02
 -11  -6   6    2.16    0.31
 -11  -6   6    2.32    0.31
  11   6  -6    2.05    0.31
 -11  -6   7    0.35    0.06
 -11  -6   7    0.41    0.06
  11   6  -7    0.39    0.06
 -11  -6   8   -0.03    0.02
 -11  -6   8    0.02    0.02
  11   6  -8    0.04    0.02
 -11  -6   9    0.02    0.02
 -11  -6  10    0.16    0.03
 -11  -6  10    0.16    0.03
  11   6 -10    0.16    0.03
 -11  -6  11    0.05    0.02
  11   6 -11    0.02    0.02
 -11  -6  12   -0.01    0.02
  11   6 -12    0.03    0.02
 -11  -5   1    0.02    0.02
 -11  -5   1    0.00    0.02
 -11  -5   1    0.00    0.02
  11   5  -1   -0.01    0.02
  11   5  -1    0.03    0.02
  11   5  -1    0.04    0.02
 -11  -5   2    0.12    0.02
 -11  -5   2    0.12    0.03
 -11  -5   2    0.19    0.03
  11   5  -2    0.11    0.02
  11   5  -2    0.10    0.03
  11   5  -2    0.20    0.03
 -11  -5   3    0.96    0.15
 -11  -5   3    1.15    0.15
 -11  -5   3    1.17    0.15
  11   5  -3    1.04    0.15
  11   5  -3    1.13    0.15
  11   5  -3    1.04    0.15
 -11  -5   4    0.60    0.09
 -11  -5   4    0.62    0.09
 -11  -5   5    0.16    0.04
 -11  -5   5    0.22    0.04
  11   5  -5    0.21    0.04
 -11  -5   6    0.29    0.05
 -11  -5   6    0.32    0.05
  11   5  -6    0.24    0.05
 -11  -5   7    1.50    0.21
  11   5  -7    1.51    0.21
  11   5  -8    0.25    0.04
 -11  -5   9    0.42    0.07
 -11  -5   9    0.56    0.07
  11   5  -9    0.44    0.07
 -11  -5  10    0.29    0.05
 -11  -5  10    0.31    0.05
 -11  -5  11    0.06    0.02
  11   5 -11    0.04    0.02
 -11  -5  12    0.10    0.02
  11   5 -12    0.06    0.03
 -11  -4   1    1.54    0.22
 -11  -4   1    1.53    0.22
 -11  -4   1    1.62    0.22
 -11  -4   1    1.57    0.22
  11   4  -1    1.52    0.22
  11   4  -1    1.38    0.22
  11   4  -1    1.56    0.22
  11   4  -1    1.68    0.22
 -11  -4   2    0.09    0.02
 -11  -4   2    0.09    0.02
 -11  -4   2    0.14    0.03
 -11  -4   2    0.13    0.03
  11   4  -2    0.10    0.02
  11   4  -2    0.23    0.03
  11   4  -2    0.13    0.03
 -11  -4   3    0.27    0.05
 -11  -4   3    0.29    0.05
  11   4  -3    0.38    0.05
  11   4  -3    0.34    0.05
 -11  -4   4    2.87    0.40
 -11  -4   4    2.77    0.40
  11   4  -4    2.93    0.40
  11   4  -4    2.89    0.40
 -11  -4   5    0.52    0.08
 -11  -4   5    0.56    0.08
  11   4  -5    0.51    0.08
 -11  -4   6    0.06    0.02
 -11  -4   7    0.35    0.05
 -11  -4   7    0.35    0.06
  11   4  -7    0.31    0.05
 -11  -4   8    0.06    0.02
 -11  -4   8    0.01    0.02
  11   4  -8    0.01    0.02
 -11  -4   9    0.00    0.02
 -11  -4   9   -0.03    0.02
  11   4  -9    0.01    0.02
 -11  -4  10    0.24    0.05
 -11  -4  11    0.46    0.07
  11   4 -11    0.53    0.08
 -11  -4  12    0.02    0.02
  11   4 -12    0.00    0.02
 -11  -3   1    0.14    0.02
 -11  -3   1    0.13    0.03
 -11  -3   1    0.16    0.03
  11   3  -1    0.15    0.02
  11   3  -1    0.19    0.03
  11   3  -1    0.21    0.03
 -11  -3   2    1.22    0.20
 -11  -3   2    1.55    0.20
 -11  -3   2    1.54    0.20
  11   3  -2    1.25    0.20
  11   3  -2    1.62    0.20
  11   3  -2    1.63    0.20
 -11  -3   3    1.62    0.23
  11   3  -3    1.66    0.23
 -11  -3   4    0.02    0.02
 -11  -3   4    0.02    0.02
  11   3  -4   -0.01    0.02
  11   3  -4    0.01    0.02
 -11  -3   5    3.49    0.50
 -11  -3   5    3.71    0.50
 -11  -3   6    0.46    0.07
  11   3  -6    0.39    0.07
 -11  -3   7    0.75    0.11
 -11  -3   7    0.84    0.11
  11   3  -7    0.74    0.11
  11   3  -8    0.92    0.13
 -11  -3   9    0.14    0.03
 -11  -3   9    0.14    0.03
  11   3  -9    0.15    0.03
 -11  -3  10    0.03    0.02
  11   3 -11    0.06    0.02
 -11  -3  12    0.02    0.02
  11   3 -12    0.04    0.02
 -11  -2   1    0.19    0.04
 -11  -2   1    0.19    0.04
  11   2  -1    0.20    0.03
  11   2  -1    0.21    0.03
  11   2  -1    0.22    0.04
  11   2  -1    0.20    0.04
 -11  -2   2    1.36    0.19
 -11  -2   2    1.39    0.19
  11   2  -2    1.34    0.19
  11   2  -2    1.31    0.19
 -11  -2   3    0.43    0.06
 -11  -2   3    0.43    0.07
  11   2  -3    0.42    0.07
  11   2  -3    0.43    0.07
 -11  -2   4    0.78    0.10
 -11  -2   4    0.69    0.11
  11   2  -4    0.67    0.10
  11   2  -4    0.69    0.10
 -11  -2   5    0.65    0.09
 -11  -2   5    0.72    0.10
  11   2  -5    0.57    0.09
  11   2  -5    0.62    0.09
 -11  -2   6    1.89    0.28
 -11  -2   6    1.98    0.28
  11   2  -6    2.05    0.28
 -11  -2   7    0.18    0.03
 -11  -2   7    0.15    0.03
  11   2  -7    0.16    0.03
 -11  -2   8    0.01    0.02
 -11  -2   8    0.01    0.02
  11   2  -8    0.02    0.02
 -11  -2   9    0.20    0.04
 -11  -2   9    0.20    0.04
  11   2  -9    0.19    0.04
 -11  -2  10    0.03    0.02
 -11  -2  11    0.03    0.02
  11   2 -11    0.02    0.02
 -11  -2  12    0.14    0.03
  11   2 -12    0.17    0.03
 -11  -1   1    0.29    0.05
 -11  -1   1    0.34    0.05
 -11  -1   1    0.38    0.05
 -11  -1   1    0.35    0.06
  11   1  -1    0.32    0.05
  11   1  -1    0.40    0.05
  11   1  -1    0.35    0.05
 -11  -1   2    6.53    0.93
 -11  -1   2    6.87    0.94
  11   1  -2    6.68    0.93
  11   1  -2    6.83    0.94
 -11  -1   3    3.64    0.49
 -11  -1   3    3.48    0.49
  11   1  -3    3.43    0.49
  11   1  -3    3.49    0.49
 -11  -1   4    1.96    0.28
 -11  -1   4    1.89    0.28
  11   1  -4    1.96    0.28
  11   1  -4    2.06    0.28
 -11  -1   5    0.29    0.05
 -11  -1   5    0.32    0.05
  11   1  -5    0.29    0.05
  11   1  -5    0.31    0.05
 -11  -1   6    0.01    0.02
 -11  -1   6   -0.01    0.02
  11   1  -6    0.01    0.02
 -11  -1   7    0.99    0.14
 -11  -1   7    0.94    0.14
  11   1  -7    0.99    0.14
 -11  -1   8    0.14    0.03
 -11  -1   8    0.14    0.03
  11   1  -8    0.14    0.03
 -11  -1   9    0.02    0.02
 -11  -1   9    0.02    0.02
  11   1  -9    0.04    0.02
 -11  -1  10    0.03    0.02
 -11  -1  11    0.05    0.02
  11   1 -11    0.05    0.02
 -11  -1  12    0.12    0.03
  11   1 -12    0.12    0.03
 -11   0   1    6.33    0.92
 -11   0   1    5.99    0.92
 -11   0   1    6.81    0.91
 -11   0   1    6.72    0.91
  11   0  -1    6.58    0.92
  11   0  -1    6.67    0.92
  11   0  -1    6.32    0.91
  11   0  -1    7.00    0.92
 -11   0   2    3.26    0.47
 -11   0   2    3.27    0.47
  11   0  -2    3.37    0.47
  11   0  -2    3.58    0.47
 -11   0   3    0.47    0.07
 -11   0   3    0.38    0.07
  11   0  -3    0.44    0.07
  11   0  -3    0.48    0.07
 -11   0   4    0.09    0.02
 -11   0   4    0.12    0.03
  11   0  -4    0.12    0.03
  11   0  -4    0.16    0.03
 -11   0   5    2.16    0.30
 -11   0   5    2.07    0.31
  11   0  -5    2.27    0.31
 -11   0   6    0.02    0.02
 -11   0   7    1.15    0.17
 -11   0   7    1.08    0.17
  11   0  -7    1.33    0.17
 -11   0   8    0.01    0.02
 -11   0   8    0.01    0.02
  11   0  -8    0.00    0.02
 -11   0   9    0.38    0.06
 -11   0   9    0.36    0.06
  11   0  -9    0.39    0.06
 -11   0  10    0.20    0.03
 -11   0  10    0.17    0.04
  11   0 -10    0.14    0.03
 -11   0  11    0.30    0.05
  11   0 -11    0.30    0.05
 -11   0  12    0.03    0.02
  11   0 -12    0.07    0.02
 -11   1   1    1.10    0.18
 -11   1   1    1.22    0.18
 -11   1   1    1.45    0.19
  11  -1  -1    1.19    0.18
  11  -1  -1    1.32    0.18
  11  -1  -1    1.53    0.19
  11  -1  -1    1.57    0.19
 -11   1   2    0.31    0.05
 -11   1   2    0.34    0.06
  11  -1  -2    0.37    0.06
  11  -1  -2    0.38    0.05
 -11   1   3    0.11    0.02
  11  -1  -3    0.11    0.02
 -11   1   4    0.65    0.09
 -11   1   4    0.68    0.10
  11  -1  -4    0.58    0.10
  11  -1  -4    0.67    0.09
 -11   1   5    0.11    0.02
 -11   1   5    0.09    0.03
  11  -1  -5    0.12    0.02
 -11   1   6    0.07    0.02
 -11   1   6    0.07    0.03
  11  -1  -6    0.08    0.02
 -11   1   7    0.01    0.01
  11  -1  -7   -0.02    0.02
 -11   1   8    0.35    0.06
 -11   1   8    0.28    0.06
  11  -1  -8    0.43    0.06
 -11   1   9    0.15    0.04
  11  -1  -9    0.19    0.03
 -11   1  10    0.08    0.02
 -11   1  10    0.00    0.03
  11  -1 -10    0.12    0.02
 -11   1  11    0.01    0.02
  11  -1 -11    0.03    0.02
 -11   2   1    0.23    0.04
 -11   2   1    0.24    0.04
 -11   2   1    0.19    0.04
  11  -2  -1    0.22    0.04
  11  -2  -1    0.25    0.04
  11  -2  -1    0.21    0.04
 -11   2   2    0.40    0.06
 -11   2   2    0.45    0.06
  11  -2  -2    0.31    0.05
  11  -2  -2    0.35    0.06
  11  -2  -2    0.42    0.06
 -11   2   3    0.00    0.01
 -11   2   3    0.00    0.02
  11  -2  -3    0.02    0.02
  11  -2  -3   -0.01    0.02
 -11   2   4    0.71    0.10
 -11   2   4    0.65    0.10
  11  -2  -4    0.54    0.10
  11  -2  -4    0.74    0.10
 -11   2   5    0.04    0.02
 -11   2   6    0.59    0.08
 -11   2   6    0.58    0.09
  11  -2  -6    0.57    0.09
 -11   2   7    0.40    0.06
 -11   2   7    0.28    0.06
  11  -2  -7    0.43    0.06
 -11   2   8    0.05    0.02
 -11   2   8    0.06    0.03
  11  -2  -8    0.06    0.02
 -11   2   9    0.05    0.02
 -11   2   9    0.01    0.02
  11  -2  -9    0.03    0.02
 -11   2  10    0.21    0.04
  11  -2 -10    0.24    0.04
 -11   2  11    0.30    0.05
  11  -2 -11    0.30    0.05
 -11   3   1    0.33    0.07
 -11   3   1    0.46    0.07
 -11   3   1    0.48    0.07
 -11   3   1    0.53    0.07
  11  -3  -1    0.37    0.07
  11  -3  -1    0.45    0.07
  11  -3  -1    0.49    0.07
  11  -3  -1    0.56    0.07
 -11   3   2    0.06    0.02
 -11   3   2    0.06    0.01
 -11   3   2    0.10    0.02
  11  -3  -2    0.05    0.02
  11  -3  -2    0.07    0.01
  11  -3  -2    0.06    0.02
 -11   3   3    0.05    0.01
 -11   3   3    0.07    0.01
 -11   3   3    0.08    0.02
 -11   3   3    0.01    0.02
  11  -3  -3    0.06    0.03
  11  -3  -3    0.06    0.02
 -11   3   4    0.00    0.01
 -11   3   4   -0.01    0.02
  11  -3  -4    0.00    0.02
 -11   3   5    0.01    0.01
 -11   3   5    0.01    0.02
  11  -3  -5   -0.01    0.02
 -11   3   6    0.07    0.02
 -11   3   6    0.02    0.03
  11  -3  -6    0.10    0.02
 -11   3   7    0.03    0.02
 -11   3   7   -0.03    0.02
  11  -3  -7    0.00    0.02
 -11   3   8    1.03    0.15
 -11   3   9    0.00    0.01
  11  -3  -9    0.03    0.02
 -11   3  10    0.00    0.01
  11  -3 -10    0.00    0.02
 -11   4   1    0.96    0.16
 -11   4   1    1.16    0.16
 -11   4   1    1.17    0.16
 -11   4   1    1.01    0.17
  11  -4  -1    1.15    0.16
  11  -4  -1    1.20    0.17
  11  -4  -1    1.18    0.17
  11  -4  -1    1.24    0.16
 -11   4   2   -0.01    0.02
 -11   4   2    0.03    0.01
 -11   4   2    0.00    0.01
 -11   4   2    0.02    0.02
  11  -4  -2    0.01    0.02
  11  -4  -2   -0.01    0.01
  11  -4  -2   -0.03    0.02
  11  -4  -2    0.03    0.01
 -11   4   3    0.12    0.02
 -11   4   3    0.08    0.03
  11  -4  -3    0.09    0.02
  11  -4  -3    0.11    0.02
  11  -4  -3    0.09    0.02
 -11   4   4    0.02    0.01
 -11   4   4    0.05    0.03
  11  -4  -4    0.01    0.02
 -11   4   5    0.21    0.04
  11  -4  -5    0.23    0.04
 -11   4   6    0.07    0.02
 -11   4   6    0.05    0.02
  11  -4  -6    0.03    0.02
 -11   4   7    0.11    0.03
 -11   4   8    0.11    0.02
  11  -4  -8    0.17    0.03
 -11   4   9    0.03    0.02
  11  -4  -9    0.02    0.02
 -11   5   1    0.11    0.04
 -11   5   1    0.17    0.03
 -11   5   1    0.18    0.03
 -11   5   1    0.19    0.04
  11  -5  -1    0.15    0.03
  11  -5  -1    0.16    0.04
  11  -5  -1    0.20    0.04
  11  -5  -1    0.18    0.03
 -11   5   2    1.69    0.25
 -11   5   2    1.72    0.25
 -11   5   2    1.85    0.25
 -11   5   2    1.75    0.25
  11  -5  -2    1.63    0.25
  11  -5  -2    1.57    0.25
  11  -5  -2    1.94    0.25
 -11   5   3    0.06    0.02
 -11   5   3    0.02    0.03
 -11   5   4    0.84    0.12
  11  -5  -4    0.90    0.12
 -11   5   5    0.06    0.02
 -11   5   5    0.02    0.03
  11  -5  -5    0.03    0.02
 -11   5   6   -0.02    0.02
  11  -5  -6    0.00    0.02
 -11   5   7    0.00    0.01
  11  -5  -7    0.02    0.01
  11  -5  -8    0.55    0.08
 -11   6   1   -0.06    0.02
 -11   6   1    0.00    0.02
 -11   6   1    0.02    0.01
 -11   6   1    0.01    0.02
  11  -6  -1    0.00    0.02
  11  -6  -1   -0.03    0.02
  11  -6  -1    0.01    0.02
 -11   6   2    0.08    0.02
 -11   6   2    0.03    0.03
 -11   6   3    0.03    0.01
  11  -6  -3    0.02    0.02
 -11   6   4    0.01    0.01
 -11   6   4   -0.01    0.02
  11  -6  -4    0.05    0.02
 -11   6   5    0.02    0.02
 -11   6   6    0.19    0.03
  11  -6  -6    0.20    0.04
 -11   6   7    0.30    0.05
  11  -6  -7    0.36    0.05
 -11   7   1    0.03    0.02
 -11   7   1    0.01    0.03
  11  -7  -1    0.04    0.02
 -11   7   2    0.16    0.03
 -11   7   2    0.05    0.03
  11  -7  -2    0.20    0.03
  11  -7  -4    0.30    0.05
 -11   7   5    0.05    0.02
  11  -7  -5    0.07    0.02
 -11   7   6    0.06    0.02
  11  -7  -6    0.08    0.02
 -11   8   1    0.03    0.02
 -11   8   1   -0.02    0.02
 -11   8   2    0.05    0.02
 -11   8   2    0.03    0.03
 -10 -15   1    0.11    0.03
 -10 -15   1    0.06    0.03
  10  15  -1    0.10    0.04
 -10 -15   2    0.23    0.04
 -10 -15   2    0.23    0.05
  10  15  -2    0.28    0.05
 -10 -15   3   -0.01    0.02
 -10 -15   3   -0.01    0.03
  10  15  -3   -0.01    0.03
 -10 -15   4    0.02    0.03
 -10 -15   4    0.14    0.03
  10  15  -4    0.10    0.03
 -10 -15   5    0.08    0.02
 -10 -15   5    0.01    0.03
  10  15  -5    0.06    0.03
 -10 -14   1   -0.01    0.02
 -10 -14   1    0.00    0.02
 -10 -14   1    0.03    0.02
  10  14  -1    0.03    0.03
  10  14  -1    0.04    0.03
 -10 -14   2    0.02    0.02
 -10 -14   2    0.06    0.03
  10  14  -2   -0.01    0.03
 -10 -14   3    0.09    0.02
 -10 -14   3    0.07    0.03
  10  14  -3    0.04    0.03
 -10 -14   4    0.10    0.03
 -10 -14   4    0.06    0.03
  10  14  -4    0.08    0.03
 -10 -14   5    0.00    0.02
 -10 -14   5    0.02    0.03
  10  14  -5   -0.02    0.03
 -10 -14   6    0.01    0.02
 -10 -14   6    0.00    0.03
  10  14  -6    0.01    0.03
 -10 -14   7    0.02    0.02
 -10 -14   7    0.05    0.03
  10  14  -7    0.03    0.03
 -10 -13   1    0.38    0.06
 -10 -13   1    0.26    0.06
 -10 -13   1    0.38    0.06
 -10 -13   1    0.35    0.06
  10  13  -1    0.41    0.06
  10  13  -1    0.39    0.06
 -10 -13   2    0.14    0.03
 -10 -13   2    0.11    0.03
 -10 -13   2    0.12    0.03
  10  13  -2    0.08    0.03
  10  13  -2    0.13    0.03
 -10 -13   3    0.05    0.02
 -10 -13   3    0.07    0.03
 -10 -13   3    0.05    0.03
  10  13  -3    0.02    0.03
  10  13  -3    0.05    0.02
 -10 -13   4    0.05    0.02
 -10 -13   4    0.01    0.03
 -10 -13   4    0.08    0.03
  10  13  -4    0.06    0.03
  10  13  -4    0.06    0.03
 -10 -13   5    0.30    0.06
 -10 -13   5    0.41    0.07
 -10 -13   5    0.42    0.06
  10  13  -5    0.44    0.07
  10  13  -5    0.48    0.07
 -10 -13   6    0.00    0.02
 -10 -13   6   -0.01    0.03
  10  13  -6    0.03    0.03
 -10 -13   7   -0.01    0.02
 -10 -13   7    0.01    0.03
  10  13  -7    0.01    0.03
 -10 -13   8   -0.02    0.02
 -10 -13   8    0.08    0.03
  10  13  -8   -0.06    0.03
 -10 -12   1    0.11    0.03
 -10 -12   1    0.14    0.03
  10  12  -1    0.07    0.03
  10  12  -1    0.14    0.03
 -10 -12   2    0.20    0.04
 -10 -12   2    0.18    0.04
 -10 -12   2    0.17    0.03
  10  12  -2    0.21    0.04
  10  12  -2    0.20    0.04
 -10 -12   3    0.04    0.02
 -10 -12   3   -0.01    0.03
 -10 -12   3    0.04    0.02
  10  12  -3    0.06    0.03
  10  12  -3    0.03    0.02
 -10 -12   4    0.15    0.03
 -10 -12   4    0.16    0.03
 -10 -12   4    0.08    0.03
 -10 -12   4    0.17    0.03
  10  12  -4    0.11    0.03
 -10 -12   5   -0.02    0.02
 -10 -12   5    0.02    0.03
 -10 -12   5   -0.01    0.02
  10  12  -5   -0.04    0.03
  10  12  -5    0.01    0.02
  10  12  -5   -0.01    0.02
 -10 -12   6    0.83    0.12
 -10 -12   6    0.78    0.12
 -10 -12   6    0.87    0.12
  10  12  -6    0.86    0.12
  10  12  -6    0.73    0.12
  10  12  -6    0.93    0.12
 -10 -12   7    0.14    0.03
 -10 -12   7    0.16    0.04
 -10 -12   7    0.15    0.03
  10  12  -7    0.19    0.04
  10  12  -7    0.18    0.03
  10  12  -7    0.14    0.04
 -10 -12   8   -0.02    0.02
 -10 -12   8    0.04    0.03
  10  12  -8   -0.01    0.03
  10  12  -8    0.02    0.02
 -10 -12   9    0.17    0.03
 -10 -12   9    0.15    0.04
  10  12  -9    0.15    0.04
  10  12  -9    0.11    0.03
 -10 -11   1    0.44    0.06
 -10 -11   1    0.52    0.07
  10  11  -1    0.32    0.06
  10  11  -1    0.38    0.06
  10  11  -1    0.41    0.07
 -10 -11   2    0.01    0.02
 -10 -11   2    0.01    0.02
 -10 -11   2    0.01    0.02
 -10 -11   2    0.01    0.02
  10  11  -2    0.02    0.02
  10  11  -2    0.04    0.02
  10  11  -2   -0.03    0.02
 -10 -11   3    0.00    0.02
 -10 -11   3    0.00    0.02
 -10 -11   3   -0.03    0.02
 -10 -11   3   -0.01    0.02
  10  11  -3    0.04    0.02
  10  11  -3    0.04    0.02
  10  11  -3    0.00    0.02
 -10 -11   4    0.09    0.02
 -10 -11   4    0.10    0.03
 -10 -11   4    0.11    0.03
 -10 -11   4    0.14    0.03
  10  11  -4    0.08    0.03
  10  11  -4    0.10    0.02
  10  11  -4    0.13    0.03
 -10 -11   5    0.04    0.02
 -10 -11   5    0.07    0.03
 -10 -11   5    0.08    0.02
 -10 -11   5    0.08    0.02
  10  11  -5    0.08    0.03
  10  11  -5    0.05    0.02
  10  11  -5    0.07    0.03
 -10 -11   6    0.17    0.03
 -10 -11   6    0.22    0.04
 -10 -11   6    0.11    0.03
  10  11  -6    0.20    0.04
  10  11  -6    0.21    0.03
  10  11  -6    0.15    0.04
 -10 -11   7    0.46    0.07
  10  11  -7    0.44    0.08
  10  11  -7    0.47    0.07
  10  11  -7    0.48    0.07
 -10 -11   8    0.52    0.08
 -10 -11   8    0.45    0.09
 -10 -11   8    0.68    0.09
  10  11  -8    0.62    0.09
  10  11  -8    0.53    0.08
  10  11  -8    0.67    0.09
 -10 -11   9    0.03    0.02
 -10 -11   9    0.00    0.03
 -10 -11   9    0.04    0.02
  10  11  -9    0.00    0.03
  10  11  -9   -0.01    0.02
  10  11  -9    0.00    0.02
 -10 -11  10    0.04    0.02
 -10 -11  10   -0.01    0.03
 -10 -10   1    0.02    0.02
 -10 -10   1    0.01    0.02
 -10 -10   1    0.02    0.02
 -10 -10   2    0.10    0.02
 -10 -10   2    0.05    0.02
 -10 -10   2    0.09    0.03
 -10 -10   2    0.14    0.03
  10  10  -2    0.14    0.03
  10  10  -2    0.08    0.02
  10  10  -2    0.10    0.03
 -10 -10   3    0.11    0.03
 -10 -10   3    0.12    0.03
 -10 -10   3    0.17    0.03
 -10 -10   3    0.22    0.03
  10  10  -3    0.13    0.03
  10  10  -3    0.21    0.04
 -10 -10   4    0.09    0.03
 -10 -10   4    0.06    0.02
  10  10  -4    0.05    0.03
  10  10  -4    0.04    0.02
 -10 -10   5    0.03    0.02
 -10 -10   5    0.02    0.02
 -10 -10   5    0.04    0.02
 -10 -10   5    0.03    0.02
  10  10  -5    0.02    0.02
  10  10  -5    0.03    0.02
  10  10  -5    0.00    0.02
 -10 -10   6    0.13    0.03
 -10 -10   6    0.15    0.03
 -10 -10   6    0.14    0.03
 -10 -10   6    0.14    0.03
  10  10  -6    0.12    0.03
  10  10  -6    0.12    0.03
  10  10  -6    0.09    0.03
 -10 -10   7    0.99    0.16
 -10 -10   7    1.07    0.16
 -10 -10   7    1.14    0.16
  10  10  -7    1.05    0.16
  10  10  -7    1.09    0.16
  10  10  -7    1.36    0.16
 -10 -10   8   -0.01    0.02
 -10 -10   8    0.01    0.02
 -10 -10   8    0.01    0.02
  10  10  -8    0.01    0.02
  10  10  -8    0.04    0.02
 -10 -10   9    0.23    0.04
 -10 -10   9    0.32    0.05
  10  10  -9    0.24    0.04
  10  10  -9    0.35    0.05
 -10 -10  10    0.06    0.02
 -10 -10  10    0.10    0.03
 -10 -10  10    0.08    0.02
  10  10 -10    0.05    0.03
  10  10 -10    0.06    0.02
  10  10 -10    0.06    0.02
 -10 -10  11    0.08    0.03
 -10 -10  11    0.08    0.03
  10  10 -11    0.11    0.03
 -10  -9   1    0.02    0.02
 -10  -9   1    0.01    0.02
 -10  -9   1    0.01    0.02
 -10  -9   1    0.02    0.02
  10   9  -1    0.00    0.02
  10   9  -1    0.01    0.02
  10   9  -1    0.04    0.02
  10   9  -1   -0.01    0.02
 -10  -9   2    0.22    0.03
 -10  -9   2    0.19    0.03
 -10  -9   2    0.18    0.04
 -10  -9   2    0.13    0.03
  10   9  -2    0.20    0.03
  10   9  -2    0.17    0.03
 -10  -9   3    0.05    0.02
 -10  -9   3    0.10    0.02
 -10  -9   3    0.08    0.02
  10   9  -3    0.03    0.02
  10   9  -3    0.06    0.02
 -10  -9   4    0.78    0.12
 -10  -9   4    0.74    0.12
 -10  -9   4    0.94    0.12
 -10  -9   4    0.97    0.12
  10   9  -4    0.72    0.12
  10   9  -4    0.73    0.12
  10   9  -4    0.84    0.12
 -10  -9   5    0.21    0.04
 -10  -9   5    0.19    0.04
 -10  -9   5    0.29    0.04
 -10  -9   5    0.25    0.04
  10   9  -5    0.20    0.04
  10   9  -5    0.17    0.04
  10   9  -5    0.32    0.04
 -10  -9   6    0.02    0.02
 -10  -9   6    0.09    0.02
 -10  -9   6    0.06    0.02
  10   9  -6   -0.03    0.02
  10   9  -6    0.07    0.02
  10   9  -6    0.06    0.02
 -10  -9   7    0.06    0.02
 -10  -9   7    0.02    0.02
 -10  -9   7    0.01    0.02
 -10  -9   7    0.01    0.02
  10   9  -7    0.05    0.02
  10   9  -7    0.04    0.02
  10   9  -7    0.02    0.02
 -10  -9   8    1.54    0.23
 -10  -9   8    1.72    0.23
  10   9  -8    1.63    0.23
  10   9  -8    1.44    0.23
  10   9  -8    2.02    0.24
 -10  -9   9    0.18    0.04
 -10  -9   9    0.25    0.04
  10   9  -9    0.26    0.04
 -10  -9  10    0.03    0.02
 -10  -9  10    0.05    0.02
  10   9 -10   -0.02    0.02
  10   9 -10    0.02    0.02
  10   9 -10    0.06    0.02
 -10  -9  11    0.17    0.04
 -10  -9  11    0.22    0.04
 -10  -9  11    0.26    0.04
  10   9 -11    0.28    0.04
 -10  -9  12    0.01    0.02
  10   9 -12    0.04    0.02
 -10  -8   1    0.06    0.02
 -10  -8   1    0.03    0.02
  10   8  -1    0.05    0.02
  10   8  -1    0.06    0.02
  10   8  -1    0.04    0.02
 -10  -8   2    0.05    0.02
 -10  -8   2    0.04    0.02
 -10  -8   2    0.04    0.02
 -10  -8   2    0.04    0.02
  10   8  -2    0.03    0.02
  10   8  -2    0.04    0.02
  10   8  -2    0.04    0.02
  10   8  -2    0.06    0.02
 -10  -8   3    1.23    0.17
 -10  -8   3    1.41    0.17
  10   8  -3    1.10    0.17
  10   8  -3    1.12    0.17
 -10  -8   4    0.02    0.02
 -10  -8   4    0.02    0.02
 -10  -8   4    0.04    0.02
 -10  -8   4    0.02    0.02
  10   8  -4    0.00    0.02
  10   8  -4    0.02    0.02
  10   8  -4   -0.01    0.02
 -10  -8   5   -0.02    0.02
 -10  -8   5    0.02    0.02
 -10  -8   5    0.01    0.02
  10   8  -5   -0.01    0.02
 -10  -8   6    0.24    0.04
 -10  -8   6    0.19    0.04
 -10  -8   6    0.21    0.04
  10   8  -6    0.17    0.04
  10   8  -6    0.18    0.03
  10   8  -6    0.20    0.04
 -10  -8   7    0.15    0.03
 -10  -8   7    0.16    0.03
 -10  -8   7    0.12    0.03
  10   8  -7    0.16    0.03
  10   8  -7    0.13    0.03
  10   8  -7    0.16    0.03
 -10  -8   8    1.86    0.27
 -10  -8   8    1.96    0.27
 -10  -8   8    2.19    0.27
  10   8  -8    1.75    0.27
  10   8  -8    1.88    0.27
 -10  -8   9    0.05    0.02
 -10  -8   9    0.02    0.02
 -10  -8   9    0.11    0.02
 -10  -8   9    0.17    0.02
  10   8  -9    0.04    0.02
  10   8  -9    0.02    0.02
  10   8  -9    0.12    0.03
 -10  -8  10    0.10    0.02
 -10  -8  10    0.15    0.02
  10   8 -10    0.13    0.02
  10   8 -10    0.10    0.02
 -10  -8  11    0.06    0.02
  10   8 -11    0.04    0.02
 -10  -8  12    0.05    0.02
  10   8 -12    0.06    0.02
 -10  -8  13    0.06    0.02
  10   8 -13    0.09    0.03
 -10  -7   1    0.09    0.02
 -10  -7   1    0.04    0.02
 -10  -7   1    0.05    0.02
 -10  -7   1    0.02    0.02
  10   7  -1    0.08    0.02
  10   7  -1    0.06    0.02
  10   7  -1   -0.01    0.02
  10   7  -1    0.04    0.02
 -10  -7   2    1.00    0.13
 -10  -7   2    0.81    0.13
  10   7  -2    0.85    0.13
  10   7  -2    0.90    0.13
  10   7  -2    0.92    0.13
  10   7  -2    0.93    0.13
 -10  -7   3    0.33    0.05
 -10  -7   3    0.36    0.05
  10   7  -3    0.28    0.05
  10   7  -3    0.28    0.05
  10   7  -3    0.26    0.05
  10   7  -3    0.30    0.05
 -10  -7   4    0.05    0.02
 -10  -7   4   -0.02    0.02
 -10  -7   4    0.00    0.02
 -10  -7   4    0.01    0.02
  10   7  -4    0.01    0.02
  10   7  -4    0.04    0.02
  10   7  -4   -0.01    0.02
  10   7  -4    0.00    0.02
 -10  -7   5    0.19    0.04
 -10  -7   5    0.33    0.04
  10   7  -5    0.23    0.04
  10   7  -5    0.28    0.05
 -10  -7   6   -0.01    0.02
 -10  -7   6    0.00    0.02
 -10  -7   6    0.00    0.02
  10   7  -6   -0.01    0.02
  10   7  -6    0.02    0.02
  10   7  -6    0.03    0.02
 -10  -7   7    0.05    0.02
 -10  -7   7   -0.01    0.02
 -10  -7   7    0.02    0.02
 -10  -7   7    0.01    0.02
  10   7  -7    0.05    0.02
  10   7  -7    0.02    0.01
  10   7  -7    0.00    0.02
 -10  -7   8    0.06    0.02
 -10  -7   8    0.06    0.02
 -10  -7   8    0.03    0.02
  10   7  -8    0.06    0.01
  10   7  -8    0.04    0.01
  10   7  -8    0.04    0.02
 -10  -7   9    1.82    0.27
 -10  -7   9    2.05    0.27
  10   7  -9    1.89    0.27
 -10  -7  10    0.16    0.03
 -10  -7  10    0.16    0.03
  10   7 -10    0.13    0.03
 -10  -7  11    0.01    0.02
  10   7 -11    0.00    0.02
 -10  -7  12    0.23    0.04
  10   7 -12    0.21    0.04
 -10  -7  13    0.00    0.02
  10   7 -13    0.03    0.02
 -10  -6   1    1.09    0.15
 -10  -6   1    1.24    0.16
 -10  -6   1    1.08    0.15
  10   6  -1    0.97    0.15
  10   6  -1    1.12    0.15
  10   6  -1    1.00    0.15
 -10  -6   2    0.02    0.01
 -10  -6   2    0.03    0.02
 -10  -6   2    0.02    0.02
 -10  -6   2    0.04    0.02
  10   6  -2   -0.01    0.01
  10   6  -2    0.06    0.02
  10   6  -2    0.03    0.02
  10   6  -2    0.07    0.02
 -10  -6   3    0.48    0.07
  10   6  -3    0.38    0.07
  10   6  -3    0.53    0.07
  10   6  -3    0.47    0.07
 -10  -6   4    0.16    0.03
 -10  -6   4    0.19    0.03
 -10  -6   4    0.19    0.03
  10   6  -4    0.16    0.03
  10   6  -4    0.17    0.03
  10   6  -4    0.15    0.03
 -10  -6   5   -0.01    0.01
 -10  -6   5    0.03    0.02
 -10  -6   5    0.01    0.02
 -10  -6   5    0.02    0.02
  10   6  -5    0.02    0.02
  10   6  -5    0.05    0.01
  10   6  -5    0.02    0.02
  10   6  -5    0.00    0.02
 -10  -6   6    1.50    0.22
 -10  -6   6    1.37    0.22
 -10  -6   6    1.72    0.22
 -10  -6   6    1.71    0.22
  10   6  -6    1.58    0.22
  10   6  -6    1.41    0.22
  10   6  -6    1.68    0.22
 -10  -6   7    0.22    0.05
 -10  -6   7    0.33    0.05
  10   6  -7    0.25    0.05
 -10  -6   8    0.01    0.02
 -10  -6   8    0.01    0.02
  10   6  -8    0.01    0.02
 -10  -6   9    0.22    0.04
  10   6  -9    0.22    0.04
 -10  -6  10    0.88    0.13
 -10  -6  10    0.94    0.13
  10   6 -10    0.88    0.13
 -10  -6  11    0.03    0.02
 -10  -6  11    0.04    0.02
  10   6 -11    0.06    0.02
 -10  -6  12    0.00    0.02
  10   6 -12    0.00    0.02
 -10  -6  13    0.04    0.02
  10   6 -13    0.05    0.02
 -10  -6  14    0.08    0.03
  10   6 -14    0.13    0.03
 -10  -5   1    0.08    0.02
 -10  -5   1    0.10    0.02
 -10  -5   1    0.03    0.02
 -10  -5   1    0.06    0.02
  10   5  -1    0.09    0.02
  10   5  -1    0.04    0.02
  10   5  -1    0.09    0.02
 -10  -5   2    7.42    1.09
 -10  -5   2    8.26    1.10
 -10  -5   2    7.48    1.08
  10   5  -2    7.66    1.09
  10   5  -2    7.89    1.10
  10   5  -2    8.35    1.09
 -10  -5   3    3.69    0.53
 -10  -5   3    3.85    0.53
  10   5  -3    3.84    0.53
  10   5  -3    3.62    0.53
  10   5  -3    3.90    0.53
  10   5  -3    3.84    0.53
 -10  -5   4    0.09    0.02
 -10  -5   4    0.08    0.02
 -10  -5   4    0.12    0.02
  10   5  -4    0.09    0.02
  10   5  -4    0.11    0.03
  10   5  -4    0.07    0.02
 -10  -5   5    0.40    0.06
 -10  -5   5    0.39    0.06
  10   5  -5    0.43    0.06
  10   5  -5    0.37    0.06
 -10  -5   6    0.39    0.06
 -10  -5   6    0.44    0.07
  10   5  -6    0.47    0.07
  10   5  -6    0.39    0.06
 -10  -5   7    0.42    0.06
 -10  -5   7    0.40    0.06
  10   5  -7    0.37    0.06
 -10  -5   8    0.38    0.06
 -10  -5   9    0.02    0.02
 -10  -5   9   -0.01    0.02
  10   5  -9    0.00    0.02
 -10  -5  10    1.74    0.24
 -10  -5  10    1.70    0.25
  10   5 -10    1.74    0.25
 -10  -5  11    0.01    0.02
 -10  -5  11    0.03    0.02
  10   5 -11   -0.03    0.02
 -10  -5  12    0.38    0.06
 -10  -5  13    0.00    0.02
  10   5 -13    0.01    0.02
 -10  -5  14    0.02    0.02
  10   5 -14   -0.02    0.02
 -10  -4   1    8.78    1.23
 -10  -4   1    9.23    1.24
 -10  -4   1    8.64    1.22
 -10  -4   1    8.80    1.22
  10   4  -1    8.82    1.23
  10   4  -1    9.10    1.24
  10   4  -1    8.59    1.22
  10   4  -1    8.74    1.22
 -10  -4   2    0.03    0.01
 -10  -4   2    0.00    0.02
 -10  -4   2    0.06    0.02
 -10  -4   2    0.03    0.02
  10   4  -2    0.04    0.01
  10   4  -2    0.04    0.01
  10   4  -2    0.03    0.02
  10   4  -2    0.04    0.02
 -10  -4   3    0.05    0.02
  10   4  -3    0.04    0.01
  10   4  -3    0.06    0.01
  10   4  -3    0.10    0.02
 -10  -4   4    2.38    0.33
 -10  -4   4    2.39    0.33
  10   4  -4    2.33    0.33
  10   4  -4    2.41    0.33
 -10  -4   5    0.01    0.02
  10   4  -5    0.03    0.02
 -10  -4   6    0.05    0.02
 -10  -4   6    0.01    0.02
  10   4  -6    0.05    0.02
  10   4  -6    0.02    0.02
 -10  -4   7    0.67    0.10
 -10  -4   7    0.76    0.10
  10   4  -7    0.67    0.10
  10   4  -7    0.67    0.10
 -10  -4   8    0.12    0.03
 -10  -4   8    0.15    0.03
 -10  -4   9    0.01    0.02
 -10  -4   9   -0.01    0.02
  10   4  -9   -0.01    0.02
 -10  -4  10    0.34    0.05
  10   4 -10    0.29    0.05
 -10  -4  11    4.20    0.60
 -10  -4  11    4.39    0.60
  10   4 -11    4.34    0.60
 -10  -4  12    0.23    0.04
 -10  -4  12    0.28    0.05
  10   4 -12    0.22    0.05
 -10  -4  13    0.10    0.02
 -10  -4  13    0.09    0.03
  10   4 -13    0.10    0.03
 -10  -4  14    0.35    0.06
  10   4 -14    0.36    0.06
 -10  -3   1    0.18    0.03
 -10  -3   1    0.20    0.03
 -10  -3   1    0.24    0.04
 -10  -3   1    0.24    0.04
  10   3  -1    0.17    0.03
  10   3  -1    0.23    0.03
  10   3  -1    0.26    0.04
  10   3  -1    0.24    0.04
 -10  -3   2    0.11    0.02
 -10  -3   2    0.11    0.02
 -10  -3   2    0.15    0.03
  10   3  -2    0.06    0.02
  10   3  -2    0.15    0.03
  10   3  -2    0.11    0.02
 -10  -3   3    1.19    0.16
 -10  -3   3    1.25    0.17
  10   3  -3    1.08    0.16
  10   3  -3    1.09    0.16
 -10  -3   4    0.21    0.04
 -10  -3   4    0.23    0.04
  10   3  -4    0.21    0.04
  10   3  -4    0.20    0.04
 -10  -3   5    1.14    0.16
 -10  -3   5    1.15    0.16
  10   3  -5    1.07    0.16
  10   3  -5    1.06    0.16
 -10  -3   6    0.49    0.07
 -10  -3   6    0.49    0.08
  10   3  -6    0.48    0.07
  10   3  -6    0.49    0.07
  10   3  -7   -0.01    0.02
  10   3  -7    0.01    0.02
 -10  -3   8    0.70    0.10
 -10  -3   8    0.62    0.10
  10   3  -8    0.68    0.10
 -10  -3   9    0.23    0.04
 -10  -3   9    0.24    0.04
  10   3  -9    0.25    0.04
 -10  -3  10    0.15    0.03
  10   3 -10    0.19    0.03
 -10  -3  11    0.02    0.02
 -10  -3  11    0.02    0.02
  10   3 -11    0.05    0.02
 -10  -3  12    3.05    0.45
 -10  -3  12    3.36    0.45
  10   3 -12    3.26    0.45
 -10  -3  13    0.47    0.07
 -10  -3  13    0.49    0.08
  10   3 -13    0.54    0.08
 -10  -3  14    0.01    0.02
  10   3 -14    0.02    0.02
 -10  -2   1    1.34    0.20
 -10  -2   1    1.36    0.21
 -10  -2   1    1.46    0.21
 -10  -2   1    1.63    0.21
  10   2  -1    1.58    0.21
  10   2  -1    1.50    0.21
 -10  -2   2    1.82    0.26
 -10  -2   2    1.84    0.26
 -10  -2   2    2.00    0.26
 -10  -2   2    2.18    0.27
  10   2  -2    1.85    0.26
  10   2  -2    1.65    0.26
  10   2  -2    1.99    0.27
  10   2  -2    1.91    0.26
 -10  -2   3    0.03    0.01
 -10  -2   3    0.02    0.02
  10   2  -3    0.04    0.02
  10   2  -3    0.03    0.02
 -10  -2   4    0.57    0.09
  10   2  -4    0.56    0.08
 -10  -2   5    0.65    0.09
 -10  -2   5    0.61    0.09
  10   2  -5    0.56    0.09
  10   2  -5    0.58    0.09
 -10  -2   6    0.11    0.02
 -10  -2   6    0.12    0.03
  10   2  -6    0.13    0.03
 -10  -2   7    1.76    0.25
 -10  -2   7    1.88    0.25
  10   2  -7    1.78    0.25
  10   2  -7    1.68    0.25
 -10  -2   8    0.03    0.02
 -10  -2   8    0.04    0.02
  10   2  -8    0.03    0.02
 -10  -2   9    0.59    0.09
 -10  -2   9    0.60    0.10
  10   2  -9    0.70    0.09
 -10  -2  10    1.75    0.25
  10   2 -10    1.77    0.25
 -10  -2  11    0.05    0.02
 -10  -2  11    0.08    0.02
 -10  -2  12    0.34    0.06
 -10  -2  12    0.40    0.06
  10   2 -12    0.41    0.06
 -10  -2  13    0.01    0.02
 -10  -2  13    0.03    0.02
  10   2 -13    0.01    0.02
 -10  -2  14    0.81    0.12
  10   2 -14    0.92    0.13
 -10  -1   1    1.85    0.25
 -10  -1   1    1.78    0.25
 -10  -1   1    1.73    0.25
 -10  -1   1    1.78    0.25
  10   1  -1    1.82    0.25
  10   1  -1    1.68    0.25
  10   1  -1    1.63    0.25
  10   1  -1    1.77    0.25
 -10  -1   2    5.74    0.78
 -10  -1   2    5.57    0.78
  10   1  -2    5.51    0.78
  10   1  -2    5.31    0.77
  10   1  -2    5.76    0.78
 -10  -1   3    0.23    0.04
 -10  -1   3    0.20    0.04
  10   1  -3    0.22    0.04
  10   1  -3    0.20    0.04
 -10  -1   4    0.09    0.02
  10   1  -4    0.09    0.02
 -10  -1   5    1.59    0.22
 -10  -1   5    1.53    0.22
  10   1  -5    1.48    0.22
  10   1  -5    1.58    0.22
 -10  -1   6    0.23    0.04
 -10  -1   6    0.19    0.04
  10   1  -6    0.18    0.04
  10   1  -6    0.21    0.04
 -10  -1   7   -0.01    0.01
 -10  -1   7    0.01    0.02
  10   1  -7    0.01    0.02
  10   1  -7   -0.01    0.01
 -10  -1   8    0.02    0.02
 -10  -1   8    0.01    0.02
  10   1  -8   -0.01    0.01
 -10  -1   9    0.69    0.09
 -10  -1   9    0.55    0.09
  10   1  -9    0.56    0.09
 -10  -1  10    0.58    0.09
  10   1 -10    0.65    0.09
 -10  -1  11    0.04    0.02
 -10  -1  11    0.01    0.02
  10   1 -11    0.05    0.02
 -10  -1  12    0.34    0.06
 -10  -1  13    3.71    0.52
 -10  -1  13    3.64    0.53
  10   1 -13    3.93    0.53
 -10  -1  14    0.11    0.03
  10   1 -14    0.09    0.03
 -10   0   1    4.52    0.64
 -10   0   1    4.26    0.64
 -10   0   1    4.69    0.64
 -10   0   1    4.69    0.64
  10   0  -1    4.65    0.64
  10   0  -1    4.46    0.64
  10   0  -1    4.39    0.64
  10   0  -1    4.91    0.64
 -10   0   2    0.00    0.01
 -10   0   2    0.02    0.01
 -10   0   2    0.01    0.01
 -10   0   2    0.00    0.02
  10   0  -2    0.01    0.01
  10   0  -2    0.00    0.01
  10   0  -2    0.02    0.02
  10   0  -2    0.01    0.01
 -10   0   3    3.29    0.46
 -10   0   3    3.28    0.46
  10   0  -3    3.18    0.46
  10   0  -3    3.39    0.46
 -10   0   4    4.41    0.59
 -10   0   4    4.08    0.59
  10   0  -4    4.19    0.59
 -10   0   5   -0.01    0.01
 -10   0   5    0.01    0.02
  10   0  -5    0.00    0.02
  10   0  -5    0.02    0.01
 -10   0   6    0.08    0.02
 -10   0   6    0.11    0.03
  10   0  -6    0.11    0.03
  10   0  -6    0.10    0.02
 -10   0   7    0.83    0.12
 -10   0   7    0.77    0.12
  10   0  -7    0.82    0.12
  10   0  -7    0.86    0.12
 -10   0   8    0.01    0.02
 -10   0   8    0.04    0.02
  10   0  -8   -0.01    0.02
 -10   0   9   -0.02    0.02
 -10   0   9    0.01    0.02
  10   0  -9   -0.01    0.02
 -10   0  10    0.41    0.06
 -10   0  10    0.34    0.06
  10   0 -10    0.32    0.06
 -10   0  11    0.82    0.12
 -10   0  11    0.78    0.12
  10   0 -11    0.78    0.12
 -10   0  13    0.04    0.02
  10   0 -13    0.02    0.02
 -10   0  14    0.63    0.10
  10   0 -14    0.68    0.10
 -10   1   1    1.74    0.25
 -10   1   1    1.57    0.25
 -10   1   1    1.85    0.25
 -10   1   1    1.82    0.25
  10  -1  -1    1.67    0.25
  10  -1  -1    1.74    0.25
  10  -1  -1    1.85    0.25
  10  -1  -1    1.91    0.25
 -10   1   2    4.01    0.62
 -10   1   2    4.46    0.62
 -10   1   2    4.69    0.62
  10  -1  -2    4.44    0.62
  10  -1  -2    4.27    0.62
  10  -1  -2    4.66    0.62
 -10   1   3    2.60    0.38
 -10   1   3    2.79    0.38
  10  -1  -3    2.78    0.38
  10  -1  -3    2.69    0.38
 -10   1   4    2.99    0.43
 -10   1   4    3.06    0.43
  10  -1  -4    2.91    0.43
  10  -1  -4    3.34    0.43
 -10   1   5    0.08    0.02
  10  -1  -5    0.05    0.02
  10  -1  -5    0.07    0.02
 -10   1   6    0.08    0.02
 -10   1   6    0.08    0.03
  10  -1  -6    0.10    0.02
  10  -1  -6    0.06    0.02
 -10   1   7    0.75    0.10
 -10   1   7    0.65    0.11
  10  -1  -7    0.71    0.10
 -10   1   8    0.13    0.03
 -10   1   9    0.66    0.09
 -10   1   9    0.50    0.09
  10  -1  -9    0.62    0.09
 -10   1  10    0.03    0.02
 -10   1  10    0.03    0.02
  10  -1 -10    0.01    0.02
 -10   1  11    0.14    0.03
 -10   1  11    0.19    0.04
  10  -1 -11    0.23    0.04
 -10   1  12    0.28    0.05
 -10   1  12    0.27    0.05
  10  -1 -12    0.31    0.05
 -10   1  13    0.46    0.07
  10  -1 -13    0.44    0.07
 -10   2   1    0.06    0.02
 -10   2   1    0.04    0.02
 -10   2   1    0.05    0.02
  10  -2  -1    0.03    0.02
  10  -2  -1    0.07    0.02
  10  -2  -1    0.06    0.02
  10  -2  -1    0.07    0.02
 -10   2   2    0.00    0.01
 -10   2   2   -0.01    0.01
 -10   2   2    0.00    0.01
 -10   2   2    0.01    0.02
  10  -2  -2    0.02    0.01
  10  -2  -2    0.01    0.01
  10  -2  -2    0.00    0.02
  10  -2  -2    0.02    0.02
 -10   2   3    0.51    0.07
 -10   2   3    0.53    0.07
 -10   2   3    0.53    0.08
  10  -2  -3    0.48    0.07
  10  -2  -3    0.52    0.07
  10  -2  -3    0.60    0.08
 -10   2   4    0.01    0.01
 -10   2   4   -0.01    0.02
  10  -2  -4    0.02    0.02
  10  -2  -4    0.03    0.02
 -10   2   5    0.65    0.09
 -10   2   5    0.64    0.10
 -10   2   6    0.02    0.02
 -10   2   6    0.03    0.02
  10  -2  -6    0.05    0.02
  10  -2  -6    0.01    0.02
 -10   2   7    1.17    0.17
 -10   2   7    1.09    0.17
  10  -2  -7    1.23    0.17
 -10   2   8    0.72    0.11
 -10   2   8    0.68    0.11
  10  -2  -8    0.78    0.11
 -10   2   9    0.14    0.03
 -10   2   9    0.08    0.03
  10  -2  -9    0.15    0.03
 -10   2  10    0.20    0.04
 -10   2  10    0.19    0.04
  10  -2 -10    0.21    0.04
 -10   2  11    0.45    0.07
 -10   2  11    0.38    0.07
 -10   2  12    0.11    0.02
  10  -2 -12    0.09    0.03
 -10   2  13   -0.01    0.02
  10  -2 -13    0.01    0.02
 -10   3   1    0.40    0.07
 -10   3   1    0.46    0.07
 -10   3   1    0.51    0.07
 -10   3   1    0.50    0.07
  10  -3  -1    0.41    0.07
  10  -3  -1    0.35    0.07
  10  -3  -1    0.53    0.07
  10  -3  -1    0.49    0.07
 -10   3   2    0.08    0.02
 -10   3   2    0.08    0.02
 -10   3   2    0.08    0.03
  10  -3  -2    0.07    0.02
  10  -3  -2    0.07    0.02
  10  -3  -2    0.10    0.02
 -10   3   3    1.10    0.15
 -10   3   3    1.02    0.16
  10  -3  -3    0.95    0.15
  10  -3  -3    1.20    0.15
 -10   3   4    0.01    0.01
  10  -3  -4   -0.01    0.01
  10  -3  -4    0.00    0.02
 -10   3   5    0.51    0.07
 -10   3   5    0.55    0.08
  10  -3  -5    0.37    0.08
  10  -3  -5    0.56    0.08
 -10   3   6    0.31    0.04
 -10   3   6    0.20    0.05
  10  -3  -6    0.32    0.05
 -10   3   7    0.75    0.11
 -10   3   7    0.57    0.11
  10  -3  -7    0.84    0.11
 -10   3   8    2.00    0.29
  10  -3  -8    2.20    0.29
 -10   3   9    0.00    0.01
 -10   3   9    0.01    0.02
  10  -3  -9    0.02    0.02
 -10   3  10    0.05    0.02
 -10   3  10    0.04    0.02
  10  -3 -10    0.06    0.02
 -10   3  11    0.22    0.04
 -10   3  11    0.17    0.04
  10  -3 -11    0.23    0.04
 -10   3  12    0.15    0.03
  10  -3 -12    0.14    0.03
 -10   4   1   -0.01    0.02
 -10   4   1    0.02    0.01
 -10   4   1    0.02    0.01
 -10   4   1    0.00    0.02
  10  -4  -1    0.03    0.02
  10  -4  -1   -0.02    0.02
  10  -4  -1    0.01    0.02
  10  -4  -1    0.01    0.01
 -10   4   2    0.04    0.02
 -10   4   2    0.06    0.02
 -10   4   2    0.06    0.02
 -10   4   2    0.04    0.02
  10  -4  -2    0.06    0.02
  10  -4  -2    0.06    0.02
  10  -4  -2    0.08    0.02
  10  -4  -2    0.06    0.02
 -10   4   3    0.01    0.01
 -10   4   3   -0.01    0.01
 -10   4   3   -0.02    0.02
  10  -4  -3    0.00    0.01
  10  -4  -3    0.02    0.02
  10  -4  -3    0.01    0.01
 -10   4   4    0.16    0.03
 -10   4   4    0.18    0.03
 -10   4   4    0.16    0.03
 -10   4   4    0.16    0.04
  10  -4  -4    0.19    0.03
  10  -4  -4    0.15    0.04
  10  -4  -4    0.17    0.03
 -10   4   5    0.06    0.02
 -10   4   5    0.03    0.02
  10  -4  -5    0.05    0.02
 -10   4   6    4.28    0.60
 -10   4   7    0.03    0.01
 -10   4   7   -0.02    0.03
  10  -4  -7    0.00    0.02
 -10   4   8   -0.01    0.01
 -10   4   8    0.01    0.02
  10  -4  -8    0.01    0.02
 -10   4   9    0.77    0.11
 -10   4   9    0.64    0.11
  10  -4  -9    0.76    0.11
 -10   4  10   -0.01    0.01
 -10   4  10    0.03    0.02
  10  -4 -10    0.01    0.02
 -10   4  11    0.00    0.01
  10  -4 -11    0.02    0.02
 -10   5   1    0.42    0.07
 -10   5   1    0.48    0.07
 -10   5   1    0.51    0.07
 -10   5   1    0.51    0.07
  10  -5  -1    0.44    0.07
  10  -5  -1    0.46    0.07
  10  -5  -1    0.45    0.07
 -10   5   2    0.55    0.09
 -10   5   2    0.64    0.09
 -10   5   2    0.64    0.09
 -10   5   2    0.63    0.09
  10  -5  -2    0.61    0.09
  10  -5  -2    0.53    0.09
  10  -5  -2    0.64    0.09
  10  -5  -2    0.68    0.09
 -10   5   3    0.49    0.09
 -10   5   3    0.80    0.09
 -10   5   3    0.72    0.10
  10  -5  -3    0.49    0.09
  10  -5  -3    0.70    0.10
 -10   5   4    0.07    0.03
 -10   5   4    0.13    0.02
 -10   5   4    0.19    0.03
 -10   5   4    0.12    0.03
  10  -5  -4    0.12    0.02
  10  -5  -4    0.06    0.03
  10  -5  -4    0.19    0.03
 -10   5   5    0.27    0.05
  10  -5  -5    0.28    0.04
  10  -5  -5    0.25    0.04
 -10   5   6    0.08    0.02
 -10   5   6    0.06    0.03
  10  -5  -6    0.10    0.02
 -10   5   7    0.26    0.04
 -10   5   7    0.26    0.05
  10  -5  -7    0.30    0.04
 -10   5   8    0.09    0.02
 -10   5   8    0.07    0.03
  10  -5  -8    0.11    0.02
 -10   5   9    0.16    0.03
 -10   5   9    0.10    0.04
  10  -5  -9    0.23    0.03
 -10   5  10    0.10    0.02
  10  -5 -10    0.12    0.02
 -10   6   1    0.37    0.06
 -10   6   1    0.31    0.05
 -10   6   1    0.30    0.05
 -10   6   1    0.24    0.06
  10  -6  -1    0.39    0.05
  10  -6  -1    0.34    0.06
  10  -6  -1    0.31    0.06
  10  -6  -1    0.38    0.05
 -10   6   2    0.42    0.07
 -10   6   2    0.49    0.07
 -10   6   2    0.48    0.07
  10  -6  -2    0.43    0.07
  10  -6  -2    0.35    0.07
  10  -6  -2    0.44    0.07
 -10   6   3    0.18    0.04
 -10   6   3    0.20    0.03
 -10   6   3    0.23    0.03
 -10   6   3    0.18    0.04
  10  -6  -3    0.17    0.03
  10  -6  -3    0.16    0.04
  10  -6  -3    0.24    0.03
 -10   6   4    0.16    0.03
 -10   6   4    0.09    0.02
  10  -6  -4    0.15    0.02
  10  -6  -4    0.10    0.03
 -10   6   5    0.26    0.05
 -10   6   5    0.35    0.05
 -10   6   5    0.38    0.05
  10  -6  -5    0.33    0.05
  10  -6  -5    0.24    0.05
  10  -6  -5    0.35    0.05
 -10   6   6    0.31    0.05
 -10   6   6    0.24    0.05
  10  -6  -6    0.34    0.05
 -10   6   7    0.12    0.02
 -10   6   7    0.08    0.03
 -10   6   8    0.08    0.02
 -10   6   8    0.04    0.03
  10  -6  -8    0.08    0.02
 -10   6   9    0.12    0.02
  10  -6  -9    0.12    0.02
 -10   7   1    0.05    0.03
 -10   7   1    0.04    0.02
 -10   7   1    0.05    0.02
 -10   7   1    0.04    0.03
  10  -7  -1    0.03    0.02
  10  -7  -1    0.01    0.03
  10  -7  -1    0.02    0.02
  10  -7  -1    0.03    0.02
 -10   7   2    0.15    0.03
 -10   7   2    0.11    0.02
 -10   7   2    0.12    0.02
 -10   7   2    0.08    0.03
  10  -7  -2    0.10    0.03
  10  -7  -2    0.12    0.03
 -10   7   3    0.36    0.07
 -10   7   3    0.49    0.07
  10  -7  -3    0.47    0.06
  10  -7  -3    0.33    0.07
  10  -7  -3    0.41    0.06
 -10   7   4    0.46    0.07
 -10   7   4    0.48    0.07
  10  -7  -4    0.45    0.07
 -10   7   5    0.07    0.02
 -10   7   5    0.00    0.03
  10  -7  -5    0.07    0.02
 -10   7   6    0.03    0.03
 -10   7   7    1.73    0.26
  10  -7  -7    2.07    0.27
 -10   7   8    0.02    0.02
  10  -7  -8    0.06    0.02
 -10   8   1   -0.03    0.03
 -10   8   1    0.01    0.02
 -10   8   1    0.05    0.03
  10  -8  -1   -0.01    0.02
  10  -8  -1   -0.03    0.03
  10  -8  -1    0.03    0.02
 -10   8   2    0.66    0.09
 -10   8   2    0.47    0.09
  10  -8  -2    0.65    0.09
 -10   8   3    0.22    0.04
 -10   8   3    0.18    0.05
  10  -8  -3    0.26    0.04
 -10   8   4    0.29    0.05
 -10   8   4    0.25    0.05
  10  -8  -4    0.30    0.05
 -10   8   5    0.53    0.08
 -10   8   5    0.36    0.08
  10  -8  -5    0.62    0.08
 -10   8   6    0.39    0.07
  10  -8  -6    0.54    0.07
 -10   8   7    0.04    0.02
  10  -8  -7    0.07    0.02
 -10   9   1    0.20    0.04
  10  -9  -1    0.19    0.04
 -10   9   2    0.27    0.04
 -10   9   2    0.13    0.04
  10  -9  -2    0.28    0.04
 -10   9   3    0.38    0.06
 -10   9   4    0.46    0.07
  10  -9  -4    0.43    0.07
  -9 -16   1    0.10    0.03
   9  16  -1    0.20    0.04
  -9 -16   2    0.04    0.03
   9  16  -2   -0.01    0.03
  -9 -16   3    0.40    0.07
   9  16  -3    0.44    0.07
   9  16  -4    0.02    0.03
  -9 -15   1    0.00    0.02
  -9 -15   1   -0.02    0.03
  -9 -15   2    0.17    0.03
  -9 -15   2    0.10    0.04
   9  15  -4    0.27    0.05
  -9 -15   5    0.14    0.03
  -9 -15   5    0.07    0.03
   9  15  -5    0.10    0.03
  -9 -15   6    0.05    0.02
  -9 -15   6    0.04    0.03
   9  15  -6    0.07    0.03
  -9 -15   7    0.33    0.06
  -9 -15   7    0.36    0.06
   9  15  -7    0.36    0.06
  -9 -15   8    0.11    0.03
   9  15  -8    0.06    0.03
  -9 -14   1   -0.03    0.02
  -9 -14   1    0.00    0.02
   9  14  -1   -0.01    0.03
   9  14  -1    0.04    0.02
  -9 -14   2    0.28    0.05
  -9 -14   2    0.30    0.05
   9  14  -2    0.31    0.05
   9  14  -2    0.28    0.05
  -9 -14   3    0.02    0.03
  -9 -14   3    0.03    0.02
   9  14  -3   -0.03    0.03
   9  14  -3    0.00    0.02
  -9 -14   4    1.24    0.20
  -9 -14   4    1.42    0.20
   9  14  -4    1.29    0.20
   9  14  -4    1.56    0.20
  -9 -14   5    0.54    0.09
  -9 -14   5    0.51    0.09
   9  14  -5    0.76    0.09
   9  14  -5    0.46    0.09
  -9 -14   6    0.70    0.09
   9  14  -6    0.50    0.09
  -9 -14   7    0.10    0.02
  -9 -14   7    0.01    0.03
   9  14  -7    0.08    0.04
   9  14  -8    0.36    0.06
   9  14  -9    0.53    0.08
  -9 -14  10    0.48    0.07
  -9 -14  10    0.39    0.07
  -9 -13   1    0.35    0.06
  -9 -13   1    0.32    0.06
  -9 -13   1    0.39    0.06
  -9 -13   1    0.36    0.06
   9  13  -1    0.39    0.06
   9  13  -1    0.36    0.06
  -9 -13   2    0.09    0.02
  -9 -13   2    0.08    0.03
  -9 -13   2    0.11    0.03
   9  13  -2    0.10    0.03
   9  13  -2    0.05    0.03
  -9 -13   3    0.02    0.02
  -9 -13   3    0.07    0.03
  -9 -13   3   -0.01    0.02
   9  13  -3    0.05    0.03
   9  13  -3    0.04    0.02
  -9 -13   4    0.18    0.04
  -9 -13   4    0.20    0.04
  -9 -13   4    0.22    0.04
   9  13  -4    0.25    0.04
   9  13  -4    0.23    0.04
  -9 -13   5    1.03    0.16
  -9 -13   5    1.02    0.16
  -9 -13   5    1.26    0.16
   9  13  -5    1.05    0.16
   9  13  -5    1.14    0.16
  -9 -13   6    0.07    0.02
  -9 -13   6    0.05    0.03
  -9 -13   6    0.02    0.02
   9  13  -6    0.08    0.03
   9  13  -6    0.06    0.03
  -9 -13   7    0.88    0.14
  -9 -13   7    0.98    0.14
  -9 -13   7    1.08    0.14
   9  13  -7    0.99    0.15
   9  13  -7    0.98    0.14
  -9 -13   8    0.44    0.07
  -9 -13   8    0.45    0.08
  -9 -13   8    0.50    0.07
   9  13  -8    0.50    0.08
   9  13  -8    0.42    0.07
  -9 -13   9    0.02    0.02
  -9 -13   9    0.02    0.03
   9  13  -9    0.08    0.03
  -9 -13  10    0.18    0.03
  -9 -13  10    0.15    0.04
   9  13 -10    0.12    0.04
  -9 -13  11    0.41    0.07
  -9 -12   1    0.10    0.03
  -9 -12   1    0.12    0.03
   9  12  -1    0.08    0.03
   9  12  -1    0.07    0.02
   9  12  -1    0.11    0.03
  -9 -12   2    0.17    0.04
  -9 -12   2    0.23    0.04
  -9 -12   2    0.28    0.04
  -9 -12   2    0.41    0.04
   9  12  -2    0.19    0.04
   9  12  -2    0.20    0.04
   9  12  -2    0.37    0.05
  -9 -12   3    0.05    0.02
  -9 -12   3    0.02    0.03
  -9 -12   3    0.02    0.02
   9  12  -3    0.04    0.02
  -9 -12   4    0.01    0.02
  -9 -12   4   -0.03    0.02
  -9 -12   4    0.00    0.02
   9  12  -4    0.03    0.03
   9  12  -4   -0.02    0.02
   9  12  -4    0.02    0.02
  -9 -12   5    2.80    0.42
  -9 -12   5    2.82    0.42
  -9 -12   5    3.17    0.42
   9  12  -5    2.92    0.42
   9  12  -5    2.85    0.42
   9  12  -5    3.19    0.42
  -9 -12   6    0.58    0.09
  -9 -12   6    0.78    0.10
   9  12  -6    0.57    0.09
   9  12  -6    0.63    0.09
  -9 -12   7    0.49    0.08
  -9 -12   7    0.59    0.09
  -9 -12   7    0.74    0.09
   9  12  -7    0.63    0.09
   9  12  -7    0.51    0.08
   9  12  -7    0.53    0.09
   9  12  -7    0.66    0.09
  -9 -12   8    0.03    0.02
  -9 -12   8    0.11    0.03
  -9 -12   8    0.06    0.02
   9  12  -8    0.06    0.03
   9  12  -8    0.03    0.02
   9  12  -8    0.09    0.03
  -9 -12   9    0.04    0.02
  -9 -12   9    0.04    0.03
  -9 -12   9    0.05    0.02
   9  12  -9    0.05    0.03
   9  12  -9    0.03    0.02
   9  12  -9    0.05    0.02
  -9 -12  10    0.12    0.03
  -9 -12  10    0.14    0.04
  -9 -12  10    0.13    0.03
   9  12 -10    0.04    0.03
   9  12 -10    0.09    0.02
   9  12 -10    0.07    0.03
  -9 -12  11   -0.01    0.02
  -9 -12  11   -0.06    0.03
   9  12 -11    0.04    0.03
   9  12 -11    0.00    0.02
  -9 -12  12   -0.12    0.03
  -9 -11   1    0.12    0.02
  -9 -11   1    0.05    0.02
  -9 -11   1    0.07    0.02
   9  11  -1    0.18    0.03
   9  11  -1    0.12    0.02
  -9 -11   2    1.57    0.21
  -9 -11   2    1.36    0.21
  -9 -11   2    1.46    0.21
  -9 -11   2    1.51    0.21
   9  11  -2    1.39    0.21
   9  11  -2    1.44    0.21
   9  11  -2    1.54    0.21
  -9 -11   3    0.13    0.02
  -9 -11   3    0.12    0.03
  -9 -11   3    0.09    0.03
  -9 -11   3    0.09    0.03
   9  11  -3    0.10    0.03
   9  11  -3    0.10    0.02
   9  11  -3    0.07    0.03
  -9 -11   4    1.08    0.16
  -9 -11   4    1.08    0.16
  -9 -11   4    1.25    0.16
   9  11  -4    1.09    0.16
   9  11  -4    0.97    0.16
   9  11  -4    1.31    0.16
  -9 -11   5    0.01    0.02
  -9 -11   5    0.01    0.02
  -9 -11   5    0.03    0.02
   9  11  -5   -0.03    0.02
   9  11  -5    0.00    0.01
   9  11  -5   -0.01    0.02
  -9 -11   6    7.17    1.10
  -9 -11   6    8.26    1.10
  -9 -11   6    8.19    1.09
   9  11  -6    7.74    1.09
   9  11  -6    7.41    1.09
   9  11  -6    7.91    1.09
  -9 -11   7    0.07    0.02
  -9 -11   7    0.08    0.03
  -9 -11   7    0.07    0.02
   9  11  -7    0.03    0.03
   9  11  -7    0.06    0.02
   9  11  -7    0.07    0.03
  -9 -11   8    0.03    0.02
  -9 -11   8    0.03    0.02
   9  11  -8    0.01    0.03
   9  11  -8   -0.01    0.02
  -9 -11   9    0.57    0.10
  -9 -11   9    0.63    0.10
  -9 -11   9    0.73    0.10
   9  11  -9    0.66    0.10
   9  11  -9    0.61    0.10
   9  11  -9    0.86    0.10
   9  11  -9    0.75    0.10
  -9 -11  10    0.00    0.02
  -9 -11  10    0.06    0.03
  -9 -11  10    0.02    0.02
   9  11 -10   -0.02    0.03
   9  11 -10    0.01    0.02
   9  11 -10    0.02    0.02
  -9 -11  11    0.02    0.02
  -9 -11  11    0.02    0.03
  -9 -11  11    0.00    0.02
   9  11 -11    0.05    0.03
   9  11 -11    0.00    0.02
   9  11 -11    0.02    0.02
  -9 -11  12    0.05    0.02
  -9 -11  12    0.08    0.03
   9  11 -12    0.04    0.03
   9  11 -12   -0.01    0.02
  -9 -10   1    0.00    0.02
  -9 -10   1    0.02    0.02
  -9 -10   1    0.03    0.02
  -9 -10   1   -0.01    0.02
   9  10  -1    0.02    0.02
   9  10  -1    0.00    0.01
   9  10  -1    0.00    0.02
   9  10  -1    0.02    0.02
  -9 -10   2    1.06    0.17
  -9 -10   2    1.09    0.17
  -9 -10   2    1.46    0.18
  -9 -10   2    1.65    0.18
   9  10  -2    1.21    0.17
   9  10  -2    1.06    0.17
  -9 -10   3    0.75    0.11
  -9 -10   3    0.80    0.11
  -9 -10   3    0.72    0.11
   9  10  -3    0.74    0.11
   9  10  -3    0.80    0.11
  -9 -10   4    1.17    0.18
  -9 -10   4    1.40    0.18
  -9 -10   5    0.04    0.02
  -9 -10   5    0.00    0.02
  -9 -10   5    0.02    0.01
   9  10  -5    0.01    0.02
   9  10  -5    0.02    0.02
   9  10  -5    0.01    0.02
  -9 -10   6    0.87    0.12
  -9 -10   6    0.85    0.12
  -9 -10   6    0.79    0.12
   9  10  -6    0.79    0.12
   9  10  -6    0.81    0.12
   9  10  -6    0.86    0.12
  -9 -10   7    5.27    0.77
  -9 -10   7    5.54    0.77
  -9 -10   7    5.57    0.76
   9  10  -7    5.55    0.77
   9  10  -7    5.17    0.76
   9  10  -7    5.55    0.76
  -9 -10   8    1.02    0.15
  -9 -10   8    0.91    0.15
  -9 -10   8    1.17    0.15
   9  10  -8    0.90    0.15
   9  10  -8    1.01    0.15
   9  10  -8    1.16    0.15
  -9 -10   9    0.08    0.02
  -9 -10   9    0.07    0.03
  -9 -10   9    0.12    0.03
   9  10  -9    0.08    0.03
   9  10  -9    0.06    0.02
   9  10  -9    0.15    0.03
  -9 -10  10    0.42    0.07
  -9 -10  10    0.49    0.08
   9  10 -10    0.48    0.07
   9  10 -10    0.43    0.07
   9  10 -10    0.62    0.08
  -9 -10  11    0.06    0.02
  -9 -10  11    0.03    0.03
  -9 -10  11    0.04    0.02
   9  10 -11    0.02    0.03
   9  10 -11    0.05    0.02
   9  10 -11    0.07    0.02
   9  10 -11    0.08    0.02
  -9 -10  12   -0.04    0.02
  -9 -10  12    0.04    0.03
  -9 -10  12    0.04    0.02
   9  10 -12    0.01    0.02
   9  10 -12    0.01    0.01
   9  10 -12   -0.02    0.02
  -9 -10  13    0.04    0.02
  -9 -10  13    0.05    0.03
  -9 -10  13    0.09    0.02
   9  10 -13    0.08    0.03
  -9  -9   1    0.16    0.03
  -9  -9   1    0.15    0.03
  -9  -9   1    0.12    0.03
   9   9  -1    0.20    0.03
   9   9  -1    0.17    0.03
   9   9  -1    0.16    0.03
  -9  -9   2    2.52    0.33
  -9  -9   2    2.21    0.33
  -9  -9   2    2.36    0.33
  -9  -9   2    2.34    0.33
   9   9  -2    2.27    0.33
   9   9  -2    2.45    0.33
   9   9  -2    2.32    0.33
   9   9  -2    2.21    0.33
  -9  -9   3    1.58    0.26
  -9  -9   3    2.04    0.27
  -9  -9   3    1.94    0.26
   9   9  -3    1.57    0.26
   9   9  -3    2.21    0.26
   9   9  -3    2.09    0.27
  -9  -9   4    0.12    0.03
  -9  -9   4    0.23    0.04
  -9  -9   4    0.22    0.03
   9   9  -4    0.15    0.03
   9   9  -4    0.22    0.03
   9   9  -4    0.21    0.04
  -9  -9   5    0.02    0.02
  -9  -9   5    0.07    0.02
  -9  -9   5    0.06    0.02
  -9  -9   5    0.06    0.02
   9   9  -5    0.06    0.02
   9   9  -5    0.07    0.02
   9   9  -5    0.10    0.02
  -9  -9   6    0.20    0.03
  -9  -9   6    0.19    0.03
  -9  -9   6    0.14    0.03
  -9  -9   6    0.09    0.03
   9   9  -6    0.20    0.03
   9   9  -6    0.16    0.03
   9   9  -6    0.13    0.03
  -9  -9   7    9.25    1.25
  -9  -9   7    9.17    1.24
  -9  -9   7    8.34    1.23
   9   9  -7    9.48    1.24
   9   9  -7    8.61    1.24
   9   9  -7    8.76    1.23
  -9  -9   8    0.61    0.10
  -9  -9   8    0.72    0.10
  -9  -9   8    0.84    0.10
   9   9  -8    0.64    0.10
   9   9  -8    0.65    0.10
   9   9  -8    0.82    0.10
  -9  -9   9    0.73    0.11
  -9  -9   9    0.77    0.11
  -9  -9   9    0.64    0.11
   9   9  -9    0.77    0.11
   9   9  -9    0.76    0.11
   9   9  -9    0.77    0.11
  -9  -9  10    0.14    0.03
  -9  -9  10    0.15    0.03
  -9  -9  10    0.16    0.03
   9   9 -10    0.11    0.03
   9   9 -10    0.10    0.02
   9   9 -10    0.15    0.03
  -9  -9  11    0.10    0.02
  -9  -9  11    0.09    0.03
  -9  -9  11    0.12    0.03
   9   9 -11    0.12    0.03
   9   9 -11    0.12    0.02
   9   9 -11    0.17    0.03
   9   9 -11    0.10    0.03
  -9  -9  12    0.41    0.08
  -9  -9  12    0.54    0.08
  -9  -9  12    0.63    0.08
   9   9 -12    0.51    0.08
   9   9 -12    0.48    0.08
   9   9 -12    0.68    0.08
   9   9 -12    0.67    0.08
  -9  -9  13   -0.02    0.02
  -9  -9  13    0.03    0.02
  -9  -9  13    0.00    0.02
   9   9 -13    0.02    0.02
   9   9 -13   -0.01    0.01
   9   9 -13    0.01    0.02
  -9  -9  14    0.01    0.02
   9   9 -14    0.00    0.02
  -9  -8   1    0.16    0.03
  -9  -8   1    0.23    0.03
   9   8  -1    0.14    0.03
   9   8  -1    0.12    0.03
   9   8  -1    0.20    0.03
   9   8  -1    0.18    0.03
  -9  -8   2    0.00    0.01
  -9  -8   2   -0.01    0.02
  -9  -8   2    0.05    0.02
  -9  -8   2    0.05    0.02
   9   8  -2    0.06    0.02
   9   8  -2    0.04    0.02
   9   8  -2    0.03    0.02
   9   8  -2    0.07    0.02
  -9  -8   3    1.50    0.22
  -9  -8   3    1.48    0.22
  -9  -8   3    1.61    0.22
  -9  -8   3    1.69    0.22
   9   8  -3    1.61    0.22
   9   8  -3    1.42    0.22
   9   8  -3    1.76    0.22
   9   8  -3    1.62    0.23
  -9  -8   4    1.73    0.24
  -9  -8   4    1.71    0.24
  -9  -8   4    1.82    0.24
   9   8  -4    1.55    0.24
   9   8  -4    1.68    0.24
   9   8  -4    1.77    0.24
  -9  -8   5    0.14    0.03
  -9  -8   5    0.18    0.03
  -9  -8   5    0.14    0.03
  -9  -8   5    0.18    0.03
   9   8  -5    0.14    0.03
   9   8  -5    0.18    0.03
   9   8  -5    0.13    0.03
   9   8  -5    0.15    0.03
  -9  -8   6    0.94    0.12
  -9  -8   6    0.90    0.12
   9   8  -6    0.77    0.12
   9   8  -6    0.71    0.12
   9   8  -6    0.81    0.12
   9   8  -6    0.96    0.12
  -9  -8   7    0.00    0.02
  -9  -8   7    0.04    0.02
  -9  -8   7    0.07    0.02
   9   8  -7    0.05    0.02
   9   8  -7    0.03    0.02
  -9  -8   8    7.08    0.99
   9   8  -8    7.21    0.99
   9   8  -8    6.93    0.99
  -9  -8   9    0.00    0.01
  -9  -8   9   -0.02    0.02
  -9  -8   9   -0.01    0.02
   9   8  -9   -0.01    0.02
   9   8  -9   -0.02    0.01
   9   8  -9    0.04    0.02
  -9  -8  10    0.34    0.05
  -9  -8  10    0.32    0.05
  -9  -8  10    0.31    0.05
   9   8 -10    0.36    0.05
   9   8 -10    0.32    0.05
   9   8 -10    0.35    0.05
  -9  -8  11    0.54    0.09
  -9  -8  11    0.60    0.09
  -9  -8  11    0.65    0.09
   9   8 -11    0.55    0.09
   9   8 -11    0.58    0.09
   9   8 -11    0.65    0.09
  -9  -8  12    0.09    0.02
  -9  -8  12    0.16    0.03
   9   8 -12    0.10    0.03
   9   8 -12    0.07    0.02
   9   8 -12    0.24    0.03
   9   8 -12    0.16    0.03
  -9  -8  13    0.29    0.05
  -9  -8  13    0.31    0.05
  -9  -8  13    0.43    0.05
   9   8 -13    0.28    0.05
   9   8 -13    0.24    0.05
   9   8 -13    0.48    0.06
   9   8 -13    0.42    0.05
  -9  -8  14    0.44    0.08
  -9  -8  14    0.64    0.09
  -9  -8  14    0.73    0.09
   9   8 -14    0.77    0.09
  -9  -8  15    0.14    0.03
   9   8 -15    0.15    0.03
  -9  -7   1    5.79    0.87
  -9  -7   1    5.70    0.87
  -9  -7   1    6.44    0.86
  -9  -7   1    7.01    0.86
   9   7  -1    5.68    0.86
   9   7  -1    5.81    0.87
   9   7  -1    6.54    0.86
   9   7  -1    6.31    0.86
  -9  -7   2    0.01    0.01
  -9  -7   2    0.02    0.01
  -9  -7   2    0.01    0.02
  -9  -7   2    0.00    0.01
   9   7  -2   -0.01    0.01
   9   7  -2    0.01    0.01
   9   7  -2    0.01    0.02
   9   7  -2    0.02    0.02
  -9  -7   3    0.49    0.08
  -9  -7   3    0.57    0.08
  -9  -7   3    0.55    0.08
   9   7  -3    0.57    0.08
   9   7  -3    0.61    0.08
   9   7  -3    0.54    0.08
  -9  -7   4    0.03    0.02
  -9  -7   4    0.04    0.02
  -9  -7   4    0.06    0.02
  -9  -7   4    0.09    0.02
   9   7  -4    0.04    0.02
   9   7  -4    0.02    0.01
   9   7  -4    0.09    0.02
   9   7  -4    0.07    0.02
  -9  -7   5    0.12    0.02
  -9  -7   5    0.13    0.02
  -9  -7   5    0.11    0.03
   9   7  -5    0.11    0.02
   9   7  -5    0.11    0.03
  -9  -7   6    0.28    0.04
  -9  -7   6    0.28    0.04
   9   7  -6    0.17    0.04
   9   7  -6    0.17    0.04
   9   7  -6    0.35    0.04
   9   7  -6    0.27    0.04
  -9  -7   7    0.28    0.05
  -9  -7   7    0.40    0.06
  -9  -7   7    0.39    0.06
   9   7  -7    0.31    0.05
   9   7  -7    0.42    0.06
   9   7  -7    0.40    0.06
  -9  -7   8    1.78    0.25
  -9  -7   8    1.87    0.25
  -9  -7   8    1.66    0.25
  -9  -7   8    1.62    0.25
   9   7  -8    1.89    0.25
   9   7  -8    1.70    0.25
   9   7  -8    1.73    0.25
  -9  -7   9    3.25    0.47
  -9  -7   9    3.59    0.47
   9   7  -9    3.34    0.47
   9   7  -9    3.15    0.46
  -9  -7  10    0.24    0.04
  -9  -7  10    0.24    0.04
  -9  -7  10    0.24    0.04
   9   7 -10    0.27    0.04
   9   7 -10    0.21    0.04
   9   7 -10    0.26    0.04
  -9  -7  11    1.18    0.18
  -9  -7  11    1.36    0.18
   9   7 -11    1.21    0.18
   9   7 -11    1.30    0.18
  -9  -7  12    2.73    0.41
  -9  -7  12    2.89    0.41
  -9  -7  12    2.97    0.41
   9   7 -12    2.96    0.41
   9   7 -13    1.42    0.20
  -9  -7  14    0.03    0.02
   9   7 -14    0.03    0.02
   9   7 -14    0.02    0.02
  -9  -7  15    1.16    0.17
   9   7 -15    1.26    0.17
  -9  -6   1    2.48    0.34
  -9  -6   1    2.41    0.34
  -9  -6   1    2.28    0.34
  -9  -6   1    2.43    0.34
   9   6  -1    2.42    0.34
   9   6  -1    2.40    0.34
   9   6  -1    2.44    0.34
   9   6  -1    2.39    0.34
  -9  -6   2    3.00    0.39
  -9  -6   2    2.77    0.38
  -9  -6   2    2.64    0.38
  -9  -6   2    2.96    0.38
   9   6  -2    2.72    0.38
   9   6  -2    3.03    0.39
   9   6  -2    2.41    0.38
   9   6  -2    2.65    0.38
  -9  -6   3    1.48    0.23
  -9  -6   3    1.70    0.23
  -9  -6   3    1.76    0.23
   9   6  -3    1.56    0.23
   9   6  -3    1.80    0.23
   9   6  -3    1.67    0.23
  -9  -6   4    0.64    0.10
  -9  -6   4    0.69    0.10
  -9  -6   4    0.73    0.10
   9   6  -4    0.59    0.10
   9   6  -4    0.73    0.10
   9   6  -4    0.67    0.10
  -9  -6   5    1.53    0.24
  -9  -6   5    1.48    0.24
  -9  -6   5    1.81    0.24
  -9  -6   5    1.86    0.24
   9   6  -5    1.94    0.24
   9   6  -5    1.88    0.24
  -9  -6   6    0.90    0.14
  -9  -6   6    0.90    0.14
  -9  -6   6    1.15    0.14
  -9  -6   6    1.13    0.14
   9   6  -6    0.93    0.14
   9   6  -6    0.92    0.14
   9   6  -6    1.14    0.14
   9   6  -6    1.07    0.14
  -9  -6   7    0.01    0.01
  -9  -6   7    0.02    0.01
  -9  -6   7    0.03    0.02
  -9  -6   7    0.02    0.02
   9   6  -7    0.01    0.01
   9   6  -7    0.00    0.01
   9   6  -7    0.01    0.02
   9   6  -7    0.02    0.02
  -9  -6   8    0.03    0.01
  -9  -6   8    0.05    0.02
  -9  -6   8    0.04    0.02
   9   6  -8    0.06    0.01
   9   6  -8    0.04    0.01
   9   6  -8    0.06    0.02
   9   6  -8    0.11    0.02
  -9  -6   9    6.23    0.90
  -9  -6   9    6.87    0.90
   9   6  -9    6.30    0.90
  -9  -6  10    4.83    0.70
   9   6 -10    5.17    0.70
  -9  -6  11    1.35    0.20
   9   6 -11    1.44    0.20
  -9  -6  12    0.07    0.02
   9   6 -12    0.05    0.02
  -9  -6  13    2.25    0.32
   9   6 -13    2.38    0.33
  -9  -6  14    2.21    0.31
  -9  -6  15    0.03    0.02
   9   6 -15    0.05    0.02
  -9  -6  16   -0.01    0.02
   9   6 -16    0.00    0.02
  -9  -5   1    0.79    0.13
  -9  -5   1    0.97    0.13
  -9  -5   1    0.95    0.13
   9   5  -1    0.69    0.12
   9   5  -1    0.99    0.13
   9   5  -1    1.01    0.13
  -9  -5   2   10.21    1.44
  -9  -5   2   11.62    1.46
  -9  -5   2    9.75    1.43
  -9  -5   2   10.64    1.43
   9   5  -2   10.16    1.44
   9   5  -2   11.00    1.45
   9   5  -2    9.90    1.43
   9   5  -2   10.34    1.43
  -9  -5   3    0.02    0.01
  -9  -5   3    0.06    0.01
  -9  -5   3    0.07    0.02
  -9  -5   3    0.06    0.02
   9   5  -3    0.02    0.01
   9   5  -3    0.01    0.01
   9   5  -3    0.04    0.02
   9   5  -3    0.05    0.02
  -9  -5   4    0.02    0.01
  -9  -5   4    0.06    0.02
  -9  -5   4    0.02    0.02
  -9  -5   4    0.00    0.02
   9   5  -4    0.02    0.01
   9   5  -4    0.01    0.01
   9   5  -4    0.00    0.02
   9   5  -4   -0.01    0.02
  -9  -5   5    1.83    0.26
  -9  -5   5    1.91    0.26
   9   5  -5    1.85    0.26
  -9  -5   6    0.27    0.04
  -9  -5   6    0.28    0.04
  -9  -5   6    0.28    0.05
   9   5  -6    0.26    0.04
   9   5  -6    0.29    0.05
   9   5  -6    0.19    0.04
  -9  -5   7    0.31    0.05
   9   5  -7    0.25    0.05
  -9  -5   8    0.00    0.02
  -9  -5   8    0.04    0.02
   9   5  -8    0.02    0.02
   9   5  -8    0.04    0.02
  -9  -5   9    0.03    0.02
  -9  -5   9    0.03    0.02
   9   5  -9   -0.01    0.01
   9   5  -9    0.02    0.02
  -9  -5  10    3.04    0.44
  -9  -5  10    3.06    0.44
   9   5 -10    3.25    0.44
  -9  -5  11    0.85    0.12
   9   5 -11    0.84    0.12
  -9  -5  12    1.27    0.19
   9   5 -12    1.37    0.19
  -9  -5  13    0.33    0.05
   9   5 -13    0.28    0.05
  -9  -5  15    0.06    0.02
   9   5 -15    0.04    0.02
  -9  -5  16    0.24    0.04
   9   5 -16    0.29    0.05
  -9  -4   1    0.17    0.03
  -9  -4   1    0.14    0.03
  -9  -4   1    0.32    0.04
   9   4  -1    0.24    0.03
   9   4  -1    0.21    0.03
   9   4  -1    0.33    0.04
  -9  -4   2    0.03    0.01
  -9  -4   2    0.02    0.01
  -9  -4   2    0.01    0.02
  -9  -4   2    0.05    0.02
   9   4  -2    0.03    0.01
   9   4  -2    0.01    0.01
   9   4  -2    0.01    0.02
   9   4  -2    0.05    0.02
  -9  -4   3   16.23    2.46
  -9  -4   3   18.21    2.47
  -9  -4   3   17.28    2.44
  -9  -4   3   18.64    2.44
   9   4  -3   15.36    2.45
   9   4  -3   18.01    2.48
   9   4  -3   19.08    2.44
   9   4  -3   17.70    2.44
  -9  -4   4    2.03    0.30
  -9  -4   4    1.96    0.30
  -9  -4   4    2.11    0.30
  -9  -4   4    2.33    0.30
   9   4  -4    2.01    0.30
   9   4  -4    2.08    0.30
   9   4  -4    2.41    0.30
   9   4  -4    2.22    0.30
  -9  -4   5    2.76    0.39
  -9  -4   5    2.76    0.39
  -9  -4   6    0.05    0.02
  -9  -4   6    0.10    0.02
   9   4  -6    0.08    0.02
   9   4  -6    0.06    0.02
  -9  -4   7    0.16    0.03
  -9  -4   7    0.11    0.03
   9   4  -7    0.15    0.03
   9   4  -7    0.15    0.03
  -9  -4   8    0.14    0.03
  -9  -4   8    0.18    0.03
   9   4  -8    0.13    0.03
   9   4  -8    0.14    0.03
  -9  -4   9    1.38    0.19
  -9  -4   9    1.40    0.19
   9   4  -9    1.40    0.19
   9   4  -9    1.27    0.19
  -9  -4  10    3.29    0.47
  -9  -4  10    3.30    0.47
   9   4 -10    3.49    0.47
  -9  -4  11    1.60    0.24
  -9  -4  11    1.75    0.24
   9   4 -11    1.83    0.24
  -9  -4  12    0.79    0.12
   9   4 -12    0.80    0.12
  -9  -4  13    0.00    0.02
   9   4 -13    0.00    0.02
  -9  -4  14    0.14    0.03
   9   4 -14    0.18    0.03
  -9  -4  15    0.52    0.08
   9   4 -15    0.53    0.08
  -9  -4  16    0.04    0.02
   9   4 -16   -0.01    0.02
  -9  -3   1    0.41    0.06
  -9  -3   1    0.35    0.06
  -9  -3   1    0.46    0.06
  -9  -3   1    0.44    0.06
   9   3  -1    0.38    0.06
   9   3  -1    0.39    0.06
   9   3  -1    0.51    0.06
   9   3  -1    0.43    0.06
  -9  -3   2    0.66    0.09
  -9  -3   2    0.58    0.09
  -9  -3   2    0.77    0.10
   9   3  -2    0.66    0.09
   9   3  -2    0.67    0.09
   9   3  -2    0.62    0.10
  -9  -3   3    7.91    1.23
  -9  -3   3    8.62    1.23
  -9  -3   3    8.73    1.22
  -9  -3   3    9.80    1.22
   9   3  -3    8.58    1.23
   9   3  -3    9.04    1.23
   9   3  -3    9.06    1.22
   9   3  -3    8.52    1.22
   9   3  -4    1.37    0.19
   9   3  -4    1.32    0.19
  -9  -3   5    1.51    0.22
  -9  -3   5    1.68    0.22
   9   3  -5    1.64    0.22
   9   3  -5    1.44    0.22
  -9  -3   6    0.02    0.02
   9   3  -6    0.00    0.02
  -9  -3   7    0.64    0.09
  -9  -3   7    0.63    0.09
   9   3  -7    0.66    0.09
   9   3  -7    0.61    0.09
  -9  -3   8    0.20    0.03
   9   3  -8    0.18    0.03
  -9  -3   9    0.81    0.12
  -9  -3   9    0.78    0.12
   9   3  -9    0.90    0.12
   9   3  -9    0.77    0.12
  -9  -3  10    0.21    0.04
  -9  -3  10    0.24    0.04
   9   3 -10    0.16    0.04
  -9  -3  11    8.84    1.23
  -9  -3  12    1.29    0.19
  -9  -3  12    1.32    0.19
   9   3 -12    1.32    0.19
   9   3 -13    0.18    0.04
  -9  -3  14    0.35    0.06
   9   3 -14    0.41    0.06
  -9  -3  15    0.26    0.04
   9   3 -15    0.27    0.05
  -9  -3  16    0.11    0.03
   9   3 -16    0.09    0.03
  -9  -2   1    2.79    0.40
  -9  -2   1    2.65    0.40
  -9  -2   1    2.86    0.39
  -9  -2   1    2.92    0.40
   9   2  -1    2.75    0.40
   9   2  -1    2.76    0.40
   9   2  -1    2.91    0.40
   9   2  -1    2.91    0.39
  -9  -2   2    0.45    0.07
  -9  -2   2    0.49    0.07
  -9  -2   2    0.41    0.07
  -9  -2   2    0.42    0.07
   9   2  -2    0.47    0.07
   9   2  -2    0.48    0.07
   9   2  -2    0.43    0.07
   9   2  -2    0.44    0.07
  -9  -2   3    0.57    0.08
  -9  -2   3    0.51    0.08
   9   2  -3    0.54    0.08
   9   2  -3    0.57    0.08
  -9  -2   4    3.55    0.50
  -9  -2   4    3.73    0.51
   9   2  -4    3.59    0.50
   9   2  -4    3.62    0.50
  -9  -2   5    0.35    0.05
  -9  -2   5    0.35    0.05
   9   2  -5    0.29    0.05
   9   2  -5    0.32    0.05
  -9  -2   6    0.21    0.04
   9   2  -6    0.17    0.03
  -9  -2   7    0.34    0.05
  -9  -2   7    0.32    0.05
   9   2  -7    0.29    0.05
   9   2  -7    0.32    0.05
  -9  -2   8    0.51    0.07
   9   2  -8    0.47    0.07
  -9  -2   9    1.56    0.22
  -9  -2   9    1.62    0.23
   9   2  -9    1.58    0.23
   9   2  -9    1.59    0.22
  -9  -2  10    0.06    0.02
  -9  -2  10    0.12    0.03
   9   2 -10    0.05    0.02
  -9  -2  11    0.32    0.05
  -9  -2  12    2.98    0.42
  -9  -2  12    2.93    0.43
   9   2 -12    3.19    0.43
  -9  -2  13    0.02    0.02
  -9  -2  13   -0.02    0.02
   9   2 -13   -0.01    0.02
  -9  -2  14    0.06    0.02
  -9  -2  14    0.09    0.02
   9   2 -14    0.05    0.02
  -9  -2  15    0.08    0.02
   9   2 -15    0.05    0.02
  -9  -2  16    0.01    0.02
   9   2 -16   -0.01    0.02
  -9  -1   1    2.94    0.42
  -9  -1   1    3.07    0.42
  -9  -1   1    2.99    0.42
  -9  -1   1    3.08    0.42
   9   1  -1    2.92    0.42
   9   1  -1    3.09    0.42
   9   1  -1    3.04    0.42
   9   1  -1    3.06    0.42
  -9  -1   2    0.10    0.01
  -9  -1   2    0.08    0.01
  -9  -1   2    0.06    0.02
  -9  -1   2    0.02    0.02
   9   1  -2    0.08    0.01
   9   1  -2    0.08    0.01
   9   1  -2    0.06    0.02
   9   1  -2    0.04    0.02
  -9  -1   3    1.49    0.20
  -9  -1   3    1.44    0.20
   9   1  -3    1.27    0.20
   9   1  -3    1.44    0.20
  -9  -1   4    3.15    0.45
  -9  -1   4    3.38    0.46
   9   1  -4    3.38    0.46
   9   1  -4    3.21    0.46
  -9  -1   5    3.54    0.51
  -9  -1   5    3.69    0.51
   9   1  -5    3.68    0.51
   9   1  -5    3.67    0.51
  -9  -1   6    0.72    0.10
   9   1  -6    0.66    0.10
  -9  -1   7    1.12    0.16
   9   1  -7    1.07    0.16
   9   1  -7    1.16    0.16
  -9  -1   8    0.05    0.02
   9   1  -8    0.06    0.02
  -9  -1   9    0.04    0.02
  -9  -1   9    0.03    0.02
  -9  -1  10    0.52    0.08
  -9  -1  10    0.56    0.08
   9   1 -10    0.56    0.08
  -9  -1  11    0.02    0.02
  -9  -1  11    0.02    0.02
   9   1 -11    0.02    0.02
  -9  -1  12    3.78    0.54
   9   1 -12    4.02    0.54
  -9  -1  13    1.48    0.22
  -9  -1  13    1.61    0.22
   9   1 -13    1.55    0.22
  -9  -1  14    0.81    0.12
  -9  -1  14    0.78    0.12
   9   1 -14    0.87    0.12
  -9  -1  15    0.01    0.02
  -9  -1  15    0.06    0.02
   9   1 -15    0.02    0.02
  -9  -1  16    0.00    0.02
   9   1 -16    0.01    0.02
  -9   0   1    9.80    1.39
  -9   0   1    9.06    1.39
  -9   0   1    9.88    1.38
  -9   0   1   10.43    1.38
   9   0  -1   10.15    1.40
   9   0  -1    9.18    1.39
   9   0  -1   10.40    1.38
   9   0  -1   10.39    1.38
  -9   0   2    0.90    0.13
  -9   0   2    0.85    0.13
  -9   0   2    0.98    0.13
  -9   0   2    0.92    0.13
   9   0  -2    0.91    0.13
   9   0  -2    0.97    0.13
   9   0  -2    0.99    0.13
   9   0  -2    1.02    0.13
  -9   0   3    2.79    0.39
  -9   0   3    2.84    0.40
   9   0  -3    2.78    0.40
   9   0  -3    2.86    0.39
  -9   0   4    3.67    0.54
  -9   0   4    3.92    0.55
   9   0  -4    4.23    0.55
   9   0  -4    3.94    0.55
  -9   0   5    9.31    1.33
  -9   0   5   10.05    1.34
   9   0  -5    9.39    1.34
   9   0  -5    9.80    1.34
  -9   0   6    0.27    0.04
   9   0  -6    0.22    0.04
  -9   0   7    0.59    0.08
  -9   0   7    0.55    0.09
   9   0  -7    0.56    0.09
   9   0  -7    0.58    0.08
  -9   0   8    0.22    0.04
  -9   0   8    0.21    0.04
   9   0  -8    0.22    0.04
  -9   0   9    0.25    0.04
  -9   0   9    0.19    0.04
  -9   0  10    0.02    0.02
  -9   0  10    0.01    0.02
   9   0 -10   -0.02    0.02
  -9   0  11    0.04    0.02
  -9   0  11    0.04    0.02
  -9   0  12    0.06    0.02
   9   0 -12    0.02    0.02
  -9   0  13    2.60    0.37
  -9   0  13    2.67    0.38
   9   0 -13    2.70    0.37
  -9   0  14    1.05    0.15
  -9   0  15    0.07    0.02
   9   0 -15    0.02    0.02
  -9   0  16    0.79    0.12
   9   0 -16    0.86    0.12
  -9   1   1    9.73    1.39
  -9   1   1    9.13    1.39
  -9   1   1    9.88    1.38
  -9   1   1   10.04    1.39
   9  -1  -1   10.00    1.40
   9  -1  -1    9.91    1.40
   9  -1  -1   10.51    1.39
   9  -1  -1   10.22    1.38
  -9   1   2    3.55    0.49
  -9   1   2    3.49    0.49
  -9   1   2    3.36    0.48
   9  -1  -2    3.35    0.49
   9  -1  -2    3.34    0.49
   9  -1  -2    3.79    0.49
  -9   1   3    9.84    1.35
  -9   1   3    9.61    1.34
  -9   1   3    9.82    1.33
  -9   1   3    9.49    1.33
   9  -1  -3    9.26    1.34
   9  -1  -3    9.75    1.33
   9  -1  -3    9.41    1.33
  -9   1   4    0.22    0.03
  -9   1   4    0.19    0.04
   9  -1  -4    0.24    0.04
   9  -1  -4    0.19    0.04
  -9   1   5    0.60    0.09
  -9   1   5    0.66    0.09
   9  -1  -5    0.62    0.09
   9  -1  -5    0.59    0.09
  -9   1   6    4.44    0.64
  -9   1   6    4.60    0.64
   9  -1  -6    4.55    0.64
   9  -1  -6    4.81    0.64
  -9   1   7    0.04    0.01
  -9   1   7    0.02    0.02
   9  -1  -7   -0.01    0.02
   9  -1  -7    0.02    0.02
  -9   1   8    0.25    0.04
  -9   1   8    0.23    0.04
   9  -1  -8    0.22    0.04
   9  -1  -8    0.26    0.04
  -9   1   9    0.58    0.09
  -9   1   9    0.62    0.09
  -9   1  11    0.07    0.02
  -9   1  11    0.07    0.03
   9  -1 -11    0.08    0.02
  -9   1  12    0.02    0.02
  -9   1  12   -0.02    0.02
   9  -1 -12    0.03    0.02
  -9   1  13    0.37    0.06
  -9   1  13    0.29    0.06
   9  -1 -13    0.42    0.06
   9  -1 -14    2.93    0.41
  -9   1  15   -0.01    0.02
   9  -1 -15    0.01    0.02
  -9   2   1    0.69    0.09
  -9   2   1    0.57    0.09
  -9   2   1    0.63    0.09
  -9   2   1    0.60    0.09
   9  -2  -1    0.64    0.09
   9  -2  -1    0.68    0.09
   9  -2  -1    0.53    0.09
   9  -2  -1    0.65    0.09
  -9   2   2    7.19    1.01
  -9   2   2    6.85    1.00
   9  -2  -2    7.38    1.00
  -9   2   3    2.90    0.39
  -9   2   3    2.68    0.39
   9  -2  -3    2.59    0.39
   9  -2  -3    2.84    0.39
   9  -2  -3    2.76    0.39
  -9   2   4    0.08    0.01
  -9   2   4    0.09    0.02
  -9   2   4    0.08    0.03
   9  -2  -4    0.05    0.02
   9  -2  -4    0.05    0.02
  -9   2   5    0.31    0.05
   9  -2  -5    0.26    0.05
  -9   2   6    3.26    0.45
  -9   2   6    3.11    0.45
   9  -2  -6    3.12    0.45
   9  -2  -6    3.38    0.45
  -9   2   7    0.79    0.12
   9  -2  -7    0.93    0.12
  -9   2   8    0.69    0.10
  -9   2   8    0.68    0.10
   9  -2  -8    0.66    0.10
   9  -2  -8    0.62    0.10
  -9   2   9    0.14    0.03
  -9   2   9    0.07    0.03
   9  -2  -9    0.15    0.03
  -9   2  10    0.26    0.04
  -9   2  10    0.24    0.05
   9  -2 -10    0.27    0.04
  -9   2  11    0.12    0.03
   9  -2 -11    0.16    0.03
   9  -2 -12    0.58    0.09
  -9   2  13    0.02    0.02
  -9   2  14    0.10    0.02
   9  -2 -14    0.10    0.03
  -9   2  15    1.84    0.27
   9  -2 -15    1.97    0.27
  -9   3   1    0.58    0.09
  -9   3   1    0.58    0.09
  -9   3   1    0.69    0.09
   9  -3  -1    0.69    0.09
  -9   3   2   -0.01    0.01
  -9   3   2    0.01    0.01
  -9   3   2    0.04    0.02
   9  -3  -2    0.00    0.01
   9  -3  -2    0.02    0.02
   9  -3  -2    0.02    0.01
  -9   3   3    0.33    0.06
  -9   3   3    0.35    0.05
  -9   3   3    0.41    0.06
  -9   3   3    0.48    0.06
   9  -3  -3    0.37    0.05
   9  -3  -3    0.28    0.05
   9  -3  -3    0.39    0.06
   9  -3  -3    0.42    0.06
  -9   3   4   -0.01    0.01
  -9   3   4    0.02    0.01
  -9   3   4    0.03    0.01
  -9   3   4    0.03    0.02
   9  -3  -4    0.01    0.01
   9  -3  -4    0.00    0.02
   9  -3  -4    0.03    0.01
  -9   3   5    0.00    0.01
  -9   3   5    0.01    0.01
  -9   3   5    0.02    0.02
   9  -3  -5    0.01    0.02
   9  -3  -5    0.03    0.02
  -9   3   6    0.99    0.14
   9  -3  -6    0.91    0.14
   9  -3  -6    1.02    0.14
  -9   3   7    7.53    1.06
  -9   3   7    7.60    1.07
   9  -3  -7    7.29    1.06
   9  -3  -7    8.24    1.07
  -9   3   8    0.45    0.07
  -9   3   8    0.48    0.08
   9  -3  -8    0.52    0.07
  -9   3   9    0.20    0.04
   9  -3 -10    0.82    0.12
  -9   3  11    0.03    0.02
  -9   3  11    0.05    0.02
   9  -3 -11   -0.01    0.02
  -9   3  12    0.03    0.02
  -9   3  12   -0.01    0.02
   9  -3 -12    0.05    0.02
  -9   3  13    0.03    0.02
  -9   3  13    0.02    0.02
   9  -3 -13    0.03    0.02
   9  -3 -14    0.29    0.05
  -9   4   1    0.23    0.04
  -9   4   1    0.20    0.03
  -9   4   1    0.19    0.03
  -9   4   1    0.21    0.04
   9  -4  -1    0.20    0.03
   9  -4  -1    0.22    0.04
   9  -4  -1    0.17    0.04
   9  -4  -1    0.21    0.03
  -9   4   2    0.58    0.09
  -9   4   2    0.55    0.08
  -9   4   2    0.63    0.09
  -9   4   2    0.63    0.09
   9  -4  -2    0.53    0.08
   9  -4  -2    0.63    0.09
   9  -4  -2    0.61    0.09
   9  -4  -2    0.58    0.09
  -9   4   3    0.33    0.05
  -9   4   3    0.30    0.05
  -9   4   3    0.35    0.05
  -9   4   3    0.28    0.05
   9  -4  -3    0.32    0.05
   9  -4  -3    0.31    0.05
   9  -4  -3    0.30    0.05
   9  -4  -3    0.32    0.05
  -9   4   4    0.02    0.02
  -9   4   4    0.06    0.01
  -9   4   4    0.04    0.02
  -9   4   4    0.04    0.02
   9  -4  -4    0.09    0.01
   9  -4  -4    0.07    0.02
   9  -4  -4    0.03    0.02
   9  -4  -4    0.05    0.02
  -9   4   5    1.13    0.18
  -9   4   5    1.23    0.18
  -9   4   5    1.40    0.18
  -9   4   5    1.36    0.18
   9  -4  -5    1.19    0.18
   9  -4  -5    1.18    0.18
   9  -4  -5    1.43    0.18
   9  -4  -5    1.37    0.18
  -9   4   6    0.42    0.06
  -9   4   6    0.36    0.06
   9  -4  -6    0.36    0.05
   9  -4  -6    0.41    0.06
   9  -4  -6    0.37    0.06
  -9   4   7    1.03    0.14
  -9   4   7    0.96    0.15
   9  -4  -7    1.02    0.14
  -9   4   8    5.85    0.82
  -9   4   9    0.35    0.05
  -9   4   9    0.24    0.06
   9  -4  -9    0.39    0.05
  -9   4  10    0.02    0.02
  -9   4  10    0.02    0.03
   9  -4 -10    0.01    0.02
  -9   4  11    0.47    0.07
  -9   4  11    0.44    0.07
   9  -4 -11    0.47    0.07
  -9   4  12    0.19    0.03
  -9   4  12    0.20    0.04
   9  -4 -12    0.17    0.03
  -9   4  13   -0.01    0.01
   9  -4 -13    0.02    0.02
   9  -4 -14    0.02    0.02
  -9   5   1    0.09    0.03
  -9   5   1    0.08    0.02
  -9   5   1    0.07    0.02
  -9   5   1    0.06    0.03
   9  -5  -1    0.06    0.02
   9  -5  -1    0.07    0.02
   9  -5  -1    0.06    0.02
   9  -5  -1    0.10    0.02
  -9   5   2    0.23    0.04
  -9   5   2    0.20    0.03
  -9   5   2    0.18    0.03
  -9   5   2    0.14    0.04
   9  -5  -2    0.20    0.03
   9  -5  -2    0.18    0.04
   9  -5  -2    0.17    0.04
   9  -5  -2    0.20    0.03
  -9   5   3    0.59    0.09
  -9   5   3    0.62    0.09
  -9   5   3    0.71    0.09
  -9   5   3    0.67    0.10
   9  -5  -3    0.53    0.09
   9  -5  -3    0.69    0.10
   9  -5  -3    0.64    0.09
  -9   5   4    0.75    0.11
  -9   5   4    0.74    0.11
  -9   5   4    0.84    0.11
  -9   5   4    0.71    0.11
   9  -5  -4    0.71    0.11
   9  -5  -4    0.62    0.11
   9  -5  -4    0.85    0.11
   9  -5  -4    0.83    0.11
  -9   5   5    0.83    0.14
  -9   5   5    1.05    0.14
  -9   5   5    1.08    0.14
   9  -5  -5    0.91    0.14
   9  -5  -5    1.09    0.14
   9  -5  -5    1.01    0.14
  -9   5   6    1.03    0.16
  -9   5   6    1.15    0.16
  -9   5   6    1.10    0.16
  -9   5   6    1.03    0.16
   9  -5  -6    1.17    0.16
  -9   5   7    0.03    0.01
  -9   5   7   -0.02    0.02
   9  -5  -7   -0.02    0.01
  -9   5   8    1.57    0.23
  -9   5   8    1.65    0.24
   9  -5  -8    1.83    0.24
  -9   5   9    0.18    0.03
  -9   5   9    0.18    0.04
   9  -5  -9    0.19    0.03
  -9   5  10    0.42    0.06
  -9   5  10    0.37    0.07
   9  -5 -10    0.47    0.06
  -9   5  11    0.80    0.12
  -9   5  11    0.83    0.13
   9  -5 -11    0.91    0.12
  -9   5  12    0.08    0.02
   9  -5 -12    0.09    0.02
  -9   5  13    0.00    0.01
   9  -5 -13    0.00    0.02
  -9   6   1    1.83    0.28
  -9   6   1    1.93    0.28
  -9   6   1    2.12    0.28
  -9   6   1    2.20    0.28
   9  -6  -1    1.79    0.28
   9  -6  -1    1.99    0.28
  -9   6   2    0.07    0.02
  -9   6   2    0.06    0.02
  -9   6   2    0.05    0.03
   9  -6  -2    0.06    0.02
   9  -6  -2    0.05    0.03
   9  -6  -2    0.03    0.02
   9  -6  -2    0.04    0.02
  -9   6   3    0.49    0.08
  -9   6   3    0.53    0.07
  -9   6   3    0.60    0.07
   9  -6  -3    0.46    0.07
   9  -6  -3    0.33    0.08
   9  -6  -3    0.44    0.08
   9  -6  -3    0.52    0.07
  -9   6   4    0.03    0.02
  -9   6   4    0.02    0.01
  -9   6   4    0.02    0.01
  -9   6   4    0.01    0.02
   9  -6  -4    0.01    0.01
   9  -6  -4   -0.02    0.02
   9  -6  -4    0.03    0.02
   9  -6  -4    0.04    0.01
  -9   6   5    0.06    0.02
  -9   6   5    0.01    0.01
  -9   6   5    0.00    0.01
  -9   6   5    0.00    0.02
   9  -6  -5    0.03    0.01
   9  -6  -5    0.02    0.02
   9  -6  -5   -0.01    0.01
  -9   6   6    0.26    0.05
  -9   6   6    0.34    0.05
  -9   6   6    0.27    0.05
   9  -6  -6    0.29    0.05
   9  -6  -6    0.34    0.05
  -9   6   7    0.00    0.01
  -9   6   7    0.01    0.01
  -9   6   7    0.01    0.03
   9  -6  -7    0.02    0.01
   9  -6  -7    0.02    0.02
   9  -6  -7    0.00    0.01
  -9   6   8    1.03    0.18
  -9   6   8    1.16    0.18
  -9   6   8    1.51    0.18
  -9   6   8    1.44    0.19
   9  -6  -8    1.47    0.18
  -9   6   9    0.78    0.12
  -9   6   9    0.77    0.12
   9  -6  -9    0.91    0.12
  -9   6  10    0.09    0.02
  -9   6  10    0.09    0.03
   9  -6 -10    0.13    0.02
  -9   6  11    0.01    0.01
   9  -6 -11    0.01    0.01
   9  -6 -12    0.07    0.02
  -9   7   1    2.52    0.36
  -9   7   1    2.37    0.36
  -9   7   1    2.67    0.36
  -9   7   1    2.40    0.36
   9  -7  -1    2.57    0.36
   9  -7  -1    2.59    0.36
   9  -7  -1    2.49    0.36
   9  -7  -1    2.75    0.36
  -9   7   2    1.09    0.15
  -9   7   2    1.01    0.15
   9  -7  -2    0.98    0.15
   9  -7  -2    1.05    0.15
  -9   7   3    0.27    0.05
  -9   7   3    0.24    0.04
  -9   7   3    0.28    0.04
  -9   7   3    0.21    0.05
   9  -7  -3    0.26    0.04
   9  -7  -3    0.18    0.04
   9  -7  -3    0.22    0.05
   9  -7  -3    0.25    0.04
  -9   7   4    0.50    0.08
  -9   7   4    0.53    0.08
  -9   7   4    0.53    0.08
  -9   7   4    0.45    0.08
   9  -7  -4    0.57    0.08
  -9   7   5   -0.03    0.03
  -9   7   5   -0.03    0.02
  -9   7   5    0.03    0.01
  -9   7   5    0.01    0.02
   9  -7  -5   -0.01    0.01
   9  -7  -5    0.02    0.02
   9  -7  -5    0.02    0.01
  -9   7   6    0.33    0.06
  -9   7   6    0.37    0.05
  -9   7   6    0.33    0.05
   9  -7  -6    0.33    0.05
   9  -7  -6    0.33    0.06
   9  -7  -6    0.33    0.05
  -9   7   7    1.42    0.22
  -9   7   7    1.50    0.21
  -9   7   7    1.51    0.21
  -9   7   7    1.43    0.22
   9  -7  -7    1.50    0.22
   9  -7  -7    1.34    0.22
   9  -7  -7    1.77    0.21
  -9   7   8    0.00    0.02
  -9   7   8    0.01    0.01
  -9   7   8    0.00    0.02
   9  -7  -8    0.01    0.02
   9  -7  -9    1.14    0.16
  -9   7  10    0.84    0.13
   9  -7 -10    0.96    0.13
  -9   8   1    0.01    0.03
  -9   8   1    0.04    0.02
  -9   8   1    0.02    0.02
  -9   8   1   -0.01    0.02
   9  -8  -1    0.03    0.02
   9  -8  -1    0.01    0.03
   9  -8  -1   -0.01    0.02
   9  -8  -1   -0.01    0.02
  -9   8   2    3.71    0.52
  -9   8   2    3.70    0.51
  -9   8   2    3.90    0.51
  -9   8   2    3.64    0.51
   9  -8  -2    3.43    0.51
   9  -8  -2    3.42    0.52
  -9   8   3    0.34    0.05
  -9   8   3    0.29    0.04
  -9   8   3    0.16    0.04
   9  -8  -3    0.25    0.04
   9  -8  -3    0.23    0.05
   9  -8  -3    0.17    0.04
  -9   8   4    2.03    0.27
  -9   8   4    1.97    0.26
  -9   8   4    1.91    0.26
  -9   8   4    1.53    0.26
   9  -8  -4    1.93    0.26
   9  -8  -4    1.60    0.26
   9  -8  -4    1.81    0.26
  -9   8   5    1.43    0.20
  -9   8   5    1.37    0.19
  -9   8   5    1.31    0.20
   9  -8  -5    1.06    0.20
   9  -8  -5    1.61    0.20
  -9   8   6    0.68    0.12
  -9   8   6    0.78    0.12
   9  -8  -6    0.87    0.12
   9  -8  -7    1.03    0.15
  -9   8   8    0.08    0.02
   9  -8  -8    0.08    0.02
  -9   8   9    0.47    0.07
  -9   9   1    0.08    0.03
  -9   9   1    0.07    0.02
  -9   9   1    0.02    0.02
  -9   9   1    0.03    0.03
   9  -9  -1    0.06    0.02
   9  -9  -1    0.04    0.03
   9  -9  -1    0.07    0.02
  -9   9   2    0.29    0.04
  -9   9   2    0.14    0.03
  -9   9   2    0.11    0.04
   9  -9  -2    0.19    0.03
   9  -9  -2    0.21    0.04
   9  -9  -2    0.13    0.03
  -9   9   3    4.03    0.61
  -9   9   3    4.25    0.61
  -9   9   3    4.36    0.61
   9  -9  -3    4.54    0.61
   9  -9  -3    4.07    0.61
   9  -9  -3    4.60    0.61
  -9   9   4    0.33    0.05
  -9   9   4    0.31    0.05
  -9   9   4    0.30    0.05
   9  -9  -4    0.35    0.05
   9  -9  -4    0.26    0.05
  -9   9   5    0.17    0.04
  -9   9   6    0.95    0.15
   9  -9  -6    1.23    0.15
  -9   9   7    0.19    0.04
   9  -9  -7    0.35    0.05
  -9  10   1    1.49    0.22
   9 -10  -1    1.58    0.22
  -9  10   2    0.28    0.05
  -9  10   2    0.29    0.05
  -9  10   2    0.30    0.05
  -9  10   2    0.21    0.05
   9 -10  -2    0.21    0.05
  -9  10   3    0.21    0.05
   9 -10  -3    0.40    0.06
   9 -10  -4    1.84    0.26
  -9  10   5    0.57    0.09
   9 -10  -5    0.65    0.09
  -8 -16   1    0.81    0.12
   8  16  -1    0.83    0.12
  -8 -16   2    0.92    0.14
   8  16  -2    0.95    0.14
  -8 -16   3    0.94    0.13
   8  16  -3    0.85    0.13
  -8 -16   4    0.02    0.03
   8  16  -4   -0.02    0.03
  -8 -16   5    0.02    0.03
   8  16  -5    0.04    0.03
   8  16  -6    0.07    0.03
  -8 -15   1    0.07    0.02
  -8 -15   1    0.05    0.03
   8  15  -1    0.01    0.03
   8  15  -1    0.00    0.03
  -8 -15   2    0.01    0.02
  -8 -15   2    0.04    0.02
   8  15  -2    0.02    0.03
   8  15  -2    0.00    0.02
  -8 -15   3    0.66    0.10
  -8 -15   3    0.79    0.10
   8  15  -3    0.53    0.10
   8  15  -3    0.78    0.11
  -8 -15   4    0.41    0.06
  -8 -15   5    0.36    0.06
  -8 -15   6    0.48    0.07
  -8 -15   6    0.46    0.07
   8  15  -6    0.30    0.07
  -8 -15   7    0.46    0.06
  -8 -15   7    0.37    0.07
   8  15  -7    0.32    0.07
  -8 -15   8    0.08    0.02
  -8 -15   8    0.06    0.03
   8  15  -8    0.04    0.03
  -8 -15   9    0.20    0.04
   8  15  -9    0.09    0.03
  -8 -14   1    0.11    0.03
  -8 -14   1    0.09    0.03
   8  14  -1    0.16    0.03
  -8 -14   2    0.05    0.02
  -8 -14   2    0.05    0.03
  -8 -14   2    0.09    0.03
   8  14  -2    0.05    0.03
   8  14  -2    0.03    0.02
  -8 -14   3    0.01    0.02
  -8 -14   3   -0.01    0.03
  -8 -14   3    0.00    0.02
   8  14  -3   -0.01    0.03
   8  14  -3    0.01    0.02
   8  14  -3    0.01    0.02
  -8 -14   4    2.97    0.46
  -8 -14   4    3.26    0.46
  -8 -14   4    3.52    0.46
   8  14  -4    3.29    0.46
   8  14  -4    3.25    0.46
  -8 -14   5    0.03    0.03
  -8 -14   5    0.05    0.02
   8  14  -5    0.01    0.03
   8  14  -5    0.01    0.02
  -8 -14   6    0.12    0.03
  -8 -14   6    0.03    0.02
   8  14  -6    0.05    0.03
   8  14  -6    0.02    0.02
  -8 -14   7    0.33    0.07
  -8 -14   7    0.47    0.07
  -8 -14   7    0.50    0.07
   8  14  -7    0.56    0.08
   8  14  -7    0.49    0.07
  -8 -14   8    1.30    0.18
  -8 -14   8    1.17    0.18
   8  14  -8    1.37    0.19
  -8 -14   9    0.22    0.04
  -8 -14   9    0.26    0.05
   8  14  -9    0.17    0.05
  -8 -14  10    0.01    0.02
  -8 -14  10    0.10    0.03
  -8 -14  11    0.15    0.03
  -8 -14  11    0.19    0.04
   8  14 -11    0.15    0.04
  -8 -14  12    0.04    0.02
  -8 -14  12   -0.03    0.03
  -8 -13   1    0.02    0.02
  -8 -13   1    0.07    0.02
  -8 -13   1    0.04    0.02
   8  13  -1   -0.02    0.02
   8  13  -1   -0.01    0.01
   8  13  -1    0.04    0.02
  -8 -13   2    0.90    0.12
  -8 -13   2    0.77    0.12
  -8 -13   2    0.78    0.12
   8  13  -2    0.84    0.12
  -8 -13   3    2.10    0.31
  -8 -13   3    2.29    0.31
  -8 -13   3    2.22    0.31
   8  13  -3    2.26    0.31
   8  13  -3    2.08    0.31
   8  13  -3    2.28    0.31
  -8 -13   4    0.57    0.09
  -8 -13   4    0.61    0.10
  -8 -13   4    0.72    0.10
   8  13  -4    0.58    0.09
   8  13  -4    0.53    0.09
   8  13  -4    0.87    0.10
   8  13  -4    0.74    0.10
  -8 -13   5    6.22    0.93
  -8 -13   5    6.31    0.93
  -8 -13   5    7.15    0.92
  -8 -13   6    1.15    0.16
  -8 -13   6    1.13    0.16
   8  13  -6    1.12    0.16
   8  13  -6    1.03    0.16
  -8 -13   7    1.04    0.15
  -8 -13   7    0.90    0.15
  -8 -13   7    1.14    0.16
   8  13  -7    1.01    0.16
   8  13  -7    1.17    0.15
   8  13  -7    1.10    0.16
  -8 -13   8    0.07    0.02
  -8 -13   8    0.02    0.03
   8  13  -8    0.08    0.03
   8  13  -8    0.05    0.03
  -8 -13   9    0.36    0.06
  -8 -13   9    0.31    0.06
  -8 -13   9    0.40    0.06
   8  13  -9    0.35    0.06
   8  13  -9    0.46    0.06
  -8 -13  10    0.27    0.05
  -8 -13  10    0.35    0.05
   8  13 -10    0.22    0.05
   8  13 -10    0.31    0.05
  -8 -13  11    0.03    0.02
  -8 -13  11    0.12    0.04
  -8 -13  12    0.18    0.04
  -8 -13  12    0.12    0.04
   8  13 -12    0.27    0.05
  -8 -13  13    0.52    0.08
  -8 -13  13    0.50    0.09
  -8 -12   1    0.02    0.02
  -8 -12   1   -0.02    0.02
  -8 -12   1    0.01    0.02
   8  12  -1    0.04    0.02
   8  12  -1    0.01    0.02
   8  12  -1    0.01    0.02
  -8 -12   2    1.42    0.20
  -8 -12   2    1.43    0.20
  -8 -12   2    1.35    0.20
   8  12  -2    1.48    0.20
   8  12  -2    1.44    0.20
   8  12  -2    1.40    0.20
  -8 -12   3    0.10    0.02
  -8 -12   3    0.12    0.03
  -8 -12   3    0.09    0.03
   8  12  -3    0.11    0.03
  -8 -12   4    0.14    0.03
  -8 -12   4    0.14    0.03
  -8 -12   4    0.13    0.03
   8  12  -4    0.14    0.03
   8  12  -4    0.11    0.03
   8  12  -4    0.16    0.03
  -8 -12   5    2.88    0.41
  -8 -12   5    2.88    0.41
  -8 -12   5    2.92    0.41
   8  12  -5    2.89    0.41
   8  12  -5    2.58    0.41
   8  12  -5    3.15    0.41
   8  12  -5    2.93    0.41
  -8 -12   6    0.56    0.09
  -8 -12   6    0.56    0.10
  -8 -12   6    0.88    0.10
   8  12  -6    0.57    0.10
   8  12  -6    0.49    0.09
   8  12  -6    0.98    0.10
   8  12  -6    0.82    0.10
  -8 -12   7    0.19    0.03
   8  12  -7    0.12    0.03
   8  12  -7    0.05    0.02
   8  12  -7    0.25    0.03
   8  12  -7    0.16    0.03
  -8 -12   8    0.02    0.02
  -8 -12   8   -0.03    0.03
  -8 -12   8   -0.01    0.02
   8  12  -8    0.06    0.03
   8  12  -8    0.00    0.01
   8  12  -8    0.03    0.02
   8  12  -8    0.01    0.02
  -8 -12   9    0.15    0.04
  -8 -12   9    0.13    0.03
   8  12  -9    0.12    0.04
   8  12  -9    0.13    0.03
   8  12  -9    0.20    0.03
   8  12  -9    0.16    0.03
  -8 -12  10    0.01    0.03
  -8 -12  10    0.09    0.02
   8  12 -10    0.08    0.03
   8  12 -10    0.08    0.03
   8  12 -10    0.12    0.03
  -8 -12  11   -0.03    0.02
  -8 -12  11   -0.04    0.03
  -8 -12  11   -0.01    0.02
   8  12 -11    0.02    0.03
   8  12 -11   -0.01    0.02
  -8 -12  12   -0.01    0.02
  -8 -12  12    0.03    0.03
  -8 -12  12    0.00    0.02
   8  12 -12    0.03    0.03
   8  12 -12   -0.04    0.01
   8  12 -12    0.00    0.02
  -8 -12  13    0.14    0.03
  -8 -12  13    0.20    0.04
   8  12 -13    0.12    0.04
   8  12 -13    0.13    0.03
  -8 -12  14    0.22    0.04
  -8 -12  14    0.19    0.05
  -8 -11   1    0.26    0.03
  -8 -11   1    0.16    0.03
  -8 -11   1    0.15    0.03
  -8 -11   1    0.13    0.03
   8  11  -1    0.19    0.03
   8  11  -1    0.18    0.03
   8  11  -1    0.14    0.03
   8  11  -1    0.13    0.03
  -8 -11   2    0.04    0.02
  -8 -11   2    0.04    0.02
  -8 -11   2    0.01    0.02
  -8 -11   2    0.00    0.01
   8  11  -2    0.05    0.02
   8  11  -2    0.00    0.02
   8  11  -2    0.02    0.02
  -8 -11   3    0.09    0.02
  -8 -11   3    0.09    0.03
  -8 -11   3    0.17    0.03
   8  11  -3    0.09    0.03
   8  11  -3    0.10    0.02
   8  11  -3    0.11    0.03
  -8 -11   4    0.06    0.02
  -8 -11   4   -0.01    0.02
  -8 -11   4    0.02    0.02
   8  11  -4    0.06    0.03
   8  11  -4    0.05    0.02
   8  11  -4   -0.02    0.02
  -8 -11   5    0.31    0.05
  -8 -11   5    0.32    0.05
  -8 -11   5    0.30    0.05
   8  11  -5    0.28    0.05
   8  11  -5    0.31    0.05
  -8 -11   6    3.98    0.57
  -8 -11   6    4.12    0.57
  -8 -11   6    4.40    0.57
   8  11  -6    4.11    0.57
   8  11  -6    3.76    0.57
  -8 -11   7    0.20    0.04
  -8 -11   7    0.21    0.04
  -8 -11   7    0.23    0.04
   8  11  -7    0.25    0.04
   8  11  -7    0.20    0.04
   8  11  -7    0.21    0.04
   8  11  -7    0.20    0.04
  -8 -11   8    0.09    0.02
  -8 -11   8    0.12    0.03
  -8 -11   8    0.15    0.03
   8  11  -8    0.10    0.04
   8  11  -8    0.11    0.02
   8  11  -8    0.22    0.03
   8  11  -8    0.12    0.03
  -8 -11   9    0.04    0.02
  -8 -11   9   -0.02    0.02
  -8 -11   9    0.02    0.02
   8  11  -9    0.11    0.03
   8  11  -9    0.01    0.01
   8  11  -9    0.06    0.02
   8  11  -9    0.02    0.02
  -8 -11  10    0.18    0.04
  -8 -11  10    0.15    0.04
  -8 -11  10    0.26    0.04
   8  11 -10    0.20    0.04
   8  11 -10    0.19    0.04
   8  11 -10    0.31    0.04
   8  11 -10    0.30    0.04
  -8 -11  11    0.02    0.02
  -8 -11  11   -0.02    0.03
  -8 -11  11    0.01    0.02
   8  11 -11    0.03    0.03
   8  11 -11   -0.03    0.01
   8  11 -11   -0.04    0.02
   8  11 -11   -0.04    0.02
  -8 -11  12    0.00    0.02
  -8 -11  12    0.04    0.03
  -8 -11  12    0.00    0.02
   8  11 -12   -0.08    0.03
   8  11 -12    0.01    0.01
  -8 -11  13    0.02    0.02
  -8 -11  13    0.02    0.02
   8  11 -13    0.05    0.02
   8  11 -13    0.05    0.02
  -8 -11  14    0.06    0.02
  -8 -11  14    0.15    0.04
  -8 -11  14    0.09    0.03
   8  11 -14    0.11    0.02
   8  11 -14    0.12    0.03
  -8 -10   1    0.17    0.03
  -8 -10   1    0.15    0.03
  -8 -10   1    0.16    0.03
  -8 -10   1    0.18    0.03
   8  10  -1    0.13    0.03
   8  10  -1    0.13    0.03
   8  10  -1    0.19    0.03
   8  10  -1    0.22    0.03
  -8 -10   2    0.17    0.03
  -8 -10   2    0.18    0.03
  -8 -10   2    0.19    0.03
   8  10  -2    0.13    0.03
   8  10  -2    0.26    0.04
  -8 -10   3    1.74    0.28
  -8 -10   3    1.96    0.27
  -8 -10   3    2.09    0.28
   8  10  -3    1.74    0.27
   8  10  -3    2.16    0.28
   8  10  -3    2.02    0.28
  -8 -10   4    0.23    0.04
  -8 -10   4    0.29    0.04
   8  10  -4    0.22    0.04
   8  10  -4    0.25    0.04
  -8 -10   5    0.49    0.08
  -8 -10   5    0.55    0.08
   8  10  -5    0.50    0.08
   8  10  -5    0.57    0.08
  -8 -10   6    0.67    0.09
  -8 -10   6    0.67    0.09
   8  10  -6    0.62    0.09
   8  10  -6    0.53    0.09
   8  10  -6    0.69    0.09
  -8 -10   7    2.58    0.35
   8  10  -7    2.58    0.35
   8  10  -7    2.25    0.34
  -8 -10   8    0.07    0.02
   8  10  -8    0.08    0.03
   8  10  -8    0.07    0.02
   8  10  -8    0.12    0.03
   8  10  -8    0.09    0.03
  -8 -10   9    0.06    0.02
  -8 -10   9    0.06    0.02
   8  10  -9    0.05    0.03
   8  10  -9    0.03    0.02
   8  10  -9    0.04    0.02
  -8 -10  10    0.15    0.03
  -8 -10  10    0.15    0.03
   8  10 -10    0.15    0.04
   8  10 -10    0.15    0.03
   8  10 -10    0.13    0.03
  -8 -10  11    0.08    0.03
  -8 -10  11    0.03    0.02
   8  10 -11    0.09    0.03
   8  10 -11    0.03    0.02
   8  10 -11    0.03    0.02
  -8 -10  12    0.15    0.04
   8  10 -12    0.11    0.04
   8  10 -12    0.18    0.03
  -8 -10  13   -0.01    0.01
  -8 -10  13   -0.06    0.03
  -8 -10  13    0.02    0.02
   8  10 -13    0.02    0.03
   8  10 -13    0.01    0.02
   8  10 -13   -0.02    0.02
  -8 -10  14    0.44    0.07
  -8 -10  14    0.38    0.08
  -8 -10  14    0.61    0.08
   8  10 -14    0.56    0.08
  -8 -10  15    0.14    0.03
  -8 -10  15    0.16    0.04
  -8 -10  15    0.27    0.04
   8  10 -15    0.21    0.04
  -8  -9   1    0.63    0.10
  -8  -9   1    0.75    0.11
  -8  -9   1    0.95    0.11
   8   9  -1    0.66    0.10
   8   9  -1    0.63    0.10
   8   9  -1    0.92    0.11
  -8  -9   2    0.37    0.06
  -8  -9   2    0.36    0.06
   8   9  -2    0.28    0.05
   8   9  -2    0.39    0.05
   8   9  -2    0.39    0.06
   8   9  -2    0.36    0.06
  -8  -9   3    1.09    0.15
  -8  -9   3    1.03    0.15
  -8  -9   3    0.95    0.14
   8   9  -3    1.08    0.15
   8   9  -3    0.92    0.14
   8   9  -3    1.04    0.15
  -8  -9   4    3.02    0.41
  -8  -9   4    2.75    0.40
  -8  -9   4    2.84    0.40
   8   9  -4    2.84    0.40
   8   9  -4    2.92    0.40
   8   9  -4    2.81    0.40
  -8  -9   5    0.25    0.04
  -8  -9   5    0.32    0.05
   8   9  -5    0.28    0.05
   8   9  -5    0.30    0.05
   8   9  -5    0.38    0.05
  -8  -9   6    0.19    0.03
  -8  -9   6    0.19    0.03
  -8  -9   6    0.17    0.03
   8   9  -6    0.16    0.03
   8   9  -6    0.15    0.03
   8   9  -6    0.19    0.04
  -8  -9   7    3.20    0.45
  -8  -9   7    3.45    0.45
  -8  -9   7    2.98    0.44
   8   9  -7    3.29    0.45
   8   9  -7    3.14    0.44
   8   9  -7    3.06    0.44
  -8  -9   8    0.40    0.06
  -8  -9   8    0.47    0.07
  -8  -9   8    0.52    0.07
   8   9  -8    0.37    0.07
   8   9  -8    0.43    0.06
  -8  -9   9    0.01    0.01
  -8  -9   9   -0.02    0.02
   8   9  -9    0.05    0.02
   8   9  -9    0.06    0.01
   8   9  -9    0.02    0.02
  -8  -9  10    0.16    0.03
  -8  -9  10    0.19    0.04
  -8  -9  10    0.27    0.04
   8   9 -10    0.23    0.04
   8   9 -10    0.18    0.03
   8   9 -10    0.31    0.04
   8   9 -10    0.31    0.04
  -8  -9  11    0.12    0.03
  -8  -9  11    0.06    0.03
  -8  -9  11    0.19    0.03
   8   9 -11    0.22    0.04
   8   9 -11    0.16    0.03
   8   9 -11    0.20    0.03
  -8  -9  12    0.04    0.01
  -8  -9  12    0.01    0.02
  -8  -9  12    0.01    0.02
   8   9 -12    0.02    0.02
   8   9 -12    0.02    0.01
   8   9 -12    0.00    0.02
   8   9 -12    0.01    0.02
  -8  -9  13    0.00    0.01
  -8  -9  13    0.00    0.02
  -8  -9  13    0.02    0.02
   8   9 -13    0.02    0.02
   8   9 -13    0.03    0.01
   8   9 -13    0.00    0.02
   8   9 -13    0.01    0.02
  -8  -9  14    0.02    0.02
  -8  -9  14    0.03    0.02
   8   9 -14    0.06    0.02
   8   9 -14    0.03    0.01
   8   9 -14    0.02    0.02
   8   9 -14    0.08    0.02
  -8  -9  15    0.09    0.02
  -8  -9  15    0.06    0.02
   8   9 -15    0.06    0.03
   8   9 -15    0.07    0.02
   8   9 -15    0.04    0.02
  -8  -9  16    0.37    0.05
   8   9 -16    0.29    0.05
  -8  -8   1    4.01    0.57
  -8  -8   1    3.79    0.57
  -8  -8   1    4.30    0.57
  -8  -8   1    4.43    0.57
   8   8  -1    3.75    0.57
   8   8  -1    3.66    0.57
   8   8  -1    4.32    0.57
   8   8  -1    4.28    0.57
  -8  -8   2    1.82    0.24
  -8  -8   2    1.57    0.24
  -8  -8   2    1.71    0.24
  -8  -8   2    1.67    0.23
   8   8  -2    1.60    0.24
   8   8  -2    1.71    0.24
   8   8  -2    1.64    0.23
   8   8  -2    1.66    0.24
  -8  -8   3    1.28    0.19
  -8  -8   3    1.23    0.19
  -8  -8   3    1.47    0.20
  -8  -8   3    1.52    0.20
   8   8  -3    1.29    0.19
   8   8  -3    1.34    0.19
   8   8  -3    1.48    0.20
   8   8  -3    1.44    0.20
  -8  -8   4    1.46    0.22
  -8  -8   4    1.47    0.22
  -8  -8   4    1.68    0.22
  -8  -8   4    1.66    0.22
   8   8  -4    1.33    0.22
   8   8  -4    1.50    0.22
   8   8  -4    1.75    0.22
   8   8  -4    1.61    0.22
  -8  -8   5    0.00    0.01
  -8  -8   5    0.01    0.02
  -8  -8   5    0.02    0.02
  -8  -8   5   -0.01    0.01
   8   8  -5   -0.04    0.02
   8   8  -5   -0.03    0.01
   8   8  -5    0.01    0.02
   8   8  -5    0.03    0.02
  -8  -8   6    0.04    0.01
  -8  -8   6    0.07    0.02
  -8  -8   6    0.04    0.02
  -8  -8   6    0.03    0.02
   8   8  -6    0.01    0.02
   8   8  -6    0.01    0.01
   8   8  -6    0.04    0.02
  -8  -8   7    0.69    0.11
  -8  -8   7    0.84    0.12
  -8  -8   7    0.88    0.12
   8   8  -7    0.84    0.12
   8   8  -7    0.73    0.11
   8   8  -7    0.94    0.12
  -8  -8   8    6.23    0.92
  -8  -8   8    7.05    0.92
  -8  -8   8    6.61    0.91
   8   8  -8    6.52    0.92
   8   8  -8    6.35    0.92
   8   8  -8    6.56    0.91
  -8  -8   9    0.94    0.14
  -8  -8   9    0.95    0.14
  -8  -8   9    1.03    0.14
   8   8  -9    0.86    0.14
   8   8  -9    0.91    0.14
   8   8  -9    1.05    0.14
  -8  -8  10    0.19    0.03
  -8  -8  10    0.20    0.04
   8   8 -10    0.27    0.04
   8   8 -10    0.19    0.03
   8   8 -10    0.35    0.04
  -8  -8  11   -0.01    0.01
  -8  -8  11    0.02    0.02
  -8  -8  11    0.02    0.02
   8   8 -11    0.02    0.02
   8   8 -11    0.00    0.01
   8   8 -11    0.01    0.02
   8   8 -11    0.01    0.02
  -8  -8  12    0.18    0.03
  -8  -8  12    0.21    0.04
  -8  -8  12    0.31    0.04
   8   8 -12    0.20    0.04
   8   8 -12    0.26    0.04
  -8  -8  13    0.50    0.08
  -8  -8  13    0.63    0.09
  -8  -8  13    0.58    0.09
   8   8 -13    0.64    0.09
   8   8 -13    0.64    0.09
   8   8 -13    0.57    0.09
  -8  -8  14    0.45    0.09
  -8  -8  14    0.61    0.09
  -8  -8  14    0.73    0.09
   8   8 -14    0.60    0.09
   8   8 -14    0.70    0.09
   8   8 -14    0.66    0.09
  -8  -8  15    0.02    0.02
  -8  -8  15    0.00    0.02
   8   8 -15    0.04    0.02
   8   8 -15    0.01    0.02
   8   8 -15    0.01    0.02
  -8  -8  16   -0.02    0.02
  -8  -8  16    0.01    0.02
   8   8 -16   -0.01    0.02
  -8  -8  17    0.25    0.04
   8   8 -17    0.24    0.05
  -8  -7   1    2.28    0.32
  -8  -7   1    2.12    0.32
  -8  -7   1    2.27    0.32
  -8  -7   1    2.36    0.32
   8   7  -1    2.05    0.32
   8   7  -1    2.17    0.32
   8   7  -1    2.44    0.32
   8   7  -1    2.36    0.32
  -8  -7   2    4.66    0.68
  -8  -7   2    4.59    0.68
  -8  -7   2    4.97    0.68
  -8  -7   2    5.22    0.68
   8   7  -2    4.35    0.68
   8   7  -2    4.62    0.68
   8   7  -2    5.00    0.68
   8   7  -2    5.31    0.68
  -8  -7   3    0.19    0.03
  -8  -7   3    0.19    0.04
  -8  -7   3    0.18    0.03
   8   7  -3    0.24    0.03
   8   7  -3    0.21    0.03
   8   7  -3    0.15    0.04
  -8  -7   4    0.36    0.06
  -8  -7   4    0.44    0.06
   8   7  -4    0.30    0.05
   8   7  -4    0.31    0.05
   8   7  -4    0.39    0.06
   8   7  -4    0.39    0.06
  -8  -7   5    1.98    0.25
   8   7  -5    1.58    0.25
   8   7  -5    1.58    0.25
   8   7  -5    2.04    0.25
  -8  -7   6    0.25    0.04
  -8  -7   6    0.29    0.04
  -8  -7   6    0.29    0.05
  -8  -7   6    0.27    0.05
   8   7  -6    0.31    0.05
   8   7  -6    0.29    0.04
   8   7  -6    0.25    0.05
   8   7  -6    0.29    0.05
  -8  -7   7    0.79    0.10
  -8  -7   7    0.74    0.10
  -8  -7   7    0.63    0.10
  -8  -7   7    0.61    0.10
   8   7  -7    0.75    0.10
   8   7  -7    0.75    0.10
   8   7  -7    0.62    0.10
   8   7  -7    0.71    0.10
  -8  -7   8    1.33    0.18
  -8  -7   8    1.32    0.18
  -8  -7   8    1.23    0.18
   8   7  -8    1.28    0.18
   8   7  -8    1.22    0.18
   8   7  -8    1.28    0.18
  -8  -7   9    4.49    0.64
  -8  -7   9    4.41    0.64
  -8  -7   9    4.53    0.63
   8   7  -9    4.43    0.64
   8   7  -9    4.56    0.64
   8   7  -9    4.68    0.63
  -8  -7  10    0.53    0.07
  -8  -7  10    0.48    0.08
   8   7 -10    0.51    0.07
   8   7 -10    0.47    0.08
  -8  -7  11    0.61    0.09
   8   7 -11    0.70    0.09
   8   7 -11    0.67    0.10
  -8  -7  12    0.66    0.11
  -8  -7  12    0.87    0.11
   8   7 -12    0.80    0.11
   8   7 -12    0.71    0.11
   8   7 -12    0.91    0.12
   8   7 -12    0.86    0.11
  -8  -7  13    0.00    0.01
  -8  -7  13    0.02    0.02
  -8  -7  13    0.04    0.02
   8   7 -13    0.02    0.02
   8   7 -13    0.02    0.01
   8   7 -13    0.00    0.02
  -8  -7  14    0.93    0.14
  -8  -7  14    1.24    0.15
  -8  -7  14    1.29    0.15
   8   7 -14    1.08    0.15
   8   7 -14    0.86    0.14
  -8  -7  15    0.47    0.08
  -8  -7  15    0.62    0.09
   8   7 -15    0.62    0.08
   8   7 -15    0.52    0.08
   8   7 -15    1.08    0.10
  -8  -7  16    0.03    0.01
  -8  -7  16    0.00    0.02
   8   7 -16    0.01    0.01
   8   7 -16    0.01    0.01
   8   7 -16    0.00    0.02
   8   7 -16    0.01    0.02
  -8  -7  17    0.19    0.04
   8   7 -17    0.22    0.04
  -8  -6   1   10.78    1.49
  -8  -6   1   10.35    1.49
  -8  -6   1   10.58    1.48
   8   6  -1   10.49    1.49
   8   6  -1   10.72    1.49
   8   6  -1   10.93    1.48
  -8  -6   2    0.13    0.02
  -8  -6   2    0.10    0.02
  -8  -6   2    0.14    0.03
  -8  -6   2    0.16    0.03
   8   6  -2    0.18    0.03
   8   6  -2    0.11    0.03
  -8  -6   3    4.39    0.63
  -8  -6   3    3.92    0.63
  -8  -6   3    4.72    0.63
  -8  -6   3    5.00    0.63
   8   6  -3    3.92    0.63
   8   6  -3    4.40    0.63
   8   6  -3    4.86    0.63
   8   6  -3    4.86    0.63
  -8  -6   4    0.02    0.01
  -8  -6   4    0.01    0.02
  -8  -6   4    0.03    0.02
   8   6  -4   -0.02    0.01
   8   6  -4    0.03    0.02
   8   6  -4    0.03    0.02
  -8  -6   5    5.26    0.71
  -8  -6   5    4.74    0.70
  -8  -6   5    5.05    0.70
  -8  -6   5    5.34    0.70
   8   6  -5    4.70    0.70
   8   6  -5    5.11    0.71
   8   6  -5    4.93    0.70
   8   6  -5    5.07    0.70
  -8  -6   6    0.16    0.02
  -8  -6   6    0.20    0.03
  -8  -6   6    0.15    0.03
  -8  -6   6    0.10    0.03
   8   6  -6    0.13    0.03
   8   6  -6    0.15    0.02
   8   6  -6    0.10    0.03
   8   6  -6    0.12    0.03
  -8  -6   7    0.82    0.12
  -8  -6   7    0.79    0.12
  -8  -6   7    0.91    0.12
  -8  -6   7    0.85    0.12
   8   6  -7    0.88    0.12
   8   6  -7    0.80    0.12
   8   6  -7    0.93    0.12
   8   6  -7    0.88    0.12
  -8  -6   8    1.71    0.26
  -8  -6   8    1.93    0.26
  -8  -6   8    1.78    0.26
  -8  -6   8    2.03    0.26
   8   6  -8    1.84    0.26
   8   6  -8    1.73    0.26
   8   6  -8    2.08    0.26
   8   6  -8    1.94    0.26
  -8  -6   9    9.84    1.37
   8   6  -9   10.18    1.38
   8   6  -9    9.86    1.38
   8   6  -9    9.63    1.37
  -8  -6  10    0.06    0.01
  -8  -6  10    0.03    0.02
  -8  -6  10    0.03    0.02
   8   6 -10    0.05    0.02
   8   6 -10    0.02    0.01
   8   6 -10    0.01    0.02
  -8  -6  11    0.07    0.02
  -8  -6  11    0.14    0.02
  -8  -6  11    0.22    0.03
   8   6 -11    0.14    0.02
   8   6 -11    0.21    0.03
  -8  -6  12    0.15    0.02
   8   6 -12    0.12    0.02
   8   6 -12    0.10    0.02
   8   6 -12    0.15    0.03
  -8  -6  13    3.30    0.43
   8   6 -13    2.44    0.42
   8   6 -13    3.71    0.43
   8   6 -13    3.24    0.43
  -8  -6  14    0.45    0.07
   8   6 -14    0.51    0.07
   8   6 -14    0.43    0.07
  -8  -6  15   -0.02    0.02
   8   6 -15    0.04    0.02
   8   6 -15   -0.02    0.02
  -8  -6  16    0.02    0.02
   8   6 -16    0.05    0.02
   8   6 -16    0.03    0.02
  -8  -6  17    0.01    0.02
   8   6 -17    0.05    0.02
  -8  -6  18    0.13    0.03
   8   6 -18    0.11    0.03
  -8  -5   1   23.23    3.38
  -8  -5   1   24.20    3.34
  -8  -5   1   24.60    3.34
   8   5  -1   23.88    3.37
  -8  -5   2    6.60    0.89
  -8  -5   2    6.19    0.88
  -8  -5   2    6.06    0.88
  -8  -5   2    6.18    0.88
   8   5  -2    6.41    0.88
   8   5  -2    6.78    0.89
  -8  -5   3    5.06    0.72
  -8  -5   3    4.79    0.71
  -8  -5   3    5.44    0.71
   8   5  -3    4.76    0.71
   8   5  -3    5.27    0.72
   8   5  -3    5.25    0.71
  -8  -5   4    2.06    0.28
  -8  -5   4    1.88    0.28
  -8  -5   4    1.88    0.28
  -8  -5   4    2.01    0.28
   8   5  -4    1.81    0.28
   8   5  -4    2.07    0.28
   8   5  -4    2.00    0.28
   8   5  -4    2.06    0.28
  -8  -5   5    0.13    0.03
  -8  -5   5    0.12    0.03
  -8  -5   5    0.21    0.03
  -8  -5   5    0.21    0.03
   8   5  -5    0.18    0.03
   8   5  -5    0.17    0.03
   8   5  -5    0.19    0.03
   8   5  -5    0.22    0.03
  -8  -5   6    0.15    0.03
  -8  -5   6    0.20    0.03
  -8  -5   6    0.24    0.04
  -8  -5   6    0.26    0.04
   8   5  -6    0.16    0.03
   8   5  -6    0.29    0.04
   8   5  -6    0.22    0.04
  -8  -5   7    1.62    0.24
  -8  -5   7    1.73    0.24
  -8  -5   7    1.72    0.24
  -8  -5   7    1.79    0.24
   8   5  -7    1.66    0.24
   8   5  -7    1.51    0.23
   8   5  -7    1.80    0.24
   8   5  -7    1.67    0.24
  -8  -5   8    1.22    0.18
  -8  -5   8    1.27    0.18
  -8  -5   8    1.33    0.18
  -8  -5   8    1.28    0.18
   8   5  -8    1.41    0.18
   8   5  -8    1.24    0.18
  -8  -5   9    0.45    0.06
  -8  -5   9    0.40    0.06
   8   5  -9    0.42    0.06
   8   5  -9    0.35    0.06
  -8  -5  10   13.46    1.84
   8   5 -10   13.11    1.84
  -8  -5  11   -0.01    0.02
   8   5 -11    0.02    0.02
  -8  -5  12    1.49    0.20
   8   5 -12    1.38    0.20
  -8  -5  13    0.01    0.02
   8   5 -13    0.02    0.02
   8   5 -13    0.03    0.02
  -8  -5  14    0.12    0.03
   8   5 -14    0.12    0.03
  -8  -5  15    0.84    0.13
   8   5 -15    1.01    0.14
   8   5 -15    0.99    0.14
   8   5 -16    0.44    0.07
  -8  -5  17    0.04    0.02
   8   5 -17    0.02    0.02
  -8  -5  18    0.06    0.02
   8   5 -18    0.12    0.03
  -8  -4   1    5.04    0.70
  -8  -4   1    5.21    0.70
  -8  -4   1    5.06    0.69
   8   4  -1    4.86    0.70
   8   4  -1    5.13    0.70
   8   4  -1    4.79    0.69
  -8  -4   2   12.16    1.67
  -8  -4   2   13.41    1.69
  -8  -4   2   11.07    1.66
  -8  -4   2   11.70    1.66
   8   4  -2   12.02    1.67
   8   4  -2   13.19    1.69
  -8  -4   3    0.17    0.03
  -8  -4   3    0.25    0.03
  -8  -4   3    0.20    0.03
  -8  -4   3    0.12    0.03
   8   4  -3    0.21    0.03
   8   4  -3    0.29    0.03
   8   4  -3    0.15    0.03
   8   4  -3    0.18    0.03
  -8  -4   4    2.99    0.43
  -8  -4   4    3.01    0.43
   8   4  -4    3.28    0.44
   8   4  -4    3.15    0.43
  -8  -4   5    0.21    0.03
  -8  -4   5    0.20    0.03
  -8  -4   5    0.18    0.04
  -8  -4   5    0.20    0.04
   8   4  -5    0.20    0.03
   8   4  -5    0.22    0.03
   8   4  -5    0.19    0.04
   8   4  -5    0.22    0.04
  -8  -4   6    0.20    0.03
  -8  -4   6    0.22    0.04
   8   4  -6    0.19    0.04
   8   4  -6    0.19    0.04
  -8  -4   7    0.15    0.03
  -8  -4   7    0.19    0.03
   8   4  -7    0.20    0.03
   8   4  -7    0.19    0.03
  -8  -4   8    1.46    0.20
   8   4  -8    1.37    0.20
  -8  -4   9    1.13    0.16
  -8  -4   9    1.29    0.17
   8   4  -9    1.05    0.16
   8   4  -9    1.15    0.16
  -8  -4  10    2.35    0.32
   8   4 -10    2.16    0.32
  -8  -4  11    3.42    0.49
   8   4 -11    3.57    0.49
  -8  -4  12    0.75    0.10
   8   4 -12    0.67    0.10
  -8  -4  13    0.05    0.02
   8   4 -13    0.04    0.02
  -8  -4  14    0.05    0.02
   8   4 -14    0.02    0.02
   8   4 -14    0.04    0.02
  -8  -4  15    0.01    0.02
   8   4 -15    0.00    0.02
   8   4 -15   -0.02    0.02
  -8  -4  16    0.20    0.03
   8   4 -16    0.17    0.04
   8   4 -16    0.17    0.04
  -8  -4  17   -0.01    0.02
   8   4 -17    0.00    0.02
   8   4 -17    0.03    0.02
  -8  -4  18    0.02    0.02
   8   4 -18    0.01    0.02
  -8  -3   1    3.19    0.46
  -8  -3   1    3.10    0.46
   8   3  -1    3.11    0.45
   8   3  -1    3.14    0.46
   8   3  -1    3.53    0.45
   8   3  -1    3.33    0.45
  -8  -3   2   17.47    2.53
  -8  -3   2   19.29    2.54
  -8  -3   2   17.55    2.50
  -8  -3   2   17.50    2.50
   8   3  -2   17.70    2.52
   8   3  -2   18.96    2.54
   8   3  -2   17.92    2.50
   8   3  -2   19.20    2.51
  -8  -3   3    7.74    1.06
  -8  -3   3    7.96    1.06
  -8  -3   3    7.34    1.05
  -8  -3   3    7.65    1.05
   8   3  -3    7.24    1.05
   8   3  -3    7.87    1.06
   8   3  -3    7.46    1.05
   8   3  -3    7.44    1.05
  -8  -3   4    1.40    0.21
  -8  -3   4    1.53    0.21
   8   3  -4    1.65    0.21
   8   3  -4    1.38    0.21
  -8  -3   5   10.40    1.46
  -8  -3   5   10.84    1.46
   8   3  -5   10.28    1.45
   8   3  -5   10.49    1.46
  -8  -3   6    0.45    0.07
  -8  -3   6    0.53    0.07
   8   3  -6    0.47    0.07
   8   3  -6    0.40    0.07
  -8  -3   7    3.59    0.49
  -8  -3   7    3.39    0.49
   8   3  -7    3.48    0.49
   8   3  -7    3.66    0.49
  -8  -3   8    0.00    0.02
   8   3  -8    0.02    0.02
  -8  -3   9    0.29    0.05
  -8  -3   9    0.24    0.05
   8   3  -9    0.26    0.05
   8   3  -9    0.32    0.05
  -8  -3  10    0.83    0.11
   8   3 -10    0.70    0.11
  -8  -3  11    2.08    0.29
  -8  -3  11    2.04    0.29
   8   3 -11    1.99    0.29
   8   3 -11    2.05    0.29
  -8  -3  12    1.42    0.20
   8   3 -12    1.35    0.20
  -8  -3  14    0.91    0.12
   8   3 -14    0.81    0.12
  -8  -3  15    0.04    0.02
   8   3 -15    0.07    0.02
  -8  -3  16    0.03    0.02
   8   3 -16    0.03    0.02
   8   3 -16    0.03    0.02
  -8  -3  17    0.23    0.04
   8   3 -17    0.20    0.04
   8   3 -17    0.26    0.04
  -8  -3  18    0.16    0.03
   8   3 -18    0.14    0.03
  -8  -2   1    0.68    0.09
  -8  -2   1    0.70    0.09
  -8  -2   1    0.64    0.09
  -8  -2   1    0.69    0.10
   8   2  -1    0.62    0.09
   8   2  -1    0.68    0.09
   8   2  -1    0.65    0.10
   8   2  -1    0.63    0.10
  -8  -2   2    0.74    0.11
  -8  -2   2    0.69    0.11
  -8  -2   2    0.86    0.11
   8   2  -2    0.73    0.11
   8   2  -2    0.85    0.11
   8   2  -2    0.77    0.11
  -8  -2   3   14.15    1.96
  -8  -2   3   13.72    1.94
  -8  -2   3   13.67    1.94
   8   2  -3   14.54    1.94
   8   2  -3   14.11    1.94
  -8  -2   4    4.27    0.58
  -8  -2   4    4.09    0.58
   8   2  -4    4.12    0.58
   8   2  -4    4.20    0.58
  -8  -2   5    1.16    0.17
  -8  -2   5    1.15    0.17
   8   2  -5    1.25    0.17
   8   2  -5    1.14    0.17
  -8  -2   6    1.88    0.26
  -8  -2   6    1.97    0.27
   8   2  -6    1.99    0.27
   8   2  -6    1.76    0.26
  -8  -2   7    0.42    0.07
  -8  -2   7    0.45    0.07
   8   2  -7    0.47    0.07
   8   2  -7    0.45    0.07
  -8  -2   8    1.09    0.16
  -8  -2   8    1.15    0.17
   8   2  -8    1.24    0.17
   8   2  -8    1.15    0.16
  -8  -2   9    0.00    0.01
  -8  -2   9    0.00    0.02
   8   2  -9    0.00    0.02
   8   2  -9   -0.01    0.02
  -8  -2  10    0.96    0.14
  -8  -2  10    1.16    0.15
   8   2 -10    0.98    0.15
   8   2 -10    0.97    0.14
  -8  -2  11    1.69    0.23
  -8  -2  11    1.55    0.23
   8   2 -11    1.58    0.23
   8   2 -11    1.62    0.23
  -8  -2  12    1.87    0.28
  -8  -2  12    2.14    0.28
   8   2 -12    2.06    0.28
  -8  -2  14    0.19    0.03
   8   2 -14    0.17    0.03
  -8  -2  15    0.01    0.02
   8   2 -15    0.03    0.02
  -8  -2  16    0.06    0.02
   8   2 -16    0.04    0.02
  -8  -2  17    0.02    0.02
   8   2 -17    0.03    0.02
   8   2 -17    0.04    0.02
  -8  -2  18    0.04    0.02
   8   2 -18    0.02    0.02
  -8  -1   1    9.68    1.30
  -8  -1   1    8.92    1.29
  -8  -1   1    9.32    1.28
  -8  -1   1    9.13    1.28
   8   1  -1   10.35    1.31
   8   1  -1    9.22    1.30
   8   1  -1    9.12    1.28
   8   1  -1    9.06    1.28
  -8  -1   2    0.77    0.11
  -8  -1   2    0.79    0.11
  -8  -1   2    0.70    0.11
   8   1  -2    0.83    0.11
   8   1  -2    0.80    0.11
   8   1  -2    0.75    0.11
   8   1  -2    0.67    0.11
  -8  -1   3    2.07    0.30
  -8  -1   3    2.16    0.30
   8   1  -3    2.24    0.30
   8   1  -3    2.15    0.30
  -8  -1   4   13.33    1.90
  -8  -1   4   14.07    1.91
   8   1  -4   13.97    1.91
   8   1  -4   13.71    1.90
  -8  -1   5    0.24    0.04
   8   1  -5    0.23    0.04
  -8  -1   6    0.14    0.03
  -8  -1   6    0.19    0.03
  -8  -1   7    0.02    0.02
  -8  -1   7    0.01    0.02
   8   1  -7    0.04    0.02
   8   1  -7    0.03    0.02
  -8  -1   8    3.44    0.49
  -8  -1   8    3.53    0.50
   8   1  -8    3.64    0.50
   8   1  -8    3.60    0.50
  -8  -1   9    0.28    0.05
  -8  -1   9    0.33    0.05
   8   1  -9    0.30    0.05
   8   1  -9    0.26    0.05
  -8  -1  10    0.81    0.12
   8   1 -10    0.83    0.12
  -8  -1  11    0.00    0.02
  -8  -1  11    0.01    0.02
   8   1 -11   -0.02    0.02
   8   1 -11    0.02    0.02
  -8  -1  12    0.83    0.12
  -8  -1  12    0.82    0.12
   8   1 -12    0.82    0.12
  -8  -1  13    2.20    0.31
  -8  -1  14    0.96    0.14
   8   1 -14    1.01    0.14
  -8  -1  15    0.17    0.03
   8   1 -15    0.18    0.03
  -8  -1  16    0.14    0.03
   8   1 -16    0.14    0.03
  -8  -1  17    0.08    0.02
   8   1 -17    0.11    0.03
  -8  -1  18    0.00    0.02
   8   1 -18    0.00    0.02
  -8   0   1    8.10    1.12
  -8   0   1    7.63    1.12
  -8   0   1    8.11    1.11
  -8   0   1    8.02    1.11
   8   0  -1    8.58    1.13
   8   0  -1    7.67    1.12
   8   0  -1    8.22    1.11
   8   0  -1    7.86    1.11
  -8   0   2    0.21    0.03
  -8   0   2    0.18    0.03
  -8   0   2    0.23    0.04
   8   0  -2    0.19    0.03
   8   0  -2    0.21    0.03
   8   0  -2    0.16    0.03
   8   0  -2    0.23    0.03
  -8   0   3    0.24    0.04
  -8   0   3    0.24    0.04
   8   0  -3    0.22    0.04
   8   0  -3    0.22    0.04
  -8   0   4    5.24    0.76
  -8   0   4    5.55    0.76
   8   0  -4    5.53    0.76
   8   0  -4    5.55    0.76
   8   0  -5    2.33    0.33
   8   0  -5    2.35    0.33
  -8   0   6    2.21    0.31
  -8   0   6    2.28    0.31
   8   0  -6    2.34    0.31
   8   0  -6    2.11    0.31
  -8   0   7   12.19    1.66
  -8   0   7   12.18    1.67
   8   0  -7   12.12    1.67
   8   0  -7   11.53    1.66
  -8   0   8    1.11    0.16
   8   0  -8    1.15    0.16
  -8   0   9    0.76    0.11
  -8   0   9    0.75    0.12
   8   0  -9    0.86    0.12
   8   0  -9    0.82    0.12
  -8   0  10    0.01    0.01
   8   0 -10    0.02    0.02
  -8   0  11    0.07    0.02
  -8   0  11    0.08    0.03
   8   0 -11    0.05    0.02
   8   0 -11    0.12    0.02
  -8   0  12    0.09    0.02
  -8   0  12    0.09    0.03
   8   0 -12    0.05    0.02
  -8   0  13    0.28    0.04
  -8   0  13    0.24    0.05
   8   0 -13    0.27    0.04
  -8   0  14    1.03    0.15
   8   0 -14    1.12    0.15
  -8   0  15    0.05    0.02
   8   0 -15    0.04    0.02
  -8   0  17    0.26    0.05
   8   0 -17    0.33    0.05
  -8   0  18    0.49    0.08
   8   0 -18    0.52    0.08
  -8   1   1    0.70    0.11
  -8   1   1    0.69    0.11
  -8   1   1    0.72    0.11
  -8   1   1    0.81    0.11
   8  -1  -1    0.86    0.11
   8  -1  -1    0.69    0.11
   8  -1  -1    0.82    0.11
   8  -1  -1    0.77    0.11
  -8   1   2    1.66    0.23
  -8   1   2    1.49    0.22
  -8   1   2    1.59    0.23
   8  -1  -2    1.70    0.23
   8  -1  -2    1.58    0.22
   8  -1  -2    1.57    0.23
  -8   1   3    2.51    0.35
  -8   1   3    2.75    0.35
  -8   1   3    2.42    0.35
  -8   1   3    2.55    0.35
   8  -1  -3    2.44    0.35
   8  -1  -3    2.49    0.35
   8  -1  -3    2.30    0.35
   8  -1  -3    2.67    0.35
  -8   1   4    6.20    0.89
  -8   1   4    6.33    0.89
   8  -1  -4    6.71    0.89
   8  -1  -4    6.44    0.89
  -8   1   5    5.85    0.82
  -8   1   5    5.90    0.82
   8  -1  -5    5.92    0.82
   8  -1  -5    6.01    0.82
  -8   1   6    0.02    0.01
  -8   1   6    0.00    0.02
   8  -1  -6    0.01    0.02
   8  -1  -6    0.01    0.01
  -8   1   7    0.41    0.06
  -8   1   7    0.34    0.06
   8  -1  -7    0.39    0.06
   8  -1  -7    0.39    0.06
  -8   1   8    0.15    0.03
  -8   1   8    0.14    0.03
   8  -1  -8    0.13    0.03
   8  -1  -8    0.10    0.03
  -8   1   9    1.69    0.22
  -8   1   9    1.45    0.22
  -8   1  10    0.00    0.02
  -8   1  10    0.01    0.02
   8  -1 -10   -0.02    0.02
   8  -1 -10   -0.01    0.02
  -8   1  11    0.01    0.01
  -8   1  11    0.01    0.02
   8  -1 -11    0.00    0.02
   8  -1 -11    0.02    0.02
  -8   1  12    0.52    0.08
  -8   1  13    2.09    0.29
  -8   1  13    1.94    0.29
   8  -1 -13    2.13    0.29
  -8   1  14    1.39    0.19
  -8   1  14    1.20    0.19
   8  -1 -14    1.38    0.19
  -8   1  15    0.13    0.02
  -8   1  15    0.09    0.03
   8  -1 -15    0.09    0.03
  -8   1  16    0.62    0.10
   8  -1 -16    0.74    0.10
  -8   1  17    0.11    0.02
   8  -1 -17    0.09    0.03
  -8   2   1    0.20    0.03
  -8   2   1    0.15    0.03
  -8   2   1    0.17    0.03
  -8   2   1    0.16    0.03
   8  -2  -1    0.20    0.03
   8  -2  -1    0.16    0.03
   8  -2  -1    0.12    0.03
   8  -2  -1    0.20    0.03
  -8   2   2    0.10    0.02
  -8   2   2    0.05    0.01
  -8   2   2    0.06    0.02
  -8   2   2    0.09    0.02
   8  -2  -2    0.04    0.01
   8  -2  -2    0.08    0.02
   8  -2  -2    0.03    0.02
   8  -2  -2    0.06    0.02
  -8   2   3    1.74    0.26
  -8   2   3    1.82    0.26
  -8   2   3    2.02    0.26
  -8   2   3    1.93    0.26
   8  -2  -3    1.83    0.26
   8  -2  -3    1.62    0.26
   8  -2  -3    2.09    0.27
   8  -2  -3    1.98    0.26
  -8   2   4    1.05    0.16
  -8   2   4    1.17    0.16
  -8   2   4    1.23    0.16
   8  -2  -4    1.14    0.16
  -8   2   5    0.29    0.05
  -8   2   5    0.32    0.05
   8  -2  -5    0.29    0.05
   8  -2  -5    0.36    0.05
  -8   2   6   15.51    2.12
  -8   2   6   15.38    2.12
   8  -2  -6   14.80    2.12
   8  -2  -6   15.54    2.12
  -8   2   7    0.04    0.02
   8  -2  -7    0.03    0.02
  -8   2   8    0.05    0.02
  -8   2   8    0.08    0.03
   8  -2  -8    0.07    0.02
   8  -2  -8    0.08    0.02
  -8   2   9    0.42    0.06
   8  -2  -9    0.36    0.06
  -8   2  10    2.90    0.40
  -8   2  10    2.85    0.40
   8  -2 -10    2.88    0.40
   8  -2 -10    2.87    0.40
  -8   2  11    0.07    0.02
  -8   2  11    0.05    0.02
  -8   2  12    0.00    0.01
  -8   2  12    0.01    0.02
   8  -2 -12   -0.01    0.02
  -8   2  13    0.81    0.12
   8  -2 -13    0.82    0.12
  -8   2  14    1.68    0.23
  -8   2  14    1.49    0.24
   8  -2 -14    1.81    0.24
  -8   2  15    0.06    0.03
  -8   2  16    0.17    0.03
   8  -2 -16    0.16    0.03
  -8   2  17    0.01    0.02
   8  -2 -17    0.05    0.02
  -8   3   1    0.10    0.03
  -8   3   1    0.12    0.02
  -8   3   1    0.14    0.03
   8  -3  -1    0.13    0.02
   8  -3  -1    0.15    0.03
   8  -3  -1    0.18    0.03
  -8   3   2    0.07    0.02
  -8   3   2    0.09    0.02
  -8   3   2    0.08    0.02
  -8   3   2    0.13    0.03
   8  -3  -2    0.12    0.02
   8  -3  -2    0.08    0.02
   8  -3  -2    0.10    0.02
   8  -3  -2    0.09    0.02
  -8   3   3    0.90    0.14
  -8   3   3    0.99    0.14
  -8   3   3    1.09    0.14
   8  -3  -3    1.02    0.14
  -8   3   4    0.22    0.04
  -8   3   4    0.23    0.04
  -8   3   4    0.34    0.04
  -8   3   4    0.31    0.05
   8  -3  -4    0.34    0.05
   8  -3  -4    0.34    0.04
  -8   3   5    1.19    0.16
  -8   3   5    1.19    0.16
  -8   3   5    1.06    0.16
   8  -3  -5    1.15    0.16
   8  -3  -5    1.07    0.16
   8  -3  -5    1.18    0.16
  -8   3   6    4.12    0.57
  -8   3   6    4.00    0.57
   8  -3  -6    3.95    0.57
   8  -3  -6    4.23    0.57
  -8   3   7    0.10    0.02
  -8   3   7    0.12    0.03
   8  -3  -7    0.09    0.03
   8  -3  -7    0.10    0.02
  -8   3   8    1.95    0.28
  -8   3   8    1.84    0.28
   8  -3  -8    2.05    0.28
   8  -3  -8    1.99    0.28
  -8   3   9    6.69    0.90
  -8   3   9    6.45    0.91
   8  -3  -9    6.13    0.90
   8  -3  -9    6.69    0.90
   8  -3 -10    0.46    0.07
  -8   3  11    0.00    0.02
  -8   3  12    0.31    0.05
  -8   3  12    0.29    0.05
   8  -3 -12    0.32    0.05
  -8   3  13    0.45    0.06
  -8   3  13    0.34    0.07
   8  -3 -13    0.42    0.06
  -8   3  14    0.01    0.02
  -8   3  14   -0.03    0.02
   8  -3 -14    0.02    0.02
  -8   3  15    1.46    0.20
  -8   3  15    1.23    0.21
   8  -3 -15    1.61    0.21
  -8   3  16    0.03    0.02
   8  -3 -16    0.00    0.02
  -8   4   1    9.25    1.25
  -8   4   1    8.79    1.23
  -8   4   1    9.10    1.24
   8  -4  -1    9.15    1.25
   8  -4  -1    8.73    1.24
   8  -4  -1    8.70    1.23
  -8   4   2    2.69    0.40
  -8   4   2    2.74    0.39
  -8   4   2    2.94    0.39
   8  -4  -2    2.71    0.39
   8  -4  -2    2.61    0.39
   8  -4  -2    2.93    0.39
   8  -4  -2    2.86    0.39
  -8   4   3    3.00    0.43
  -8   4   3    3.02    0.42
  -8   4   3    3.08    0.42
  -8   4   3    3.06    0.42
   8  -4  -3    2.91    0.42
   8  -4  -3    3.04    0.43
  -8   4   4    0.46    0.07
  -8   4   4    0.52    0.07
  -8   4   4    0.42    0.07
  -8   4   4    0.47    0.07
   8  -4  -4    0.41    0.06
   8  -4  -4    0.39    0.07
   8  -4  -4    0.47    0.07
   8  -4  -4    0.46    0.07
  -8   4   5    7.73    1.08
  -8   4   5    7.84    1.09
   8  -4  -5    7.74    1.10
   8  -4  -5    7.34    1.09
   8  -4  -5    7.95    1.09
   8  -4  -5    8.03    1.08
  -8   4   6    2.37    0.38
  -8   4   6    2.57    0.38
  -8   4   6    2.96    0.38
  -8   4   6    3.05    0.39
   8  -4  -6    2.47    0.38
   8  -4  -6    2.44    0.38
   8  -4  -6    3.21    0.39
   8  -4  -6    3.06    0.38
  -8   4   7    3.45    0.49
  -8   4   7    3.46    0.49
  -8   4   7    3.60    0.49
  -8   4   7    3.50    0.49
   8  -4  -7    3.25    0.49
   8  -4  -7    3.37    0.49
   8  -4  -7    3.66    0.49
   8  -4  -7    3.81    0.49
  -8   4   8    0.49    0.06
  -8   4   8    0.37    0.07
   8  -4  -8    0.36    0.07
   8  -4  -8    0.44    0.06
  -8   4   9    0.04    0.02
  -8   4   9    0.02    0.02
   8  -4  -9    0.02    0.01
   8  -4  -9    0.04    0.02
  -8   4  10    0.11    0.03
  -8   4  11    0.23    0.04
  -8   4  11    0.17    0.04
   8  -4 -11    0.21    0.04
   8  -4 -12    0.18    0.03
  -8   4  13    0.43    0.06
  -8   4  13    0.38    0.07
   8  -4 -13    0.41    0.06
  -8   4  14    0.09    0.02
  -8   4  14    0.10    0.03
   8  -4 -14    0.09    0.02
  -8   4  15    0.32    0.05
   8  -4 -15    0.30    0.05
  -8   5   1    4.78    0.71
  -8   5   1    4.74    0.70
  -8   5   1    5.34    0.70
   8  -5  -1    4.75    0.70
   8  -5  -1    4.50    0.70
   8  -5  -1    5.23    0.70
   8  -5  -1    5.41    0.70
  -8   5   2    3.74    0.54
  -8   5   2    3.75    0.54
   8  -5  -2    3.70    0.53
   8  -5  -2    3.78    0.54
   8  -5  -2    4.02    0.53
   8  -5  -2    3.84    0.53
  -8   5   3    1.07    0.15
  -8   5   3    0.98    0.15
  -8   5   3    1.00    0.15
   8  -5  -3    1.17    0.16
   8  -5  -3    1.08    0.15
   8  -5  -3    1.17    0.15
  -8   5   4    0.10    0.02
  -8   5   4    0.08    0.03
   8  -5  -4    0.09    0.02
   8  -5  -4    0.10    0.02
   8  -5  -4    0.09    0.03
   8  -5  -4    0.10    0.02
  -8   5   5    0.13    0.03
  -8   5   5    0.13    0.02
  -8   5   5    0.09    0.02
  -8   5   5    0.12    0.03
   8  -5  -5    0.08    0.02
   8  -5  -5    0.06    0.02
   8  -5  -5    0.11    0.03
   8  -5  -5    0.11    0.02
  -8   5   6    1.70    0.25
  -8   5   6    1.84    0.25
  -8   5   6    1.75    0.25
   8  -5  -6    1.61    0.25
   8  -5  -6    1.64    0.25
   8  -5  -6    1.94    0.25
   8  -5  -6    1.87    0.25
  -8   5   7    1.93    0.30
  -8   5   7    2.10    0.30
  -8   5   7    2.17    0.30
  -8   5   7    2.25    0.30
   8  -5  -7    2.09    0.30
   8  -5  -7    1.94    0.30
   8  -5  -7    2.30    0.30
   8  -5  -7    2.29    0.30
  -8   5   8    2.42    0.36
  -8   5   8    2.35    0.35
  -8   5   8    2.83    0.35
  -8   5   8    2.70    0.36
   8  -5  -8    2.48    0.35
   8  -5  -8    2.31    0.35
  -8   5   9    0.02    0.01
  -8   5   9    0.03    0.01
  -8   5   9   -0.01    0.02
   8  -5  -9    0.01    0.01
   8  -5  -9    0.00    0.01
  -8   5  10    0.38    0.06
  -8   5  10    0.30    0.06
   8  -5 -10    0.37    0.05
  -8   5  11    0.64    0.09
  -8   5  11    0.59    0.09
   8  -5 -11    0.63    0.09
  -8   5  12    1.64    0.22
  -8   5  12    1.42    0.22
   8  -5 -12    1.61    0.22
  -8   5  13    0.09    0.02
  -8   5  13    0.12    0.03
   8  -5 -13    0.08    0.02
  -8   5  14    0.03    0.02
   8  -5 -14    0.08    0.02
  -8   5  15    0.02    0.01
   8  -5 -15    0.02    0.02
  -8   6   1    2.10    0.32
  -8   6   1    2.37    0.32
  -8   6   1    2.30    0.32
   8  -6  -1    2.05    0.32
   8  -6  -1    2.34    0.32
   8  -6  -1    2.46    0.32
  -8   6   2    2.51    0.37
  -8   6   2    2.55    0.36
  -8   6   2    2.71    0.36
  -8   6   2    2.37    0.36
   8  -6  -2    2.51    0.36
   8  -6  -2    2.42    0.36
   8  -6  -2    2.66    0.36
   8  -6  -2    2.78    0.36
  -8   6   3    1.17    0.16
  -8   6   3    1.08    0.16
   8  -6  -3    1.09    0.16
   8  -6  -3    1.05    0.16
   8  -6  -3    1.11    0.16
   8  -6  -3    1.29    0.16
  -8   6   4    1.26    0.18
  -8   6   4    1.24    0.18
  -8   6   4    1.30    0.18
  -8   6   4    1.29    0.18
   8  -6  -4    1.19    0.18
   8  -6  -4    1.24    0.18
  -8   6   5    1.40    0.20
  -8   6   5    1.41    0.20
  -8   6   5    1.43    0.20
   8  -6  -5    1.43    0.20
   8  -6  -5    1.31    0.20
   8  -6  -5    1.29    0.20
   8  -6  -5    1.48    0.20
  -8   6   6    0.00    0.02
  -8   6   6    0.02    0.01
  -8   6   6    0.02    0.02
   8  -6  -6    0.04    0.02
   8  -6  -6    0.00    0.02
   8  -6  -6    0.03    0.01
  -8   6   7    0.08    0.03
  -8   6   7    0.15    0.02
  -8   6   7    0.15    0.02
  -8   6   7    0.09    0.03
   8  -6  -7    0.08    0.02
   8  -6  -7    0.10    0.03
   8  -6  -7    0.12    0.02
  -8   6   8    1.05    0.15
  -8   6   8    1.18    0.15
   8  -6  -8    0.99    0.15
  -8   6   9    0.07    0.03
  -8   6   9    0.12    0.02
  -8   6   9    0.18    0.03
  -8   6   9    0.13    0.03
   8  -6  -9    0.15    0.03
   8  -6  -9    0.14    0.03
   8  -6  -9    0.18    0.03
  -8   6  10    0.70    0.13
  -8   6  10    0.74    0.12
  -8   6  10    1.03    0.13
  -8   6  10    1.01    0.13
   8  -6 -10    1.09    0.13
  -8   6  11    2.24    0.31
  -8   6  11    2.12    0.31
   8  -6 -11    2.23    0.31
  -8   6  12    0.21    0.03
  -8   6  12    0.15    0.04
   8  -6 -12    0.17    0.03
  -8   6  13    0.01    0.01
   8  -6 -13    0.00    0.01
  -8   6  14    0.23    0.04
   8  -6 -14    0.26    0.04
  -8   7   1    8.70    1.31
  -8   7   1    9.56    1.30
  -8   7   1    9.58    1.30
   8  -7  -1    9.43    1.32
   8  -7  -1    8.81    1.30
   8  -7  -1    9.95    1.30
  -8   7   2    0.04    0.03
  -8   7   2    0.02    0.02
  -8   7   2    0.06    0.03
   8  -7  -2    0.07    0.02
   8  -7  -2    0.06    0.03
   8  -7  -2    0.02    0.02
  -8   7   3    4.25    0.62
  -8   7   3    4.60    0.62
  -8   7   3    4.53    0.61
  -8   7   3    4.33    0.61
   8  -7  -3    4.21    0.62
   8  -7  -3    4.52    0.62
   8  -7  -3    4.24    0.61
   8  -7  -3    4.41    0.61
  -8   7   4    1.17    0.19
  -8   7   4    1.44    0.19
   8  -7  -4    1.44    0.19
   8  -7  -4    1.40    0.19
  -8   7   5    0.62    0.09
  -8   7   5    0.55    0.08
   8  -7  -5    0.57    0.08
   8  -7  -5    0.58    0.09
   8  -7  -5    0.58    0.09
   8  -7  -5    0.53    0.08
  -8   7   6    0.36    0.06
  -8   7   6    0.35    0.05
  -8   7   6    0.37    0.05
  -8   7   6    0.28    0.06
   8  -7  -6    0.35    0.05
   8  -7  -6    0.35    0.06
   8  -7  -6    0.36    0.05
  -8   7   7    0.35    0.07
  -8   7   7    0.48    0.06
  -8   7   7    0.42    0.06
  -8   7   7    0.32    0.07
   8  -7  -7    0.42    0.06
   8  -7  -7    0.44    0.07
   8  -7  -7    0.41    0.06
  -8   7   8    0.33    0.07
  -8   7   8    0.45    0.07
  -8   7   8    0.51    0.07
   8  -7  -8    0.46    0.07
   8  -7  -8    0.39    0.07
   8  -7  -8    0.55    0.07
  -8   7   9    0.27    0.06
  -8   7   9    0.41    0.05
  -8   7   9    0.32    0.06
   8  -7  -9    0.22    0.06
   8  -7  -9    0.38    0.05
  -8   7  10   -0.01    0.03
  -8   7  10   -0.02    0.02
  -8   7  10    0.02    0.01
  -8   7  10   -0.02    0.02
   8  -7 -10    0.04    0.01
   8  -7 -10    0.00    0.02
   8  -7 -10    0.00    0.01
  -8   7  11    0.06    0.03
  -8   7  11    0.06    0.02
  -8   7  11    0.13    0.02
  -8   7  11    0.03    0.03
   8  -7 -11    0.11    0.02
  -8   7  12    0.02    0.01
   8  -7 -12    0.03    0.02
  -8   8   1    9.65    1.43
  -8   8   1    9.55    1.42
  -8   8   1   10.93    1.42
  -8   8   1   10.59    1.41
   8  -8  -1    9.60    1.42
   8  -8  -1   10.06    1.43
   8  -8  -1    9.88    1.41
   8  -8  -1   10.53    1.42
  -8   8   2    6.23    0.86
  -8   8   2    5.89    0.86
  -8   8   2    6.27    0.85
  -8   8   2    6.05    0.85
   8  -8  -2    5.97    0.86
   8  -8  -2    6.21    0.86
   8  -8  -2    5.94    0.85
   8  -8  -2    6.22    0.85
  -8   8   3    3.39    0.48
  -8   8   3    3.46    0.47
  -8   8   3    3.37    0.47
  -8   8   3    3.30    0.47
   8  -8  -3    3.33    0.47
   8  -8  -3    3.18    0.47
   8  -8  -3    3.25    0.47
   8  -8  -3    3.42    0.47
  -8   8   4   -0.01    0.03
  -8   8   4    0.03    0.02
  -8   8   4    0.00    0.01
  -8   8   4    0.03    0.02
   8  -8  -4    0.01    0.02
   8  -8  -4   -0.02    0.03
   8  -8  -4   -0.01    0.01
  -8   8   5    0.18    0.04
  -8   8   5    0.24    0.04
   8  -8  -5    0.19    0.04
   8  -8  -5    0.24    0.04
  -8   8   6    0.11    0.03
  -8   8   6    0.06    0.02
  -8   8   6    0.07    0.02
  -8   8   6    0.10    0.03
   8  -8  -6    0.07    0.02
   8  -8  -6    0.06    0.03
   8  -8  -6    0.05    0.02
  -8   8   7   -0.01    0.03
  -8   8   7    0.01    0.02
  -8   8   7    0.01    0.01
  -8   8   7   -0.01    0.02
   8  -8  -7   -0.03    0.02
   8  -8  -7   -0.01    0.03
   8  -8  -7   -0.02    0.01
  -8   8   8    0.06    0.02
  -8   8   8    0.02    0.01
  -8   8   8    0.00    0.02
   8  -8  -8    0.06    0.02
   8  -8  -8    0.03    0.02
  -8   8   9    1.41    0.20
  -8   8   9    1.53    0.20
  -8   8   9    1.54    0.20
  -8   8   9    1.46    0.20
   8  -8  -9    1.24    0.20
   8  -8  -9    1.07    0.20
   8  -8  -9    1.47    0.20
  -8   8  10    0.05    0.02
   8  -8 -10    0.08    0.02
  -8   8  11    0.02    0.01
   8  -8 -11   -0.01    0.02
  -8   9   1    0.22    0.04
  -8   9   1    0.24    0.03
  -8   9   1    0.08    0.03
  -8   9   1    0.17    0.04
   8  -9  -1    0.20    0.03
   8  -9  -1    0.34    0.04
   8  -9  -1    0.11    0.04
   8  -9  -1    0.10    0.03
  -8   9   3    0.35    0.05
   8  -9  -3    0.28    0.05
   8  -9  -3    0.28    0.05
  -8   9   4    1.65    0.22
  -8   9   4    1.57    0.22
  -8   9   4    1.44    0.21
  -8   9   4    1.54    0.22
   8  -9  -4    1.47    0.22
   8  -9  -4    1.42    0.22
   8  -9  -4    1.60    0.22
  -8   9   5    0.47    0.08
  -8   9   5    0.67    0.08
  -8   9   5    0.42    0.07
   8  -9  -5    0.54    0.07
   8  -9  -5    0.56    0.08
   8  -9  -5    0.39    0.07
  -8   9   6    0.23    0.04
  -8   9   6    0.16    0.03
  -8   9   6    0.18    0.03
  -8   9   6    0.20    0.04
   8  -9  -6    0.24    0.03
   8  -9  -6    0.12    0.04
   8  -9  -6    0.17    0.04
  -8   9   7   -0.03    0.03
  -8   9   7    0.04    0.02
  -8   9   7    0.02    0.03
   8  -9  -7    0.01    0.02
   8  -9  -7    0.01    0.03
   8  -9  -7    0.03    0.02
  -8   9   8    0.05    0.03
  -8   9   8    0.06    0.02
  -8   9   8    0.02    0.02
  -8   9   8   -0.01    0.03
   8  -9  -8    0.04    0.02
  -8   9   9    0.01    0.01
   8  -9  -9    0.01    0.02
  -8  10   1    1.63    0.23
  -8  10   1    1.63    0.22
   8 -10  -1    1.50    0.23
   8 -10  -1    1.49    0.23
  -8  10   2    0.98    0.17
  -8  10   2    1.22    0.17
  -8  10   2    1.23    0.17
  -8  10   2    1.12    0.17
   8 -10  -2    1.12    0.17
   8 -10  -2    1.02    0.17
   8 -10  -2    1.34    0.17
  -8  10   3    6.03    0.85
  -8  10   3    6.38    0.85
  -8  10   3    5.56    0.84
   8 -10  -3    6.20    0.85
   8 -10  -3    5.77    0.85
   8 -10  -3    6.63    0.86
  -8  10   4    1.05    0.17
  -8  10   4    1.26    0.17
  -8  10   4    1.21    0.17
  -8  10   4    1.27    0.17
   8 -10  -4    1.19    0.17
   8 -10  -4    0.97    0.17
   8 -10  -4    1.16    0.17
  -8  10   5    0.44    0.06
  -8  10   5    0.24    0.05
  -8  10   5    0.31    0.06
   8 -10  -5    0.36    0.06
   8 -10  -5    0.32    0.05
  -8  10   6    0.39    0.07
  -8  10   6    0.42    0.07
  -8  10   6    0.43    0.06
  -8  10   6    0.34    0.07
   8 -10  -6    0.46    0.07
  -8  10   7    0.18    0.03
   8 -10  -7    0.21    0.04
   8 -10  -8    0.05    0.03
  -8  11   1    1.03    0.15
  -8  11   1    1.16    0.15
  -8  11   1    0.95    0.15
   8 -11  -1    0.98    0.15
   8 -11  -1    0.95    0.15
  -8  11   2   -0.01    0.03
  -8  11   2    0.01    0.02
  -8  11   2   -0.01    0.03
   8 -11  -2    0.05    0.03
   8 -11  -2   -0.01    0.02
  -8  11   3    3.69    0.59
  -8  11   3    4.14    0.59
  -8  11   3    4.32    0.58
   8 -11  -3    3.73    0.59
   8 -11  -3    5.43    0.61
  -8  11   4    0.54    0.09
  -8  11   4    0.64    0.09
  -8  11   4    0.58    0.09
  -8  11   4    0.53    0.09
   8 -11  -4    0.61    0.09
  -8  11   5    0.32    0.05
   8 -11  -5    0.35    0.06
  -8  11   6    0.11    0.03
   8 -11  -6    0.17    0.03
  -8  12   1    0.01    0.02
  -8  12   1    0.01    0.02
  -8  12   1    0.02    0.02
  -8  12   1   -0.03    0.03
   8 -12  -1    0.04    0.03
  -7 -16   1    0.23    0.04
   7  16  -1    0.21    0.04
  -7 -16   2    0.34    0.06
   7  16  -2    0.43    0.06
  -7 -16   3   -0.02    0.02
   7  16  -3    0.02    0.03
  -7 -16   4   -0.01    0.03
   7  16  -4   -0.07    0.03
  -7 -16   5    0.04    0.03
   7  16  -5    0.04    0.03
   7  16  -6    0.24    0.05
  -7 -15   1    0.00    0.02
  -7 -15   1   -0.01    0.02
  -7 -15   1    0.03    0.02
   7  15  -1    0.01    0.03
   7  15  -1   -0.04    0.02
  -7 -15   2    0.08    0.03
  -7 -15   2    0.11    0.03
  -7 -15   2    0.18    0.03
   7  15  -2    0.13    0.04
   7  15  -2    0.14    0.03
  -7 -15   3    0.40    0.06
  -7 -15   3    0.30    0.06
  -7 -15   3    0.52    0.07
   7  15  -3    0.33    0.06
   7  15  -3    0.43    0.07
  -7 -15   4    0.08    0.02
  -7 -15   4   -0.01    0.03
  -7 -15   4    0.06    0.03
   7  15  -4    0.04    0.03
   7  15  -4    0.04    0.02
  -7 -15   5    0.03    0.02
  -7 -15   5    0.03    0.02
  -7 -15   6    0.04    0.02
  -7 -15   6    0.01    0.02
   7  15  -6    0.01    0.02
   7  15  -7   -0.02    0.03
  -7 -15   8    0.29    0.04
  -7 -15   8    0.19    0.05
   7  15  -8    0.27    0.05
  -7 -15   9    0.03    0.03
   7  15  -9   -0.01    0.03
  -7 -15  10    0.08    0.03
   7  15 -10    0.05    0.03
  -7 -15  11   -0.06    0.03
   7  15 -11   -0.01    0.02
  -7 -14   1    0.39    0.06
  -7 -14   1    0.38    0.06
  -7 -14   1    0.42    0.06
   7  14  -1    0.39    0.06
   7  14  -1    0.37    0.06
   7  14  -1    0.41    0.07
  -7 -14   2    0.03    0.02
  -7 -14   2    0.03    0.03
  -7 -14   2    0.07    0.02
   7  14  -2    0.06    0.03
   7  14  -2    0.09    0.03
  -7 -14   3    1.35    0.19
  -7 -14   3    1.18    0.19
  -7 -14   3    1.37    0.19
   7  14  -3    1.45    0.19
   7  14  -3    1.25    0.19
   7  14  -3    1.27    0.19
  -7 -14   4   -0.02    0.02
  -7 -14   4    0.00    0.02
  -7 -14   4    0.04    0.02
   7  14  -4    0.05    0.03
   7  14  -4    0.02    0.02
   7  14  -4    0.04    0.02
  -7 -14   5    0.04    0.02
  -7 -14   5    0.05    0.03
   7  14  -5    0.08    0.03
   7  14  -5    0.11    0.02
   7  14  -5    0.03    0.02
  -7 -14   6    0.08    0.03
  -7 -14   6    0.07    0.03
   7  14  -6    0.10    0.03
   7  14  -6    0.08    0.03
   7  14  -6    0.08    0.03
  -7 -14   7    1.12    0.17
  -7 -14   7    1.21    0.17
   7  14  -7    1.13    0.17
  -7 -14   8    0.52    0.09
   7  14  -8    0.67    0.09
   7  14  -8    0.57    0.09
  -7 -14   9    0.06    0.02
  -7 -14   9    0.03    0.03
  -7 -14   9    0.05    0.02
   7  14  -9    0.09    0.03
   7  14  -9    0.06    0.03
  -7 -14  10    0.03    0.02
  -7 -14  10    0.05    0.03
  -7 -14  10    0.04    0.02
   7  14 -10    0.04    0.03
   7  14 -10    0.04    0.03
  -7 -14  11    0.00    0.02
  -7 -14  11   -0.03    0.03
   7  14 -11   -0.02    0.03
  -7 -14  12   -0.02    0.02
   7  14 -12    0.05    0.03
  -7 -14  13   -0.02    0.02
  -7 -14  13   -0.01    0.03
   7  14 -13    0.01    0.02
  -7 -13   1    0.07    0.02
  -7 -13   1    0.05    0.02
  -7 -13   1    0.07    0.02
   7  13  -1    0.07    0.02
   7  13  -1    0.14    0.02
   7  13  -1    0.03    0.02
  -7 -13   2    0.04    0.02
  -7 -13   2    0.05    0.03
  -7 -13   2    0.00    0.02
   7  13  -2    0.00    0.02
   7  13  -2    0.08    0.02
   7  13  -2    0.01    0.02
   7  13  -2    0.02    0.02
  -7 -13   3    0.72    0.10
  -7 -13   3    0.61    0.10
  -7 -13   3    0.67    0.10
   7  13  -3    0.55    0.10
   7  13  -3    0.68    0.10
   7  13  -3    0.71    0.10
  -7 -13   4    3.51    0.51
  -7 -13   4    3.43    0.51
  -7 -13   4    3.76    0.50
   7  13  -4    3.29    0.51
   7  13  -4    3.52    0.51
   7  13  -4    3.86    0.51
   7  13  -4    3.80    0.51
  -7 -13   5    1.89    0.27
  -7 -13   5    1.91    0.27
  -7 -13   5    2.01    0.27
   7  13  -5    1.85    0.27
   7  13  -5    1.58    0.26
   7  13  -5    2.01    0.27
   7  13  -5    2.04    0.27
  -7 -13   6    1.86    0.27
  -7 -13   6    1.89    0.27
  -7 -13   6    1.91    0.27
   7  13  -6    1.94    0.27
   7  13  -6    1.92    0.27
   7  13  -6    1.97    0.27
  -7 -13   7    0.02    0.02
  -7 -13   7    0.03    0.03
  -7 -13   7    0.02    0.02
   7  13  -7    0.03    0.03
   7  13  -7    0.02    0.02
   7  13  -7    0.00    0.02
  -7 -13   8    0.70    0.11
  -7 -13   8    0.74    0.11
  -7 -13   8    0.85    0.11
   7  13  -8    0.72    0.11
  -7 -13   9    0.89    0.12
   7  13  -9    0.79    0.12
   7  13  -9    0.71    0.12
   7  13  -9    0.91    0.12
  -7 -13  10    0.02    0.02
  -7 -13  10    0.03    0.02
   7  13 -10   -0.01    0.02
   7  13 -10    0.01    0.02
  -7 -13  11    0.09    0.03
  -7 -13  11    0.10    0.04
  -7 -13  11    0.18    0.03
   7  13 -11    0.18    0.04
   7  13 -11    0.20    0.03
  -7 -13  12    0.01    0.02
  -7 -13  12    0.04    0.03
  -7 -13  12    0.05    0.02
   7  13 -12    0.01    0.03
   7  13 -12    0.08    0.03
  -7 -13  13    0.03    0.03
   7  13 -13    0.16    0.04
  -7 -13  14    0.13    0.03
  -7 -13  14    0.04    0.04
   7  13 -14    0.15    0.04
  -7 -13  15    0.00    0.03
  -7 -13  15    0.15    0.04
  -7 -12   1    0.07    0.02
  -7 -12   1    0.07    0.02
  -7 -12   1    0.03    0.02
   7  12  -1    0.09    0.02
   7  12  -1    0.06    0.02
   7  12  -1    0.02    0.02
  -7 -12   2    0.51    0.07
  -7 -12   2    0.46    0.07
  -7 -12   2    0.44    0.07
   7  12  -2    0.39    0.07
   7  12  -2    0.49    0.07
   7  12  -2    0.47    0.07
  -7 -12   3    2.70    0.40
  -7 -12   3    2.71    0.40
  -7 -12   3    2.97    0.40
   7  12  -3    2.60    0.40
   7  12  -3    2.61    0.40
   7  12  -3    3.26    0.40
   7  12  -3    2.91    0.40
  -7 -12   4    2.30    0.36
  -7 -12   4    2.44    0.36
   7  12  -4    2.61    0.36
   7  12  -4    2.43    0.36
   7  12  -4    2.96    0.36
  -7 -12   5    0.21    0.03
  -7 -12   5    0.19    0.04
  -7 -12   5    0.19    0.04
   7  12  -5    0.28    0.04
   7  12  -5    0.21    0.03
   7  12  -5    0.19    0.04
   7  12  -5    0.18    0.04
  -7 -12   6    1.80    0.25
  -7 -12   6    1.80    0.25
  -7 -12   6    1.83    0.25
   7  12  -6    1.63    0.25
   7  12  -6    1.66    0.25
   7  12  -6    1.83    0.25
   7  12  -6    1.90    0.25
  -7 -12   7    0.78    0.11
  -7 -12   7    0.83    0.11
  -7 -12   7    0.85    0.11
   7  12  -7    0.63    0.11
   7  12  -7    0.68    0.11
   7  12  -7    0.82    0.11
  -7 -12   8    0.35    0.05
   7  12  -8    0.32    0.06
   7  12  -8    0.23    0.05
   7  12  -8    0.35    0.05
   7  12  -8    0.39    0.05
  -7 -12   9    0.02    0.03
  -7 -12   9    0.07    0.02
   7  12  -9   -0.02    0.03
   7  12  -9    0.10    0.03
   7  12  -9    0.12    0.03
  -7 -12  10    0.57    0.09
  -7 -12  10    0.65    0.10
  -7 -12  10    0.81    0.10
   7  12 -10    0.57    0.10
   7  12 -10    0.53    0.09
   7  12 -10    0.74    0.10
   7  12 -10    0.80    0.10
  -7 -12  11    0.02    0.02
  -7 -12  11   -0.02    0.03
   7  12 -11   -0.04    0.03
   7  12 -11    0.00    0.01
   7  12 -11    0.03    0.02
  -7 -12  12    0.16    0.03
  -7 -12  12    0.17    0.04
  -7 -12  12    0.14    0.03
   7  12 -12    0.12    0.04
   7  12 -12    0.10    0.02
   7  12 -12    0.14    0.03
   7  12 -12    0.09    0.03
  -7 -12  13    0.02    0.02
  -7 -12  13    0.06    0.03
  -7 -12  13   -0.01    0.02
   7  12 -13   -0.01    0.03
   7  12 -13    0.03    0.02
   7  12 -13    0.04    0.02
  -7 -12  14    0.02    0.02
  -7 -12  14    0.07    0.03
  -7 -12  14    0.06    0.02
   7  12 -14    0.02    0.03
   7  12 -14    0.01    0.02
  -7 -12  15    0.05    0.02
   7  12 -15    0.05    0.03
  -7 -12  16    0.04    0.03
  -7 -12  16    0.12    0.04
  -7 -11   1    1.72    0.24
  -7 -11   1    1.59    0.24
  -7 -11   1    1.85    0.24
   7  11  -1    1.66    0.24
   7  11  -1    1.61    0.24
   7  11  -1    1.85    0.24
  -7 -11   2    0.55    0.09
  -7 -11   2    0.60    0.09
  -7 -11   2    0.79    0.09
   7  11  -2    0.48    0.09
   7  11  -2    0.58    0.09
   7  11  -2    0.82    0.09
  -7 -11   3    0.47    0.07
  -7 -11   3    0.50    0.08
  -7 -11   3    0.49    0.08
   7  11  -3    0.45    0.07
   7  11  -3    0.48    0.07
   7  11  -3    0.55    0.08
   7  11  -3    0.56    0.08
  -7 -11   4    0.44    0.06
  -7 -11   4    0.31    0.06
  -7 -11   4    0.36    0.06
  -7 -11   4    0.41    0.06
   7  11  -4    0.40    0.06
   7  11  -4    0.41    0.06
   7  11  -4    0.43    0.06
   7  11  -4    0.46    0.06
  -7 -11   5    0.38    0.06
  -7 -11   5    0.39    0.06
   7  11  -5    0.36    0.06
   7  11  -5    0.39    0.06
   7  11  -5    0.39    0.06
   7  11  -5    0.34    0.06
  -7 -11   6    0.27    0.05
  -7 -11   6    0.23    0.05
  -7 -11   6    0.31    0.05
   7  11  -6    0.27    0.05
   7  11  -6    0.30    0.05
   7  11  -6    0.36    0.05
   7  11  -6    0.34    0.05
  -7 -11   7    0.36    0.06
  -7 -11   7    0.37    0.06
  -7 -11   7    0.41    0.06
   7  11  -7    0.29    0.06
   7  11  -7    0.36    0.06
   7  11  -7    0.42    0.06
   7  11  -7    0.39    0.06
  -7 -11   8    0.15    0.03
  -7 -11   8    0.22    0.04
  -7 -11   8    0.20    0.04
   7  11  -8    0.24    0.04
   7  11  -8    0.22    0.03
   7  11  -8    0.24    0.04
   7  11  -8    0.21    0.04
  -7 -11   9   -0.03    0.02
  -7 -11   9    0.03    0.02
  -7 -11   9    0.03    0.02
   7  11  -9    0.01    0.02
   7  11  -9    0.01    0.02
  -7 -11  10    0.20    0.03
   7  11 -10    0.20    0.04
   7  11 -10    0.14    0.03
   7  11 -10    0.18    0.04
  -7 -11  11    0.93    0.13
  -7 -11  11    0.88    0.13
   7  11 -11    0.89    0.12
   7  11 -11    0.78    0.13
   7  11 -11    0.80    0.13
  -7 -11  12    0.20    0.03
  -7 -11  12    0.30    0.05
  -7 -11  12    0.17    0.04
   7  11 -12    0.12    0.04
   7  11 -12    0.21    0.03
   7  11 -12    0.12    0.04
   7  11 -12    0.21    0.04
  -7 -11  13    0.00    0.01
  -7 -11  13   -0.01    0.03
   7  11 -13   -0.08    0.03
   7  11 -13    0.02    0.01
   7  11 -13   -0.01    0.02
   7  11 -13    0.04    0.02
  -7 -11  14    0.46    0.07
  -7 -11  14    0.49    0.08
  -7 -11  14    0.47    0.07
   7  11 -14    0.42    0.07
   7  11 -14    0.39    0.07
   7  11 -14    0.51    0.07
  -7 -11  15    0.07    0.03
  -7 -11  15    0.01    0.02
   7  11 -15    0.00    0.03
   7  11 -15    0.02    0.02
  -7 -11  16    0.09    0.03
  -7 -11  16    0.17    0.04
  -7 -11  16    0.08    0.03
   7  11 -16    0.18    0.04
   7  11 -16    0.10    0.02
  -7 -10   1    0.11    0.02
  -7 -10   1    0.12    0.02
  -7 -10   1    0.07    0.02
  -7 -10   1    0.09    0.02
   7  10  -1    0.12    0.02
   7  10  -1    0.07    0.02
   7  10  -1    0.08    0.03
  -7 -10   2    2.09    0.32
  -7 -10   2    2.39    0.32
   7  10  -2    2.13    0.32
   7  10  -2    2.47    0.32
  -7 -10   3    0.65    0.11
  -7 -10   3    0.68    0.11
   7  10  -3    0.79    0.11
   7  10  -3    0.79    0.11
  -7 -10   4    0.62    0.09
  -7 -10   4    0.62    0.09
   7  10  -4    0.63    0.09
   7  10  -4    0.58    0.09
  -7 -10   5    0.84    0.13
  -7 -10   5    0.94    0.13
   7  10  -5    0.86    0.13
   7  10  -5    0.94    0.13
  -7 -10   6    1.42    0.22
  -7 -10   6    1.63    0.22
  -7 -10   6    1.61    0.22
   7  10  -6    1.32    0.22
   7  10  -6    1.65    0.22
   7  10  -6    1.56    0.22
  -7 -10   7    0.12    0.03
  -7 -10   7    0.19    0.03
  -7 -10   7    0.15    0.03
   7  10  -7    0.11    0.03
   7  10  -7    0.22    0.03
   7  10  -7    0.14    0.03
  -7 -10   8    0.16    0.04
  -7 -10   8    0.19    0.03
   7  10  -8    0.09    0.04
   7  10  -8    0.20    0.03
   7  10  -8    0.18    0.04
  -7 -10   9    0.20    0.04
  -7 -10   9    0.29    0.05
  -7 -10   9    0.26    0.04
   7  10  -9    0.24    0.05
   7  10  -9    0.22    0.04
   7  10  -9    0.31    0.04
   7  10  -9    0.34    0.05
  -7 -10  10    0.20    0.03
  -7 -10  10    0.21    0.04
  -7 -10  10    0.16    0.04
   7  10 -10    0.23    0.04
   7  10 -10    0.24    0.03
   7  10 -10    0.14    0.04
   7  10 -10    0.15    0.04
  -7 -10  11    0.39    0.05
  -7 -10  11    0.30    0.06
  -7 -10  11    0.37    0.06
   7  10 -11    0.38    0.06
   7  10 -11    0.29    0.05
   7  10 -11    0.37    0.06
   7  10 -11    0.43    0.06
  -7 -10  12    0.54    0.08
  -7 -10  12    0.46    0.08
  -7 -10  12    0.56    0.08
   7  10 -12    0.55    0.08
   7  10 -12    0.46    0.08
  -7 -10  13    1.29    0.19
  -7 -10  13    1.24    0.19
  -7 -10  13    1.39    0.19
   7  10 -13    1.21    0.19
   7  10 -13    1.23    0.19
   7  10 -13    1.42    0.19
   7  10 -13    1.53    0.19
  -7 -10  14    0.14    0.03
   7  10 -14    0.26    0.04
   7  10 -14    0.15    0.03
   7  10 -14    0.16    0.04
   7  10 -14    0.17    0.04
  -7 -10  15    0.25    0.05
  -7 -10  15    0.35    0.05
  -7 -10  15    0.31    0.05
   7  10 -15    0.31    0.05
   7  10 -15    0.25    0.05
   7  10 -15    0.28    0.05
   7  10 -15    0.39    0.05
  -7 -10  16    0.02    0.02
  -7 -10  16    0.00    0.03
  -7 -10  16    0.03    0.02
   7  10 -16   -0.02    0.03
   7  10 -16    0.04    0.02
   7  10 -16    0.01    0.02
  -7 -10  17    0.11    0.03
  -7 -10  17    0.17    0.03
   7  10 -17    0.17    0.03
  -7  -9   1    0.40    0.07
  -7  -9   1    0.39    0.07
  -7  -9   1    0.57    0.07
  -7  -9   1    0.54    0.07
   7   9  -1    0.42    0.07
   7   9  -1    0.51    0.07
   7   9  -1    0.51    0.07
   7   9  -1    0.47    0.07
  -7  -9   2    3.58    0.53
  -7  -9   2    3.51    0.53
  -7  -9   2    4.07    0.53
   7   9  -2    3.62    0.53
   7   9  -2    4.20    0.53
   7   9  -2    3.90    0.53
  -7  -9   3    0.14    0.02
  -7  -9   3    0.10    0.03
   7   9  -3    0.13    0.02
   7   9  -3    0.09    0.03
  -7  -9   4    0.89    0.13
   7   9  -4    0.91    0.13
  -7  -9   5    2.59    0.37
  -7  -9   5    2.66    0.36
   7   9  -5    2.43    0.36
   7   9  -5    2.69    0.36
  -7  -9   6    0.01    0.01
  -7  -9   6    0.02    0.02
  -7  -9   6    0.02    0.01
   7   9  -6    0.01    0.01
   7   9  -6    0.04    0.02
   7   9  -6    0.01    0.02
  -7  -9   7    1.05    0.14
  -7  -9   7    0.85    0.14
   7   9  -7    1.00    0.14
   7   9  -7    0.91    0.14
  -7  -9   8    1.51    0.24
  -7  -9   8    1.53    0.24
  -7  -9   8    1.74    0.24
   7   9  -8    1.64    0.24
   7   9  -8    1.83    0.24
   7   9  -8    1.84    0.24
  -7  -9   9    0.03    0.01
  -7  -9   9    0.01    0.02
  -7  -9   9    0.05    0.02
   7   9  -9    0.04    0.01
   7   9  -9    0.02    0.02
   7   9  -9    0.03    0.02
  -7  -9  10    0.20    0.03
  -7  -9  10    0.15    0.04
  -7  -9  10    0.11    0.03
   7   9 -10    0.17    0.03
   7   9 -10    0.13    0.03
   7   9 -10    0.19    0.03
  -7  -9  11    0.15    0.03
  -7  -9  11    0.14    0.03
   7   9 -11    0.16    0.04
   7   9 -11    0.13    0.03
   7   9 -11    0.16    0.03
  -7  -9  12    1.16    0.17
  -7  -9  12    1.21    0.18
  -7  -9  12    1.20    0.18
   7   9 -12    1.30    0.18
   7   9 -12    1.21    0.17
   7   9 -12    1.21    0.17
   7   9 -12    1.29    0.18
  -7  -9  13    0.03    0.02
  -7  -9  13    0.03    0.03
  -7  -9  13    0.12    0.02
   7   9 -13    0.03    0.03
   7   9 -13    0.02    0.01
   7   9 -13    0.08    0.02
  -7  -9  14    0.04    0.02
  -7  -9  14   -0.01    0.02
  -7  -9  14    0.07    0.02
   7   9 -14    0.01    0.03
   7   9 -14    0.05    0.02
   7   9 -14    0.04    0.02
   7   9 -14    0.09    0.02
  -7  -9  15    0.28    0.05
  -7  -9  15    0.31    0.05
   7   9 -15    0.31    0.05
   7   9 -15    0.23    0.04
   7   9 -15    0.26    0.05
   7   9 -15    0.29    0.05
  -7  -9  16    0.14    0.04
  -7  -9  16    0.21    0.04
   7   9 -16    0.22    0.04
   7   9 -16    0.20    0.04
   7   9 -16    0.21    0.04
  -7  -9  17    0.00    0.02
  -7  -9  17    0.03    0.03
  -7  -9  17    0.04    0.02
   7   9 -17    0.02    0.02
   7   9 -17    0.06    0.02
   7   9 -17    0.04    0.02
  -7  -9  18    0.13    0.04
   7   9 -18    0.20    0.04
  -7  -8   1    4.65    0.64
  -7  -8   1    4.26    0.63
  -7  -8   1    4.44    0.63
  -7  -8   1    4.72    0.63
   7   8  -1    4.21    0.63
   7   8  -1    4.53    0.63
   7   8  -1    4.76    0.63
   7   8  -1    4.48    0.63
  -7  -8   2    0.13    0.02
  -7  -8   2    0.10    0.02
  -7  -8   2    0.08    0.02
  -7  -8   2    0.05    0.02
   7   8  -2    0.10    0.02
   7   8  -2    0.16    0.02
   7   8  -2    0.07    0.02
   7   8  -2    0.06    0.02
  -7  -8   3    6.49    0.94
  -7  -8   3    6.02    0.94
  -7  -8   3    6.73    0.93
  -7  -8   3    7.21    0.94
   7   8  -3    6.31    0.94
   7   8  -3    6.31    0.94
   7   8  -3    7.59    0.94
   7   8  -3    6.79    0.93
  -7  -8   4    2.92    0.44
  -7  -8   4    2.98    0.44
  -7  -8   4    3.35    0.44
   7   8  -4    2.89    0.44
   7   8  -4    3.08    0.44
   7   8  -4    3.57    0.44
  -7  -8   5    0.50    0.07
  -7  -8   5    0.46    0.07
  -7  -8   5    0.47    0.07
   7   8  -5    0.45    0.07
   7   8  -5    0.51    0.07
   7   8  -5    0.50    0.07
  -7  -8   6    1.15    0.17
  -7  -8   6    1.26    0.17
   7   8  -6    1.24    0.17
   7   8  -6    1.22    0.17
  -7  -8   7    0.07    0.01
  -7  -8   7    0.06    0.02
  -7  -8   7    0.02    0.02
  -7  -8   7    0.03    0.02
   7   8  -7    0.05    0.02
   7   8  -7    0.05    0.01
   7   8  -7    0.02    0.02
   7   8  -7    0.03    0.02
  -7  -8   8    0.02    0.01
  -7  -8   8    0.01    0.02
  -7  -8   8    0.05    0.02
  -7  -8   8    0.02    0.02
   7   8  -8   -0.05    0.02
   7   8  -8    0.00    0.01
   7   8  -8    0.04    0.02
   7   8  -8    0.01    0.02
  -7  -8   9    0.74    0.11
  -7  -8   9    0.70    0.12
  -7  -8   9    0.94    0.12
   7   8  -9    0.75    0.12
   7   8  -9    0.77    0.11
   7   8  -9    0.96    0.12
  -7  -8  10    0.53    0.09
  -7  -8  10    0.62    0.09
  -7  -8  10    0.64    0.09
  -7  -8  10    0.64    0.09
   7   8 -10    0.61    0.09
   7   8 -10    0.63    0.09
  -7  -8  11    0.03    0.02
  -7  -8  11    0.03    0.02
   7   8 -11    0.01    0.02
   7   8 -11    0.00    0.01
   7   8 -11    0.01    0.02
   7   8 -11    0.00    0.02
  -7  -8  12    0.01    0.01
  -7  -8  12   -0.02    0.02
  -7  -8  12    0.00    0.02
   7   8 -12    0.05    0.02
   7   8 -12    0.02    0.01
   7   8 -12    0.01    0.02
   7   8 -12   -0.02    0.02
  -7  -8  13    0.72    0.09
  -7  -8  13    0.64    0.09
   7   8 -13    0.56    0.09
   7   8 -13    0.65    0.09
   7   8 -13    0.58    0.09
   7   8 -13    0.55    0.09
  -7  -8  14    0.09    0.02
  -7  -8  14    0.10    0.03
  -7  -8  14    0.10    0.03
   7   8 -14    0.10    0.03
   7   8 -14    0.10    0.02
   7   8 -14    0.13    0.03
  -7  -8  15    0.00    0.01
  -7  -8  15    0.04    0.02
  -7  -8  15    0.02    0.02
   7   8 -15    0.04    0.02
   7   8 -15    0.02    0.01
   7   8 -15    0.01    0.02
   7   8 -15    0.02    0.02
  -7  -8  16    0.29    0.05
  -7  -8  16    0.36    0.06
  -7  -8  16    0.41    0.06
   7   8 -16    0.40    0.06
   7   8 -16    0.34    0.05
   7   8 -16    0.42    0.06
   7   8 -16    0.31    0.06
  -7  -8  17    0.03    0.02
  -7  -8  17    0.03    0.02
   7   8 -17    0.05    0.02
   7   8 -17    0.02    0.01
   7   8 -17    0.07    0.03
   7   8 -17    0.06    0.02
  -7  -8  18    0.07    0.02
  -7  -8  18    0.08    0.02
   7   8 -18    0.05    0.03
  -7  -7   1    9.38    1.25
  -7  -7   1    8.62    1.24
  -7  -7   1    8.67    1.23
  -7  -7   1    9.30    1.23
   7   7  -1    8.07    1.23
   7   7  -1    9.25    1.24
   7   7  -1    9.07    1.23
   7   7  -1    8.59    1.23
  -7  -7   2    1.67    0.24
  -7  -7   2    1.60    0.24
  -7  -7   2    1.98    0.25
   7   7  -2    1.52    0.24
   7   7  -2    2.06    0.25
  -7  -7   3    0.31    0.04
  -7  -7   3    0.22    0.04
  -7  -7   3    0.26    0.04
   7   7  -3    0.28    0.04
   7   7  -3    0.23    0.04
   7   7  -3    0.27    0.04
  -7  -7   4    1.84    0.29
  -7  -7   4    2.13    0.29
  -7  -7   4    2.07    0.29
   7   7  -4    2.03    0.29
   7   7  -4    2.19    0.29
   7   7  -4    2.20    0.29
  -7  -7   5    3.51    0.49
  -7  -7   5    3.30    0.48
  -7  -7   5    3.39    0.48
   7   7  -5    3.53    0.49
   7   7  -5    3.50    0.48
   7   7  -5    3.48    0.48
  -7  -7   6    2.85    0.42
  -7  -7   6    2.97    0.42
  -7  -7   6    3.12    0.42
   7   7  -6    3.06    0.42
   7   7  -6    2.93    0.42
   7   7  -6    3.12    0.42
  -7  -7   7    0.37    0.06
  -7  -7   7    0.45    0.07
  -7  -7   7    0.50    0.07
   7   7  -7    0.44    0.07
   7   7  -7    0.44    0.06
   7   7  -7    0.47    0.07
  -7  -7   8    1.81    0.27
  -7  -7   8    1.93    0.27
  -7  -7   8    2.09    0.27
   7   7  -8    1.84    0.27
   7   7  -8    1.84    0.27
   7   7  -8    2.13    0.27
  -7  -7   9    0.06    0.01
  -7  -7   9    0.05    0.02
  -7  -7   9    0.07    0.02
  -7  -7   9    0.04    0.02
   7   7  -9    0.05    0.02
   7   7  -9    0.08    0.02
  -7  -7  10    0.75    0.11
  -7  -7  10    0.78    0.11
  -7  -7  10    0.87    0.12
   7   7 -10    0.72    0.11
   7   7 -10    0.75    0.11
   7   7 -10    0.93    0.12
  -7  -7  11    0.02    0.01
  -7  -7  11    0.05    0.02
  -7  -7  11    0.00    0.02
  -7  -7  11    0.01    0.02
   7   7 -11   -0.02    0.02
   7   7 -11    0.03    0.01
   7   7 -11    0.01    0.02
   7   7 -11   -0.01    0.02
  -7  -7  12    0.01    0.01
  -7  -7  12   -0.03    0.02
  -7  -7  12    0.01    0.02
  -7  -7  12   -0.01    0.01
   7   7 -12   -0.03    0.02
   7   7 -12    0.01    0.01
   7   7 -12   -0.02    0.02
   7   7 -12    0.01    0.02
  -7  -7  13    0.39    0.08
  -7  -7  13    0.55    0.08
   7   7 -13    0.46    0.08
   7   7 -13    0.44    0.07
   7   7 -13    0.78    0.08
   7   7 -13    0.62    0.08
  -7  -7  14    0.03    0.02
   7   7 -14    0.01    0.02
   7   7 -14    0.02    0.02
   7   7 -14    0.00    0.02
  -7  -7  15    0.17    0.04
  -7  -7  15    0.22    0.04
   7   7 -15    0.23    0.04
   7   7 -15    0.20    0.04
  -7  -7  16    0.01    0.01
  -7  -7  16   -0.04    0.02
  -7  -7  16    0.00    0.02
   7   7 -16    0.03    0.02
   7   7 -16    0.00    0.02
   7   7 -16   -0.01    0.02
  -7  -7  17    0.10    0.02
  -7  -7  17    0.09    0.03
   7   7 -17    0.08    0.02
   7   7 -17    0.07    0.03
  -7  -7  18    0.05    0.02
  -7  -7  18    0.07    0.02
  -7  -7  18    0.06    0.02
   7   7 -18    0.08    0.02
  -7  -7  19    0.09    0.03
   7   7 -19    0.11    0.03
  -7  -6   1    0.65    0.10
  -7  -6   1    0.70    0.10
  -7  -6   1    0.78    0.10
  -7  -6   1    0.84    0.10
   7   6  -1    0.68    0.10
   7   6  -1    0.58    0.10
   7   6  -1    0.84    0.10
   7   6  -1    0.76    0.10
  -7  -6   2    0.55    0.08
  -7  -6   2    0.56    0.08
  -7  -6   3    4.46    0.62
  -7  -6   3    3.80    0.61
  -7  -6   3    4.70    0.61
  -7  -6   3    4.48    0.61
   7   6  -3    3.97    0.61
   7   6  -3    4.31    0.62
   7   6  -3    4.67    0.61
   7   6  -3    4.70    0.61
  -7  -6   4    2.40    0.35
  -7  -6   4    2.56    0.35
   7   6  -4    2.38    0.35
   7   6  -4    2.52    0.35
  -7  -6   5    1.70    0.25
  -7  -6   5    1.86    0.25
  -7  -6   5    1.72    0.25
   7   6  -5    1.80    0.25
   7   6  -5    1.67    0.25
   7   6  -5    1.74    0.25
  -7  -6   6    0.31    0.05
  -7  -6   6    0.39    0.06
  -7  -6   6    0.56    0.06
  -7  -6   6    0.54    0.06
   7   6  -6    0.35    0.06
   7   6  -6    0.32    0.05
   7   6  -6    0.50    0.06
  -7  -6   7    0.31    0.05
  -7  -6   7    0.36    0.05
  -7  -6   7    0.40    0.05
   7   6  -7    0.33    0.05
   7   6  -7    0.29    0.05
   7   6  -7    0.47    0.06
  -7  -6   8    1.85    0.27
  -7  -6   8    2.03    0.27
  -7  -6   8    1.86    0.27
   7   6  -8    1.83    0.27
   7   6  -8    1.86    0.27
   7   6  -8    1.95    0.27
  -7  -6   9    1.33    0.19
  -7  -6   9    1.31    0.19
  -7  -6   9    1.37    0.19
   7   6  -9    1.40    0.19
   7   6  -9    1.27    0.19
   7   6  -9    1.48    0.19
  -7  -6  10    0.38    0.06
  -7  -6  10    0.40    0.07
  -7  -6  10    0.58    0.07
  -7  -6  10    0.67    0.07
   7   6 -10    0.36    0.07
   7   6 -10    0.40    0.06
   7   6 -10    0.70    0.07
   7   6 -10    0.58    0.07
  -7  -6  11    0.05    0.01
  -7  -6  11    0.03    0.02
  -7  -6  11    0.07    0.02
   7   6 -11    0.03    0.02
   7   6 -11    0.06    0.01
   7   6 -11    0.09    0.02
  -7  -6  12    0.37    0.06
  -7  -6  12    0.49    0.06
  -7  -6  12    0.43    0.06
  -7  -6  12    0.41    0.06
   7   6 -12    0.43    0.06
   7   6 -12    0.35    0.06
   7   6 -12    0.39    0.06
   7   6 -12    0.43    0.06
  -7  -6  13    1.90    0.29
  -7  -6  13    2.18    0.29
  -7  -6  13    2.08    0.29
   7   6 -13    2.14    0.29
   7   6 -13    1.93    0.29
   7   6 -13    1.97    0.29
   7   6 -13    2.07    0.29
  -7  -6  14   -0.01    0.01
  -7  -6  14    0.01    0.02
   7   6 -14    0.05    0.02
   7   6 -14    0.02    0.01
   7   6 -14   -0.01    0.02
  -7  -6  15    0.02    0.01
  -7  -6  15   -0.03    0.02
  -7  -6  15    0.01    0.02
   7   6 -15    0.01    0.02
   7   6 -15    0.01    0.01
   7   6 -15    0.01    0.02
   7   6 -15    0.01    0.02
  -7  -6  16    0.16    0.03
  -7  -6  16    0.15    0.03
  -7  -6  16    0.28    0.04
   7   6 -16    0.16    0.03
   7   6 -16    0.16    0.03
   7   6 -16    0.33    0.04
   7   6 -16    0.27    0.04
  -7  -6  17    0.45    0.07
  -7  -6  17    0.36    0.07
  -7  -6  17    0.56    0.07
   7   6 -17    0.50    0.07
   7   6 -17    0.42    0.07
   7   6 -17    0.60    0.08
   7   6 -17    0.57    0.07
  -7  -6  18    0.16    0.03
  -7  -6  18    0.11    0.03
  -7  -6  18    0.23    0.03
   7   6 -18    0.26    0.04
   7   6 -18    0.21    0.03
  -7  -6  19    0.00    0.02
   7   6 -19   -0.01    0.02
  -7  -5   1    1.91    0.23
  -7  -5   1    1.48    0.23
  -7  -5   1    1.53    0.23
   7   5  -1    1.75    0.23
   7   5  -1    1.89    0.23
   7   5  -1    1.50    0.23
   7   5  -1    1.63    0.23
  -7  -5   2    2.91    0.37
  -7  -5   2    2.64    0.37
  -7  -5   2    2.41    0.36
   7   5  -2    2.75    0.37
   7   5  -2    2.96    0.37
   7   5  -2    2.34    0.36
  -7  -5   3   22.55    3.24
  -7  -5   3   21.42    3.23
  -7  -5   3   24.36    3.21
  -7  -5   3   23.35    3.21
   7   5  -3   21.02    3.22
   7   5  -3   22.45    3.24
   7   5  -3   24.67    3.21
   7   5  -3   23.70    3.21
  -7  -5   4    0.22    0.04
  -7  -5   4    0.25    0.04
  -7  -5   4    0.34    0.05
  -7  -5   4    0.40    0.05
   7   5  -4    0.30    0.04
   7   5  -4    0.23    0.04
   7   5  -4    0.37    0.05
   7   5  -4    0.37    0.05
  -7  -5   5    0.00    0.01
  -7  -5   5    0.01    0.01
  -7  -5   5    0.02    0.02
   7   5  -5    0.01    0.01
   7   5  -5    0.01    0.01
   7   5  -5   -0.01    0.02
  -7  -5   6    0.30    0.05
  -7  -5   6    0.37    0.05
   7   5  -6    0.24    0.04
   7   5  -6    0.24    0.04
   7   5  -6    0.41    0.05
   7   5  -6    0.37    0.05
  -7  -5   7    0.10    0.01
  -7  -5   7    0.05    0.01
  -7  -5   7    0.06    0.02
  -7  -5   7    0.04    0.02
   7   5  -7    0.07    0.02
   7   5  -7    0.08    0.01
   7   5  -7    0.02    0.02
   7   5  -7    0.03    0.02
  -7  -5   8    2.06    0.29
  -7  -5   8    2.07    0.29
  -7  -5   8    2.02    0.29
   7   5  -8    2.07    0.29
   7   5  -8    2.08    0.29
   7   5  -8    2.12    0.29
  -7  -5   9    2.83    0.40
  -7  -5   9    3.03    0.40
  -7  -5   9    2.65    0.40
   7   5  -9    2.87    0.40
   7   5  -9    2.95    0.40
   7   5  -9    2.83    0.40
  -7  -5  10    5.05    0.72
  -7  -5  10    5.34    0.73
  -7  -5  10    5.02    0.72
   7   5 -10    5.49    0.73
   7   5 -10    5.25    0.72
   7   5 -10    5.02    0.72
  -7  -5  11    0.99    0.13
  -7  -5  11    0.91    0.13
  -7  -5  11    0.93    0.13
   7   5 -11    0.96    0.13
   7   5 -11    0.80    0.13
   7   5 -11    0.83    0.13
  -7  -5  12    1.88    0.26
  -7  -5  12    1.82    0.25
  -7  -5  12    1.84    0.26
   7   5 -12    1.76    0.25
   7   5 -12    1.76    0.25
   7   5 -12    1.77    0.25
  -7  -5  13    0.46    0.07
  -7  -5  13    0.44    0.07
  -7  -5  13    0.45    0.07
   7   5 -13    0.47    0.06
   7   5 -13    0.40    0.07
   7   5 -13    0.39    0.07
  -7  -5  14    0.95    0.14
  -7  -5  14    1.08    0.15
   7   5 -14    1.03    0.14
   7   5 -14    0.95    0.14
   7   5 -14    1.06    0.15
   7   5 -14    1.11    0.15
  -7  -5  15    0.66    0.09
  -7  -5  15    0.67    0.10
   7   5 -15    0.63    0.10
   7   5 -15    0.58    0.10
  -7  -5  16    0.08    0.02
  -7  -5  16    0.09    0.01
  -7  -5  16    0.12    0.02
   7   5 -16    0.07    0.01
   7   5 -16    0.05    0.01
   7   5 -16    0.12    0.03
  -7  -5  17    0.06    0.01
  -7  -5  17    0.04    0.01
  -7  -5  17    0.05    0.02
   7   5 -17    0.08    0.03
   7   5 -17    0.02    0.02
  -7  -5  18    0.43    0.07
   7   5 -18    0.72    0.08
  -7  -5  19    0.16    0.03
   7   5 -19    0.16    0.03
  -7  -5  20    0.07    0.02
   7   5 -20    0.05    0.02
  -7  -4   1    2.26    0.32
  -7  -4   1    2.25    0.32
  -7  -4   1    2.29    0.32
  -7  -4   1    2.28    0.32
   7   4  -1    2.22    0.32
   7   4  -1    2.36    0.32
   7   4  -1    2.24    0.32
   7   4  -1    2.37    0.32
  -7  -4   2    2.57    0.40
  -7  -4   2    2.73    0.40
  -7  -4   2    3.04    0.40
  -7  -4   2    2.97    0.40
   7   4  -2    2.75    0.40
   7   4  -2    2.60    0.40
   7   4  -2    3.13    0.40
   7   4  -2    2.97    0.40
  -7  -4   3    4.18    0.59
  -7  -4   3    4.11    0.59
  -7  -4   3    4.23    0.59
   7   4  -3    4.08    0.59
   7   4  -3    4.31    0.59
   7   4  -3    4.46    0.59
  -7  -4   4    4.31    0.54
  -7  -4   4    3.77    0.54
  -7  -4   4    3.72    0.54
  -7  -4   4    3.64    0.54
   7   4  -4    3.69    0.54
   7   4  -4    4.22    0.54
   7   4  -4    3.91    0.54
   7   4  -4    3.86    0.54
  -7  -4   5    0.22    0.03
  -7  -4   5    0.12    0.03
  -7  -4   5    0.17    0.03
   7   4  -5    0.21    0.03
   7   4  -5    0.28    0.03
   7   4  -5    0.07    0.03
   7   4  -5    0.15    0.03
  -7  -4   6    2.37    0.33
  -7  -4   6    2.28    0.33
  -7  -4   6    2.48    0.33
   7   4  -6    2.45    0.33
   7   4  -6    2.35    0.33
   7   4  -6    2.37    0.33
  -7  -4   7    0.01    0.01
  -7  -4   7    0.00    0.01
  -7  -4   7   -0.02    0.01
  -7  -4   7    0.01    0.02
   7   4  -7    0.02    0.01
   7   4  -7    0.02    0.01
   7   4  -7    0.00    0.02
   7   4  -7    0.01    0.02
  -7  -4   8    0.02    0.01
  -7  -4   8    0.01    0.01
  -7  -4   8    0.02    0.01
  -7  -4   8    0.01    0.02
   7   4  -8    0.03    0.02
   7   4  -8    0.00    0.02
  -7  -4   9    5.25    0.73
   7   4  -9    5.17    0.73
  -7  -4  11    1.09    0.15
   7   4 -11    1.06    0.15
  -7  -4  12    0.97    0.13
   7   4 -12    0.89    0.13
  -7  -4  13    0.43    0.07
  -7  -4  13    0.38    0.07
   7   4 -13    0.45    0.07
   7   4 -13    0.46    0.07
  -7  -4  14    0.04    0.02
   7   4 -14    0.02    0.02
   7   4 -14    0.02    0.02
  -7  -4  15    0.02    0.02
   7   4 -15   -0.01    0.02
   7   4 -15   -0.02    0.02
  -7  -4  16    0.20    0.04
   7   4 -16    0.20    0.04
  -7  -4  17    0.11    0.03
   7   4 -17    0.16    0.03
   7   4 -17    0.12    0.03
   7   4 -18    0.16    0.03
  -7  -4  19    0.01    0.02
   7   4 -19   -0.02    0.02
  -7  -4  20    0.02    0.02
   7   4 -20    0.00    0.02
  -7  -3   1    9.29    1.33
  -7  -3   1    9.49    1.33
  -7  -3   1    9.34    1.31
  -7  -3   1    9.62    1.31
   7   3  -1    9.18    1.33
   7   3  -1    9.69    1.33
   7   3  -1    9.26    1.31
   7   3  -1    9.92    1.32
  -7  -3   2    0.01    0.01
  -7  -3   2    0.01    0.01
  -7  -3   2    0.01    0.01
  -7  -3   2    0.01    0.01
   7   3  -2    0.02    0.01
   7   3  -2    0.01    0.01
   7   3  -2    0.02    0.01
   7   3  -2    0.00    0.01
  -7  -3   3    0.22    0.03
  -7  -3   3    0.19    0.04
   7   3  -3    0.24    0.04
   7   3  -3    0.18    0.04
  -7  -3   4    0.93    0.14
  -7  -3   4    0.84    0.14
  -7  -3   4    1.25    0.14
   7   3  -4    0.96    0.14
   7   3  -4    0.93    0.14
   7   3  -4    1.32    0.14
  -7  -3   5    3.90    0.53
  -7  -3   5    3.77    0.53
  -7  -3   6    5.82    0.79
  -7  -3   6    5.53    0.79
   7   3  -6    5.80    0.79
   7   3  -6    5.54    0.79
  -7  -3   7    1.79    0.26
  -7  -3   7    1.82    0.26
   7   3  -7    1.76    0.26
   7   3  -7    1.90    0.26
  -7  -3   8    0.08    0.02
  -7  -3   8    0.12    0.02
   7   3  -8    0.10    0.02
   7   3  -8    0.12    0.02
  -7  -3   9    0.05    0.02
  -7  -3   9    0.06    0.02
   7   3  -9    0.06    0.02
   7   3  -9    0.03    0.02
  -7  -3  10    0.04    0.02
   7   3 -10    0.05    0.02
  -7  -3  11    0.25    0.04
   7   3 -11    0.23    0.04
  -7  -3  12    0.91    0.13
   7   3 -12    0.85    0.13
  -7  -3  13    0.93    0.13
  -7  -3  13    0.99    0.14
   7   3 -13    0.98    0.14
   7   3 -13    0.88    0.13
  -7  -3  14    0.31    0.05
   7   3 -14    0.35    0.05
   7   3 -14    0.32    0.05
   7   3 -15    0.32    0.05
  -7  -3  16    0.42    0.06
   7   3 -16    0.29    0.06
   7   3 -16    0.40    0.06
  -7  -3  17    0.06    0.02
   7   3 -17    0.03    0.02
   7   3 -17    0.04    0.02
   7   3 -18    0.08    0.02
   7   3 -18    0.02    0.02
  -7  -3  19    0.75    0.12
   7   3 -19    0.88    0.13
   7   3 -19    0.95    0.13
  -7  -3  20    0.02    0.02
   7   3 -20    0.01    0.02
  -7  -2   1    1.17    0.16
  -7  -2   1    1.17    0.16
  -7  -2   1    1.13    0.16
  -7  -2   1    1.04    0.16
   7   2  -1    1.32    0.16
   7   2  -1    1.28    0.16
   7   2  -1    1.02    0.16
   7   2  -1    1.09    0.16
  -7  -2   2    0.07    0.01
  -7  -2   2    0.07    0.02
  -7  -2   2    0.10    0.02
  -7  -2   2    0.14    0.02
   7   2  -2    0.07    0.01
   7   2  -2    0.08    0.02
  -7  -2   3    3.32    0.44
  -7  -2   3    3.01    0.43
  -7  -2   3    3.04    0.43
   7   2  -3    3.24    0.44
   7   2  -3    3.09    0.43
   7   2  -3    3.10    0.43
  -7  -2   4    0.31    0.04
  -7  -2   4    0.26    0.05
  -7  -2   5   17.18    2.42
  -7  -2   5   18.01    2.43
   7   2  -5   18.25    2.43
   7   2  -5   16.86    2.42
  -7  -2   6    0.76    0.10
  -7  -2   6    0.66    0.10
   7   2  -6    0.70    0.10
   7   2  -6    0.71    0.10
  -7  -2   7    2.91    0.40
   7   2  -7    2.77    0.40
  -7  -2   8    4.79    0.70
  -7  -2   8    5.05    0.70
   7   2  -8    5.19    0.70
   7   2  -8    5.10    0.70
  -7  -2   9    1.94    0.30
  -7  -2   9    2.35    0.30
   7   2  -9    2.27    0.30
   7   2  -9    2.14    0.30
  -7  -2  10    1.80    0.24
  -7  -2  10    1.71    0.25
   7   2 -10    1.76    0.25
   7   2 -10    1.68    0.24
  -7  -2  11    0.04    0.02
   7   2 -11    0.03    0.02
  -7  -2  12    0.04    0.02
   7   2 -12    0.05    0.02
  -7  -2  13    0.67    0.09
   7   2 -13    0.61    0.09
  -7  -2  14    0.16    0.03
   7   2 -15    0.54    0.08
  -7  -2  16    0.05    0.02
   7   2 -16    0.03    0.02
   7   2 -16    0.05    0.02
  -7  -2  17    1.24    0.19
   7   2 -17    1.40    0.19
   7   2 -17    1.32    0.19
  -7  -2  18    0.08    0.02
   7   2 -18    0.07    0.03
   7   2 -18    0.08    0.03
   7   2 -19    0.58    0.09
  -7  -2  20    0.42    0.07
   7   2 -20    0.47    0.07
  -7  -1   1    4.39    0.56
  -7  -1   1    3.83    0.55
  -7  -1   1    3.81    0.55
   7   1  -1    4.55    0.56
   7   1  -1    3.84    0.55
   7   1  -1    3.78    0.55
  -7  -1   2    1.01    0.15
  -7  -1   2    0.96    0.15
  -7  -1   2    1.09    0.15
  -7  -1   2    1.13    0.15
   7   1  -2    1.07    0.15
   7   1  -2    1.14    0.15
   7   1  -2    1.16    0.15
   7   1  -2    1.14    0.15
  -7  -1   3    0.24    0.04
  -7  -1   3    0.25    0.04
  -7  -1   4    0.07    0.02
  -7  -1   4    0.04    0.02
   7   1  -4    0.06    0.02
   7   1  -4    0.06    0.02
  -7  -1   5    0.65    0.10
  -7  -1   5    0.74    0.10
   7   1  -5    0.71    0.10
   7   1  -5    0.60    0.10
  -7  -1   6    2.24    0.31
  -7  -1   6    2.18    0.31
   7   1  -6    2.32    0.31
   7   1  -6    2.13    0.31
  -7  -1   7    4.60    0.63
   7   1  -7    4.45    0.63
  -7  -1   8    2.83    0.40
  -7  -1   8    2.73    0.40
   7   1  -8    3.06    0.40
   7   1  -8    2.82    0.40
  -7  -1   9    2.54    0.37
  -7  -1   9    2.67    0.37
   7   1  -9    2.81    0.37
   7   1  -9    2.52    0.37
  -7  -1  10    2.62    0.36
  -7  -1  10    2.42    0.36
   7   1 -10    2.49    0.36
   7   1 -10    2.63    0.36
  -7  -1  11    0.05    0.02
  -7  -1  11    0.05    0.02
   7   1 -11    0.04    0.02
   7   1 -11    0.05    0.02
  -7  -1  12    0.53    0.07
   7   1 -12    0.43    0.07
  -7  -1  13    0.13    0.03
   7   1 -13    0.15    0.03
  -7  -1  14    0.09    0.02
   7   1 -14    0.10    0.02
  -7  -1  15    1.02    0.15
   7   1 -15    1.06    0.15
  -7  -1  16    0.01    0.02
   7   1 -16    0.02    0.02
  -7  -1  17   -0.02    0.02
   7   1 -17    0.00    0.02
   7   1 -17   -0.01    0.02
   7   1 -18    0.03    0.02
  -7  -1  19    0.12    0.03
   7   1 -19    0.12    0.03
  -7  -1  20    0.17    0.03
   7   1 -20    0.17    0.04
  -7   0   1    1.20    0.15
  -7   0   1    1.15    0.15
  -7   0   1    0.95    0.15
  -7   0   1    1.02    0.15
   7   0  -1    1.22    0.15
   7   0  -1    1.08    0.15
   7   0  -1    0.95    0.15
   7   0  -1    1.01    0.15
  -7   0   2    1.68    0.24
  -7   0   2    1.62    0.24
   7   0  -2    1.79    0.25
   7   0  -2    1.63    0.24
   7   0  -2    2.05    0.25
   7   0  -2    1.80    0.24
  -7   0   3    1.48    0.23
  -7   0   3    1.65    0.23
  -7   0   3    1.83    0.23
   7   0  -3    1.54    0.23
   7   0  -3    1.53    0.23
   7   0  -3    1.77    0.23
   7   0  -3    1.69    0.23
  -7   0   4    0.90    0.13
  -7   0   4    0.96    0.14
   7   0  -4    0.94    0.14
   7   0  -4    1.01    0.14
  -7   0   5    5.81    0.81
  -7   0   5    5.70    0.81
   7   0  -5    6.10    0.81
   7   0  -5    5.68    0.81
  -7   0   6    2.97    0.41
  -7   0   6    2.88    0.41
   7   0  -6    3.09    0.41
   7   0  -6    2.86    0.41
  -7   0   7    0.80    0.12
  -7   0   7    0.79    0.12
   7   0  -7    0.86    0.12
   7   0  -7    0.84    0.12
  -7   0   8   14.52    2.02
  -7   0   8   13.92    2.02
   7   0  -8   14.88    2.02
   7   0  -8   14.98    2.02
  -7   0   9    3.24    0.44
  -7   0   9    3.00    0.44
   7   0  -9    2.98    0.44
   7   0  -9    3.42    0.44
  -7   0  10    0.97    0.15
   7   0 -10    1.09    0.15
  -7   0  11    0.59    0.08
  -7   0  11    0.53    0.09
   7   0 -11    0.51    0.09
   7   0 -11    0.63    0.08
  -7   0  12    2.08    0.29
   7   0 -12    2.00    0.29
  -7   0  13    0.94    0.14
  -7   0  13    1.10    0.15
   7   0 -13    0.95    0.15
   7   0 -13    1.05    0.14
  -7   0  14    0.80    0.12
   7   0 -14    0.83    0.12
  -7   0  15    0.32    0.05
   7   0 -15    0.38    0.06
  -7   0  16    0.24    0.04
   7   0 -16    0.22    0.04
  -7   0  17    0.05    0.02
   7   0 -17    0.07    0.02
   7   0 -17    0.03    0.02
  -7   0  18    0.05    0.02
   7   0 -18    0.06    0.03
   7   0 -18    0.08    0.02
  -7   0  19    0.27    0.04
   7   0 -19    0.23    0.04
  -7   0  20    0.10    0.02
   7   0 -20    0.05    0.03
  -7   1   1    0.07    0.02
  -7   1   1    0.10    0.02
  -7   1   1    0.12    0.02
  -7   1   1    0.15    0.02
   7  -1  -1    0.09    0.02
   7  -1  -1    0.09    0.02
   7  -1  -1    0.11    0.02
   7  -1  -1    0.11    0.02
  -7   1   2    0.08    0.01
  -7   1   2    0.06    0.02
  -7   1   2    0.04    0.02
   7  -1  -2    0.10    0.02
   7  -1  -2    0.02    0.02
   7  -1  -2    0.06    0.02
  -7   1   3    5.16    0.73
  -7   1   3    5.23    0.73
  -7   1   3    5.32    0.73
  -7   1   3    5.02    0.73
   7  -1  -3    5.43    0.74
   7  -1  -3    5.35    0.73
   7  -1  -3    5.32    0.73
   7  -1  -3    5.13    0.73
  -7   1   4    0.56    0.08
   7  -1  -4    0.53    0.08
  -7   1   5    5.13    0.71
  -7   1   5    5.28    0.71
   7  -1  -5    5.09    0.71
   7  -1  -5    5.00    0.71
  -7   1   6    0.41    0.06
  -7   1   6    0.36    0.06
  -7   1   7    5.01    0.69
  -7   1   7    4.88    0.69
   7  -1  -7    5.04    0.70
   7  -1  -7    5.02    0.69
  -7   1   8    0.70    0.10
  -7   1   8    0.71    0.10
   7  -1  -8    0.75    0.10
   7  -1  -8    0.69    0.10
  -7   1   9    2.47    0.34
  -7   1   9    2.37    0.34
   7  -1  -9    2.42    0.34
   7  -1  -9    2.45    0.34
  -7   1  10    5.27    0.76
  -7   1  10    5.35    0.76
   7  -1 -10    5.59    0.77
   7  -1 -10    5.81    0.77
  -7   1  11    0.11    0.03
  -7   1  11    0.17    0.03
   7  -1 -11    0.21    0.03
   7  -1 -11    0.15    0.03
  -7   1  12    0.92    0.13
  -7   1  12    0.89    0.13
   7  -1 -12    0.99    0.13
   7  -1 -12    0.89    0.13
  -7   1  13    0.05    0.02
  -7   1  13    0.02    0.02
   7  -1 -13    0.02    0.02
   7  -1 -13    0.05    0.02
  -7   1  15    0.11    0.02
   7  -1 -15    0.07    0.02
  -7   1  16    0.16    0.03
   7  -1 -16    0.14    0.03
  -7   1  17    0.22    0.04
   7  -1 -17    0.24    0.04
  -7   1  18    0.12    0.02
   7  -1 -18    0.05    0.02
   7  -1 -18    0.10    0.03
  -7   1  19    0.05    0.02
   7  -1 -19    0.03    0.02
  -7   2   1    8.44    1.12
  -7   2   1    7.45    1.11
  -7   2   1    8.11    1.10
  -7   2   1    7.74    1.10
   7  -2  -1    7.80    1.11
   7  -2  -1    8.34    1.12
   7  -2  -1    7.87    1.10
   7  -2  -1    8.02    1.10
  -7   2   2    1.10    0.15
  -7   2   2    1.00    0.15
  -7   2   2    1.11    0.15
  -7   2   2    1.14    0.15
   7  -2  -2    0.95    0.15
   7  -2  -2    1.08    0.15
   7  -2  -2    1.06    0.15
   7  -2  -2    1.17    0.15
  -7   2   3    1.68    0.25
  -7   2   3    1.70    0.25
  -7   2   3    1.81    0.25
  -7   2   3    1.78    0.25
   7  -2  -3    1.78    0.25
   7  -2  -3    1.76    0.25
  -7   2   4    0.84    0.11
  -7   2   4    0.85    0.11
  -7   2   4    0.83    0.11
  -7   2   4    0.73    0.11
   7  -2  -4    0.78    0.11
   7  -2  -4    0.69    0.11
  -7   2   5    0.58    0.07
   7  -2  -5    0.60    0.07
   7  -2  -5    0.37    0.08
   7  -2  -5    0.42    0.08
  -7   2   6    1.56    0.22
   7  -2  -6    1.56    0.22
  -7   2   7    0.42    0.06
  -7   2   7    0.45    0.07
   7  -2  -7    0.48    0.07
   7  -2  -7    0.38    0.06
  -7   2   8    1.67    0.23
  -7   2   8    1.57    0.23
   7  -2  -8    1.65    0.23
   7  -2  -8    1.57    0.23
  -7   2   9    0.67    0.10
   7  -2  -9    0.65    0.10
  -7   2  10    1.13    0.16
  -7   2  10    1.13    0.16
   7  -2 -10    1.02    0.16
   7  -2 -10    1.25    0.16
  -7   2  11    0.00    0.01
   7  -2 -11    0.01    0.02
   7  -2 -12    0.31    0.06
   7  -2 -12    0.36    0.05
  -7   2  13    0.16    0.03
  -7   2  13    0.21    0.04
   7  -2 -13    0.19    0.03
  -7   2  14    2.64    0.37
  -7   2  14    2.54    0.38
   7  -2 -14    2.84    0.38
  -7   2  15    0.34    0.05
   7  -2 -15    0.35    0.05
  -7   2  16    0.19    0.03
   7  -2 -16    0.19    0.03
  -7   2  17    0.16    0.03
   7  -2 -17    0.15    0.03
  -7   2  18    0.18    0.03
   7  -2 -18    0.20    0.04
  -7   2  19    0.05    0.02
   7  -2 -19    0.05    0.02
  -7   3   1    1.55    0.24
  -7   3   1    1.73    0.24
  -7   3   1    1.73    0.24
   7  -3  -1    1.59    0.24
   7  -3  -1    1.74    0.24
   7  -3  -1    1.78    0.24
  -7   3   2    2.79    0.40
  -7   3   2    2.62    0.40
  -7   3   2    3.11    0.40
  -7   3   2    2.86    0.40
   7  -3  -2    2.69    0.40
   7  -3  -2    2.94    0.41
   7  -3  -2    2.96    0.40
   7  -3  -2    2.97    0.40
  -7   3   3    2.03    0.30
  -7   3   3    2.13    0.29
  -7   3   3    2.11    0.29
   7  -3  -3    2.03    0.29
   7  -3  -3    2.18    0.30
   7  -3  -3    2.10    0.29
  -7   3   4    0.28    0.05
  -7   3   4    0.31    0.04
  -7   3   4    0.30    0.04
  -7   3   4    0.24    0.05
   7  -3  -4    0.29    0.04
   7  -3  -4    0.29    0.05
   7  -3  -4    0.32    0.05
   7  -3  -4    0.29    0.05
  -7   3   5    3.10    0.45
  -7   3   5    3.31    0.45
  -7   3   5    3.16    0.44
   7  -3  -5    3.20    0.45
   7  -3  -5    3.05    0.45
   7  -3  -5    3.23    0.44
  -7   3   6    1.55    0.22
  -7   3   6    1.56    0.22
  -7   3   6    1.64    0.22
  -7   3   6    1.69    0.22
   7  -3  -6    1.46    0.22
   7  -3  -6    1.43    0.22
   7  -3  -6    1.75    0.23
   7  -3  -6    1.68    0.22
  -7   3   7    0.56    0.08
   7  -3  -7    0.54    0.08
   7  -3  -7    0.86    0.09
   7  -3  -7    0.74    0.09
  -7   3   8    0.48    0.06
  -7   3   8    0.40    0.06
   7  -3  -8    0.32    0.06
   7  -3  -8    0.40    0.06
  -7   3   9   -0.02    0.01
  -7   3   9    0.02    0.02
   7  -3  -9    0.01    0.02
  -7   3  10    1.63    0.23
   7  -3 -10    1.64    0.23
   7  -3 -10    1.54    0.23
  -7   3  11    0.04    0.02
  -7   3  11    0.05    0.02
   7  -3 -11    0.08    0.02
   7  -3 -11    0.05    0.02
  -7   3  12    0.57    0.08
  -7   3  12    0.54    0.09
   7  -3 -12    0.57    0.08
  -7   3  13    0.28    0.04
  -7   3  13    0.22    0.05
  -7   3  14    0.15    0.03
   7  -3 -14    0.14    0.03
  -7   3  15    4.29    0.60
  -7   3  15    4.26    0.61
   7  -3 -15    4.43    0.61
  -7   3  17    0.69    0.10
   7  -3 -17    0.67    0.10
  -7   3  18    0.09    0.02
   7  -3 -18    0.09    0.02
  -7   4   1    4.62    0.67
  -7   4   1    4.32    0.66
  -7   4   1    5.00    0.66
  -7   4   1    5.02    0.66
   7  -4  -1    4.43    0.66
   7  -4  -1    4.52    0.67
   7  -4  -1    4.91    0.66
   7  -4  -1    4.82    0.66
  -7   4   2    0.22    0.03
  -7   4   2    0.20    0.03
  -7   4   2    0.19    0.04
   7  -4  -2    0.17    0.03
   7  -4  -2    0.24    0.04
   7  -4  -2    0.18    0.04
  -7   4   3    2.17    0.29
  -7   4   3    2.10    0.29
  -7   4   3    1.93    0.29
   7  -4  -3    2.10    0.29
   7  -4  -3    2.07    0.29
   7  -4  -3    2.08    0.29
  -7   4   4    1.28    0.18
  -7   4   4    1.35    0.18
  -7   4   4    1.28    0.18
   7  -4  -4    1.28    0.18
   7  -4  -4    1.21    0.18
   7  -4  -4    1.29    0.18
  -7   4   5    0.57    0.08
  -7   4   5    0.56    0.08
  -7   4   5    0.55    0.08
  -7   4   5    0.42    0.08
   7  -4  -5    0.54    0.08
   7  -4  -5    0.52    0.08
   7  -4  -5    0.49    0.08
   7  -4  -5    0.48    0.08
  -7   4   6    0.09    0.02
  -7   4   6    0.12    0.02
  -7   4   6    0.12    0.02
  -7   4   6    0.13    0.03
   7  -4  -6    0.12    0.02
   7  -4  -6    0.15    0.03
   7  -4  -6    0.15    0.03
   7  -4  -6    0.18    0.02
  -7   4   7    0.41    0.07
  -7   4   7    0.40    0.06
  -7   4   7    0.56    0.07
  -7   4   7    0.54    0.07
   7  -4  -7    0.35    0.07
   7  -4  -7    0.59    0.07
   7  -4  -7    0.50    0.07
  -7   4   8    0.37    0.05
  -7   4   8    0.31    0.05
   7  -4  -8    0.22    0.05
   7  -4  -8    0.35    0.05
   7  -4  -8    0.35    0.05
  -7   4   9    0.54    0.09
  -7   4   9    0.59    0.09
  -7   4   9    0.76    0.09
  -7   4   9    0.70    0.09
   7  -4  -9    0.55    0.09
   7  -4  -9    0.69    0.09
   7  -4  -9    0.69    0.09
  -7   4  10    2.19    0.31
  -7   4  10    2.17    0.31
   7  -4 -10    2.27    0.31
   7  -4 -10    2.21    0.31
  -7   4  11    0.83    0.11
  -7   4  11    0.71    0.12
  -7   4  12    0.86    0.13
  -7   4  13    0.33    0.05
  -7   4  13    0.35    0.06
   7  -4 -13    0.33    0.05
  -7   4  14    0.92    0.13
  -7   4  14    0.89    0.14
   7  -4 -14    0.94    0.13
  -7   4  15    0.01    0.01
  -7   4  15    0.02    0.03
   7  -4 -15    0.02    0.02
  -7   4  16    0.01    0.01
  -7   4  16   -0.01    0.02
   7  -4 -16    0.02    0.02
  -7   4  17    0.00    0.01
   7  -4 -17    0.01    0.02
  -7   5   1    9.72    1.39
  -7   5   1    9.68    1.38
  -7   5   1    9.83    1.37
   7  -5  -1    9.68    1.38
   7  -5  -1   10.29    1.39
   7  -5  -1   10.11    1.37
  -7   5   2    7.19    1.07
  -7   5   2    7.43    1.07
  -7   5   2    8.22    1.07
  -7   5   2    7.43    1.06
   7  -5  -2    7.62    1.07
   7  -5  -2    6.97    1.07
   7  -5  -2    7.92    1.07
   7  -5  -2    8.07    1.06
  -7   5   3    1.02    0.14
  -7   5   3    0.97    0.14
   7  -5  -3    1.07    0.14
   7  -5  -3    0.92    0.14
  -7   5   4    0.08    0.03
  -7   5   4    0.13    0.02
  -7   5   4    0.09    0.02
  -7   5   4    0.12    0.03
   7  -5  -4    0.09    0.02
   7  -5  -4    0.15    0.03
   7  -5  -4    0.07    0.03
   7  -5  -4    0.12    0.02
  -7   5   5    1.44    0.21
  -7   5   5    1.60    0.21
  -7   5   5    1.51    0.21
  -7   5   5    1.43    0.21
   7  -5  -5    1.52    0.21
   7  -5  -5    1.52    0.21
   7  -5  -5    1.54    0.21
   7  -5  -5    1.45    0.21
  -7   5   6    0.33    0.05
  -7   5   6    0.32    0.05
  -7   5   6    0.29    0.05
   7  -5  -6    0.29    0.05
   7  -5  -6    0.31    0.05
  -7   5   7    0.01    0.02
  -7   5   7    0.02    0.01
  -7   5   7    0.03    0.01
  -7   5   7    0.05    0.02
   7  -5  -7    0.02    0.01
   7  -5  -7   -0.01    0.02
   7  -5  -7    0.02    0.02
   7  -5  -7    0.02    0.01
  -7   5   8    0.19    0.03
  -7   5   8    0.16    0.03
  -7   5   8    0.23    0.03
  -7   5   8    0.13    0.04
   7  -5  -8    0.19    0.03
   7  -5  -8    0.20    0.03
   7  -5  -8    0.20    0.04
   7  -5  -8    0.25    0.03
  -7   5   9    1.03    0.16
  -7   5   9    1.06    0.16
  -7   5   9    1.20    0.16
  -7   5   9    1.27    0.16
   7  -5  -9    1.08    0.16
   7  -5  -9    1.00    0.16
   7  -5  -9    1.24    0.16
   7  -5  -9    1.10    0.16
  -7   5  10    1.02    0.16
  -7   5  10    1.02    0.16
  -7   5  10    1.27    0.16
  -7   5  10    1.27    0.17
   7  -5 -10    1.26    0.16
   7  -5 -10    1.05    0.16
   7  -5 -10    1.22    0.16
  -7   5  11   -0.02    0.01
  -7   5  11    0.03    0.02
   7  -5 -11   -0.04    0.01
  -7   5  12    0.00    0.01
  -7   5  12    0.01    0.02
   7  -5 -12    0.01    0.01
  -7   5  13    0.52    0.07
  -7   5  13    0.44    0.08
  -7   5  14    0.03    0.01
  -7   5  14    0.00    0.02
   7  -5 -14    0.02    0.02
  -7   5  15    0.41    0.06
  -7   5  15    0.38    0.07
   7  -5 -15    0.41    0.06
  -7   5  16    0.43    0.07
   7  -5 -16    0.51    0.07
  -7   6   1    1.60    0.24
  -7   6   1    1.66    0.24
  -7   6   1    1.78    0.24
  -7   6   1    1.74    0.24
   7  -6  -1    1.71    0.24
   7  -6  -1    1.66    0.24
  -7   6   2    4.76    0.63
  -7   6   2    4.21    0.62
  -7   6   2    4.42    0.61
   7  -6  -2    4.24    0.62
   7  -6  -2    4.36    0.62
   7  -6  -2    4.53    0.61
  -7   6   3    0.05    0.02
  -7   6   3    0.02    0.01
  -7   6   3    0.03    0.01
  -7   6   3    0.04    0.02
   7  -6  -3    0.03    0.01
   7  -6  -3    0.01    0.02
   7  -6  -3    0.01    0.02
   7  -6  -3    0.02    0.01
  -7   6   4    0.99    0.14
  -7   6   4    0.93    0.14
  -7   6   4    0.97    0.14
  -7   6   4    0.99    0.14
   7  -6  -4    0.93    0.14
   7  -6  -4    0.93    0.14
   7  -6  -4    0.94    0.14
   7  -6  -4    0.97    0.14
  -7   6   5    0.43    0.07
  -7   6   5    0.47    0.06
  -7   6   5    0.42    0.06
  -7   6   5    0.37    0.07
   7  -6  -5    0.42    0.07
   7  -6  -5    0.40    0.06
  -7   6   6   -0.04    0.02
  -7   6   6    0.01    0.01
  -7   6   6   -0.01    0.02
   7  -6  -6   -0.01    0.02
   7  -6  -6   -0.02    0.02
   7  -6  -6    0.01    0.01
  -7   6   7    1.05    0.15
  -7   6   7    1.03    0.15
   7  -6  -7    0.98    0.15
   7  -6  -7    0.94    0.15
   7  -6  -7    1.15    0.15
  -7   6   8    0.09    0.03
  -7   6   8    0.12    0.02
  -7   6   8    0.07    0.02
  -7   6   8    0.10    0.03
   7  -6  -8    0.12    0.02
   7  -6  -8    0.06    0.03
   7  -6  -8    0.06    0.03
   7  -6  -8    0.08    0.02
  -7   6   9    0.21    0.04
  -7   6   9    0.23    0.04
  -7   6   9    0.25    0.04
  -7   6   9    0.30    0.04
   7  -6  -9    0.19    0.04
   7  -6  -9    0.18    0.04
   7  -6  -9    0.26    0.04
  -7   6  10    0.30    0.05
  -7   6  10    0.30    0.05
   7  -6 -10    0.29    0.05
  -7   6  11    0.72    0.11
  -7   6  11    0.74    0.11
  -7   6  11    0.94    0.11
  -7   6  11    0.73    0.11
   7  -6 -11    0.66    0.11
   7  -6 -11    0.62    0.11
   7  -6 -11    0.91    0.11
  -7   6  12   -0.03    0.02
  -7   6  12   -0.01    0.01
  -7   6  12   -0.01    0.01
  -7   6  12   -0.01    0.02
   7  -6 -12    0.00    0.02
   7  -6 -12    0.02    0.01
   7  -6 -12    0.00    0.01
  -7   6  13    0.54    0.10
  -7   6  13    0.56    0.10
  -7   6  13    0.88    0.10
  -7   6  13    0.72    0.10
   7  -6 -13    0.55    0.10
   7  -6 -13    0.64    0.10
   7  -6 -13    0.97    0.10
  -7   6  14    0.01    0.01
  -7   6  14    0.03    0.02
   7  -6 -14    0.03    0.02
  -7   6  15    0.04    0.01
  -7   7   1    9.30    1.31
  -7   7   1    8.78    1.30
  -7   7   1    9.51    1.29
  -7   7   1    9.62    1.29
   7  -7  -1    9.11    1.30
   7  -7  -1    9.34    1.31
   7  -7  -1    9.06    1.29
   7  -7  -1    9.55    1.29
  -7   7   2    1.80    0.27
  -7   7   2    1.81    0.27
  -7   7   2    2.01    0.27
  -7   7   2    1.91    0.27
   7  -7  -2    1.86    0.27
   7  -7  -2    1.74    0.27
   7  -7  -2    1.93    0.27
   7  -7  -2    2.04    0.27
  -7   7   3    2.03    0.29
  -7   7   3    2.06    0.29
  -7   7   3    2.18    0.29
   7  -7  -3    2.02    0.29
   7  -7  -3    2.17    0.29
   7  -7  -3    2.06    0.29
  -7   7   4    1.42    0.18
  -7   7   4    1.18    0.18
   7  -7  -4    1.20    0.18
   7  -7  -4    1.25    0.18
  -7   7   5    0.35    0.07
  -7   7   5    0.47    0.07
  -7   7   5    0.54    0.07
  -7   7   5    0.44    0.07
   7  -7  -5    0.42    0.07
   7  -7  -5    0.43    0.07
   7  -7  -5    0.48    0.07
   7  -7  -5    0.49    0.07
  -7   7   6    0.26    0.05
  -7   7   6    0.25    0.04
  -7   7   6    0.24    0.04
  -7   7   6    0.21    0.04
   7  -7  -6    0.29    0.04
   7  -7  -6    0.30    0.05
   7  -7  -6    0.16    0.05
   7  -7  -6    0.23    0.04
  -7   7   7    0.13    0.03
  -7   7   7    0.07    0.02
  -7   7   7    0.08    0.02
  -7   7   7    0.07    0.03
   7  -7  -7    0.10    0.02
   7  -7  -7    0.07    0.03
   7  -7  -7    0.08    0.03
   7  -7  -7    0.07    0.02
  -7   7   8    0.11    0.03
  -7   7   8    0.16    0.03
  -7   7   8    0.19    0.03
  -7   7   8    0.15    0.03
   7  -7  -8    0.11    0.03
   7  -7  -8    0.17    0.04
   7  -7  -8    0.14    0.03
  -7   7   9    0.03    0.03
  -7   7   9    0.04    0.02
  -7   7   9    0.02    0.01
  -7   7   9    0.01    0.02
   7  -7  -9    0.06    0.02
   7  -7  -9    0.04    0.03
   7  -7  -9    0.02    0.01
  -7   7  10    0.03    0.03
  -7   7  10    0.08    0.02
  -7   7  10    0.06    0.02
   7  -7 -10    0.06    0.02
   7  -7 -10    0.06    0.03
   7  -7 -10    0.07    0.02
  -7   7  11    1.24    0.19
  -7   7  11    1.40    0.18
  -7   7  11    1.32    0.18
   7  -7 -11    0.97    0.18
   7  -7 -11    1.44    0.18
  -7   7  12    0.11    0.03
  -7   7  12    0.04    0.02
  -7   7  12    0.08    0.03
   7  -7 -12    0.09    0.02
   7  -7 -12    0.12    0.03
   7  -7 -12    0.05    0.02
  -7   7  13   -0.02    0.03
  -7   7  13    0.05    0.02
  -7   7  13    0.02    0.01
  -7   7  13    0.05    0.02
   7  -7 -13    0.01    0.02
   7  -7 -13    0.02    0.02
  -7   7  14    0.58    0.09
   7  -7 -14    0.59    0.09
  -7   8   1    3.05    0.43
  -7   8   1    2.80    0.42
  -7   8   1    3.24    0.42
  -7   8   1    3.13    0.42
   7  -8  -1    2.87    0.42
   7  -8  -1    2.69    0.43
   7  -8  -1    3.04    0.42
   7  -8  -1    3.23    0.42
  -7   8   2    0.80    0.13
  -7   8   2    0.82    0.12
  -7   8   2    0.98    0.13
   7  -8  -2    0.76    0.12
   7  -8  -2    0.90    0.13
   7  -8  -2    0.80    0.12
   7  -8  -2    0.98    0.12
  -7   8   3    1.04    0.14
  -7   8   3    0.98    0.13
   7  -8  -3    0.84    0.14
   7  -8  -3    0.87    0.13
   7  -8  -3    0.95    0.13
  -7   8   4    0.67    0.10
   7  -8  -4    0.68    0.10
   7  -8  -4    0.63    0.10
  -7   8   5    1.06    0.15
  -7   8   5    1.02    0.14
  -7   8   5    1.01    0.14
  -7   8   5    1.06    0.15
   7  -8  -5    0.95    0.14
   7  -8  -5    1.07    0.15
   7  -8  -5    0.94    0.15
   7  -8  -5    1.01    0.14
  -7   8   6    0.04    0.03
  -7   8   6    0.05    0.02
  -7   8   6    0.06    0.02
  -7   8   6   -0.03    0.02
   7  -8  -6    0.03    0.01
   7  -8  -6   -0.04    0.03
   7  -8  -6    0.03    0.02
  -7   8   7    0.03    0.03
  -7   8   7    0.02    0.02
  -7   8   7   -0.01    0.02
   7  -8  -7    0.02    0.02
   7  -8  -7    0.05    0.03
  -7   8   8   -0.01    0.03
  -7   8   8    0.01    0.02
  -7   8   8    0.00    0.01
  -7   8   8    0.00    0.02
   7  -8  -8    0.02    0.02
   7  -8  -8    0.03    0.03
   7  -8  -8   -0.01    0.01
  -7   8   9    0.06    0.02
  -7   8   9    0.05    0.02
  -7   8   9    0.05    0.02
   7  -8  -9    0.02    0.02
   7  -8  -9    0.04    0.02
  -7   8  10    0.33    0.06
  -7   8  10    0.37    0.06
  -7   8  10    0.42    0.05
  -7   8  10    0.30    0.06
   7  -8 -10    0.35    0.05
   7  -8 -10    0.36    0.06
   7  -8 -10    0.34    0.05
  -7   8  11    0.55    0.09
  -7   8  11    0.52    0.08
  -7   8  11    0.70    0.08
  -7   8  11    0.55    0.09
   7  -8 -11    0.54    0.08
   7  -8 -11    0.45    0.09
   7  -8 -11    0.57    0.08
  -7   8  12    0.04    0.03
  -7   8  12    0.02    0.02
  -7   8  12    0.01    0.01
   7  -8 -12   -0.01    0.02
  -7   8  13    0.14    0.03
   7  -8 -13    0.14    0.03
  -7   9   1    7.29    1.07
  -7   9   1    8.04    1.07
  -7   9   1    7.64    1.06
   7  -9  -1    7.06    1.06
   7  -9  -1    8.31    1.07
  -7   9   2    0.37    0.07
  -7   9   2    0.46    0.06
  -7   9   2    0.49    0.06
  -7   9   2    0.34    0.07
   7  -9  -2    0.42    0.06
   7  -9  -2    0.42    0.07
   7  -9  -2    0.33    0.06
   7  -9  -2    0.44    0.06
  -7   9   3   -0.06    0.03
  -7   9   3    0.01    0.02
  -7   9   3    0.01    0.01
  -7   9   3   -0.02    0.02
   7  -9  -3    0.04    0.02
   7  -9  -3   -0.03    0.03
   7  -9  -3    0.01    0.02
   7  -9  -3   -0.01    0.02
  -7   9   4    1.36    0.20
  -7   9   4    1.46    0.19
  -7   9   4    1.48    0.19
  -7   9   4    1.29    0.19
   7  -9  -4    1.34    0.19
   7  -9  -4    1.39    0.20
   7  -9  -4    1.10    0.19
   7  -9  -4    1.35    0.19
  -7   9   5    0.95    0.14
  -7   9   5    0.96    0.14
  -7   9   5    1.06    0.14
  -7   9   5    1.04    0.14
   7  -9  -5    0.86    0.14
   7  -9  -5    0.96    0.14
   7  -9  -5    0.98    0.14
  -7   9   6    0.10    0.04
  -7   9   6    0.15    0.03
  -7   9   6    0.15    0.03
  -7   9   6    0.11    0.03
   7  -9  -6    0.13    0.03
   7  -9  -6    0.16    0.04
   7  -9  -6    0.08    0.03
  -7   9   7   -0.02    0.03
  -7   9   7    0.01    0.02
  -7   9   7    0.01    0.01
  -7   9   7    0.00    0.03
   7  -9  -7   -0.03    0.02
   7  -9  -7    0.06    0.03
   7  -9  -7    0.01    0.02
  -7   9   8    0.14    0.04
  -7   9   8    0.17    0.03
  -7   9   8    0.16    0.03
  -7   9   8    0.13    0.03
   7  -9  -8    0.16    0.03
   7  -9  -8    0.16    0.04
   7  -9  -8    0.18    0.03
  -7   9   9    0.15    0.04
  -7   9   9    0.22    0.03
  -7   9   9    0.15    0.04
   7  -9  -9    0.21    0.03
   7  -9  -9    0.19    0.04
   7  -9  -9    0.14    0.03
  -7   9  10    0.04    0.03
  -7   9  10    0.03    0.02
  -7   9  10    0.03    0.02
  -7   9  10    0.04    0.03
   7  -9 -10    0.07    0.03
   7  -9 -10    0.03    0.02
  -7   9  11    0.05    0.03
  -7   9  11    0.09    0.02
   7  -9 -11    0.08    0.02
  -7  10   1    0.05    0.03
  -7  10   1    0.14    0.03
  -7  10   1    0.12    0.03
  -7  10   1    0.09    0.03
   7 -10  -1    0.13    0.03
   7 -10  -1    0.04    0.03
   7 -10  -1    0.09    0.03
   7 -10  -1    0.10    0.03
  -7  10   2    3.16    0.44
  -7  10   2    2.97    0.43
  -7  10   2    3.02    0.43
  -7  10   2    2.99    0.43
   7 -10  -2    3.26    0.44
   7 -10  -2    3.10    0.44
  -7  10   3    0.21    0.04
  -7  10   3    0.10    0.03
  -7  10   3    0.09    0.03
   7 -10  -3    0.21    0.04
   7 -10  -3    0.11    0.03
  -7  10   4    0.06    0.03
  -7  10   4    0.04    0.02
  -7  10   4    0.05    0.02
  -7  10   4    0.01    0.03
   7 -10  -4    0.04    0.02
   7 -10  -4   -0.01    0.03
   7 -10  -4    0.06    0.02
  -7  10   5    0.35    0.06
  -7  10   5    0.33    0.05
  -7  10   5    0.35    0.05
   7 -10  -5    0.25    0.05
   7 -10  -5    0.31    0.06
   7 -10  -5    0.31    0.05
  -7  10   6    0.13    0.04
  -7  10   6    0.14    0.03
  -7  10   6    0.06    0.02
  -7  10   6    0.04    0.03
   7 -10  -6    0.10    0.02
   7 -10  -6    0.17    0.04
   7 -10  -6    0.11    0.03
  -7  10   7    0.07    0.03
  -7  10   7    0.01    0.02
  -7  10   7   -0.01    0.02
  -7  10   7    0.00    0.03
   7 -10  -7   -0.04    0.02
   7 -10  -7    0.05    0.03
   7 -10  -7    0.01    0.02
  -7  10   8    0.03    0.03
  -7  10   8    0.04    0.02
  -7  10   8    0.01    0.02
  -7  10   8    0.02    0.02
   7 -10  -8    0.04    0.02
   7 -10  -8    0.01    0.02
  -7  10   9    0.10    0.03
  -7  10   9    0.11    0.02
   7 -10  -9    0.09    0.03
   7 -10  -9    0.15    0.03
  -7  10  10    0.00    0.02
   7 -10 -10    0.03    0.02
  -7  11   1    0.16    0.04
  -7  11   1    0.06    0.02
  -7  11   1    0.10    0.03
   7 -11  -1    0.08    0.03
  -7  11   2    0.49    0.07
  -7  11   2    0.44    0.07
  -7  11   2    0.44    0.07
   7 -11  -2    0.45    0.07
  -7  11   3    0.52    0.07
   7 -11  -3    0.41    0.08
   7 -11  -3    0.50    0.08
  -7  11   4    0.07    0.04
  -7  11   4    0.09    0.02
  -7  11   4    0.03    0.02
  -7  11   4    0.00    0.03
   7 -11  -4    0.11    0.03
   7 -11  -4    0.04    0.02
  -7  11   5    0.33    0.06
  -7  11   5    0.39    0.05
  -7  11   5    0.28    0.06
   7 -11  -5    0.32    0.06
   7 -11  -5    0.29    0.05
  -7  11   6    0.06    0.04
  -7  11   6    0.08    0.02
   7 -11  -6    0.11    0.04
   7 -11  -6    0.05    0.02
  -7  11   7    0.52    0.09
  -7  11   7    0.59    0.08
  -7  11   7    0.47    0.08
   7 -11  -7    0.52    0.09
   7 -11  -7    0.50    0.08
  -7  11   8    0.06    0.04
  -7  11   8    0.10    0.02
  -7  11   8    0.03    0.02
   7 -11  -8    0.07    0.03
  -7  12   1    0.10    0.03
  -7  12   1    0.08    0.02
  -7  12   1    0.04    0.02
  -7  12   1    0.04    0.03
   7 -12  -1    0.12    0.03
   7 -12  -1    0.04    0.03
  -7  12   2   -0.06    0.03
  -7  12   2    0.04    0.02
  -7  12   2    0.00    0.02
  -7  12   2    0.08    0.03
   7 -12  -2   -0.07    0.03
  -7  12   3    1.68    0.24
  -7  12   3    1.77    0.24
  -7  12   3    1.51    0.23
  -7  12   3    1.69    0.24
  -7  12   4    0.10    0.04
  -7  12   4    0.12    0.03
  -7  12   4    0.08    0.03
   7 -12  -4    0.16    0.04
   7 -12  -4    0.05    0.03
  -7  12   5   -0.07    0.03
  -7  12   5    0.03    0.02
  -7  12   5    0.00    0.02
   7 -12  -5   -0.02    0.03
   7 -12  -5    0.00    0.02
   7 -12  -6    0.34    0.06
  -6 -16   1    0.05    0.03
  -6 -16   1    0.00    0.02
   6  16  -1   -0.02    0.03
   6  16  -1   -0.02    0.02
  -6 -16   2    0.01    0.03
  -6 -16   2    0.03    0.03
   6  16  -2    0.05    0.03
   6  16  -2    0.04    0.02
  -6 -16   3    0.16    0.04
  -6 -16   3    0.21    0.04
   6  16  -3    0.17    0.04
   6  16  -3    0.17    0.04
  -6 -16   4    0.00    0.03
   6  16  -4    0.00    0.03
  -6 -16   5    0.00    0.03
   6  16  -5    0.02    0.03
  -6 -16   6   -0.02    0.03
   6  16  -6    0.04    0.03
  -6 -15   1    0.15    0.03
  -6 -15   1    0.14    0.04
  -6 -15   1    0.15    0.04
   6  15  -1    0.20    0.04
   6  15  -1    0.08    0.03
   6  15  -1    0.15    0.03
  -6 -15   2    0.06    0.02
  -6 -15   2    0.08    0.03
   6  15  -2    0.15    0.03
   6  15  -2    0.02    0.03
   6  15  -2    0.04    0.02
  -6 -15   3   -0.01    0.02
  -6 -15   3    0.03    0.03
  -6 -15   3    0.01    0.02
   6  15  -3    0.04    0.03
   6  15  -3    0.04    0.02
   6  15  -3    0.01    0.02
  -6 -15   4    0.01    0.02
  -6 -15   4    0.04    0.03
  -6 -15   4   -0.02    0.02
   6  15  -4   -0.01    0.03
   6  15  -4    0.00    0.02
   6  15  -4    0.01    0.02
  -6 -15   5   -0.01    0.01
  -6 -15   5    0.03    0.02
   6  15  -5   -0.03    0.03
   6  15  -5    0.02    0.02
  -6 -15   6    0.19    0.03
  -6 -15   6    0.18    0.04
   6  15  -6    0.19    0.04
  -6 -15   7    0.09    0.02
  -6 -15   7    0.09    0.03
  -6 -15   7    0.08    0.03
   6  15  -7    0.06    0.04
   6  15  -7    0.11    0.03
  -6 -15   8    0.08    0.02
  -6 -15   8    0.10    0.03
  -6 -15   8    0.06    0.02
   6  15  -8    0.05    0.03
   6  15  -8    0.00    0.02
  -6 -15   9    0.07    0.03
  -6 -15   9    0.09    0.03
   6  15  -9    0.05    0.03
   6  15  -9    0.11    0.03
  -6 -15  10    0.27    0.05
   6  15 -10    0.31    0.05
  -6 -15  11    0.03    0.03
   6  15 -11    0.11    0.03
  -6 -15  12   -0.03    0.03
   6  15 -12    0.02    0.02
  -6 -14   1    0.02    0.02
  -6 -14   1    0.02    0.03
  -6 -14   1    0.04    0.02
   6  14  -1   -0.02    0.03
   6  14  -1    0.01    0.02
   6  14  -1    0.00    0.02
  -6 -14   2    0.55    0.08
  -6 -14   2    0.53    0.08
  -6 -14   2    0.60    0.08
   6  14  -2    0.43    0.08
   6  14  -2    0.61    0.08
   6  14  -2    0.45    0.08
  -6 -14   3    0.03    0.02
  -6 -14   3    0.07    0.03
  -6 -14   3   -0.03    0.02
   6  14  -3    0.04    0.02
   6  14  -3    0.02    0.02
   6  14  -3    0.02    0.02
  -6 -14   4    0.00    0.02
  -6 -14   4   -0.05    0.02
  -6 -14   4    0.10    0.02
   6  14  -4   -0.07    0.02
   6  14  -4    0.01    0.02
   6  14  -4    0.07    0.03
  -6 -14   5    0.87    0.14
  -6 -14   5    0.98    0.14
  -6 -14   5    1.12    0.14
   6  14  -5    0.98    0.14
  -6 -14   6    0.20    0.04
  -6 -14   6    0.20    0.04
   6  14  -6    0.24    0.04
   6  14  -6    0.15    0.04
   6  14  -6    0.19    0.04
  -6 -14   7    0.61    0.09
  -6 -14   7    0.59    0.09
  -6 -14   7    0.51    0.09
   6  14  -7    0.57    0.09
   6  14  -7    0.60    0.09
   6  14  -7    0.56    0.09
  -6 -14   8    0.47    0.07
  -6 -14   8    0.37    0.07
  -6 -14   8    0.47    0.07
   6  14  -8    0.46    0.07
   6  14  -8    0.37    0.07
   6  14  -8    0.44    0.07
  -6 -14   9    0.05    0.02
  -6 -14   9   -0.03    0.03
  -6 -14   9    0.02    0.02
   6  14  -9    0.11    0.03
   6  14  -9    0.06    0.02
   6  14  -9    0.05    0.02
  -6 -14  10    0.19    0.05
  -6 -14  10    0.25    0.05
  -6 -14  10    0.37    0.05
   6  14 -10    0.37    0.06
   6  14 -10    0.39    0.05
  -6 -14  11    0.61    0.09
  -6 -14  11    0.58    0.09
  -6 -14  11    0.61    0.09
   6  14 -11    0.46    0.09
   6  14 -11    0.61    0.09
  -6 -14  12   -0.02    0.02
  -6 -14  12    0.01    0.02
   6  14 -12    0.02    0.02
  -6 -14  13   -0.01    0.02
  -6 -14  13    0.06    0.03
   6  14 -13   -0.08    0.03
  -6 -14  14    0.10    0.03
   6  14 -14    0.02    0.03
  -6 -13   1    0.21    0.04
  -6 -13   1    0.16    0.04
   6  13  -1    0.19    0.04
   6  13  -1    0.20    0.03
   6  13  -1    0.34    0.04
   6  13  -2    0.04    0.03
   6  13  -2    0.02    0.01
   6  13  -2    0.02    0.02
  -6 -13   3    0.27    0.04
  -6 -13   3    0.22    0.04
  -6 -13   3    0.14    0.04
   6  13  -3    0.20    0.04
   6  13  -3    0.32    0.04
   6  13  -3    0.19    0.04
   6  13  -3    0.16    0.04
  -6 -13   4    4.36    0.64
  -6 -13   4    4.49    0.64
  -6 -13   4    4.73    0.63
   6  13  -4    4.18    0.63
   6  13  -4    4.33    0.64
   6  13  -4    4.81    0.64
   6  13  -4    4.70    0.63
  -6 -13   5    0.24    0.04
  -6 -13   5    0.39    0.05
   6  13  -5    0.23    0.05
   6  13  -5    0.31    0.04
   6  13  -5    0.26    0.05
   6  13  -5    0.32    0.05
  -6 -13   6    0.86    0.12
  -6 -13   6    0.83    0.12
  -6 -13   6    1.00    0.12
   6  13  -6    0.79    0.12
   6  13  -6    0.64    0.12
   6  13  -6    0.78    0.12
  -6 -13   7   -0.02    0.02
  -6 -13   7   -0.06    0.03
  -6 -13   7   -0.01    0.02
   6  13  -7    0.06    0.03
   6  13  -7    0.01    0.02
   6  13  -7    0.04    0.02
  -6 -13   8    0.71    0.11
  -6 -13   8    0.70    0.11
  -6 -13   8    0.89    0.11
   6  13  -8    0.67    0.11
   6  13  -8    0.70    0.11
   6  13  -8    0.82    0.11
  -6 -13   9    0.31    0.06
  -6 -13   9    0.40    0.06
   6  13  -9    0.36    0.06
   6  13  -9    0.46    0.06
  -6 -13  10    0.01    0.01
  -6 -13  10    0.00    0.03
  -6 -13  10   -0.01    0.02
   6  13 -10    0.01    0.02
   6  13 -10    0.02    0.02
   6  13 -11    1.73    0.24
   6  13 -11    1.51    0.23
   6  13 -11    1.70    0.23
  -6 -13  12    0.15    0.03
  -6 -13  12    0.28    0.05
  -6 -13  12    0.21    0.04
   6  13 -12    0.16    0.04
   6  13 -12    0.15    0.04
   6  13 -12    0.19    0.04
  -6 -13  13    0.09    0.02
  -6 -13  13    0.11    0.03
  -6 -13  13    0.13    0.03
   6  13 -13    0.05    0.03
   6  13 -13    0.13    0.03
  -6 -13  14    0.04    0.02
  -6 -13  14    0.10    0.03
  -6 -13  14    0.04    0.02
   6  13 -14   -0.08    0.03
   6  13 -14    0.05    0.02
  -6 -13  15    0.04    0.02
  -6 -13  15    0.08    0.04
   6  13 -15    0.09    0.03
  -6 -13  16    0.00    0.02
  -6 -12   1    0.36    0.05
  -6 -12   1    0.32    0.05
  -6 -12   1    0.29    0.05
  -6 -12   1    0.22    0.04
   6  12  -1    0.26    0.05
   6  12  -1    0.28    0.05
  -6 -12   2    0.98    0.14
  -6 -12   2    0.91    0.14
  -6 -12   2    1.03    0.14
  -6 -12   2    0.93    0.14
   6  12  -2    0.93    0.14
   6  12  -2    1.00    0.14
   6  12  -2    1.05    0.14
   6  12  -2    0.83    0.14
  -6 -12   3    2.85    0.38
  -6 -12   3    2.58    0.38
  -6 -12   3    2.72    0.38
  -6 -12   3    2.44    0.38
   6  12  -3    2.76    0.38
   6  12  -3    3.09    0.38
   6  12  -3    2.75    0.38
   6  12  -3    2.63    0.38
  -6 -12   4    2.17    0.29
  -6 -12   4    2.00    0.28
   6  12  -4    2.10    0.29
   6  12  -4    2.03    0.28
   6  12  -4    1.91    0.28
   6  12  -4    1.88    0.28
  -6 -12   5    0.13    0.03
  -6 -12   5    0.22    0.04
  -6 -12   5    0.16    0.03
   6  12  -5    0.18    0.04
   6  12  -5    0.12    0.03
   6  12  -5    0.16    0.03
   6  12  -5    0.17    0.03
  -6 -12   6    0.13    0.03
  -6 -12   6    0.10    0.03
  -6 -12   6    0.21    0.03
   6  12  -6    0.10    0.03
   6  12  -6    0.14    0.03
   6  12  -6    0.17    0.03
   6  12  -6    0.15    0.03
  -6 -12   7    0.13    0.03
  -6 -12   7    0.12    0.03
   6  12  -7    0.16    0.04
   6  12  -7    0.13    0.03
   6  12  -7    0.15    0.03
  -6 -12   8    0.80    0.11
  -6 -12   8    0.77    0.11
   6  12  -8    0.70    0.11
  -6 -12   9    0.40    0.07
  -6 -12   9    0.47    0.07
  -6 -12   9    0.50    0.07
   6  12  -9    0.48    0.07
   6  12  -9    0.35    0.07
   6  12  -9    0.51    0.07
  -6 -12  10    0.02    0.02
  -6 -12  10   -0.02    0.02
  -6 -12  10   -0.01    0.02
   6  12 -10    0.00    0.03
   6  12 -10    0.00    0.01
   6  12 -10   -0.03    0.02
  -6 -12  11    0.02    0.02
  -6 -12  11   -0.07    0.03
  -6 -12  11    0.03    0.02
   6  12 -11   -0.01    0.03
   6  12 -11    0.01    0.02
   6  12 -11   -0.01    0.02
   6  12 -11    0.01    0.02
  -6 -12  12    1.27    0.18
  -6 -12  12    1.29    0.19
  -6 -12  12    1.26    0.18
   6  12 -12    1.20    0.19
   6  12 -12    1.36    0.18
   6  12 -12    1.25    0.18
   6  12 -12    1.23    0.18
  -6 -12  13    0.12    0.02
  -6 -12  13    0.04    0.03
   6  12 -13    0.07    0.03
   6  12 -13    0.06    0.03
  -6 -12  14   -0.02    0.02
  -6 -12  14   -0.03    0.02
   6  12 -14    0.00    0.03
   6  12 -14    0.00    0.02
   6  12 -14    0.01    0.02
  -6 -12  15    0.13    0.03
  -6 -12  15    0.08    0.04
  -6 -12  15    0.10    0.03
   6  12 -15    0.15    0.04
   6  12 -15    0.06    0.03
  -6 -12  16   -0.02    0.02
  -6 -12  16   -0.02    0.03
  -6 -12  16   -0.02    0.02
   6  12 -16    0.00    0.03
   6  12 -16    0.01    0.02
  -6 -12  17    0.08    0.03
  -6 -12  17    0.00    0.03
   6  12 -17    0.07    0.03
  -6 -11   1    0.59    0.08
  -6 -11   1    0.50    0.08
  -6 -11   1    0.59    0.08
   6  11  -1    0.49    0.08
   6  11  -1    0.50    0.08
   6  11  -1    0.64    0.08
   6  11  -1    0.62    0.08
  -6 -11   2    0.33    0.06
  -6 -11   2    0.30    0.06
  -6 -11   2    0.40    0.06
  -6 -11   2    0.44    0.06
   6  11  -2    0.39    0.06
   6  11  -2    0.34    0.06
   6  11  -2    0.44    0.06
   6  11  -2    0.40    0.06
  -6 -11   3    0.10    0.02
  -6 -11   3    0.10    0.03
  -6 -11   3    0.13    0.03
  -6 -11   3    0.16    0.03
   6  11  -3    0.11    0.03
   6  11  -3    0.14    0.02
   6  11  -3    0.10    0.02
   6  11  -3    0.12    0.03
  -6 -11   4    0.04    0.02
  -6 -11   4    0.06    0.02
  -6 -11   4    0.01    0.02
   6  11  -4   -0.01    0.02
   6  11  -4    0.06    0.02
   6  11  -4    0.04    0.02
  -6 -11   5    0.81    0.14
  -6 -11   5    0.88    0.14
  -6 -11   5    1.20    0.14
  -6 -11   5    1.29    0.14
   6  11  -5    0.82    0.14
   6  11  -5    0.77    0.14
   6  11  -5    1.16    0.14
   6  11  -5    1.10    0.14
  -6 -11   6    0.23    0.04
  -6 -11   6    0.29    0.05
  -6 -11   6    0.33    0.05
  -6 -11   6    0.36    0.05
   6  11  -6    0.23    0.05
   6  11  -6    0.23    0.04
   6  11  -6    0.31    0.05
   6  11  -6    0.29    0.05
  -6 -11   7    1.88    0.28
  -6 -11   7    2.19    0.28
  -6 -11   7    1.95    0.28
  -6 -11   7    1.94    0.28
   6  11  -7    1.90    0.28
   6  11  -7    1.98    0.28
   6  11  -7    2.06    0.28
   6  11  -7    1.98    0.28
  -6 -11   8    1.19    0.17
  -6 -11   8    1.29    0.18
  -6 -11   8    1.24    0.17
   6  11  -8    1.24    0.18
   6  11  -8    1.07    0.17
   6  11  -8    1.33    0.17
   6  11  -8    1.19    0.17
  -6 -11   9    0.49    0.07
  -6 -11   9    0.39    0.08
  -6 -11   9    0.52    0.07
   6  11  -9    0.38    0.07
   6  11  -9    0.46    0.07
   6  11  -9    0.50    0.07
   6  11  -9    0.57    0.08
  -6 -11  10    0.83    0.11
   6  11 -10    0.68    0.11
   6  11 -10    0.95    0.12
  -6 -11  11    0.13    0.02
  -6 -11  11    0.09    0.03
  -6 -11  11    0.09    0.03
   6  11 -11    0.05    0.03
   6  11 -11    0.11    0.02
   6  11 -11    0.09    0.03
   6  11 -11    0.11    0.03
  -6 -11  12    1.05    0.15
  -6 -11  12    0.98    0.15
  -6 -11  12    1.07    0.15
   6  11 -12    1.02    0.15
   6  11 -12    1.00    0.15
   6  11 -12    1.10    0.15
  -6 -11  13    1.60    0.23
  -6 -11  13    1.61    0.24
  -6 -11  13    1.78    0.23
   6  11 -13    1.75    0.24
   6  11 -13    1.50    0.23
  -6 -11  14    0.11    0.03
  -6 -11  14    0.00    0.02
   6  11 -14   -0.01    0.03
   6  11 -14    0.00    0.02
   6  11 -14    0.02    0.02
  -6 -11  15   -0.04    0.02
  -6 -11  15    0.03    0.03
   6  11 -15   -0.01    0.03
   6  11 -15    0.01    0.02
   6  11 -15   -0.02    0.02
   6  11 -15    0.01    0.02
  -6 -11  16    0.04    0.02
  -6 -11  16    0.04    0.03
  -6 -11  16    0.01    0.02
   6  11 -16    0.03    0.03
   6  11 -16    0.05    0.02
   6  11 -16    0.03    0.02
  -6 -11  17   -0.01    0.02
  -6 -11  17   -0.02    0.03
  -6 -11  17    0.03    0.02
   6  11 -17   -0.02    0.03
   6  11 -17    0.00    0.02
  -6 -11  18    0.05    0.02
  -6 -11  18    0.01    0.03
  -6 -10   1    0.03    0.02
  -6 -10   1    0.00    0.02
   6  10  -1    0.03    0.02
   6  10  -1    0.01    0.02
  -6 -10   2    0.01    0.02
  -6 -10   2    0.03    0.02
   6  10  -2    0.01    0.02
   6  10  -2    0.03    0.02
  -6 -10   3    0.05    0.02
  -6 -10   3    0.06    0.02
  -6 -10   3    0.09    0.02
   6  10  -3    0.12    0.02
   6  10  -3    0.11    0.02
   6  10  -3    0.06    0.02
  -6 -10   4   -0.02    0.02
  -6 -10   4   -0.01    0.02
   6  10  -4    0.00    0.02
   6  10  -4   -0.02    0.02
  -6 -10   5    0.81    0.15
  -6 -10   5    1.04    0.15
  -6 -10   5    1.27    0.15
   6  10  -5    0.83    0.15
   6  10  -5    1.25    0.15
   6  10  -5    1.07    0.15
  -6 -10   6    0.26    0.05
  -6 -10   6    0.35    0.06
  -6 -10   6    0.39    0.06
   6  10  -6    0.32    0.06
   6  10  -6    0.37    0.06
   6  10  -6    0.41    0.06
  -6 -10   7    3.03    0.42
  -6 -10   7    3.16    0.42
  -6 -10   7    2.84    0.41
  -6 -10   7    2.73    0.41
   6  10  -7    3.02    0.42
   6  10  -7    2.96    0.42
   6  10  -7    3.15    0.41
   6  10  -7    2.81    0.41
  -6 -10   8    0.16    0.03
  -6 -10   8    0.16    0.03
  -6 -10   8    0.20    0.03
   6  10  -8    0.22    0.04
   6  10  -8    0.10    0.03
   6  10  -8    0.17    0.03
   6  10  -8    0.25    0.04
  -6 -10   9    0.00    0.01
  -6 -10   9    0.07    0.03
  -6 -10   9    0.04    0.02
   6  10  -9    0.05    0.03
   6  10  -9    0.02    0.01
   6  10  -9    0.04    0.02
   6  10  -9    0.06    0.02
  -6 -10  10   -0.01    0.01
  -6 -10  10    0.01    0.03
  -6 -10  10    0.00    0.02
  -6 -10  10    0.04    0.02
   6  10 -10    0.01    0.03
   6  10 -10    0.03    0.01
   6  10 -10   -0.01    0.02
   6  10 -10    0.02    0.02
  -6 -10  11    0.05    0.02
  -6 -10  11    0.04    0.03
  -6 -10  11    0.09    0.02
   6  10 -11    0.09    0.03
   6  10 -11    0.06    0.02
   6  10 -11    0.10    0.03
   6  10 -11    0.07    0.02
  -6 -10  12    0.20    0.03
  -6 -10  12    0.20    0.04
   6  10 -12    0.14    0.04
   6  10 -12    0.18    0.03
   6  10 -12    0.12    0.03
  -6 -10  13    5.49    0.84
  -6 -10  13    5.78    0.85
  -6 -10  13    5.82    0.84
   6  10 -13    6.30    0.85
   6  10 -13    6.10    0.85
   6  10 -13    6.64    0.84
   6  10 -13    6.00    0.84
  -6 -10  14    0.23    0.04
  -6 -10  14    0.27    0.05
  -6 -10  14    0.30    0.05
   6  10 -14    0.30    0.05
   6  10 -14    0.22    0.04
   6  10 -14    0.34    0.05
   6  10 -14    0.32    0.05
  -6 -10  15    0.11    0.03
  -6 -10  15    0.18    0.03
   6  10 -15    0.10    0.03
   6  10 -15    0.13    0.03
   6  10 -15    0.18    0.03
  -6 -10  16    0.05    0.02
  -6 -10  16    0.03    0.03
  -6 -10  16    0.04    0.02
   6  10 -16    0.08    0.03
   6  10 -16    0.02    0.02
   6  10 -16    0.04    0.02
  -6 -10  17   -0.01    0.02
  -6 -10  17    0.05    0.03
  -6 -10  17    0.03    0.02
   6  10 -17   -0.02    0.03
   6  10 -17    0.01    0.02
   6  10 -17    0.00    0.02
   6  10 -17    0.02    0.02
  -6 -10  18    0.03    0.02
  -6 -10  18    0.02    0.03
  -6 -10  18    0.01    0.02
   6  10 -18   -0.05    0.03
   6  10 -18    0.03    0.02
  -6 -10  19   -0.01    0.03
  -6  -9   1    4.80    0.69
  -6  -9   1    4.71    0.69
  -6  -9   1    4.91    0.68
   6   9  -1    5.14    0.69
   6   9  -1    4.97    0.68
  -6  -9   2    3.05    0.42
  -6  -9   2    2.86    0.41
   6   9  -2    3.04    0.42
   6   9  -2    2.95    0.41
  -6  -9   3    0.60    0.07
  -6  -9   3    0.40    0.07
   6   9  -3    0.59    0.07
   6   9  -3    0.36    0.07
  -6  -9   4    1.04    0.15
  -6  -9   4    1.03    0.15
  -6  -9   4    1.05    0.15
   6   9  -4    1.04    0.15
   6   9  -4    1.09    0.15
   6   9  -4    0.96    0.15
  -6  -9   5    1.16    0.19
  -6  -9   5    1.36    0.19
  -6  -9   5    1.52    0.19
   6   9  -5    1.20    0.19
   6   9  -5    1.37    0.19
   6   9  -5    1.49    0.19
  -6  -9   6    0.29    0.04
  -6  -9   6    0.30    0.05
  -6  -9   6    0.30    0.05
   6   9  -6    0.29    0.04
   6   9  -6    0.26    0.05
   6   9  -6    0.27    0.05
  -6  -9   7    0.14    0.03
  -6  -9   7    0.08    0.03
  -6  -9   7    0.25    0.03
   6   9  -7    0.14    0.03
   6   9  -7    0.23    0.03
  -6  -9   8    0.43    0.07
  -6  -9   8    0.45    0.07
  -6  -9   8    0.51    0.07
  -6  -9   8    0.49    0.07
   6   9  -8    0.44    0.07
   6   9  -8    0.45    0.07
   6   9  -8    0.49    0.07
   6   9  -8    0.47    0.07
  -6  -9   9    0.82    0.13
  -6  -9   9    0.80    0.13
  -6  -9   9    0.96    0.13
  -6  -9   9    0.90    0.13
   6   9  -9    0.89    0.13
   6   9  -9    0.90    0.13
   6   9  -9    0.96    0.13
   6   9  -9    1.03    0.13
  -6  -9  10    0.04    0.02
  -6  -9  10    0.03    0.02
  -6  -9  10    0.02    0.02
   6   9 -10    0.05    0.02
   6   9 -10    0.07    0.02
   6   9 -10    0.03    0.02
   6   9 -10    0.05    0.02
  -6  -9  11    0.28    0.05
  -6  -9  11    0.31    0.05
  -6  -9  11    0.35    0.05
  -6  -9  11    0.35    0.05
   6   9 -11    0.21    0.05
   6   9 -11    0.27    0.05
   6   9 -11    0.35    0.05
   6   9 -11    0.37    0.05
  -6  -9  12    0.12    0.03
  -6  -9  12    0.18    0.04
  -6  -9  12    0.16    0.03
  -6  -9  13   -0.01    0.02
   6   9 -13   -0.03    0.02
   6   9 -13    0.00    0.02
   6   9 -13    0.00    0.02
  -6  -9  14    2.76    0.38
  -6  -9  14    2.62    0.38
  -6  -9  14    2.58    0.38
   6   9 -14    2.82    0.38
   6   9 -14    2.72    0.38
   6   9 -14    2.53    0.38
   6   9 -14    2.82    0.38
  -6  -9  15    0.02    0.02
  -6  -9  15   -0.01    0.03
  -6  -9  15    0.03    0.02
   6   9 -15    0.00    0.03
   6   9 -15    0.05    0.02
   6   9 -15    0.03    0.02
  -6  -9  16    0.07    0.02
  -6  -9  16    0.09    0.03
  -6  -9  16    0.09    0.02
   6   9 -16    0.05    0.03
   6   9 -16    0.04    0.02
   6   9 -16    0.11    0.03
   6   9 -16    0.07    0.03
  -6  -9  17    0.10    0.02
  -6  -9  17    0.06    0.03
  -6  -9  17    0.07    0.03
   6   9 -17    0.08    0.03
   6   9 -17    0.08    0.02
   6   9 -17    0.08    0.03
   6   9 -17    0.06    0.03
  -6  -9  18    0.02    0.02
  -6  -9  18   -0.02    0.03
  -6  -9  18   -0.01    0.02
   6   9 -18   -0.04    0.02
   6   9 -18   -0.01    0.02
   6   9 -18   -0.02    0.02
   6   9 -18    0.04    0.02
  -6  -9  19    0.07    0.03
  -6  -9  19   -0.03    0.03
  -6  -9  19    0.06    0.02
   6   9 -19    0.03    0.02
   6   9 -19    0.11    0.03
  -6  -8   1    0.42    0.06
  -6  -8   1    0.39    0.06
  -6  -8   1    0.37    0.06
  -6  -8   1    0.42    0.06
   6   8  -1    0.40    0.06
   6   8  -1    0.39    0.06
  -6  -8   2    7.56    0.98
  -6  -8   2    6.31    0.97
  -6  -8   2    7.31    0.96
   6   8  -2    6.25    0.97
   6   8  -2    7.14    0.98
   6   8  -2    7.15    0.96
  -6  -8   3    7.36    1.04
  -6  -8   3    7.12    1.04
  -6  -8   3    7.64    1.03
   6   8  -3    7.08    1.03
   6   8  -3    7.32    1.04
   6   8  -3    7.62    1.03
  -6  -8   4    0.77    0.11
  -6  -8   4    0.74    0.11
  -6  -8   4    0.80    0.11
   6   8  -4    0.71    0.11
   6   8  -4    0.71    0.11
   6   8  -4    0.81    0.11
  -6  -8   5    0.24    0.04
  -6  -8   5    0.29    0.04
  -6  -8   5    0.22    0.04
  -6  -8   5    0.31    0.04
   6   8  -5    0.28    0.04
   6   8  -5    0.24    0.04
   6   8  -5    0.25    0.04
   6   8  -5    0.26    0.04
  -6  -8   6    9.28    1.36
  -6  -8   6    9.60    1.36
  -6  -8   6    9.71    1.35
  -6  -8   6   10.31    1.35
   6   8  -6    9.03    1.36
   6   8  -6    9.79    1.37
   6   8  -6   10.11    1.35
   6   8  -6    9.75    1.35
  -6  -8   7    0.04    0.01
  -6  -8   7    0.04    0.02
  -6  -8   7    0.04    0.02
  -6  -8   7    0.07    0.02
   6   8  -7   -0.01    0.02
   6   8  -7    0.02    0.01
   6   8  -7    0.10    0.02
   6   8  -7    0.05    0.02
  -6  -8   8    4.12    0.62
  -6  -8   8    4.48    0.62
  -6  -8   8    4.45    0.62
  -6  -8   8    4.55    0.62
   6   8  -8    4.61    0.62
   6   8  -8    4.55    0.62
   6   8  -8    4.47    0.62
   6   8  -8    4.24    0.62
  -6  -8   9    1.03    0.14
  -6  -8   9    0.99    0.14
  -6  -8   9    0.96    0.14
   6   8  -9    0.96    0.14
   6   8  -9    1.00    0.14
   6   8  -9    1.03    0.14
  -6  -8  10    2.63    0.36
  -6  -8  10    2.60    0.37
  -6  -8  10    2.60    0.36
  -6  -8  10    2.34    0.36
   6   8 -10    2.73    0.37
   6   8 -10    2.56    0.36
   6   8 -10    2.71    0.36
   6   8 -10    2.60    0.36
  -6  -8  11    0.16    0.03
  -6  -8  11    0.15    0.04
  -6  -8  11    0.22    0.04
   6   8 -11    0.16    0.04
   6   8 -11    0.18    0.03
   6   8 -11    0.22    0.04
  -6  -8  12    0.24    0.04
  -6  -8  12    0.17    0.04
  -6  -8  12    0.26    0.04
  -6  -8  12    0.27    0.04
   6   8 -12    0.16    0.04
   6   8 -12    0.21    0.04
   6   8 -12    0.34    0.04
   6   8 -12    0.23    0.04
  -6  -8  13    0.14    0.03
  -6  -8  13    0.10    0.03
  -6  -8  13    0.12    0.03
   6   8 -13    0.15    0.03
   6   8 -13    0.13    0.03
  -6  -8  14    1.51    0.23
  -6  -8  14    1.71    0.23
  -6  -8  14    1.62    0.23
   6   8 -14    1.57    0.23
   6   8 -14    1.73    0.23
   6   8 -14    1.67    0.23
  -6  -8  15    2.02    0.31
  -6  -8  15    2.06    0.31
  -6  -8  15    2.30    0.31
   6   8 -15    1.92    0.31
   6   8 -15    2.02    0.31
   6   8 -15    2.55    0.31
   6   8 -15    2.34    0.31
  -6  -8  16    0.00    0.02
  -6  -8  16   -0.03    0.02
  -6  -8  16    0.02    0.02
   6   8 -16    0.01    0.02
   6   8 -16    0.02    0.02
   6   8 -16    0.02    0.02
  -6  -8  17    0.07    0.03
  -6  -8  17    0.10    0.03
   6   8 -17    0.07    0.03
   6   8 -17    0.04    0.02
   6   8 -17    0.06    0.03
   6   8 -17    0.09    0.03
  -6  -8  18    0.01    0.02
  -6  -8  18    0.01    0.03
   6   8 -18    0.02    0.02
   6   8 -18    0.04    0.02
  -6  -8  19    0.08    0.03
  -6  -8  19    0.07    0.03
  -6  -8  19    0.09    0.03
   6   8 -19    0.07    0.03
   6   8 -19    0.09    0.02
   6   8 -19    0.06    0.03
   6   8 -19    0.11    0.03
  -6  -8  20    0.01    0.02
   6   8 -20    0.02    0.02
  -6  -7   1    1.13    0.17
  -6  -7   1    0.99    0.16
  -6  -7   1    1.26    0.17
   6   7  -1    1.40    0.17
  -6  -7   2    4.17    0.68
  -6  -7   2    5.05    0.68
  -6  -7   2    5.12    0.68
   6   7  -2    4.06    0.68
   6   7  -2    5.98    0.68
   6   7  -2    5.01    0.68
  -6  -7   3    0.34    0.05
  -6  -7   3    0.26    0.05
   6   7  -3    0.37    0.05
   6   7  -3    0.29    0.05
  -6  -7   4    0.35    0.06
  -6  -7   4    0.46    0.06
   6   7  -4    0.31    0.06
   6   7  -4    0.43    0.06
  -6  -7   5    0.33    0.05
  -6  -7   5    0.36    0.05
   6   7  -5    0.33    0.05
   6   7  -5    0.33    0.05
  -6  -7   6    0.40    0.06
  -6  -7   6    0.38    0.06
  -6  -7   6    0.37    0.06
   6   7  -6    0.37    0.06
   6   7  -6    0.38    0.06
   6   7  -6    0.41    0.06
  -6  -7   7    2.25    0.35
  -6  -7   7    2.62    0.35
  -6  -7   7    2.82    0.36
   6   7  -7    2.27    0.35
   6   7  -7    2.68    0.35
   6   7  -7    2.53    0.35
  -6  -7   8    0.21    0.03
  -6  -7   8    0.20    0.03
  -6  -7   8    0.17    0.03
   6   7  -8    0.19    0.03
   6   7  -8    0.18    0.03
   6   7  -8    0.16    0.03
  -6  -7   9    2.27    0.31
  -6  -7   9    2.16    0.30
  -6  -7   9    2.09    0.30
   6   7  -9    2.22    0.31
   6   7  -9    2.11    0.30
   6   7  -9    2.12    0.30
  -6  -7  10    1.66    0.25
  -6  -7  10    1.80    0.25
  -6  -7  10    1.86    0.25
   6   7 -10    1.90    0.25
   6   7 -10    1.74    0.25
   6   7 -10    1.79    0.25
  -6  -7  11    1.28    0.17
  -6  -7  11    1.21    0.17
  -6  -7  11    1.17    0.17
  -6  -7  11    1.18    0.17
   6   7 -11    1.31    0.17
   6   7 -11    1.22    0.17
   6   7 -11    1.15    0.17
   6   7 -11    1.18    0.17
  -6  -7  12    0.81    0.11
  -6  -7  12    0.77    0.11
  -6  -7  12    0.73    0.11
  -6  -7  12    0.62    0.11
   6   7 -12    0.70    0.11
   6   7 -12    0.76    0.11
   6   7 -12    0.69    0.11
   6   7 -12    0.71    0.11
  -6  -7  13    0.11    0.02
  -6  -7  13    0.08    0.02
  -6  -7  13    0.02    0.02
  -6  -7  13    0.05    0.02
   6   7 -13    0.05    0.02
   6   7 -13    0.08    0.02
   6   7 -13    0.04    0.02
   6   7 -13    0.09    0.02
  -6  -7  14    1.33    0.19
  -6  -7  14    1.22    0.19
   6   7 -14    1.34    0.19
   6   7 -14    1.21    0.19
   6   7 -14    1.61    0.19
   6   7 -14    1.34    0.19
  -6  -7  15    5.15    0.69
  -6  -7  15    5.05    0.70
  -6  -7  15    4.83    0.69
   6   7 -15    4.93    0.70
   6   7 -15    5.02    0.69
   6   7 -15    4.87    0.69
   6   7 -15    4.77    0.69
  -6  -7  16    0.48    0.08
  -6  -7  16    0.52    0.08
  -6  -7  16    0.57    0.08
   6   7 -16    0.56    0.08
   6   7 -16    0.48    0.08
   6   7 -16    0.60    0.08
   6   7 -16    0.44    0.08
  -6  -7  17    0.04    0.02
  -6  -7  17    0.02    0.02
  -6  -7  17    0.05    0.02
   6   7 -17    0.04    0.02
   6   7 -17    0.00    0.02
   6   7 -17    0.04    0.02
   6   7 -17    0.01    0.02
  -6  -7  18    0.01    0.02
  -6  -7  18    0.06    0.02
   6   7 -18    0.04    0.02
   6   7 -18    0.08    0.02
   6   7 -18    0.04    0.02
  -6  -7  19    0.04    0.02
  -6  -7  19    0.00    0.02
  -6  -7  19    0.04    0.02
   6   7 -19    0.04    0.02
   6   7 -19    0.03    0.02
   6   7 -19    0.00    0.02
   6   7 -19    0.01    0.02
  -6  -7  20    0.04    0.02
  -6  -7  20    0.09    0.02
  -6  -7  20    0.03    0.02
   6   7 -20    0.04    0.03
  -6  -7  21    0.00    0.02
   6   7 -21    0.00    0.03
  -6  -6   1   11.56    1.51
  -6  -6   1   11.29    1.50
  -6  -6   1   10.04    1.48
  -6  -6   1   11.26    1.48
   6   6  -1   10.50    1.49
   6   6  -1   11.35    1.50
   6   6  -1   10.89    1.48
   6   6  -1    9.92    1.48
  -6  -6   2    0.07    0.02
  -6  -6   2    0.11    0.02
   6   6  -2    0.10    0.02
   6   6  -2    0.12    0.02
   6   6  -2    0.12    0.02
   6   6  -2    0.09    0.02
  -6  -6   3   13.25    1.90
  -6  -6   3   12.15    1.90
  -6  -6   3   14.70    1.89
   6   6  -3   12.00    1.89
   6   6  -3   13.21    1.90
   6   6  -3   15.38    1.89
  -6  -6   4    1.97    0.29
  -6  -6   4    1.89    0.29
  -6  -6   4    2.19    0.29
   6   6  -4    2.15    0.29
   6   6  -4    1.92    0.29
   6   6  -4    2.15    0.29
  -6  -6   5    0.08    0.02
  -6  -6   5    0.21    0.03
   6   6  -5    0.06    0.02
   6   6  -5    0.14    0.02
  -6  -6   6    0.89    0.13
  -6  -6   6    0.86    0.13
   6   6  -6    0.93    0.13
   6   6  -6    0.87    0.13
  -6  -6   7    1.57    0.24
  -6  -6   7    1.82    0.24
   6   6  -7    1.72    0.24
   6   6  -7    1.82    0.24
  -6  -6   8    3.20    0.44
  -6  -6   8    3.60    0.45
  -6  -6   8    2.93    0.44
  -6  -6   8    3.09    0.44
   6   6  -8    3.26    0.45
   6   6  -8    3.08    0.44
   6   6  -8    3.24    0.44
  -6  -6   9    1.65    0.24
  -6  -6   9    1.75    0.25
  -6  -6   9    1.68    0.25
  -6  -6   9    1.76    0.25
   6   6  -9    1.80    0.25
   6   6  -9    1.76    0.25
   6   6  -9    1.76    0.25
   6   6  -9    1.80    0.25
  -6  -6  10    0.29    0.05
  -6  -6  10    0.34    0.05
  -6  -6  10    0.35    0.05
  -6  -6  10    0.35    0.05
   6   6 -10    0.32    0.05
   6   6 -10    0.33    0.05
   6   6 -10    0.37    0.05
   6   6 -10    0.35    0.05
  -6  -6  11    0.03    0.01
  -6  -6  11    0.04    0.02
  -6  -6  11    0.01    0.02
   6   6 -11    0.04    0.02
   6   6 -11    0.00    0.01
   6   6 -11    0.00    0.02
  -6  -6  12    4.92    0.71
  -6  -6  12    5.18    0.72
  -6  -6  12    4.97    0.71
  -6  -6  12    5.23    0.71
   6   6 -12    5.09    0.72
   6   6 -12    5.03    0.72
   6   6 -12    5.21    0.71
   6   6 -12    5.16    0.71
  -6  -6  13    2.82    0.40
  -6  -6  13    2.83    0.41
  -6  -6  13    3.00    0.40
   6   6 -13    2.89    0.41
   6   6 -13    2.70    0.40
   6   6 -13    3.04    0.40
  -6  -6  14    0.58    0.08
  -6  -6  14    0.49    0.08
  -6  -6  14    0.62    0.09
   6   6 -14    0.47    0.08
   6   6 -14    0.50    0.08
   6   6 -14    0.79    0.09
   6   6 -14    0.65    0.09
  -6  -6  15    0.67    0.10
  -6  -6  15    0.58    0.09
   6   6 -15    0.71    0.10
   6   6 -15    0.59    0.10
   6   6 -15    0.64    0.10
  -6  -6  16    2.17    0.30
  -6  -6  16    2.14    0.30
   6   6 -16    2.04    0.30
   6   6 -16    2.20    0.30
  -6  -6  17    0.17    0.03
  -6  -6  17    0.18    0.04
  -6  -6  17    0.25    0.04
   6   6 -17    0.22    0.04
   6   6 -17    0.16    0.03
   6   6 -17    0.18    0.04
   6   6 -17    0.17    0.04
  -6  -6  18    0.09    0.02
  -6  -6  18    0.13    0.03
  -6  -6  18    0.08    0.03
   6   6 -18    0.14    0.03
   6   6 -18    0.08    0.02
   6   6 -18    0.16    0.03
   6   6 -18    0.14    0.03
  -6  -6  19   -0.03    0.02
  -6  -6  19    0.01    0.02
  -6  -6  19    0.01    0.02
   6   6 -19    0.03    0.02
   6   6 -19   -0.03    0.01
   6   6 -19   -0.04    0.02
   6   6 -19    0.01    0.02
  -6  -6  20    0.04    0.02
  -6  -6  20    0.03    0.02
  -6  -6  20    0.02    0.02
   6   6 -20    0.00    0.02
   6   6 -20    0.00    0.02
  -6  -6  21    0.07    0.02
   6   6 -21    0.07    0.03
  -6  -5   1    0.02    0.01
  -6  -5   1    0.02    0.01
  -6  -5   1    0.07    0.02
  -6  -5   1    0.04    0.01
   6   5  -1    0.02    0.01
   6   5  -1    0.02    0.01
   6   5  -1    0.05    0.02
   6   5  -1    0.04    0.02
  -6  -5   2   10.86    1.54
  -6  -5   2    9.93    1.53
  -6  -5   2   11.61    1.52
  -6  -5   2   11.65    1.52
   6   5  -2   10.12    1.53
   6   5  -2   10.14    1.53
   6   5  -2   11.14    1.52
   6   5  -2   11.44    1.52
  -6  -5   3    1.40    0.21
  -6  -5   3    1.43    0.21
   6   5  -3    1.59    0.21
   6   5  -3    1.93    0.21
   6   5  -3    1.25    0.21
   6   5  -3    1.43    0.21
  -6  -5   4    0.08    0.01
  -6  -5   4    0.05    0.02
  -6  -5   4    0.04    0.02
  -6  -5   4    0.05    0.02
   6   5  -4    0.06    0.02
   6   5  -4    0.07    0.01
   6   5  -4    0.06    0.02
   6   5  -4    0.07    0.02
  -6  -5   5    0.07    0.01
  -6  -5   5    0.03    0.01
   6   5  -5    0.07    0.02
   6   5  -5    0.08    0.01
  -6  -5   6    3.22    0.46
  -6  -5   6    3.29    0.46
  -6  -5   6    3.30    0.46
   6   5  -6    3.42    0.46
   6   5  -6    3.28    0.46
   6   5  -6    3.28    0.46
  -6  -5   7    0.34    0.05
  -6  -5   7    0.33    0.05
  -6  -5   7    0.27    0.05
   6   5  -7    0.29    0.05
   6   5  -7    0.37    0.05
   6   5  -7    0.32    0.05
  -6  -5   8    8.88    1.31
  -6  -5   8    9.69    1.32
  -6  -5   8    9.20    1.30
   6   5  -8    9.70    1.32
   6   5  -8    9.58    1.32
   6   5  -8    9.55    1.31
  -6  -5   9   13.13    1.97
  -6  -5   9   14.09    1.98
  -6  -5   9   13.94    1.96
  -6  -5   9   15.11    1.96
   6   5  -9   13.55    1.98
   6   5  -9   13.32    1.98
   6   5  -9   14.79    1.96
   6   5  -9   14.37    1.96
  -6  -5  10    0.50    0.07
  -6  -5  10    0.41    0.07
  -6  -5  10    0.52    0.07
  -6  -5  10    0.54    0.07
   6   5 -10    0.41    0.07
   6   5 -10    0.46    0.07
   6   5 -10    0.48    0.07
   6   5 -10    0.47    0.07
  -6  -5  11    7.89    1.14
  -6  -5  11    8.07    1.14
  -6  -5  11    7.73    1.13
  -6  -5  11    8.29    1.13
   6   5 -11    8.20    1.14
   6   5 -11    8.48    1.14
   6   5 -11    8.42    1.13
   6   5 -11    8.10    1.13
  -6  -5  12    1.77    0.24
  -6  -5  12    1.86    0.24
  -6  -5  12    1.53    0.24
  -6  -5  12    1.50    0.24
   6   5 -12    1.96    0.24
   6   5 -12    1.78    0.24
   6   5 -12    1.59    0.24
   6   5 -12    1.65    0.24
  -6  -5  13    0.77    0.12
  -6  -5  13    0.73    0.12
  -6  -5  13    1.11    0.12
  -6  -5  13    1.14    0.13
   6   5 -13    0.68    0.12
   6   5 -13    0.76    0.12
   6   5 -13    1.08    0.12
   6   5 -13    0.92    0.12
  -6  -5  14    0.59    0.09
  -6  -5  14    0.63    0.09
  -6  -5  14    0.65    0.09
  -6  -5  14    0.67    0.09
   6   5 -14    0.55    0.09
   6   5 -14    0.57    0.09
   6   5 -14    0.54    0.09
   6   5 -14    0.62    0.09
  -6  -5  15    1.01    0.14
   6   5 -15    1.02    0.14
   6   5 -15    1.03    0.14
   6   5 -15    0.83    0.14
  -6  -5  16    2.01    0.28
  -6  -5  16    2.09    0.29
  -6  -5  16    1.85    0.28
   6   5 -16    1.94    0.28
   6   5 -16    2.08    0.28
   6   5 -16    2.04    0.28
  -6  -5  17    0.97    0.14
  -6  -5  17    0.93    0.14
   6   5 -17    0.97    0.14
   6   5 -17    0.88    0.14
   6   5 -17    1.09    0.14
   6   5 -17    1.05    0.14
  -6  -5  18    0.15    0.03
  -6  -5  18    0.16    0.03
  -6  -5  18    0.17    0.03
   6   5 -18    0.19    0.03
   6   5 -18    0.17    0.03
   6   5 -18    0.20    0.04
   6   5 -18    0.18    0.04
  -6  -5  19    0.07    0.02
  -6  -5  19    0.06    0.02
  -6  -5  19    0.07    0.02
   6   5 -19    0.05    0.02
   6   5 -19    0.05    0.02
   6   5 -19    0.08    0.03
   6   5 -19    0.03    0.02
  -6  -5  20    0.03    0.02
  -6  -5  20    0.00    0.02
   6   5 -20    0.01    0.02
   6   5 -20    0.01    0.01
   6   5 -20    0.05    0.02
   6   5 -20    0.01    0.02
  -6  -5  21    0.04    0.02
   6   5 -21    0.02    0.02
  -6  -4   1   17.39    2.42
  -6  -4   1   17.16    2.42
  -6  -4   1   17.68    2.40
  -6  -4   1   17.14    2.40
   6   4  -1   16.92    2.42
   6   4  -1   17.66    2.42
   6   4  -1   17.10    2.39
   6   4  -1   17.44    2.40
  -6  -4   2    1.10    0.16
  -6  -4   2    1.08    0.16
  -6  -4   2    1.26    0.17
  -6  -4   2    1.17    0.16
   6   4  -2    1.20    0.16
   6   4  -2    1.21    0.16
  -6  -4   3    1.02    0.12
  -6  -4   3    0.89    0.12
   6   4  -3    0.70    0.11
   6   4  -3    0.64    0.11
   6   4  -3    1.01    0.12
   6   4  -3    0.92    0.12
  -6  -4   4   13.83    1.90
  -6  -4   4   13.27    1.91
  -6  -4   4   13.54    1.88
  -6  -4   4   13.71    1.88
   6   4  -4   13.35    1.90
   6   4  -4   15.09    1.91
   6   4  -4   13.04    1.88
   6   4  -4   13.62    1.88
  -6  -4   5    1.16    0.16
  -6  -4   5    1.09    0.16
  -6  -4   5    1.24    0.16
  -6  -4   5    1.19    0.16
   6   4  -5    1.17    0.16
   6   4  -5    1.17    0.16
   6   4  -5    1.15    0.16
   6   4  -5    1.08    0.16
  -6  -4   6    1.06    0.15
   6   4  -6    1.05    0.15
   6   4  -6    1.03    0.15
  -6  -4   7   17.04    2.17
  -6  -4   7   14.41    2.13
   6   4  -7   16.70    2.16
   6   4  -7   15.16    2.13
  -6  -4   8   10.02    1.41
  -6  -4   8   10.01    1.40
   6   4  -8   10.36    1.41
   6   4  -8   10.02    1.40
  -6  -4   9   14.26    2.04
  -6  -4   9   15.08    2.02
   6   4  -9   14.63    2.05
   6   4  -9   14.28    2.02
  -6  -4  10    0.06    0.01
  -6  -4  10    0.05    0.02
  -6  -4  10    0.03    0.02
   6   4 -10    0.06    0.01
   6   4 -10    0.05    0.02
   6   4 -10    0.03    0.02
  -6  -4  11   -0.01    0.01
  -6  -4  11    0.01    0.01
  -6  -4  11    0.00    0.02
   6   4 -11    0.02    0.01
   6   4 -11    0.03    0.02
   6   4 -11    0.03    0.02
  -6  -4  12    2.15    0.33
  -6  -4  12    2.40    0.33
  -6  -4  12    2.36    0.33
   6   4 -12    2.29    0.33
   6   4 -12    2.47    0.33
  -6  -4  13    2.31    0.33
  -6  -4  13    2.59    0.34
  -6  -4  13    2.34    0.33
  -6  -4  13    2.37    0.34
   6   4 -13    2.58    0.34
   6   4 -13    2.27    0.33
   6   4 -13    2.28    0.33
   6   4 -13    2.50    0.34
  -6  -4  14    1.59    0.22
  -6  -4  14    1.45    0.22
  -6  -4  14    1.55    0.22
   6   4 -14    1.63    0.22
   6   4 -14    1.47    0.22
   6   4 -14    1.59    0.22
  -6  -4  15    0.94    0.12
  -6  -4  15    0.82    0.12
  -6  -4  15    0.79    0.12
  -6  -4  15    0.71    0.12
   6   4 -15    1.01    0.12
   6   4 -15    0.85    0.12
   6   4 -15    0.70    0.12
   6   4 -15    0.83    0.12
  -6  -4  16    1.49    0.23
  -6  -4  16    1.53    0.23
   6   4 -16    1.59    0.23
   6   4 -16    1.61    0.23
   6   4 -16    1.78    0.23
   6   4 -16    1.89    0.23
  -6  -4  17    5.53    0.78
  -6  -4  17    5.42    0.77
  -6  -4  17    5.56    0.77
   6   4 -17    5.79    0.78
   6   4 -17    5.10    0.77
   6   4 -17    5.34    0.77
   6   4 -17    5.98    0.77
  -6  -4  18    0.63    0.09
  -6  -4  18    0.54    0.09
  -6  -4  18    0.72    0.09
   6   4 -18    0.61    0.09
   6   4 -18    0.67    0.09
   6   4 -18    0.68    0.10
  -6  -4  19    0.00    0.01
  -6  -4  19   -0.03    0.01
  -6  -4  19    0.01    0.02
   6   4 -19    0.02    0.01
   6   4 -19    0.04    0.01
   6   4 -19    0.03    0.02
   6   4 -19    0.02    0.02
  -6  -4  20    0.02    0.01
  -6  -4  20    0.00    0.01
   6   4 -20    0.02    0.01
   6   4 -20    0.03    0.01
   6   4 -20    0.00    0.02
   6   4 -20    0.01    0.02
  -6  -4  21    0.06    0.02
   6   4 -21    0.08    0.03
  -6  -4  22    0.04    0.02
   6   4 -22   -0.02    0.02
  -6  -3   1   12.15    1.54
  -6  -3   1   11.75    1.53
  -6  -3   1   10.25    1.51
   6   3  -1   11.04    1.52
   6   3  -1   12.11    1.53
   6   3  -1   10.17    1.51
  -6  -3   2    1.57    0.22
  -6  -3   2    1.59    0.22
  -6  -3   2    1.47    0.22
   6   3  -2    1.55    0.22
   6   3  -2    1.62    0.22
   6   3  -2    1.62    0.22
  -6  -3   3    7.17    0.99
  -6  -3   3    6.84    0.99
  -6  -3   3    7.02    0.98
  -6  -3   3    7.05    0.98
   6   3  -3    6.74    0.99
   6   3  -3    7.61    1.00
   6   3  -3    7.06    0.98
   6   3  -3    7.32    0.99
  -6  -3   4    3.14    0.45
  -6  -3   4    3.12    0.45
  -6  -3   4    3.22    0.45
  -6  -3   4    3.27    0.45
   6   3  -4    3.11    0.45
   6   3  -4    3.15    0.45
   6   3  -4    3.32    0.45
   6   3  -4    3.36    0.45
  -6  -3   5    1.19    0.18
  -6  -3   5    1.32    0.18
  -6  -3   5    1.35    0.18
  -6  -3   5    1.23    0.18
   6   3  -5    1.32    0.18
   6   3  -5    1.38    0.18
   6   3  -5    1.18    0.18
   6   3  -5    1.32    0.18
  -6  -3   6    5.32    0.76
  -6  -3   6    5.20    0.75
   6   3  -6    5.73    0.76
   6   3  -6    5.49    0.75
  -6  -3   7    0.43    0.05
  -6  -3   7    0.44    0.05
  -6  -3   7    0.28    0.06
   6   3  -7    0.22    0.06
   6   3  -7    0.30    0.06
  -6  -3   8    0.03    0.02
   6   3  -8    0.02    0.02
  -6  -3   9    2.74    0.38
   6   3  -9    2.75    0.38
  -6  -3  10    4.85    0.67
   6   3 -10    4.77    0.67
  -6  -3  11    1.82    0.26
  -6  -3  11    1.80    0.26
   6   3 -11    1.92    0.26
   6   3 -11    1.75    0.26
  -6  -3  12    0.59    0.09
  -6  -3  12    0.70    0.10
   6   3 -12    0.62    0.09
   6   3 -12    0.66    0.09
  -6  -3  13    0.15    0.03
  -6  -3  13    0.17    0.03
   6   3 -13    0.13    0.03
   6   3 -13    0.17    0.03
  -6  -3  14    0.44    0.07
  -6  -3  14    0.65    0.08
   6   3 -14    0.62    0.08
  -6  -3  15    0.16    0.02
  -6  -3  15    0.13    0.02
  -6  -3  15    0.14    0.03
  -6  -3  15    0.21    0.03
   6   3 -15    0.13    0.02
   6   3 -15    0.19    0.03
   6   3 -15    0.21    0.03
  -6  -3  16    0.26    0.04
  -6  -3  16    0.27    0.04
  -6  -3  16    0.39    0.05
   6   3 -16    0.48    0.05
   6   3 -16    0.38    0.05
  -6  -3  17    0.23    0.03
  -6  -3  17    0.26    0.03
  -6  -3  17    0.16    0.04
   6   3 -17    0.15    0.04
   6   3 -17    0.23    0.04
  -6  -3  18    0.67    0.10
  -6  -3  18    0.81    0.11
  -6  -3  18    0.92    0.11
   6   3 -18    0.75    0.10
   6   3 -18    0.67    0.10
   6   3 -18    0.70    0.11
  -6  -3  19    0.24    0.04
  -6  -3  19    0.23    0.04
  -6  -3  19    0.22    0.04
   6   3 -19    0.24    0.04
   6   3 -19    0.30    0.05
  -6  -3  20    0.01    0.01
  -6  -3  20    0.02    0.01
   6   3 -20    0.02    0.02
  -6  -3  21    0.00    0.02
   6   3 -21    0.01    0.02
  -6  -3  22    0.01    0.02
   6   3 -22    0.02    0.02
  -6  -2   1    0.32    0.04
  -6  -2   1    0.25    0.04
  -6  -2   1    0.26    0.04
   6   2  -1    0.32    0.04
   6   2  -1    0.21    0.04
   6   2  -1    0.26    0.04
  -6  -2   2    8.61    1.18
  -6  -2   2    8.70    1.18
  -6  -2   2    8.24    1.17
   6   2  -2    7.82    1.17
   6   2  -2    8.66    1.18
   6   2  -2    8.62    1.17
  -6  -2   3    1.77    0.27
  -6  -2   3    2.02    0.27
  -6  -2   3    1.84    0.27
   6   2  -3    1.78    0.27
   6   2  -3    2.06    0.27
   6   2  -3    1.95    0.27
  -6  -2   4    9.97    1.40
  -6  -2   4   10.18    1.40
   6   2  -4   10.34    1.40
   6   2  -4    9.97    1.40
  -6  -2   5    3.18    0.45
  -6  -2   5    3.21    0.45
   6   2  -5    3.26    0.45
   6   2  -5    3.18    0.45
  -6  -2   6    0.78    0.12
  -6  -2   6    0.84    0.12
   6   2  -6    0.87    0.12
   6   2  -6    0.79    0.12
  -6  -2   7    0.65    0.09
  -6  -2   7    0.66    0.10
   6   2  -7    0.71    0.10
   6   2  -7    0.59    0.09
  -6  -2   8    0.48    0.08
  -6  -2   8    0.53    0.08
   6   2  -8    0.55    0.08
   6   2  -8    0.53    0.08
  -6  -2   9    1.12    0.16
   6   2  -9    1.08    0.16
  -6  -2  10   12.66    1.77
   6   2 -10   12.88    1.77
  -6  -2  11    6.62    0.92
   6   2 -11    6.66    0.92
  -6  -2  12    1.81    0.25
  -6  -2  12    1.82    0.26
   6   2 -12    1.79    0.26
   6   2 -12    1.78    0.25
  -6  -2  13    1.09    0.15
  -6  -2  13    1.07    0.15
   6   2 -13    1.08    0.15
   6   2 -13    1.04    0.15
  -6  -2  14    0.96    0.13
  -6  -2  14    0.84    0.13
   6   2 -14    0.91    0.13
  -6  -2  15    0.01    0.02
  -6  -2  15    0.04    0.02
   6   2 -15    0.00    0.02
   6   2 -15    0.01    0.02
  -6  -2  16    0.06    0.02
   6   2 -16    0.07    0.02
   6   2 -16    0.11    0.02
  -6  -2  17    0.65    0.10
   6   2 -17    0.88    0.11
   6   2 -17    0.69    0.11
  -6  -2  18    5.96    0.88
   6   2 -18    6.85    0.89
  -6  -2  19    0.16    0.03
  -6  -2  21    0.03    0.02
   6   2 -21    0.06    0.02
  -6  -2  22    0.00    0.02
   6   2 -22    0.01    0.02
  -6  -1   1    5.52    0.66
  -6  -1   1    5.33    0.66
  -6  -1   1    4.29    0.65
  -6  -1   1    4.40    0.65
   6   1  -1    5.28    0.66
   6   1  -1    5.29    0.66
   6   1  -1    4.35    0.65
   6   1  -1    4.59    0.65
  -6  -1   2    2.86    0.40
  -6  -1   2    2.76    0.40
  -6  -1   2    2.76    0.40
   6   1  -2    2.98    0.40
   6   1  -2    3.03    0.40
   6   1  -2    2.86    0.40
  -6  -1   3    3.91    0.56
  -6  -1   3    4.03    0.56
   6   1  -3    4.25    0.56
   6   1  -3    4.03    0.56
  -6  -1   4    2.40    0.34
  -6  -1   4    2.39    0.34
   6   1  -4    2.67    0.34
   6   1  -4    2.25    0.34
  -6  -1   5    1.99    0.28
  -6  -1   5    1.99    0.28
   6   1  -5    2.13    0.28
   6   1  -5    1.93    0.28
  -6  -1   6    0.99    0.14
  -6  -1   6    1.05    0.15
   6   1  -6    1.07    0.14
   6   1  -6    0.95    0.14
  -6  -1   7    0.68    0.10
  -6  -1   7    0.66    0.10
   6   1  -7    0.71    0.10
   6   1  -7    0.66    0.10
  -6  -1   8    5.79    0.82
  -6  -1   8    5.89    0.83
   6   1  -8    6.37    0.83
   6   1  -8    5.80    0.82
  -6  -1   9    0.13    0.03
   6   1  -9    0.12    0.03
  -6  -1  10    1.39    0.20
   6   1 -10    1.45    0.20
  -6  -1  11    1.64    0.24
   6   1 -11    1.76    0.24
  -6  -1  12    0.64    0.09
   6   1 -12    0.65    0.09
  -6  -1  13    0.09    0.02
  -6  -1  13    0.08    0.02
   6   1 -13    0.07    0.02
   6   1 -13    0.08    0.02
  -6  -1  14    0.08    0.02
   6   1 -14    0.05    0.02
  -6  -1  15    0.09    0.02
  -6  -1  15    0.13    0.03
   6   1 -15    0.04    0.02
   6   1 -15    0.07    0.02
  -6  -1  16    0.07    0.02
   6   1 -16    0.04    0.02
   6   1 -16    0.08    0.02
  -6  -1  17    1.24    0.18
   6   1 -17    1.27    0.18
   6   1 -17    1.35    0.18
  -6  -1  18    0.11    0.03
   6   1 -18    0.15    0.03
  -6  -1  19    2.83    0.41
   6   1 -19    2.90    0.42
   6   1 -19    3.17    0.42
  -6  -1  20    0.50    0.08
   6   1 -20    0.54    0.08
  -6  -1  21    0.01    0.02
   6   1 -21    0.09    0.02
  -6   0   1    1.44    0.19
  -6   0   1    1.23    0.18
  -6   0   1    1.38    0.19
   6   0  -1    1.29    0.18
   6   0  -1    1.28    0.18
   6   0  -1    1.31    0.18
  -6   0   2    8.53    1.13
  -6   0   2    7.72    1.12
  -6   0   2    8.38    1.12
   6   0  -2    8.31    1.13
   6   0  -2    7.32    1.12
  -6   0   3    4.85    0.53
  -6   0   3    4.27    0.53
  -6   0   3    3.56    0.52
  -6   0   3    3.50    0.52
   6   0  -3    3.67    0.52
   6   0  -3    3.61    0.52
  -6   0   4    9.96    1.39
  -6   0   4   10.14    1.40
   6   0  -4   10.29    1.40
   6   0  -4    9.89    1.39
  -6   0   5    7.32    1.01
  -6   0   5    7.32    1.01
   6   0  -5    7.33    1.01
   6   0  -5    7.13    1.01
  -6   0   6    0.15    0.03
  -6   0   6    0.15    0.03
   6   0  -6    0.14    0.03
   6   0  -6    0.14    0.03
  -6   0   7    0.00    0.01
  -6   0   7    0.02    0.02
   6   0  -7    0.02    0.02
   6   0  -7    0.01    0.01
  -6   0   8    0.05    0.02
  -6   0   8    0.08    0.02
   6   0  -8    0.10    0.02
   6   0  -8    0.05    0.02
  -6   0   9    2.06    0.30
  -6   0   9    2.08    0.30
   6   0  -9    2.28    0.30
   6   0  -9    2.10    0.30
  -6   0  10    0.29    0.04
  -6   0  10    0.24    0.04
   6   0 -10    0.28    0.05
   6   0 -10    0.25    0.04
  -6   0  11   12.18    1.74
  -6   0  11   12.71    1.75
   6   0 -11   12.88    1.74
  -6   0  13    0.02    0.01
   6   0 -13    0.02    0.02
  -6   0  14    0.03    0.02
  -6   0  14    0.06    0.02
   6   0 -14    0.03    0.02
   6   0 -14    0.03    0.02
  -6   0  15    0.26    0.04
  -6   0  15    0.19    0.04
   6   0 -15    0.19    0.04
   6   0 -15    0.20    0.04
  -6   0  16    0.10    0.02
   6   0 -16    0.14    0.03
   6   0 -16    0.10    0.03
  -6   0  17    0.36    0.06
  -6   0  18    0.03    0.02
   6   0 -18   -0.01    0.02
   6   0 -18   -0.01    0.02
  -6   0  19    0.35    0.06
   6   0 -19    0.32    0.06
   6   0 -19    0.39    0.06
  -6   0  20    0.01    0.02
   6   0 -20    0.04    0.02
   6   0 -20   -0.02    0.02
  -6   0  21    0.12    0.03
   6   0 -21    0.12    0.03
  -6   1   1    5.65    0.79
  -6   1   1    5.31    0.79
  -6   1   1    5.65    0.78
  -6   1   1    5.80    0.78
   6  -1  -1    5.56    0.79
   6  -1  -1    5.96    0.79
   6  -1  -1    5.62    0.78
   6  -1  -1    5.55    0.78
  -6   1   2    0.00    0.01
  -6   1   2    0.01    0.01
   6  -1  -2    0.00    0.01
   6  -1  -2    0.02    0.01
   6  -1  -2    0.00    0.01
  -6   1   3    4.32    0.60
  -6   1   3    3.99    0.60
  -6   1   3    4.26    0.59
  -6   1   3    4.45    0.59
   6  -1  -3    4.04    0.60
   6  -1  -3    4.36    0.60
   6  -1  -3    4.42    0.59
  -6   1   4    9.91    1.30
  -6   1   4    9.22    1.30
  -6   1   4    8.90    1.29
  -6   1   4    9.48    1.29
   6  -1  -4    9.34    1.29
   6  -1  -4    9.25    1.29
  -6   1   5    3.56    0.51
  -6   1   5    3.78    0.51
   6  -1  -5    3.73    0.51
   6  -1  -5    3.72    0.51
  -6   1   6    1.01    0.15
   6  -1  -6    1.03    0.15
  -6   1   7    5.40    0.76
  -6   1   7    5.35    0.76
   6  -1  -7    5.39    0.76
   6  -1  -7    5.75    0.76
  -6   1   8    0.21    0.03
  -6   1   8    0.25    0.04
   6  -1  -8    0.22    0.04
   6  -1  -8    0.17    0.03
  -6   1   9    4.53    0.62
  -6   1   9    4.33    0.62
   6  -1  -9    4.34    0.62
   6  -1  -9    4.50    0.62
  -6   1  10    0.08    0.02
  -6   1  10    0.05    0.02
   6  -1 -10    0.10    0.03
   6  -1 -10    0.09    0.02
  -6   1  11    4.12    0.58
  -6   1  11    4.19    0.58
   6  -1 -11    4.03    0.58
   6  -1 -11    4.30    0.58
  -6   1  12    7.62    1.06
  -6   1  12    7.79    1.06
   6  -1 -12    7.29    1.06
   6  -1 -12    7.80    1.06
  -6   1  13    1.73    0.25
   6  -1 -13    1.82    0.25
  -6   1  14    0.69    0.10
   6  -1 -14    0.65    0.10
  -6   1  15    2.99    0.41
   6  -1 -15    2.91    0.41
   6  -1 -16    1.39    0.20
  -6   1  17    0.01    0.02
   6  -1 -17    0.01    0.02
  -6   1  18    0.24    0.04
   6  -1 -18    0.24    0.05
   6  -1 -18    0.27    0.04
   6  -1 -19    1.20    0.17
  -6   1  20    3.03    0.45
   6  -1 -20    3.52    0.46
  -6   1  21    0.12    0.03
   6  -1 -21    0.08    0.03
  -6   2   1    5.41    0.73
  -6   2   1    5.02    0.73
  -6   2   1    5.45    0.72
   6  -2  -1    4.66    0.73
   6  -2  -1    5.36    0.73
   6  -2  -1    5.30    0.72
  -6   2   2    1.97    0.28
  -6   2   2    1.85    0.28
   6  -2  -2    1.88    0.28
   6  -2  -2    2.15    0.28
   6  -2  -2    1.95    0.28
   6  -2  -2    2.07    0.28
  -6   2   3    1.42    0.21
  -6   2   3    1.54    0.21
  -6   2   3    1.65    0.21
  -6   2   3    1.55    0.21
   6  -2  -3    1.48    0.21
   6  -2  -3    1.44    0.21
   6  -2  -3    1.45    0.21
  -6   2   4    3.15    0.42
  -6   2   4    2.99    0.42
   6  -2  -4    3.06    0.43
   6  -2  -4    2.96    0.43
   6  -2  -4    2.99    0.42
   6  -2  -4    3.00    0.42
  -6   2   5    1.51    0.21
  -6   2   5    1.51    0.21
  -6   2   5    1.56    0.21
  -6   2   5    1.54    0.21
   6  -2  -5    1.40    0.21
   6  -2  -5    1.36    0.21
   6  -2  -5    1.56    0.21
   6  -2  -5    1.51    0.21
  -6   2   6    0.03    0.01
  -6   2   6    0.05    0.01
  -6   2   6    0.02    0.02
   6  -2  -6    0.04    0.01
   6  -2  -6    0.01    0.01
   6  -2  -6    0.03    0.02
   6  -2  -6    0.03    0.01
  -6   2   7    1.58    0.23
  -6   2   7    1.76    0.23
  -6   2   8    3.61    0.47
  -6   2   8    3.12    0.47
   6  -2  -8    3.34    0.47
   6  -2  -8    3.42    0.47
  -6   2   9    0.02    0.01
  -6   2   9   -0.02    0.02
   6  -2  -9   -0.01    0.02
   6  -2  -9    0.03    0.01
  -6   2  10    0.45    0.06
  -6   2  10    0.35    0.06
   6  -2 -10    0.37    0.06
   6  -2 -10    0.42    0.06
  -6   2  11    0.17    0.04
   6  -2 -11    0.20    0.04
  -6   2  12    0.95    0.14
  -6   2  12    0.99    0.14
   6  -2 -12    0.99    0.14
   6  -2 -12    0.96    0.14
  -6   2  13    5.23    0.76
  -6   2  13    5.46    0.76
   6  -2 -13    5.80    0.76
   6  -2 -13    5.47    0.76
  -6   2  14    1.73    0.25
   6  -2 -14    1.91    0.26
  -6   2  15    0.15    0.03
   6  -2 -15    0.16    0.03
  -6   2  16    0.22    0.04
   6  -2 -16    0.25    0.04
  -6   2  17    1.47    0.21
  -6   2  18    0.30    0.05
   6  -2 -18    0.23    0.05
   6  -2 -18    0.34    0.05
  -6   2  19    0.33    0.05
   6  -2 -19    0.26    0.05
   6  -2 -19    0.34    0.05
  -6   2  20    0.28    0.05
   6  -2 -20    0.27    0.05
  -6   3   1    2.87    0.41
  -6   3   1    2.48    0.40
  -6   3   1    3.21    0.40
  -6   3   1    2.83    0.40
   6  -3  -1    2.70    0.40
   6  -3  -1    2.67    0.41
   6  -3  -1    3.20    0.40
   6  -3  -1    3.06    0.40
  -6   3   2    0.76    0.12
  -6   3   2    0.80    0.12
  -6   3   2    0.88    0.12
  -6   3   2    0.92    0.12
   6  -3  -2    0.78    0.12
   6  -3  -2    0.96    0.12
   6  -3  -2    0.85    0.12
   6  -3  -2    0.98    0.12
  -6   3   3    0.07    0.02
  -6   3   3    0.07    0.01
  -6   3   3    0.09    0.02
  -6   3   3    0.06    0.02
   6  -3  -3    0.08    0.02
   6  -3  -3    0.09    0.02
   6  -3  -3    0.10    0.02
   6  -3  -3    0.09    0.02
  -6   3   4    1.44    0.20
  -6   3   4    1.31    0.20
  -6   3   4    1.42    0.20
  -6   3   4    1.48    0.20
   6  -3  -4    1.34    0.20
   6  -3  -4    1.35    0.20
   6  -3  -4    1.39    0.20
   6  -3  -4    1.44    0.20
  -6   3   5    3.02    0.44
  -6   3   5    3.19    0.45
  -6   3   5    3.48    0.44
  -6   3   5    3.13    0.44
   6  -3  -5    2.94    0.44
   6  -3  -5    3.04    0.44
   6  -3  -5    3.31    0.44
  -6   3   6    1.42    0.20
  -6   3   6    1.44    0.20
  -6   3   6    1.25    0.20
   6  -3  -6    1.46    0.20
  -6   3   7    2.15    0.32
  -6   3   7    2.18    0.31
  -6   3   7    2.45    0.31
   6  -3  -7    2.14    0.31
   6  -3  -7    2.06    0.31
   6  -3  -7    2.43    0.31
  -6   3   8    2.85    0.42
  -6   3   8    2.84    0.42
  -6   3   8    3.12    0.42
  -6   3   8    3.12    0.42
   6  -3  -8    2.88    0.42
   6  -3  -8    2.89    0.42
   6  -3  -8    3.03    0.42
   6  -3  -8    3.21    0.42
  -6   3   9    0.18    0.03
  -6   3   9    0.17    0.03
  -6   3   9    0.30    0.03
  -6   3   9    0.27    0.04
   6  -3  -9    0.16    0.03
   6  -3  -9    0.34    0.04
   6  -3  -9    0.26    0.03
  -6   3  10    1.29    0.17
  -6   3  10    1.15    0.18
   6  -3 -10    1.26    0.18
   6  -3 -10    1.23    0.17
  -6   3  11    0.14    0.03
  -6   3  11    0.15    0.03
   6  -3 -11    0.21    0.03
   6  -3 -11    0.16    0.03
  -6   3  12    0.16    0.03
   6  -3 -12    0.12    0.03
  -6   3  13    9.34    1.30
  -6   3  13    9.08    1.31
   6  -3 -13    9.20    1.31
   6  -3 -13    9.97    1.31
   6  -3 -14    7.88    1.10
  -6   3  15    4.20    0.60
   6  -3 -15    4.39    0.60
  -6   3  16    1.23    0.18
   6  -3 -16    1.35    0.18
  -6   3  17   -0.02    0.01
   6  -3 -17    0.02    0.02
   6  -3 -18    0.03    0.02
  -6   3  19    0.22    0.04
   6  -3 -19    0.22    0.04
  -6   3  20    0.03    0.02
   6  -3 -20    0.03    0.02
  -6   4   1    1.06    0.14
  -6   4   1    0.97    0.14
  -6   4   1    0.98    0.14
  -6   4   1    0.98    0.14
   6  -4  -1    0.98    0.14
   6  -4  -1    1.08    0.14
   6  -4  -1    1.02    0.14
   6  -4  -1    0.96    0.14
  -6   4   2    5.91    0.83
  -6   4   2    5.43    0.82
  -6   4   2    6.36    0.82
  -6   4   2    6.09    0.82
   6  -4  -2    5.60    0.82
   6  -4  -2    5.61    0.82
  -6   4   3    8.50    1.24
  -6   4   3    8.90    1.23
  -6   4   3    8.92    1.23
   6  -4  -3    9.12    1.24
   6  -4  -3    8.80    1.23
   6  -4  -3    8.93    1.23
  -6   4   4    0.06    0.02
  -6   4   4    0.04    0.01
  -6   4   4    0.07    0.02
   6  -4  -4    0.06    0.01
   6  -4  -4    0.04    0.02
   6  -4  -4    0.05    0.02
  -6   4   5    0.80    0.11
  -6   4   5    0.75    0.10
  -6   4   5    0.64    0.10
  -6   4   5    0.76    0.11
   6  -4  -5    0.71    0.10
   6  -4  -5    0.74    0.10
   6  -4  -5    0.78    0.11
   6  -4  -5    0.70    0.10
  -6   4   6    1.10    0.16
  -6   4   6    1.12    0.16
  -6   4   6    1.15    0.16
   6  -4  -6    1.10    0.16
   6  -4  -6    1.05    0.16
   6  -4  -6    1.11    0.16
  -6   4   7    1.09    0.16
  -6   4   7    1.06    0.16
  -6   4   7    1.23    0.16
  -6   4   7    1.13    0.16
   6  -4  -7    1.06    0.16
   6  -4  -7    1.04    0.16
   6  -4  -7    1.13    0.16
   6  -4  -7    1.13    0.16
  -6   4   8    0.04    0.02
  -6   4   8    0.08    0.01
  -6   4   8    0.07    0.02
  -6   4   8    0.06    0.02
   6  -4  -8    0.08    0.01
   6  -4  -8    0.07    0.02
  -6   4   9    0.05    0.02
  -6   4   9    0.05    0.01
  -6   4   9    0.05    0.02
  -6   4   9    0.03    0.02
   6  -4  -9    0.02    0.01
   6  -4  -9    0.08    0.02
   6  -4  -9    0.05    0.02
   6  -4  -9    0.05    0.02
  -6   4  10    0.03    0.02
  -6   4  10    0.05    0.01
  -6   4  10    0.06    0.02
  -6   4  10    0.03    0.02
   6  -4 -10    0.05    0.01
   6  -4 -10    0.04    0.01
   6  -4 -10    0.04    0.02
   6  -4 -10    0.05    0.02
  -6   4  11    0.13    0.03
  -6   4  11    0.21    0.03
   6  -4 -11    0.13    0.03
   6  -4 -11    0.20    0.04
   6  -4 -11    0.22    0.03
  -6   4  12    3.74    0.57
  -6   4  12    4.33    0.57
  -6   4  12    4.11    0.57
   6  -4 -12    3.50    0.57
   6  -4 -12    3.78    0.57
   6  -4 -12    4.60    0.57
   6  -4 -12    4.34    0.57
  -6   4  13    0.50    0.07
  -6   4  13    0.39    0.07
   6  -4 -13    0.50    0.07
  -6   4  14    9.28    1.29
  -6   4  14    9.54    1.30
   6  -4 -14    8.52    1.30
   6  -4 -14    9.73    1.30
  -6   4  15    0.81    0.12
   6  -4 -15    0.86    0.12
  -6   4  16    0.02    0.01
   6  -4 -16    0.00    0.02
  -6   4  18    0.23    0.04
   6  -4 -18    0.23    0.04
  -6   4  19    0.00    0.01
   6  -4 -19    0.03    0.02
  -6   5   1    7.70    1.02
  -6   5   1    6.57    1.01
  -6   5   1    7.45    1.01
  -6   5   1    7.24    1.00
   6  -5  -1    6.93    1.01
   6  -5  -1    7.44    1.02
   6  -5  -1    7.34    1.00
   6  -5  -1    7.29    1.00
  -6   5   2    0.61    0.09
  -6   5   2    0.60    0.09
  -6   5   2    0.56    0.09
   6  -5  -2    0.69    0.09
   6  -5  -2    0.56    0.09
   6  -5  -2    0.69    0.09
  -6   5   3    0.01    0.02
  -6   5   3    0.02    0.01
  -6   5   3    0.02    0.01
  -6   5   3    0.02    0.02
   6  -5  -3    0.03    0.01
   6  -5  -3    0.01    0.02
   6  -5  -3    0.05    0.02
   6  -5  -3    0.02    0.01
  -6   5   4    3.05    0.41
  -6   5   4    3.14    0.41
  -6   5   4    2.76    0.41
  -6   5   4    2.88    0.41
   6  -5  -4    2.91    0.41
   6  -5  -4    3.26    0.42
   6  -5  -4    2.94    0.41
   6  -5  -4    2.81    0.41
  -6   5   5    0.03    0.02
  -6   5   5    0.06    0.01
  -6   5   5    0.07    0.01
   6  -5  -5    0.05    0.01
   6  -5  -5    0.04    0.02
   6  -5  -5    0.06    0.02
  -6   5   6    0.87    0.13
  -6   5   6    0.91    0.13
  -6   5   6    0.90    0.13
  -6   5   6    0.95    0.13
   6  -5  -6    0.83    0.13
   6  -5  -6    0.81    0.13
   6  -5  -6    0.98    0.13
   6  -5  -6    0.88    0.13
  -6   5   7    1.09    0.16
   6  -5  -7    1.15    0.16
   6  -5  -7    1.25    0.17
   6  -5  -7    1.16    0.16
  -6   5   8    0.30    0.04
  -6   5   8    0.32    0.05
  -6   5   8    0.30    0.05
   6  -5  -8    0.31    0.05
   6  -5  -8    0.27    0.05
  -6   5   9    0.05    0.02
  -6   5   9    0.02    0.01
  -6   5   9    0.05    0.01
  -6   5   9    0.06    0.02
   6  -5  -9    0.06    0.02
   6  -5  -9    0.05    0.02
  -6   5  10    3.40    0.49
   6  -5 -10    3.77    0.50
   6  -5 -10    3.71    0.50
   6  -5 -10    3.44    0.49
  -6   5  11    0.43    0.07
  -6   5  11    0.40    0.07
  -6   5  11    0.50    0.07
  -6   5  11    0.51    0.07
   6  -5 -11    0.45    0.07
   6  -5 -11    0.41    0.07
   6  -5 -11    0.50    0.07
   6  -5 -11    0.54    0.07
  -6   5  12   -0.02    0.02
  -6   5  12    0.01    0.01
  -6   5  12    0.04    0.01
  -6   5  12    0.00    0.02
   6  -5 -12    0.00    0.02
   6  -5 -12    0.03    0.01
   6  -5 -12    0.02    0.01
  -6   5  13    0.04    0.02
  -6   5  13   -0.01    0.01
  -6   5  13   -0.02    0.02
   6  -5 -13    0.02    0.02
   6  -5 -13   -0.04    0.01
  -6   5  14    0.92    0.16
  -6   5  14    1.04    0.16
  -6   5  14    1.31    0.16
  -6   5  14    1.15    0.16
   6  -5 -14    1.00    0.16
   6  -5 -14    1.13    0.16
   6  -5 -14    1.21    0.16
  -6   5  15    1.19    0.17
  -6   5  15    1.13    0.17
   6  -5 -15    1.22    0.17
  -6   5  16    0.34    0.05
  -6   5  16    0.39    0.06
   6  -5 -16    0.27    0.05
   6  -5 -16    0.44    0.05
  -6   5  17    0.11    0.02
  -6   5  17    0.11    0.02
  -6   5  17    0.12    0.02
   6  -5 -17    0.10    0.02
  -6   5  18   -0.02    0.01
   6  -5 -18    0.00    0.02
  -6   6   1    0.28    0.04
  -6   6   1    0.21    0.04
  -6   6   1    0.26    0.04
   6  -6  -1    0.26    0.04
   6  -6  -1    0.23    0.04
   6  -6  -1    0.22    0.04
  -6   6   2    3.91    0.56
  -6   6   2    3.97    0.56
  -6   6   2    4.29    0.56
  -6   6   2    3.82    0.56
   6  -6  -2    3.87    0.56
   6  -6  -2    3.93    0.56
   6  -6  -2    4.02    0.56
   6  -6  -2    4.12    0.56
  -6   6   3   -0.01    0.02
  -6   6   3    0.03    0.01
  -6   6   3    0.03    0.01
  -6   6   3    0.04    0.02
   6  -6  -3    0.01    0.01
   6  -6  -3    0.02    0.02
   6  -6  -3    0.02    0.02
   6  -6  -3    0.06    0.01
  -6   6   4    0.13    0.03
  -6   6   4    0.17    0.02
  -6   6   4    0.13    0.02
  -6   6   4    0.14    0.03
   6  -6  -4    0.14    0.02
   6  -6  -4    0.17    0.03
   6  -6  -4    0.13    0.03
   6  -6  -4    0.12    0.02
  -6   6   5    0.17    0.04
  -6   6   5    0.21    0.03
  -6   6   5    0.24    0.03
  -6   6   5    0.22    0.04
   6  -6  -5    0.24    0.03
   6  -6  -5    0.18    0.04
   6  -6  -5    0.23    0.04
   6  -6  -5    0.20    0.03
  -6   6   6    0.23    0.04
  -6   6   6    0.23    0.03
  -6   6   6    0.22    0.04
   6  -6  -6    0.25    0.04
   6  -6  -6    0.18    0.04
   6  -6  -6    0.22    0.04
  -6   6   7    2.29    0.35
  -6   6   7    2.58    0.35
   6  -6  -7    2.32    0.35
   6  -6  -7    2.73    0.35
  -6   6   8    0.27    0.05
  -6   6   8    0.33    0.05
  -6   6   8    0.28    0.05
   6  -6  -8    0.32    0.05
   6  -6  -8    0.28    0.05
  -6   6   9    1.45    0.21
  -6   6   9    1.35    0.21
   6  -6  -9    1.47    0.21
   6  -6  -9    1.57    0.21
   6  -6  -9    1.53    0.21
  -6   6  10    0.93    0.13
  -6   6  10    0.87    0.13
  -6   6  10    0.96    0.13
  -6   6  10    0.97    0.13
   6  -6 -10    0.82    0.13
   6  -6 -10    0.98    0.13
   6  -6 -10    0.99    0.13
   6  -6 -10    0.87    0.13
  -6   6  11    0.18    0.03
  -6   6  11    0.12    0.03
  -6   6  11    0.20    0.03
  -6   6  11    0.16    0.03
   6  -6 -11    0.11    0.03
   6  -6 -11    0.19    0.03
   6  -6 -11    0.15    0.03
  -6   6  12   -0.04    0.02
  -6   6  12    0.03    0.02
  -6   6  12    0.01    0.01
  -6   6  12   -0.01    0.02
   6  -6 -12    0.00    0.01
   6  -6 -12    0.02    0.02
   6  -6 -12    0.02    0.01
  -6   6  13    0.06    0.02
  -6   6  13    0.04    0.02
  -6   6  13    0.03    0.01
   6  -6 -13   -0.02    0.02
   6  -6 -13    0.04    0.02
   6  -6 -13    0.03    0.02
  -6   6  14    0.33    0.06
  -6   6  14    0.29    0.06
  -6   6  14    0.53    0.06
  -6   6  14    0.43    0.06
   6  -6 -14    0.35    0.06
   6  -6 -14    0.44    0.06
  -6   6  15    3.72    0.58
  -6   6  15    4.41    0.58
  -6   6  15    4.44    0.59
   6  -6 -15    3.73    0.59
   6  -6 -15    4.39    0.58
  -6   6  16    0.57    0.10
  -6   6  16    0.62    0.10
   6  -6 -16    0.58    0.10
   6  -6 -16    0.71    0.10
   6  -6 -16    0.87    0.10
  -6   6  17    0.21    0.04
   6  -6 -17    0.22    0.04
  -6   7   1    0.09    0.03
  -6   7   1    0.14    0.03
  -6   7   1    0.16    0.03
  -6   7   1    0.15    0.03
   6  -7  -1    0.16    0.03
   6  -7  -1    0.14    0.03
   6  -7  -1    0.12    0.03
   6  -7  -1    0.15    0.03
  -6   7   2    1.78    0.24
  -6   7   2    1.77    0.24
   6  -7  -2    1.72    0.24
   6  -7  -2    1.66    0.24
  -6   7   3    1.31    0.18
  -6   7   3    1.30    0.17
  -6   7   3    1.17    0.17
  -6   7   3    1.20    0.17
   6  -7  -3    1.27    0.17
   6  -7  -3    1.23    0.18
   6  -7  -3    1.28    0.17
   6  -7  -3    1.09    0.17
  -6   7   4    4.07    0.60
  -6   7   4    4.46    0.60
  -6   7   4    4.51    0.59
  -6   7   4    4.21    0.59
   6  -7  -4    4.15    0.60
   6  -7  -4    3.96    0.60
   6  -7  -4    4.26    0.59
   6  -7  -4    4.34    0.59
  -6   7   5    1.10    0.16
  -6   7   5    1.19    0.16
  -6   7   5    1.15    0.16
  -6   7   5    1.13    0.16
   6  -7  -5    1.15    0.16
   6  -7  -5    1.19    0.17
   6  -7  -5    1.15    0.16
   6  -7  -5    1.13    0.16
  -6   7   6    0.37    0.06
  -6   7   6    0.43    0.06
  -6   7   6    0.34    0.05
  -6   7   6    0.38    0.06
   6  -7  -6    0.38    0.06
   6  -7  -6    0.34    0.06
   6  -7  -6    0.38    0.06
   6  -7  -6    0.33    0.06
  -6   7   7   -0.05    0.02
  -6   7   7   -0.03    0.01
  -6   7   7    0.00    0.01
  -6   7   7    0.00    0.02
   6  -7  -7    0.02    0.02
   6  -7  -7    0.01    0.01
  -6   7   8    0.18    0.03
  -6   7   8    0.18    0.03
  -6   7   8    0.14    0.03
  -6   7   8    0.19    0.03
   6  -7  -8    0.25    0.03
   6  -7  -8    0.15    0.03
   6  -7  -8    0.16    0.03
   6  -7  -8    0.11    0.03
  -6   7   9    0.23    0.04
  -6   7   9    0.25    0.04
  -6   7   9    0.25    0.04
  -6   7   9    0.33    0.05
   6  -7  -9    0.24    0.04
   6  -7  -9    0.26    0.05
   6  -7  -9    0.26    0.04
   6  -7  -9    0.21    0.04
  -6   7  10    0.02    0.03
  -6   7  10    0.05    0.02
  -6   7  10    0.02    0.01
  -6   7  10    0.02    0.02
   6  -7 -10    0.01    0.01
   6  -7 -10    0.01    0.02
   6  -7 -10    0.02    0.01
  -6   7  11    0.29    0.05
  -6   7  11    0.24    0.04
   6  -7 -11    0.24    0.04
   6  -7 -11    0.16    0.04
   6  -7 -11    0.26    0.04
  -6   7  12    0.29    0.05
  -6   7  12    0.26    0.04
  -6   7  12    0.24    0.04
  -6   7  12    0.12    0.05
   6  -7 -12    0.28    0.04
   6  -7 -12    0.20    0.04
   6  -7 -12    0.25    0.04
  -6   7  13   -0.02    0.03
  -6   7  13    0.02    0.02
  -6   7  13    0.06    0.01
  -6   7  13    0.03    0.02
   6  -7 -13   -0.03    0.02
   6  -7 -13   -0.04    0.02
   6  -7 -13    0.04    0.02
  -6   7  14   -0.03    0.03
  -6   7  14    0.05    0.02
  -6   7  14    0.03    0.02
   6  -7 -14    0.03    0.02
   6  -7 -14    0.02    0.02
  -6   7  15    0.25    0.06
  -6   7  15    0.31    0.05
  -6   7  15    0.36    0.05
   6  -7 -15    0.25    0.05
   6  -7 -15    0.35    0.05
  -6   7  16    1.96    0.34
  -6   7  16    2.62    0.34
   6  -7 -16    2.61    0.34
  -6   8   1    0.61    0.09
  -6   8   1    0.52    0.08
  -6   8   1    0.53    0.08
  -6   8   1    0.60    0.08
   6  -8  -1    0.52    0.08
   6  -8  -1    0.60    0.09
   6  -8  -1    0.59    0.08
   6  -8  -1    0.60    0.08
  -6   8   2    0.55    0.07
  -6   8   2    0.43    0.07
  -6   8   2    0.49    0.07
   6  -8  -2    0.51    0.07
   6  -8  -2    0.36    0.07
   6  -8  -2    0.40    0.07
  -6   8   3    1.50    0.22
  -6   8   3    1.51    0.22
  -6   8   3    1.58    0.22
  -6   8   3    1.49    0.22
   6  -8  -3    1.64    0.22
   6  -8  -3    1.45    0.22
   6  -8  -3    1.50    0.22
   6  -8  -3    1.51    0.22
  -6   8   4    0.17    0.04
  -6   8   4    0.27    0.04
  -6   8   4    0.23    0.04
   6  -8  -4    0.21    0.04
   6  -8  -4    0.21    0.04
   6  -8  -4    0.18    0.04
  -6   8   5    0.03    0.02
  -6   8   5    0.01    0.01
  -6   8   5    0.01    0.01
  -6   8   5    0.02    0.02
   6  -8  -5   -0.03    0.01
   6  -8  -5    0.02    0.02
   6  -8  -5    0.03    0.02
   6  -8  -5    0.00    0.01
  -6   8   6    0.04    0.02
  -6   8   6    0.08    0.02
  -6   8   6    0.04    0.02
   6  -8  -6    0.06    0.02
   6  -8  -6    0.06    0.03
   6  -8  -6    0.03    0.02
  -6   8   7    0.00    0.01
  -6   8   7   -0.01    0.02
   6  -8  -7    0.00    0.01
   6  -8  -7    0.04    0.02
   6  -8  -7   -0.01    0.02
   6  -8  -7   -0.01    0.01
  -6   8   8    0.05    0.03
  -6   8   8    0.04    0.02
  -6   8   8    0.06    0.02
  -6   8   8    0.02    0.02
   6  -8  -8    0.07    0.02
   6  -8  -8    0.05    0.03
   6  -8  -8    0.06    0.02
  -6   8   9    0.02    0.03
  -6   8   9    0.05    0.02
  -6   8   9    0.04    0.02
   6  -8  -9    0.03    0.02
  -6   8  10    0.12    0.03
  -6   8  10    0.16    0.03
  -6   8  10    0.14    0.03
   6  -8 -10    0.16    0.03
   6  -8 -10    0.10    0.03
  -6   8  11    0.26    0.05
   6  -8 -11    0.32    0.05
   6  -8 -11    0.28    0.05
  -6   8  12    0.03    0.02
  -6   8  12    0.09    0.02
  -6   8  12    0.09    0.03
   6  -8 -12    0.08    0.02
   6  -8 -12    0.07    0.02
  -6   8  13    0.30    0.05
  -6   8  13    0.33    0.05
  -6   8  13    0.30    0.06
   6  -8 -13    0.37    0.05
   6  -8 -13    0.33    0.06
   6  -8 -13    0.32    0.05
  -6   8  14    0.09    0.04
  -6   8  14    0.08    0.03
  -6   8  14    0.14    0.02
   6  -8 -14    0.09    0.02
   6  -8 -14    0.04    0.03
   6  -8 -14    0.10    0.02
  -6   8  15    0.04    0.03
  -6   8  15    0.03    0.03
  -6   8  15    0.03    0.02
   6  -8 -15    0.07    0.02
  -6   9   1    1.27    0.18
  -6   9   1    1.31    0.18
  -6   9   1    1.24    0.17
  -6   9   1    1.20    0.18
   6  -9  -1    1.31    0.18
   6  -9  -1    1.18    0.18
   6  -9  -1    1.10    0.17
   6  -9  -1    1.23    0.18
  -6   9   2   -0.04    0.03
  -6   9   2    0.01    0.02
  -6   9   2   -0.01    0.02
   6  -9  -2   -0.01    0.02
   6  -9  -2    0.01    0.02
   6  -9  -2   -0.03    0.02
  -6   9   3    0.74    0.10
  -6   9   3    0.80    0.10
  -6   9   3    0.60    0.10
  -6   9   3    0.72    0.10
   6  -9  -3    0.81    0.10
   6  -9  -3    0.74    0.10
   6  -9  -3    0.60    0.10
   6  -9  -3    0.55    0.10
  -6   9   4    0.39    0.07
  -6   9   4    0.46    0.07
  -6   9   4    0.54    0.07
   6  -9  -4    0.46    0.07
   6  -9  -4    0.39    0.07
   6  -9  -4    0.47    0.07
  -6   9   5    0.37    0.07
  -6   9   5    0.47    0.07
  -6   9   5    0.45    0.07
  -6   9   5    0.44    0.07
   6  -9  -5    0.48    0.07
   6  -9  -5    0.46    0.07
   6  -9  -5    0.40    0.07
   6  -9  -5    0.38    0.07
  -6   9   6    0.02    0.03
  -6   9   6    0.02    0.02
  -6   9   6    0.00    0.01
  -6   9   6    0.05    0.02
   6  -9  -6    0.06    0.02
   6  -9  -6    0.00    0.03
   6  -9  -6    0.02    0.02
  -6   9   7   -0.01    0.02
  -6   9   7    0.01    0.02
  -6   9   7   -0.01    0.02
   6  -9  -7   -0.01    0.01
   6  -9  -7    0.03    0.03
   6  -9  -7    0.02    0.02
  -6   9   8    0.13    0.03
  -6   9   8    0.07    0.02
  -6   9   8    0.07    0.02
  -6   9   8    0.08    0.03
   6  -9  -8    0.12    0.02
   6  -9  -8    0.09    0.03
   6  -9  -8    0.09    0.02
  -6   9   9    0.16    0.04
  -6   9   9    0.20    0.04
  -6   9   9    0.23    0.03
  -6   9   9    0.17    0.04
   6  -9  -9    0.19    0.03
   6  -9  -9    0.24    0.04
   6  -9  -9    0.22    0.04
  -6   9  10    1.18    0.19
  -6   9  10    1.36    0.19
  -6   9  10    1.41    0.19
  -6   9  10    1.32    0.19
   6  -9 -10    1.23    0.18
  -6   9  11    0.07    0.03
  -6   9  11   -0.01    0.02
  -6   9  11    0.00    0.02
   6  -9 -11    0.03    0.02
   6  -9 -11   -0.01    0.03
  -6   9  12    0.28    0.05
  -6   9  12    0.25    0.04
  -6   9  12    0.24    0.04
   6  -9 -12    0.24    0.05
   6  -9 -12    0.25    0.04
  -6   9  13    0.11    0.03
  -6   9  13    0.01    0.02
  -6   9  13    0.01    0.01
   6  -9 -13   -0.01    0.03
   6  -9 -13   -0.01    0.02
  -6  10   1    0.95    0.13
  -6  10   1    0.84    0.13
  -6  10   1    0.99    0.13
  -6  10   1    0.93    0.13
   6 -10  -1    0.96    0.13
   6 -10  -1    0.90    0.13
   6 -10  -1    0.75    0.13
   6 -10  -1    0.77    0.13
  -6  10   2    0.89    0.12
  -6  10   2    0.90    0.11
  -6  10   2    0.64    0.11
   6 -10  -2    0.80    0.11
   6 -10  -2    0.77    0.12
   6 -10  -2    0.78    0.12
  -6  10   3    0.91    0.14
  -6  10   3    1.06    0.13
  -6  10   3    0.85    0.13
  -6  10   3    0.88    0.13
   6 -10  -3    0.83    0.13
   6 -10  -3    0.97    0.13
  -6  10   4    0.94    0.13
  -6  10   4    1.07    0.14
   6 -10  -4    0.81    0.13
  -6  10   5    0.18    0.04
  -6  10   5    0.17    0.03
  -6  10   5    0.17    0.04
   6 -10  -5    0.20    0.03
   6 -10  -5    0.14    0.04
   6 -10  -5    0.11    0.03
  -6  10   6    0.68    0.11
  -6  10   6    0.85    0.11
  -6  10   6    0.69    0.10
  -6  10   6    0.68    0.11
   6 -10  -6    0.69    0.11
  -6  10   7    0.00    0.02
  -6  10   7    0.01    0.02
  -6  10   7    0.00    0.03
   6 -10  -7    0.02    0.02
   6 -10  -7    0.00    0.02
  -6  10   8    0.60    0.09
  -6  10   8    0.50    0.08
  -6  10   8    0.63    0.09
   6 -10  -8    0.69    0.09
   6 -10  -8    0.50    0.08
  -6  10   9    0.00    0.02
  -6  10   9    0.00    0.02
  -6  10   9    0.04    0.02
   6 -10  -9    0.03    0.02
   6 -10  -9    0.03    0.02
  -6  10  10   -0.01    0.02
  -6  10  10    0.01    0.02
  -6  10  10   -0.03    0.02
   6 -10 -10    0.00    0.02
   6 -10 -10    0.02    0.02
  -6  10  11    0.40    0.06
  -6  10  11    0.41    0.06
   6 -10 -11    0.39    0.06
   6 -10 -11    0.44    0.06
  -6  10  12    0.01    0.02
  -6  10  12    0.01    0.02
   6 -10 -12    0.01    0.02
   6 -10 -12    0.03    0.03
   6 -10 -12    0.02    0.02
  -6  11   1    1.36    0.19
  -6  11   1    1.46    0.19
   6 -11  -1    1.23    0.19
   6 -11  -1    1.20    0.19
   6 -11  -1    1.60    0.21
  -6  11   2    1.22    0.19
  -6  11   2    1.52    0.19
  -6  11   2    1.35    0.19
  -6  11   2    1.33    0.19
   6 -11  -2    1.19    0.19
   6 -11  -2    1.34    0.20
  -6  11   3    0.08    0.03
  -6  11   3    0.07    0.02
  -6  11   3    0.07    0.03
   6 -11  -3    0.02    0.02
   6 -11  -3    0.02    0.03
  -6  11   4    0.10    0.04
  -6  11   4    0.08    0.02
  -6  11   4    0.07    0.02
  -6  11   4    0.08    0.03
   6 -11  -4    0.14    0.02
   6 -11  -4    0.14    0.03
   6 -11  -4    0.11    0.03
  -6  11   5   -0.07    0.03
  -6  11   5    0.02    0.02
  -6  11   5    0.06    0.02
  -6  11   5    0.01    0.02
   6 -11  -5    0.04    0.02
   6 -11  -5    0.06    0.03
   6 -11  -5    0.03    0.02
  -6  11   6    0.20    0.04
  -6  11   6    0.22    0.04
  -6  11   6    0.17    0.03
  -6  11   6    0.19    0.04
   6 -11  -6    0.21    0.03
   6 -11  -6    0.17    0.04
   6 -11  -6    0.15    0.04
  -6  11   7   -0.04    0.03
  -6  11   7    0.00    0.02
  -6  11   7    0.02    0.03
   6 -11  -7    0.02    0.02
   6 -11  -7    0.02    0.03
   6 -11  -7    0.03    0.02
  -6  11   8    0.01    0.03
  -6  11   8    0.01    0.02
  -6  11   8    0.00    0.02
  -6  11   8    0.03    0.03
   6 -11  -8    0.06    0.02
   6 -11  -8    0.01    0.03
   6 -11  -8    0.01    0.02
  -6  11   9    0.03    0.03
  -6  11   9    0.03    0.02
  -6  11   9    0.05    0.02
   6 -11  -9    0.04    0.02
   6 -11  -9    0.04    0.03
   6 -11  -9    0.04    0.02
  -6  11  10    0.20    0.04
  -6  11  10    0.16    0.03
  -6  11  10    0.10    0.03
   6 -11 -10    0.17    0.03
   6 -11 -10    0.15    0.04
   6 -11 -10    0.12    0.03
  -6  11  11    0.02    0.03
  -6  11  11    0.03    0.02
   6 -12  -1    0.46    0.06
   6 -12  -1    0.27    0.06
  -6  12   2    0.07    0.03
  -6  12   2    0.05    0.02
  -6  12   2    0.06    0.02
   6 -12  -2    0.07    0.03
   6 -12  -2    0.06    0.03
  -6  12   3    0.11    0.04
  -6  12   3    0.09    0.03
  -6  12   3    0.09    0.03
   6 -12  -3    0.10    0.03
   6 -12  -3    0.13    0.03
  -6  12   4    0.00    0.03
  -6  12   4    0.02    0.02
  -6  12   4    0.01    0.02
   6 -12  -4   -0.04    0.03
   6 -12  -4   -0.03    0.02
  -6  12   5    0.13    0.04
  -6  12   5    0.10    0.02
  -6  12   5    0.07    0.03
  -6  12   5    0.03    0.03
   6 -12  -5    0.15    0.03
  -6  12   6    0.10    0.03
  -6  12   6    0.01    0.02
  -6  12   6    0.01    0.02
   6 -12  -6   -0.01    0.03
   6 -12  -6    0.03    0.02
  -6  12   7    0.01    0.03
  -6  12   7    0.00    0.02
  -6  12   7   -0.01    0.02
   6 -12  -7    0.04    0.03
  -6  12   8    0.02    0.03
  -6  12   8    0.02    0.02
   6 -12  -8    0.01    0.03
   6 -12  -8    0.02    0.02
  -6  12   9   -0.01    0.03
  -6  12   9   -0.01    0.02
  -6  13   1    0.50    0.08
  -6  13   1    0.61    0.08
  -6  13   1    0.44    0.07
  -6  13   1    0.36    0.08
   6 -13  -1    0.51    0.08
   6 -13  -1    0.47    0.08
  -6  13   2    0.22    0.05
  -6  13   2    0.28    0.04
  -6  13   2    0.24    0.05
   6 -13  -2    0.19    0.05
  -6  13   3    0.03    0.03
  -6  13   3    0.06    0.02
  -6  13   3    0.03    0.02
  -6  13   3    0.00    0.03
   6 -13  -3    0.04    0.03
   6 -13  -3    0.05    0.03
  -6  13   4   -0.03    0.03
  -6  13   4    0.00    0.02
  -6  13   4    0.00    0.02
   6 -13  -4    0.03    0.03
   6 -13  -4    0.03    0.03
  -6  13   5    0.00    0.03
  -6  13   5   -0.01    0.02
  -6  13   5   -0.01    0.02
   6 -13  -5    0.00    0.03
  -6  13   6   -0.01    0.03
  -6  13   6    0.04    0.02
  -5 -16   1    1.97    0.30
  -5 -16   1    2.32    0.30
   5  16  -1    1.97    0.30
   5  16  -1    2.23    0.30
  -5 -16   2    0.01    0.03
  -5 -16   2    0.04    0.02
   5  16  -2   -0.03    0.03
   5  16  -2    0.02    0.02
  -5 -16   3    0.07    0.03
  -5 -16   3    0.09    0.03
   5  16  -3    0.06    0.03
   5  16  -3    0.08    0.03
  -5 -16   4    0.20    0.04
  -5 -16   4    0.18    0.04
   5  16  -4    0.16    0.04
   5  16  -4    0.15    0.04
  -5 -16   5    0.13    0.03
  -5 -16   5    0.07    0.03
   5  16  -5    0.11    0.03
   5  16  -5    0.06    0.03
  -5 -16   6    0.04    0.03
  -5 -16   6    0.09    0.03
   5  16  -6    0.06    0.03
   5  16  -6    0.03    0.03
  -5 -15   1    2.84    0.45
  -5 -15   1    3.12    0.45
  -5 -15   1    3.62    0.45
   5  15  -1    2.93    0.45
   5  15  -1    3.15    0.44
   5  15  -1    3.45    0.45
  -5 -15   2    2.24    0.33
  -5 -15   2    2.12    0.33
  -5 -15   2    2.68    0.33
   5  15  -2    2.23    0.33
   5  15  -2    2.28    0.33
   5  15  -2    2.36    0.33
  -5 -15   3    0.28    0.04
  -5 -15   3    0.27    0.05
  -5 -15   3    0.20    0.05
   5  15  -3    0.26    0.05
   5  15  -3    0.29    0.05
   5  15  -3    0.27    0.05
  -5 -15   4    0.07    0.02
  -5 -15   4    0.15    0.03
   5  15  -4    0.08    0.03
   5  15  -4    0.04    0.02
  -5 -15   5    0.08    0.02
   5  15  -5    0.06    0.04
   5  15  -5    0.13    0.03
   5  15  -5    0.18    0.03
  -5 -15   6    0.04    0.02
  -5 -15   6    0.03    0.03
   5  15  -6    0.06    0.03
   5  15  -6    0.01    0.02
  -5 -15   7    0.06    0.02
  -5 -15   7    0.16    0.03
  -5 -15   7    0.03    0.03
   5  15  -7    0.05    0.04
   5  15  -7    0.05    0.03
   5  15  -7    0.09    0.02
  -5 -15   8    0.03    0.02
  -5 -15   8    0.01    0.03
  -5 -15   8    0.02    0.02
   5  15  -8    0.04    0.03
   5  15  -8    0.03    0.03
  -5 -15   9    0.80    0.13
  -5 -15   9    0.92    0.13
   5  15  -9    0.81    0.13
   5  15  -9    0.99    0.13
  -5 -15  10    0.40    0.07
  -5 -15  10    0.42    0.07
   5  15 -10    0.44    0.07
   5  15 -10    0.47    0.07
  -5 -15  11   -0.02    0.03
  -5 -15  11    0.02    0.02
   5  15 -11    0.07    0.03
   5  15 -11    0.00    0.02
  -5 -15  12    0.14    0.04
   5  15 -12    0.12    0.03
  -5 -14   1    1.20    0.19
  -5 -14   1    1.38    0.19
  -5 -14   1    1.31    0.19
   5  14  -1    1.63    0.20
   5  14  -1    1.35    0.19
   5  14  -1    1.29    0.19
  -5 -14   2    6.07    0.92
  -5 -14   2    6.35    0.93
  -5 -14   2    7.16    0.92
   5  14  -2    6.12    0.92
   5  14  -2    6.59    0.92
   5  14  -2    7.20    0.94
  -5 -14   3    0.23    0.04
  -5 -14   3    0.27    0.05
  -5 -14   3    0.25    0.04
   5  14  -3    0.20    0.04
   5  14  -3    0.26    0.04
  -5 -14   4    0.65    0.09
  -5 -14   4    0.53    0.09
  -5 -14   4    0.74    0.10
   5  14  -4    0.56    0.09
   5  14  -4    0.65    0.10
  -5 -14   5    0.02    0.02
  -5 -14   5   -0.02    0.03
  -5 -14   5    0.03    0.02
   5  14  -5    0.03    0.03
   5  14  -5    0.01    0.02
   5  14  -5    0.03    0.02
  -5 -14   6    0.01    0.03
  -5 -14   6    0.00    0.02
   5  14  -6    0.02    0.03
   5  14  -6    0.04    0.02
  -5 -14   7    0.16    0.03
  -5 -14   7    0.18    0.04
  -5 -14   7    0.20    0.04
   5  14  -7    0.15    0.04
   5  14  -7    0.21    0.04
   5  14  -7    0.21    0.04
  -5 -14   8    0.09    0.02
  -5 -14   8    0.06    0.03
  -5 -14   8    0.16    0.03
   5  14  -8    0.08    0.03
   5  14  -8    0.17    0.03
   5  14  -8    0.12    0.03
  -5 -14   9    0.01    0.02
  -5 -14   9   -0.04    0.03
  -5 -14   9   -0.01    0.02
   5  14  -9   -0.04    0.03
   5  14  -9    0.02    0.02
   5  14  -9   -0.01    0.02
  -5 -14  10    0.79    0.11
  -5 -14  10    0.75    0.11
   5  14 -10    0.69    0.11
   5  14 -10    0.72    0.11
  -5 -14  11    0.13    0.03
  -5 -14  11    0.18    0.04
  -5 -14  11    0.15    0.03
   5  14 -11    0.07    0.04
   5  14 -11    0.16    0.03
   5  14 -11    0.14    0.03
  -5 -14  12    0.00    0.02
  -5 -14  12   -0.01    0.03
  -5 -14  12    0.02    0.02
   5  14 -12    0.01    0.03
   5  14 -12    0.02    0.02
  -5 -14  13    0.06    0.02
  -5 -14  13    0.01    0.03
  -5 -14  13    0.09    0.03
   5  14 -13    0.05    0.03
   5  14 -13    0.09    0.03
  -5 -14  14    0.01    0.03
  -5 -14  14    0.05    0.02
   5  14 -14    0.03    0.03
   5  14 -14    0.02    0.02
  -5 -14  15    0.05    0.03
   5  14 -15    0.01    0.03
  -5 -13   1    2.06    0.28
   5  13  -1    2.01    0.28
   5  13  -1    2.44    0.28
   5  13  -1    1.87    0.28
   5  13  -1    1.65    0.28
  -5 -13   2   11.00    1.56
  -5 -13   2   10.61    1.56
  -5 -13   2   11.67    1.55
   5  13  -2   10.70    1.56
   5  13  -2   11.61    1.57
   5  13  -2   10.83    1.54
   5  13  -2   11.47    1.59
  -5 -13   3   10.94    1.58
  -5 -13   3   11.77    1.59
  -5 -13   3   11.31    1.57
   5  13  -3   11.18    1.58
   5  13  -3   11.34    1.59
  -5 -13   4    1.78    0.22
  -5 -13   4    1.71    0.22
  -5 -13   4    1.47    0.22
   5  13  -4    1.56    0.22
   5  13  -4    1.75    0.22
   5  13  -4    1.21    0.22
   5  13  -4    1.39    0.22
  -5 -13   5    1.03    0.15
  -5 -13   5    1.11    0.16
  -5 -13   6    0.07    0.02
  -5 -13   6    0.02    0.03
   5  13  -6    0.01    0.03
   5  13  -6    0.02    0.02
  -5 -13   7    0.44    0.07
  -5 -13   7    0.52    0.07
  -5 -13   7    0.48    0.07
   5  13  -7    0.48    0.07
   5  13  -7    0.38    0.07
   5  13  -7    0.46    0.07
  -5 -13   8    0.36    0.06
  -5 -13   8    0.29    0.06
  -5 -13   8    0.40    0.06
   5  13  -8    0.37    0.06
   5  13  -8    0.41    0.06
   5  13  -8    0.41    0.06
  -5 -13   9    0.03    0.02
  -5 -13   9    0.02    0.02
   5  13  -9    0.03    0.02
  -5 -13  10    1.43    0.21
  -5 -13  10    1.31    0.21
  -5 -13  10    1.75    0.22
   5  13 -10    1.54    0.22
  -5 -13  11    1.96    0.28
  -5 -13  11    1.94    0.29
  -5 -13  11    2.38    0.29
   5  13 -11    1.91    0.29
   5  13 -11    1.75    0.28
   5  13 -11    2.15    0.29
  -5 -13  12   -0.01    0.03
  -5 -13  12    0.03    0.02
   5  13 -12    0.02    0.03
   5  13 -12    0.03    0.02
   5  13 -12    0.05    0.02
   5  13 -13    0.02    0.03
   5  13 -13    0.04    0.02
  -5 -13  14    0.00    0.02
  -5 -13  14    0.03    0.03
  -5 -13  14    0.05    0.02
   5  13 -14   -0.03    0.03
   5  13 -14   -0.01    0.02
   5  13 -14    0.00    0.02
  -5 -13  15    0.29    0.04
  -5 -13  15    0.21    0.05
  -5 -13  15    0.14    0.04
   5  13 -15    0.26    0.05
   5  13 -15    0.19    0.04
  -5 -13  16    0.03    0.03
  -5 -13  16   -0.01    0.03
  -5 -13  16    0.05    0.03
   5  13 -16   -0.02    0.03
   5  13 -16    0.06    0.03
  -5 -13  17    0.07    0.03
   5  13 -17   -0.02    0.02
  -5 -12   1    0.01    0.02
   5  12  -1    0.04    0.02
   5  12  -1    0.03    0.01
   5  12  -1    0.02    0.02
  -5 -12   2    6.78    0.95
  -5 -12   2    6.17    0.95
  -5 -12   2    7.15    0.94
   5  12  -2    6.41    0.95
   5  12  -2    7.11    0.95
   5  12  -2    6.81    0.94
  -5 -12   3   26.07    3.75
  -5 -12   3   24.36    3.73
  -5 -12   3   28.15    3.71
  -5 -12   3   28.31    3.71
   5  12  -3   24.45    3.73
   5  12  -3   26.96    3.75
   5  12  -3   27.55    3.76
   5  12  -3   26.68    3.70
  -5 -12   4    3.72    0.57
  -5 -12   4    3.61    0.56
  -5 -12   4    4.46    0.56
  -5 -12   4    4.67    0.57
   5  12  -4    3.67    0.56
   5  12  -4    4.00    0.57
  -5 -12   5    6.18    0.96
  -5 -12   5    6.31    0.96
  -5 -12   5    7.27    0.96
  -5 -12   5    7.31    0.96
   5  12  -5    6.35    0.96
   5  12  -5    6.49    0.96
   5  12  -5    7.20    0.96
   5  12  -5    7.63    0.96
  -5 -12   6    4.33    0.64
  -5 -12   6    4.73    0.64
  -5 -12   6    4.75    0.64
  -5 -12   6    4.67    0.64
   5  12  -6    4.39    0.64
   5  12  -6    4.54    0.64
   5  12  -6    4.47    0.64
   5  12  -6    4.62    0.64
  -5 -12   7   -0.02    0.03
  -5 -12   7    0.08    0.02
  -5 -12   7    0.09    0.02
   5  12  -7    0.03    0.03
   5  12  -7    0.11    0.02
   5  12  -7    0.06    0.02
  -5 -12   8    0.05    0.03
  -5 -12   8    0.02    0.02
   5  12  -8    0.04    0.03
   5  12  -8    0.03    0.02
   5  12  -8    0.06    0.02
  -5 -12   9    1.32    0.20
  -5 -12   9    1.40    0.20
  -5 -12   9    1.43    0.20
   5  12  -9    1.36    0.20
   5  12  -9    1.51    0.20
  -5 -12  10    0.31    0.05
  -5 -12  10    0.27    0.05
  -5 -12  10    0.32    0.05
   5  12 -10    0.35    0.05
   5  12 -10    0.29    0.05
   5  12 -10    0.30    0.05
   5  12 -10    0.26    0.05
  -5 -12  11    2.31    0.32
  -5 -12  11    2.29    0.32
  -5 -12  11    2.29    0.32
   5  12 -11    2.14    0.32
   5  12 -11    2.20    0.32
  -5 -12  12    1.18    0.18
  -5 -12  12    1.27    0.19
  -5 -12  12    1.38    0.19
   5  12 -12    1.34    0.19
   5  12 -12    1.27    0.19
  -5 -12  13    0.01    0.02
  -5 -12  13   -0.04    0.03
  -5 -12  13   -0.02    0.02
   5  12 -13    0.03    0.03
   5  12 -13    0.00    0.02
   5  12 -13    0.02    0.02
  -5 -12  14    0.57    0.09
  -5 -12  14    0.57    0.09
  -5 -12  14    0.63    0.09
   5  12 -14    0.57    0.10
   5  12 -14    0.67    0.09
   5  12 -14    0.65    0.09
   5  12 -15    0.24    0.04
   5  12 -15    0.14    0.04
  -5 -12  16    0.02    0.02
  -5 -12  16   -0.06    0.03
  -5 -12  16    0.03    0.02
   5  12 -16   -0.05    0.03
   5  12 -16   -0.01    0.02
   5  12 -16   -0.02    0.02
  -5 -12  17    0.04    0.03
  -5 -12  17    0.08    0.03
  -5 -12  17    0.04    0.02
   5  12 -17    0.03    0.03
  -5 -12  18    0.04    0.03
  -5 -12  18    0.05    0.03
  -5 -12  18    0.03    0.03
   5  12 -18    0.07    0.03
   5  12 -18    0.04    0.03
  -5 -11   1    0.40    0.06
   5  11  -1    0.39    0.06
   5  11  -1    0.49    0.06
   5  11  -1    0.35    0.06
  -5 -11   2    2.12    0.31
  -5 -11   2    1.94    0.31
  -5 -11   2    2.32    0.31
   5  11  -2    2.15    0.31
   5  11  -2    2.22    0.31
   5  11  -2    2.51    0.31
  -5 -11   3    1.44    0.21
  -5 -11   3    1.52    0.21
  -5 -11   3    1.48    0.21
  -5 -11   3    1.52    0.21
   5  11  -3    1.38    0.21
   5  11  -3    1.40    0.21
   5  11  -3    1.52    0.21
   5  11  -3    1.56    0.21
  -5 -11   5    3.71    0.51
  -5 -11   5    3.82    0.52
  -5 -11   5    3.75    0.51
  -5 -11   5    3.57    0.51
   5  11  -5    3.50    0.51
   5  11  -5    3.64    0.51
   5  11  -5    3.52    0.51
   5  11  -5    3.75    0.51
  -5 -11   6    1.25    0.17
  -5 -11   6    1.18    0.17
  -5 -11   6    1.21    0.17
   5  11  -6    1.22    0.17
   5  11  -6    1.20    0.17
   5  11  -6    1.20    0.17
   5  11  -6    1.18    0.17
  -5 -11   7    0.04    0.02
  -5 -11   7    0.03    0.03
  -5 -11   7    0.09    0.02
   5  11  -7    0.04    0.02
   5  11  -7    0.04    0.02
   5  11  -7    0.07    0.02
  -5 -11   8    0.03    0.02
  -5 -11   8    0.03    0.03
  -5 -11   8    0.00    0.02
  -5 -11   8   -0.02    0.01
   5  11  -8   -0.01    0.02
   5  11  -8    0.02    0.01
  -5 -11   9    0.05    0.02
  -5 -11   9    0.01    0.02
  -5 -11   9    0.04    0.02
   5  11  -9    0.02    0.01
   5  11  -9    0.03    0.02
   5  11  -9    0.03    0.02
  -5 -11  10    0.43    0.07
  -5 -11  10    0.35    0.07
  -5 -11  10    0.48    0.07
  -5 -11  10    0.51    0.07
   5  11 -10    0.44    0.07
   5  11 -10    0.34    0.06
   5  11 -10    0.49    0.07
   5  11 -10    0.48    0.07
  -5 -11  11    0.04    0.02
  -5 -11  11    0.01    0.03
  -5 -11  11    0.05    0.02
   5  11 -11   -0.01    0.03
   5  11 -11    0.04    0.02
   5  11 -11    0.07    0.02
   5  11 -11    0.02    0.02
  -5 -11  12    1.11    0.16
  -5 -11  12    1.21    0.17
   5  11 -12    1.22    0.17
   5  11 -12    1.18    0.16
   5  11 -12    1.01    0.16
  -5 -11  13    0.17    0.03
  -5 -11  13    0.07    0.02
   5  11 -13    0.08    0.03
   5  11 -13    0.09    0.03
   5  11 -13    0.01    0.02
  -5 -11  14    0.44    0.06
  -5 -11  14    0.42    0.07
  -5 -11  14    0.41    0.06
   5  11 -14    0.38    0.07
   5  11 -14    0.36    0.06
   5  11 -14    0.43    0.07
  -5 -11  15    0.11    0.03
  -5 -11  15    0.13    0.04
  -5 -11  15    0.14    0.03
   5  11 -15    0.05    0.03
   5  11 -15    0.15    0.03
   5  11 -15    0.15    0.03
   5  11 -15    0.13    0.03
  -5 -11  16    0.17    0.03
  -5 -11  16    0.17    0.04
  -5 -11  16    0.16    0.03
   5  11 -16    0.14    0.04
   5  11 -16    0.13    0.04
   5  11 -16    0.15    0.04
  -5 -11  17    0.01    0.02
  -5 -11  17   -0.03    0.02
   5  11 -17   -0.05    0.02
   5  11 -17   -0.02    0.02
  -5 -11  18    0.06    0.02
  -5 -11  18    0.03    0.03
  -5 -11  18    0.07    0.03
   5  11 -18    0.07    0.03
   5  11 -18    0.05    0.03
  -5 -11  19    0.23    0.05
  -5 -11  19    0.27    0.05
  -5 -11  19    0.23    0.05
   5  11 -19    0.23    0.05
   5  11 -19    0.21    0.04
  -5 -10   1    0.13    0.03
  -5 -10   1    0.11    0.02
   5  10  -1    0.09    0.02
   5  10  -1    0.12    0.02
   5  10  -1    0.12    0.03
  -5 -10   2    0.03    0.02
  -5 -10   2    0.02    0.02
  -5 -10   2    0.04    0.02
   5  10  -2    0.03    0.02
   5  10  -2    0.01    0.02
   5  10  -2    0.08    0.02
  -5 -10   3    1.28    0.17
  -5 -10   3    1.17    0.17
  -5 -10   3    1.26    0.17
   5  10  -3    1.18    0.17
   5  10  -3    1.05    0.17
   5  10  -3    1.22    0.17
  -5 -10   4   28.67    4.36
  -5 -10   4   30.71    4.33
  -5 -10   4   33.16    4.33
   5  10  -4   29.09    4.36
   5  10  -4   32.36    4.33
   5  10  -4   31.89    4.33
  -5 -10   5   22.78    3.54
  -5 -10   5   25.00    3.52
  -5 -10   5   27.88    3.53
   5  10  -5   22.58    3.54
   5  10  -5   27.28    3.53
   5  10  -5   25.73    3.52
  -5 -10   6    0.53    0.08
  -5 -10   6    0.52    0.08
  -5 -10   6    0.48    0.08
  -5 -10   6    0.52    0.08
   5  10  -6    0.54    0.08
   5  10  -6    0.57    0.08
   5  10  -6    0.54    0.08
   5  10  -6    0.48    0.08
  -5 -10   7    0.04    0.02
  -5 -10   7    0.04    0.02
  -5 -10   7    0.06    0.02
   5  10  -7    0.04    0.02
   5  10  -7    0.02    0.02
   5  10  -7    0.07    0.02
  -5 -10   8    0.26    0.05
  -5 -10   8    0.28    0.05
  -5 -10   8    0.35    0.05
  -5 -10   8    0.31    0.05
   5  10  -8    0.26    0.05
   5  10  -8    0.29    0.05
   5  10  -8    0.32    0.05
   5  10  -8    0.34    0.05
  -5 -10   9    0.26    0.03
  -5 -10   9    0.23    0.04
  -5 -10   9    0.20    0.04
  -5 -10   9    0.13    0.03
   5  10  -9    0.29    0.04
   5  10  -9    0.21    0.03
   5  10  -9    0.14    0.04
   5  10  -9    0.18    0.04
  -5 -10  10    0.33    0.04
  -5 -10  10    0.35    0.05
  -5 -10  10    0.23    0.05
   5  10 -10    0.24    0.05
   5  10 -10    0.26    0.04
   5  10 -10    0.23    0.05
  -5 -10  11    0.01    0.02
  -5 -10  11    0.03    0.03
  -5 -10  11    0.01    0.02
  -5 -10  11   -0.01    0.02
   5  10 -11   -0.07    0.02
   5  10 -11    0.02    0.01
   5  10 -11    0.00    0.02
   5  10 -11    0.04    0.02
  -5 -10  12    4.38    0.60
  -5 -10  12    4.45    0.60
  -5 -10  12    4.00    0.59
  -5 -10  12    4.17    0.59
   5  10 -12    4.66    0.60
   5  10 -12    4.31    0.60
   5  10 -12    4.20    0.59
   5  10 -12    4.11    0.59
  -5 -10  13    1.94    0.26
  -5 -10  13    1.67    0.26
  -5 -10  13    1.82    0.26
   5  10 -13    1.76    0.26
   5  10 -13    1.76    0.26
   5  10 -13    1.96    0.26
   5  10 -13    1.93    0.26
  -5 -10  14    0.07    0.02
  -5 -10  14    0.06    0.03
   5  10 -14    0.08    0.02
   5  10 -14    0.07    0.03
  -5 -10  15    0.15    0.03
  -5 -10  15    0.29    0.04
  -5 -10  15    0.20    0.04
   5  10 -15    0.20    0.04
   5  10 -15    0.16    0.03
   5  10 -15    0.21    0.04
   5  10 -15    0.21    0.04
  -5 -10  16    0.02    0.03
  -5 -10  16   -0.01    0.02
   5  10 -16   -0.01    0.03
   5  10 -16    0.02    0.02
   5  10 -16    0.01    0.02
   5  10 -16    0.02    0.02
  -5 -10  17    0.07    0.02
  -5 -10  17    0.06    0.03
  -5 -10  17    0.03    0.02
   5  10 -17    0.11    0.03
   5  10 -17    0.03    0.02
   5  10 -17    0.04    0.03
   5  10 -17    0.03    0.02
  -5 -10  18    0.33    0.05
  -5 -10  18    0.31    0.05
   5  10 -18    0.39    0.06
   5  10 -18    0.25    0.05
   5  10 -18    0.15    0.05
  -5 -10  19    0.00    0.03
  -5 -10  19    0.02    0.03
  -5 -10  19    0.04    0.02
   5  10 -19    0.05    0.03
   5  10 -19    0.04    0.02
  -5 -10  20   -0.01    0.03
  -5 -10  20    0.01    0.03
  -5 -10  20    0.03    0.02
   5  10 -20   -0.01    0.02
   5  10 -20    0.02    0.02
  -5  -9   1    0.83    0.13
   5   9  -1    1.05    0.13
   5   9  -1    0.86    0.13
  -5  -9   2    0.01    0.01
  -5  -9   2    0.01    0.01
   5   9  -2    0.00    0.01
   5   9  -2    0.01    0.02
  -5  -9   3    4.08    0.66
  -5  -9   3    4.68    0.65
  -5  -9   3    5.17    0.66
   5   9  -3    4.38    0.66
   5   9  -3    5.25    0.66
   5   9  -3    4.62    0.65
  -5  -9   4    0.00    0.01
  -5  -9   4    0.03    0.02
  -5  -9   4   -0.02    0.01
   5   9  -4    0.00    0.01
   5   9  -4   -0.01    0.01
   5   9  -4    0.00    0.02
  -5  -9   5   35.24    5.15
  -5  -9   5   35.00    5.09
  -5  -9   5   39.80    5.10
   5   9  -5   37.72    5.17
   5   9  -5   39.69    5.10
   5   9  -5   34.46    5.08
  -5  -9   6    1.93    0.26
  -5  -9   6    1.93    0.26
   5   9  -6    1.75    0.27
   5   9  -6    1.87    0.27
   5   9  -6    2.07    0.26
   5   9  -6    1.72    0.26
  -5  -9   7    3.78    0.59
  -5  -9   7    4.14    0.59
  -5  -9   7    4.39    0.59
  -5  -9   7    4.71    0.59
   5   9  -7    3.78    0.59
   5   9  -7    3.81    0.59
   5   9  -7    4.58    0.59
   5   9  -7    4.35    0.59
  -5  -9   8    0.09    0.02
  -5  -9   8    0.10    0.02
  -5  -9   8    0.06    0.02
  -5  -9   8    0.03    0.02
   5   9  -8    0.12    0.03
   5   9  -8    0.08    0.02
   5   9  -8    0.05    0.02
   5   9  -8    0.08    0.02
  -5  -9   9    4.81    0.68
  -5  -9   9    4.78    0.68
   5   9  -9    4.66    0.68
   5   9  -9    4.73    0.68
   5   9  -9    5.06    0.67
  -5  -9  10    0.16    0.03
  -5  -9  10    0.25    0.04
  -5  -9  10    0.13    0.03
  -5  -9  10    0.18    0.03
   5   9 -10    0.19    0.03
   5   9 -10    0.18    0.03
   5   9 -10    0.15    0.03
   5   9 -10    0.12    0.03
  -5  -9  11    3.97    0.52
  -5  -9  11    3.51    0.51
  -5  -9  11    3.59    0.51
   5   9 -11    3.76    0.52
   5   9 -11    3.72    0.51
   5   9 -11    3.67    0.51
  -5  -9  12    0.08    0.02
  -5  -9  12    0.01    0.02
  -5  -9  12    0.07    0.02
   5   9 -12   -0.03    0.03
   5   9 -12    0.07    0.02
   5   9 -12    0.05    0.02
  -5  -9  13    6.14    0.87
  -5  -9  13    5.96    0.87
  -5  -9  13    5.96    0.86
  -5  -9  13    6.54    0.86
   5   9 -13    6.10    0.87
   5   9 -13    6.18    0.87
   5   9 -13    6.44    0.87
   5   9 -13    6.22    0.87
  -5  -9  14    1.57    0.21
  -5  -9  14    1.50    0.21
   5   9 -14    1.35    0.21
   5   9 -14    1.45    0.21
  -5  -9  15    0.01    0.02
   5   9 -15    0.01    0.03
   5   9 -15   -0.04    0.02
   5   9 -15   -0.01    0.02
   5   9 -15    0.00    0.02
  -5  -9  16    0.13    0.03
  -5  -9  16    0.14    0.04
  -5  -9  16    0.15    0.03
   5   9 -16    0.10    0.03
   5   9 -16    0.10    0.03
   5   9 -16    0.11    0.03
   5   9 -16    0.09    0.03
  -5  -9  17    0.49    0.09
  -5  -9  17    0.59    0.09
   5   9 -17    0.58    0.09
   5   9 -17    0.73    0.09
  -5  -9  18    0.04    0.02
  -5  -9  18   -0.05    0.03
  -5  -9  18    0.02    0.02
   5   9 -18   -0.03    0.03
   5   9 -18   -0.03    0.02
   5   9 -18    0.01    0.02
   5   9 -18   -0.03    0.02
  -5  -9  19    0.04    0.03
   5   9 -19    0.07    0.03
   5   9 -19    0.03    0.03
  -5  -9  20   -0.03    0.02
  -5  -9  20   -0.01    0.03
   5   9 -20   -0.04    0.03
   5   9 -20    0.00    0.02
   5   9 -20   -0.04    0.02
  -5  -9  21    0.03    0.03
  -5  -9  21    0.02    0.03
  -5  -9  21   -0.01    0.02
   5   9 -21    0.05    0.02
  -5  -8   1    0.08    0.02
   5   8  -1    0.10    0.02
   5   8  -1    0.12    0.02
   5   8  -1    0.08    0.02
  -5  -8   2    0.33    0.04
  -5  -8   2    0.26    0.04
  -5  -8   2    0.28    0.05
   5   8  -2    0.32    0.05
   5   8  -2    0.32    0.04
   5   8  -2    0.24    0.05
  -5  -8   3    6.81    0.91
  -5  -8   3    6.09    0.91
  -5  -8   3    6.41    0.90
  -5  -8   3    6.60    0.90
   5   8  -3    6.20    0.91
   5   8  -3    6.91    0.91
  -5  -8   4    1.03    0.15
  -5  -8   4    0.98    0.15
  -5  -8   4    1.12    0.15
  -5  -8   4    1.14    0.15
   5   8  -4    1.05    0.15
   5   8  -4    1.05    0.15
   5   8  -4    1.25    0.15
   5   8  -4    1.03    0.15
  -5  -8   5   14.28    1.99
  -5  -8   5   14.73    1.99
  -5  -8   5   13.94    1.96
  -5  -8   5   14.20    1.96
   5   8  -5   14.97    1.99
   5   8  -5   14.80    1.99
   5   8  -5   14.19    1.96
   5   8  -5   13.48    1.96
  -5  -8   6   41.73    5.93
  -5  -8   6   41.73    5.93
  -5  -8   6   42.57    5.87
   5   8  -6   42.64    5.93
   5   8  -6   43.15    5.95
   5   8  -6   42.59    5.87
  -5  -8   7    1.12    0.16
  -5  -8   7    1.15    0.16
  -5  -8   7    1.14    0.16
  -5  -8   7    1.11    0.16
   5   8  -7    1.19    0.16
   5   8  -7    1.06    0.16
   5   8  -7    1.06    0.16
   5   8  -7    0.99    0.16
  -5  -8   8    8.44    1.15
  -5  -8   8    8.66    1.15
  -5  -8   8    8.06    1.14
  -5  -8   8    8.16    1.14
   5   8  -8    8.74    1.15
   5   8  -8    8.51    1.15
   5   8  -8    8.02    1.14
   5   8  -8    7.74    1.14
  -5  -8   9    1.13    0.16
  -5  -8   9    1.19    0.16
  -5  -8   9    1.09    0.16
  -5  -8   9    1.06    0.16
   5   8  -9    1.21    0.16
   5   8  -9    1.09    0.16
   5   8  -9    1.12    0.16
   5   8  -9    1.13    0.16
  -5  -8  10    0.02    0.01
  -5  -8  10   -0.01    0.02
   5   8 -10    0.01    0.02
   5   8 -10    0.01    0.01
   5   8 -10    0.02    0.02
   5   8 -10    0.02    0.02
  -5  -8  11    0.07    0.02
  -5  -8  11    0.18    0.03
   5   8 -11    0.10    0.02
   5   8 -11    0.14    0.03
  -5  -8  12    0.74    0.09
  -5  -8  12    0.55    0.10
  -5  -8  12    0.67    0.10
  -5  -8  12    0.64    0.09
   5   8 -12    0.56    0.10
   5   8 -12    0.60    0.09
   5   8 -12    0.76    0.10
   5   8 -12    0.63    0.10
  -5  -8  13   -0.02    0.02
  -5  -8  13    0.02    0.02
  -5  -8  13    0.00    0.02
  -5  -8  13    0.00    0.02
   5   8 -13    0.06    0.02
   5   8 -13    0.03    0.02
   5   8 -13    0.01    0.02
   5   8 -13    0.03    0.02
  -5  -8  14    0.78    0.11
  -5  -8  14    0.79    0.12
  -5  -8  14    0.80    0.11
  -5  -8  14    0.71    0.11
   5   8 -14    0.80    0.12
   5   8 -14    0.78    0.11
   5   8 -14    0.77    0.11
   5   8 -14    0.79    0.11
  -5  -8  15    0.13    0.03
  -5  -8  15    0.12    0.03
  -5  -8  15    0.16    0.03
   5   8 -15    0.09    0.03
   5   8 -15    0.11    0.03
   5   8 -15    0.09    0.03
  -5  -8  16    1.05    0.15
  -5  -8  16    0.96    0.16
  -5  -8  16    1.09    0.16
   5   8 -16    0.97    0.16
   5   8 -16    1.15    0.15
   5   8 -16    1.13    0.16
   5   8 -16    1.15    0.16
  -5  -8  17    0.27    0.05
  -5  -8  17    0.33    0.06
  -5  -8  17    0.39    0.06
   5   8 -17    0.35    0.06
   5   8 -17    0.34    0.05
   5   8 -17    0.41    0.06
   5   8 -17    0.38    0.06
  -5  -8  18    0.67    0.12
  -5  -8  18    0.83    0.12
  -5  -8  18    0.89    0.12
   5   8 -18    0.75    0.12
   5   8 -18    0.77    0.12
   5   8 -18    1.02    0.12
   5   8 -18    0.83    0.12
  -5  -8  19   -0.02    0.02
  -5  -8  19   -0.01    0.03
  -5  -8  19    0.02    0.02
   5   8 -19   -0.02    0.02
   5   8 -19    0.02    0.02
   5   8 -19    0.03    0.02
   5   8 -19    0.03    0.02
  -5  -8  20    0.06    0.02
  -5  -8  20   -0.04    0.03
   5   8 -20    0.00    0.02
   5   8 -20    0.02    0.02
   5   8 -20    0.02    0.03
  -5  -8  21   -0.02    0.02
  -5  -8  21    0.00    0.03
   5   8 -21   -0.03    0.03
   5   8 -21    0.00    0.02
   5   8 -21    0.00    0.02
  -5  -8  22   -0.01    0.02
   5   8 -22    0.03    0.03
  -5  -7   1    5.69    0.76
   5   7  -1    5.25    0.77
   5   7  -1    5.08    0.77
   5   7  -1    5.78    0.76
  -5  -7   2    4.36    0.59
  -5  -7   2    3.97    0.58
   5   7  -2    4.53    0.59
   5   7  -2    4.18    0.58
  -5  -7   3    5.52    0.80
  -5  -7   3    5.51    0.79
   5   7  -3    5.75    0.80
   5   7  -3    6.05    0.79
  -5  -7   4   17.98    2.59
  -5  -7   4   19.12    2.56
   5   7  -4   17.90    2.58
  -5  -7   5    0.18    0.05
  -5  -7   5    0.42    0.05
  -5  -7   5    0.38    0.05
   5   7  -5    0.27    0.05
   5   7  -5    0.41    0.05
   5   7  -5    0.35    0.05
  -5  -7   6   53.68    7.73
  -5  -7   6   54.81    7.66
  -5  -7   6   56.46    7.65
   5   7  -6   53.91    7.73
   5   7  -6   55.91    7.65
   5   7  -6   55.88    7.66
  -5  -7   7   41.68    6.26
  -5  -7   7   43.66    6.27
  -5  -7   7   45.94    6.23
  -5  -7   7   44.97    6.21
   5   7  -7   44.66    6.27
   5   7  -7   42.27    6.27
   5   7  -7   47.04    6.21
   5   7  -7   46.05    6.23
  -5  -7   8    0.93    0.13
  -5  -7   8    0.94    0.13
  -5  -7   8    0.82    0.13
   5   7  -8    0.93    0.13
   5   7  -8    0.96    0.13
   5   7  -8    0.86    0.13
  -5  -7   9    0.65    0.10
  -5  -7   9    0.58    0.10
  -5  -7   9    0.68    0.10
  -5  -7   9    0.81    0.10
   5   7  -9    0.59    0.10
   5   7  -9    0.68    0.10
   5   7  -9    0.80    0.10
   5   7  -9    0.82    0.10
  -5  -7  10    1.96    0.29
  -5  -7  10    2.10    0.29
  -5  -7  10    2.11    0.29
  -5  -7  10    2.18    0.29
   5   7 -10    1.92    0.29
   5   7 -10    2.00    0.29
   5   7 -10    2.15    0.29
   5   7 -10    2.13    0.29
  -5  -7  11    0.03    0.01
  -5  -7  11    0.04    0.02
  -5  -7  11    0.00    0.02
  -5  -7  11   -0.01    0.01
   5   7 -11    0.02    0.02
   5   7 -11    0.02    0.01
   5   7 -11    0.02    0.02
   5   7 -11   -0.01    0.02
  -5  -7  12    0.20    0.04
  -5  -7  12    0.31    0.04
  -5  -7  12    0.18    0.04
   5   7 -12    0.26    0.04
   5   7 -12    0.24    0.04
   5   7 -12    0.16    0.04
  -5  -7  13    0.36    0.05
  -5  -7  13    0.28    0.06
  -5  -7  13    0.43    0.06
  -5  -7  13    0.46    0.06
   5   7 -13    0.32    0.06
   5   7 -13    0.34    0.05
  -5  -7  14    5.73    0.84
  -5  -7  14    6.00    0.84
  -5  -7  14    6.19    0.83
  -5  -7  14    6.02    0.83
   5   7 -14    5.92    0.84
   5   7 -14    5.75    0.84
   5   7 -14    6.12    0.83
   5   7 -14    5.96    0.83
  -5  -7  15    0.96    0.15
  -5  -7  15    0.98    0.15
  -5  -7  15    1.03    0.15
   5   7 -15    1.10    0.15
   5   7 -15    1.05    0.15
   5   7 -15    1.15    0.15
  -5  -7  16    0.02    0.02
  -5  -7  16    0.03    0.02
  -5  -7  16    0.01    0.02
  -5  -7  16    0.01    0.02
   5   7 -16   -0.01    0.02
   5   7 -16    0.02    0.02
   5   7 -16    0.04    0.02
   5   7 -16    0.00    0.02
  -5  -7  17    0.35    0.06
  -5  -7  17    0.47    0.07
   5   7 -17    0.51    0.07
   5   7 -17    0.33    0.06
   5   7 -17    0.36    0.06
  -5  -7  18    0.05    0.03
  -5  -7  18    0.06    0.02
   5   7 -18    0.03    0.02
   5   7 -18    0.04    0.02
   5   7 -18    0.04    0.02
  -5  -7  19    0.18    0.04
  -5  -7  19    0.26    0.04
  -5  -7  19    0.24    0.04
   5   7 -19    0.23    0.04
   5   7 -19    0.21    0.04
   5   7 -19    0.22    0.04
   5   7 -19    0.27    0.04
  -5  -7  20    0.04    0.02
  -5  -7  20   -0.01    0.03
  -5  -7  20    0.07    0.02
   5   7 -20    0.04    0.02
   5   7 -20    0.04    0.02
   5   7 -20    0.10    0.03
   5   7 -20    0.05    0.03
  -5  -7  21    0.00    0.02
  -5  -7  21    0.06    0.03
  -5  -7  21    0.02    0.02
   5   7 -21    0.02    0.02
   5   7 -21    0.04    0.02
   5   7 -21    0.02    0.03
   5   7 -21    0.00    0.02
  -5  -7  22    0.08    0.03
   5   7 -22    0.10    0.03
  -5  -6   1   24.92    3.48
  -5  -6   1   27.85    3.49
   5   6  -1   21.44    3.50
   5   6  -1   22.52    3.51
   5   6  -1   28.68    3.49
   5   6  -1   24.71    3.48
  -5  -6   2   17.74    2.62
  -5  -6   2   21.40    2.63
   5   6  -2   18.21    2.65
   5   6  -2   19.94    2.67
   5   6  -2   18.55    2.62
  -5  -6   3    1.31    0.19
   5   6  -3    1.37    0.19
  -5  -6   4    0.03    0.01
  -5  -6   4    0.01    0.01
  -5  -6   4    0.03    0.02
   5   6  -4    0.01    0.01
   5   6  -4    0.01    0.01
   5   6  -4    0.02    0.02
  -5  -6   5    0.14    0.03
  -5  -6   5    0.19    0.03
  -5  -6   5    0.19    0.03
   5   6  -5    0.18    0.03
   5   6  -5    0.16    0.03
   5   6  -5    0.23    0.03
  -5  -6   6    0.29    0.04
  -5  -6   6    0.27    0.04
  -5  -6   6    0.12    0.04
   5   6  -6    0.27    0.04
   5   6  -6    0.32    0.04
   5   6  -6    0.11    0.04
  -5  -6   7   60.69    8.72
  -5  -6   7   64.41    8.74
  -5  -6   7   61.56    8.64
  -5  -6   7   60.34    8.63
   5   6  -7   68.46    8.77
   5   6  -7   61.17    8.73
   5   6  -7   61.94    8.63
   5   6  -7   64.51    8.66
  -5  -6   8    0.04    0.01
  -5  -6   8    0.00    0.02
  -5  -6   8    0.00    0.02
  -5  -6   8    0.01    0.01
   5   6  -8   -0.01    0.02
   5   6  -8    0.01    0.01
   5   6  -8    0.02    0.02
   5   6  -8   -0.01    0.02
  -5  -6   9    5.53    0.84
  -5  -6   9    6.03    0.84
  -5  -6   9    6.10    0.83
   5   6  -9    5.67    0.84
   5   6  -9    5.85    0.84
   5   6  -9    6.60    0.84
  -5  -6  10   -0.03    0.01
  -5  -6  10    0.02    0.02
  -5  -6  10    0.02    0.01
  -5  -6  10    0.01    0.01
   5   6 -10   -0.01    0.02
   5   6 -10    0.01    0.01
   5   6 -10    0.02    0.02
   5   6 -10   -0.01    0.02
  -5  -6  11    0.54    0.09
  -5  -6  11    0.66    0.09
  -5  -6  11    0.55    0.09
  -5  -6  11    0.65    0.09
   5   6 -11    0.66    0.09
   5   6 -11    0.58    0.09
   5   6 -11    0.62    0.09
   5   6 -11    0.60    0.09
  -5  -6  12    0.79    0.10
  -5  -6  12    0.75    0.10
  -5  -6  12    0.64    0.10
   5   6 -12    0.76    0.10
   5   6 -12    0.69    0.10
   5   6 -12    0.59    0.10
  -5  -6  13    2.23    0.33
  -5  -6  13    2.16    0.33
  -5  -6  13    2.57    0.33
   5   6 -13    2.30    0.33
   5   6 -13    2.21    0.33
   5   6 -13    2.68    0.33
  -5  -6  14   -0.01    0.01
  -5  -6  14    0.02    0.02
  -5  -6  14    0.04    0.02
  -5  -6  14    0.00    0.02
   5   6 -14    0.06    0.02
   5   6 -14    0.01    0.01
  -5  -6  15    2.75    0.39
  -5  -6  15    3.02    0.40
  -5  -6  15    2.81    0.39
   5   6 -15    2.79    0.39
   5   6 -15    2.68    0.39
   5   6 -15    2.72    0.39
  -5  -6  16    1.70    0.24
  -5  -6  16    1.47    0.24
  -5  -6  16    1.66    0.24
  -5  -6  16    1.80    0.24
   5   6 -16    1.76    0.24
   5   6 -16    1.59    0.24
   5   6 -16    1.77    0.24
   5   6 -16    1.79    0.24
  -5  -6  17    0.03    0.02
  -5  -6  17   -0.03    0.02
  -5  -6  17    0.01    0.02
   5   6 -17    0.05    0.02
   5   6 -17    0.04    0.02
   5   6 -17    0.01    0.02
   5   6 -17    0.04    0.02
  -5  -6  18    0.35    0.06
  -5  -6  18    0.35    0.06
   5   6 -18    0.45    0.06
   5   6 -18    0.34    0.06
   5   6 -18    0.36    0.06
  -5  -6  19    0.63    0.10
  -5  -6  19    0.67    0.10
  -5  -6  19    0.74    0.10
   5   6 -19    0.77    0.10
   5   6 -19    0.65    0.10
   5   6 -19    0.73    0.10
  -5  -6  20    0.12    0.03
  -5  -6  20    0.08    0.03
  -5  -6  20    0.08    0.03
   5   6 -20    0.09    0.02
   5   6 -20    0.04    0.02
   5   6 -20    0.09    0.03
   5   6 -20    0.06    0.03
  -5  -6  21   -0.01    0.02
   5   6 -21   -0.01    0.02
   5   6 -21    0.00    0.03
  -5  -6  22    0.04    0.02
  -5  -6  22    0.00    0.02
  -5  -6  22    0.00    0.02
   5   6 -22    0.02    0.02
  -5  -6  23   -0.02    0.02
   5   6 -23    0.04    0.03
  -5  -5   1    4.70    0.69
  -5  -5   1    5.03    0.69
  -5  -5   1    4.72    0.69
  -5  -5   1    5.50    0.69
   5   5  -1    5.07    0.69
   5   5  -1    4.79    0.69
   5   5  -1    5.28    0.69
   5   5  -1    4.68    0.69
  -5  -5   2   10.44    1.49
  -5  -5   2   10.37    1.49
  -5  -5   2   10.50    1.47
  -5  -5   2   11.00    1.47
   5   5  -2   10.40    1.49
   5   5  -2   10.98    1.49
   5   5  -2   10.89    1.47
   5   5  -2   10.47    1.47
  -5  -5   3    3.64    0.53
  -5  -5   3    3.28    0.53
  -5  -5   3    4.38    0.53
  -5  -5   3    4.24    0.53
   5   5  -3    3.40    0.53
   5   5  -3    3.61    0.53
   5   5  -3    4.21    0.53
  -5  -5   4    0.04    0.01
  -5  -5   4    0.05    0.01
  -5  -5   4    0.09    0.02
   5   5  -4    0.05    0.01
   5   5  -4    0.04    0.01
   5   5  -4    0.06    0.02
  -5  -5   5    3.00    0.45
  -5  -5   5    3.09    0.45
  -5  -5   5    3.79    0.45
   5   5  -5    3.07    0.45
   5   5  -5    2.92    0.45
   5   5  -5    3.44    0.45
  -5  -5   6    5.49    0.76
  -5  -5   6    5.57    0.76
  -5  -5   6    5.13    0.75
   5   5  -6    5.49    0.76
   5   5  -6    5.82    0.76
   5   5  -6    5.35    0.75
  -5  -5   7   57.50    8.32
  -5  -5   7   62.13    8.35
  -5  -5   7   58.42    8.24
   5   5  -7   62.17    8.34
   5   5  -7   60.22    8.34
   5   5  -7   59.36    8.24
  -5  -5   8   73.09   10.55
  -5  -5   8   73.60   10.56
  -5  -5   8   75.02   10.46
  -5  -5   8   74.76   10.45
   5   5  -8   78.86   10.59
   5   5  -8   73.89   10.56
   5   5  -8   76.93   10.45
   5   5  -8   77.56   10.47
  -5  -5   9   15.35    2.15
  -5  -5   9   16.37    2.16
  -5  -5   9   15.49    2.13
  -5  -5   9   14.32    2.12
   5   5  -9   16.47    2.16
   5   5  -9   15.46    2.15
   5   5  -9   15.11    2.12
   5   5  -9   15.59    2.13
  -5  -5  10    0.05    0.01
  -5  -5  10    0.01    0.02
  -5  -5  10    0.03    0.02
   5   5 -10    0.02    0.02
   5   5 -10    0.02    0.01
   5   5 -10    0.00    0.02
  -5  -5  11    1.40    0.19
  -5  -5  11    1.37    0.20
  -5  -5  11    1.43    0.20
   5   5 -11    1.44    0.19
   5   5 -11    1.32    0.19
   5   5 -11    1.29    0.19
  -5  -5  12    0.10    0.02
  -5  -5  12    0.12    0.02
  -5  -5  12    0.15    0.03
  -5  -5  12    0.14    0.03
   5   5 -12    0.09    0.02
   5   5 -12    0.09    0.02
   5   5 -12    0.15    0.03
   5   5 -12    0.12    0.03
  -5  -5  13    0.83    0.12
  -5  -5  13    0.96    0.12
  -5  -5  13    0.80    0.12
  -5  -5  13    0.81    0.12
   5   5 -13    1.00    0.12
   5   5 -13    0.83    0.12
   5   5 -13    0.77    0.12
   5   5 -13    0.77    0.12
  -5  -5  14    0.03    0.01
  -5  -5  14    0.01    0.02
  -5  -5  14   -0.02    0.02
  -5  -5  14   -0.01    0.02
   5   5 -14   -0.02    0.02
   5   5 -14    0.01    0.01
   5   5 -14    0.02    0.02
   5   5 -14    0.01    0.02
  -5  -5  15    0.57    0.07
  -5  -5  15    0.38    0.07
  -5  -5  15    0.31    0.07
   5   5 -15    0.48    0.07
  -5  -5  16   -0.02    0.02
  -5  -5  16    0.02    0.02
  -5  -5  16    0.01    0.02
  -5  -5  16    0.04    0.02
   5   5 -16    0.01    0.02
   5   5 -16    0.00    0.02
   5   5 -16    0.04    0.02
   5   5 -16    0.03    0.02
  -5  -5  17    0.02    0.02
  -5  -5  17    0.00    0.02
  -5  -5  17    0.01    0.02
  -5  -5  17    0.07    0.02
   5   5 -17   -0.03    0.02
   5   5 -17    0.01    0.02
   5   5 -17    0.01    0.02
   5   5 -17    0.02    0.02
  -5  -5  18    0.18    0.04
  -5  -5  18    0.27    0.04
   5   5 -18    0.26    0.04
   5   5 -18    0.27    0.04
   5   5 -18    0.29    0.05
  -5  -5  19    0.14    0.03
  -5  -5  19    0.08    0.03
  -5  -5  19    0.17    0.03
   5   5 -19    0.16    0.03
   5   5 -19    0.11    0.03
   5   5 -19    0.15    0.03
   5   5 -19    0.18    0.03
  -5  -5  20    0.36    0.07
  -5  -5  20    0.45    0.07
  -5  -5  20    0.47    0.07
   5   5 -20    0.34    0.06
   5   5 -20    0.43    0.07
   5   5 -20    0.50    0.07
   5   5 -20    0.54    0.07
  -5  -5  21    0.06    0.02
  -5  -5  21    0.01    0.02
  -5  -5  21    0.04    0.02
   5   5 -21    0.03    0.02
   5   5 -21    0.01    0.03
   5   5 -21    0.06    0.03
  -5  -5  22    0.06    0.02
  -5  -5  22    0.07    0.03
  -5  -5  22    0.06    0.03
   5   5 -22    0.10    0.03
   5   5 -22    0.10    0.03
  -5  -5  23    0.02    0.02
   5   5 -23    0.02    0.03
  -5  -4   1    5.30    0.65
  -5  -4   1    4.48    0.64
  -5  -4   1    4.56    0.64
[truncated: 2,444,456 more chars]
