# Supplementary material for: Synthesis of a π‐Extended Phenazine Diimide Derivative and Characterization of Its Closed‐Shell Reduced States
Source: Chemistry. 2026 Feb 15;32(17):e03285. doi: 10.1002/chem.202503285 (PMC13150043; doi:10.1002/chem.202503285)
Supplement: Supplementary file 3 — Supporting File 3: 1aRT.cif. [file CHEM-32-e03285-s003.cif]

data_1RT

_publ_section_title
;
Phenazine extended naphthalene imides: a novel electrochromic member
of the PAH imides family.
;
_publ_contact_author_name        'Nicola Demitri'

_publ_contact_author_address     
;
Elettra-Sincrotrone Trieste, S.S. 14 Km 163.5 in Area Science Park, 
34149 Basovizza - Trieste, Italy.
;
_publ_contact_author_email       nicola.demitri@elettra.eu
_publ_contact_author_phone       '+39 040 375 8861'
loop_
_publ_author_name
_publ_author_address
'Dosso, Jacopo'
;
Department of Chemical and Pharmaceutical Sciences, CENMAT, Centre for
Excellence for Nanostructured Materials, INSTM UdR Trieste, University
of Trieste, via Licio Giorgieri 1, 34127 Trieste, Italy.
;
'Rigodanza, Francesco'
;
Department of Chemical and Pharmaceutical Sciences, CENMAT, Centre for
Excellence for Nanostructured Materials, INSTM UdR Trieste, University
of Trieste, via Licio Giorgieri 1, 34127 Trieste, Italy.
;
'Bartolomei, Beatrice'
;
Department of Chemical and Pharmaceutical Sciences, CENMAT, Centre for
Excellence for Nanostructured Materials, INSTM UdR Trieste, University
of Trieste, via Licio Giorgieri 1, 34127 Trieste, Italy.
;
'Misia, Giuseppe'
;
Department of Chemical and Pharmaceutical Sciences, CENMAT, Centre for
Excellence for Nanostructured Materials, INSTM UdR Trieste, University
of Trieste, via Licio Giorgieri 1, 34127 Trieste, Italy.
;
'Costa, Paolo'
;
Department of Chemical Sciences, University of Padova, 35131 Padova, Italy.
;
'Demitri, Nicola'
;
Elettra-Sincrotrone Trieste, S.S. 14 Km 163.5 in Area Science Park, 
34149 Basovizza - Trieste, Italy.
;
'Prato, Maurizio'
;
Department of Chemical and Pharmaceutical Sciences, CENMAT, Centre for
Excellence for Nanostructured Materials, INSTM UdR Trieste, University
of Trieste, via Licio Giorgieri 1, 34127 Trieste, Italy.
;

_publ_section_abstract
;
The structure of 1RT, C~48~H~42~N~4~O~4~ 3.5(C~6~H~4~Cl~2~) 1.5(CH~4~O),
at 100 K has triclinic (<i>P</i>-1) symmetry.
;
_publ_contact_letter 
;
Please consider this CIF for publication. I certify that this contibution is the
original work of those listed as authors; that it has not been published
before (in any language or medium) and is not being considered for publication
elsewhere; that all authors concur with and are aware of the submission; that
all workers involved in the study are listed as authors or given proper credit
in the acknowledgements; that I have obtained permission for and acknowledged
the source of any excerpts from other copyright works; and that to the best of
my knowledge the paper contains no statements which are libellous, unlawful or
in any way actionable. All coauthors have made significant scientific
contributions to the work reported, including the ideas and their execution,
and share responsibility and accountability for the results.
;
 
_audit_creation_method            'SHELXL-2018/3'
_shelx_SHELXL_version_number      '2018/3'
_chemical_name_systematic         ?
_chemical_name_common             ?
_chemical_melting_point           ?
_chemical_formula_moiety
 'C48 H42 N4 O4, 3.5(C6 H4 Cl2), 1.5(C H4 O)'
_chemical_formula_sum
 'C70.50 H62 Cl7 N4 O5.50'
_chemical_formula_weight          1301.39

loop_
 _atom_type_symbol
 _atom_type_description
 _atom_type_scat_dispersion_real
 _atom_type_scat_dispersion_imag
 _atom_type_scat_source
 'C'  'C'   0.0020   0.0012
 'International Tables Vol C Tables 4.2.6.8 and 6.1.1.4'
 'H'  'H'   0.0000   0.0000
 'International Tables Vol C Tables 4.2.6.8 and 6.1.1.4'
 'N'  'N'   0.0042   0.0025
 'International Tables Vol C Tables 4.2.6.8 and 6.1.1.4'
 'O'  'O'   0.0077   0.0045
 'International Tables Vol C Tables 4.2.6.8 and 6.1.1.4'
 'Cl'  'Cl'   0.1198   0.1216
 'International Tables Vol C Tables 4.2.6.8 and 6.1.1.4'
 
_space_group_crystal_system       triclinic
_space_group_IT_number            2
_space_group_name_H-M_alt         'P -1'
_space_group_name_Hall            '-P 1'
 
_shelx_space_group_comment
;
The symmetry employed for this shelxl refinement is uniquely defined
by the following loop, which should always be used as a source of
symmetry information in preference to the above space-group names.
They are only intended as comments.
;
 
loop_
 _space_group_symop_operation_xyz
 'x, y, z'
 '-x, -y, -z'
 
_cell_length_a                    9.402(2)
_cell_length_b                    10.902(2)
_cell_length_c                    17.705(4)
_cell_angle_alpha                 85.43(3)
_cell_angle_beta                  78.75(3)
_cell_angle_gamma                 74.24(3)
_cell_volume                      1712.4(7)
_cell_formula_units_Z             1
_cell_measurement_temperature     298(2)
_cell_measurement_reflns_used     8993
_cell_measurement_theta_min       1.996
_cell_measurement_theta_max       28.971
 
_exptl_crystal_description        'Thin plates'
_exptl_crystal_colour             'Yellow'
_exptl_crystal_density_meas       ?
_exptl_crystal_density_method     ?
_exptl_crystal_density_diffrn     1.262          
_exptl_crystal_F_000              676
_exptl_transmission_factor_min    ?
_exptl_transmission_factor_max    ?
_exptl_crystal_size_max           0.100
_exptl_crystal_size_mid           0.050
_exptl_crystal_size_min           0.020
_exptl_absorpt_coefficient_mu     0.233
_shelx_estimated_absorpt_T_min    0.977
_shelx_estimated_absorpt_T_max    0.995
_exptl_absorpt_correction_type    none
_exptl_absorpt_correction_T_min   ?
_exptl_absorpt_correction_T_max   ?
_exptl_absorpt_process_details    ?
_exptl_absorpt_special_details    ?
_diffrn_ambient_temperature       298(2)
_diffrn_radiation_wavelength      0.620


_diffrn_standards_number 0
_diffrn_standards_interval_count 0
_diffrn_standards_decay_% 0
_diffrn_measurement_method       'Rotating crystal'
_diffrn_radiation_type           Synchrotron
_diffrn_source                   'Elettra Synchrotron - XRD2 BL'
_diffrn_measurement_device_type  
;
'Arinax MD2s Goniometer, Pilatus 6M detector'
;

_diffrn_detector_area_resol_mean  ?
_diffrn_reflns_number             75704
_diffrn_reflns_av_unetI/netI      0.1154
_diffrn_reflns_av_R_equivalents   0.1014
_diffrn_reflns_limit_h_min        -14
_diffrn_reflns_limit_h_max        14
_diffrn_reflns_limit_k_min        -16
_diffrn_reflns_limit_k_max        16
_diffrn_reflns_limit_l_min        -27
_diffrn_reflns_limit_l_max        27
_diffrn_reflns_theta_min          1.996
_diffrn_reflns_theta_max          28.971
_diffrn_reflns_theta_full         21.839
_diffrn_measured_fraction_theta_max   0.938
_diffrn_measured_fraction_theta_full  0.972
_diffrn_reflns_Laue_measured_fraction_max    0.938
_diffrn_reflns_Laue_measured_fraction_full   0.972
_diffrn_reflns_point_group_measured_fraction_max   0.938
_diffrn_reflns_point_group_measured_fraction_full  0.972
_reflns_number_total              12847
_reflns_number_gt                 8474
_reflns_threshold_expression      'I > 2\s(I)'
_reflns_Friedel_coverage          0.000
_reflns_Friedel_fraction_max      .
_reflns_Friedel_fraction_full     .
 
_reflns_special_details
;
 Reflections were merged by SHELXL according to the crystal
 class for the calculation of statistics and refinement.
 
 Structure factors included contributions from the .fab file.
 
 _reflns_Friedel_fraction is defined as the number of unique
 Friedel pairs measured divided by the number that would be
 possible theoretically, ignoring centric projections and
 systematic absences.
;
 
_computing_data_collection       'MXCuBE3 (Mueller,2017)'
_computing_cell_refinement       'XDS (Kabsch, 2010)'
_computing_data_reduction        'XDS (Kabsch, 2010)'
_computing_structure_solution    'SHELXT (Sheldrick, 2015)'
_computing_structure_refinement  'SHELXL-2018/3 (Sheldrick, 2015)'
_computing_molecular_graphics    'Ortep3 for Windows - Coot'
_computing_publication_material  'enCIFer - publCIF'
 
_refine_special_details
;
Hydrogen atoms were included at calculated positions with isotropic 
Ufactors=1.2Ueq (Ufactors=1.5Ueq for methyl and hydroxyl groups). Anisotropic
thermal motion modeling has been applied to all atoms that belong to 
conformations with higher occupancies. Geometric and occupancy restrains
(DFIX, FLAT, SAME and SUMP) have been used to model disordered fragments.
;

_refine_ls_structure_factor_coef  Fsqd
_refine_ls_matrix_type            full
_refine_ls_weighting_scheme       calc
_refine_ls_weighting_details
'w=1/[\s^2^(Fo^2^)+(0.0200P)^2^+0.8800P] where P=(Fo^2^+2Fc^2^)/3'
_atom_sites_solution_primary      direct
_atom_sites_solution_secondary    difmap
_atom_sites_solution_hydrogens    geom
_refine_ls_hydrogen_treatment     constr
_refine_ls_extinction_method      'SHELXL-2018/3 (Sheldrick 2018)'
_refine_ls_extinction_coef        0.032(5)
_refine_ls_extinction_expression
 'Fc^*^=kFc[1+0.001xFc^2^\l^3^/sin(2\q)]^-1/4^'
_refine_ls_number_reflns          12847
_refine_ls_number_parameters      483
_refine_ls_number_restraints      225
_refine_ls_R_factor_all           0.1244
_refine_ls_R_factor_gt            0.0981
_refine_ls_wR_factor_ref          0.2626
_refine_ls_wR_factor_gt           0.2403
_refine_ls_goodness_of_fit_ref    1.013
_refine_ls_restrained_S_all       1.018
_refine_ls_shift/su_max           0.004
_refine_ls_shift/su_mean          0.000
 
loop_
 _atom_site_label
 _atom_site_type_symbol
 _atom_site_fract_x
 _atom_site_fract_y
 _atom_site_fract_z
 _atom_site_U_iso_or_equiv
 _atom_site_adp_type
 _atom_site_occupancy
 _atom_site_site_symmetry_order  
 _atom_site_calc_flag
 _atom_site_refinement_flags_posn
 _atom_site_refinement_flags_adp
 _atom_site_refinement_flags_occupancy
 _atom_site_disorder_assembly
 _atom_site_disorder_group
O2_1 O 0.58053(14) 0.24977(15) 0.38717(7) 0.0560(4) Uani 1 1 d . . . . .
O1_1 O 0.91081(12) 0.38531(16) 0.20007(8) 0.0580(4) Uani 1 1 d . . . . .
N1_1 N 0.74355(11) 0.32173(12) 0.29422(7) 0.0324(2) Uani 1 1 d . . . . .
N2_1 N 0.64313(12) 0.52279(14) -0.02451(7) 0.0402(3) Uani 1 1 d . . . . .
C4_1 C 0.52703(13) 0.37734(14) 0.19714(8) 0.0312(3) Uani 1 1 d . . . . .
C15_1 C 0.94385(16) 0.16644(15) 0.34718(10) 0.0406(3) Uani 1 1 d . . . . .
C3_1 C 0.67203(13) 0.40051(14) 0.16968(8) 0.0331(3) Uani 1 1 d . . . . .
C5_1 C 0.49186(14) 0.32834(15) 0.27185(8) 0.0342(3) Uani 1 1 d . . . . .
C6_1 C 0.60437(14) 0.29680(15) 0.32290(8) 0.0354(3) Uani 1 1 d . . . . .
C19_1 C 0.85869(17) 0.38532(16) 0.39218(10) 0.0419(3) Uani 1 1 d . . . . .
C2_1 C 0.78637(14) 0.36994(15) 0.22066(8) 0.0356(3) Uani 1 1 d . . . . .
C14_1 C 0.85249(14) 0.29067(14) 0.34561(8) 0.0332(3) Uani 1 1 d . . . . .
C18_1 C 0.9622(2) 0.3511(2) 0.44215(12) 0.0537(5) Uani 1 1 d . . . . .
H18_1 H 0.970054 0.412109 0.473807 0.064 Uiso 1 1 calc R U . . .
C16_1 C 1.04393(18) 0.13802(18) 0.39889(11) 0.0505(4) Uani 1 1 d . . . . .
H16_1 H 1.105685 0.055763 0.401652 0.061 Uiso 1 1 calc R U . . .
C12_1 C 0.60187(14) 0.47672(15) 0.04636(8) 0.0361(3) Uani 1 1 d . . . . .
C10_1 C 0.41832(14) 0.40524(16) 0.14884(8) 0.0362(3) Uani 1 1 d . . . . .
C11_1 C 0.45744(14) 0.45377(15) 0.07162(8) 0.0358(3) Uani 1 1 d . . . . .
C13_1 C 0.70804(14) 0.44886(16) 0.09757(9) 0.0385(3) Uani 1 1 d . . . . .
H13_1 H 0.802117 0.463993 0.081306 0.046 Uiso 1 1 calc R U . . .
C7_1 C 0.35106(16) 0.30902(19) 0.29906(10) 0.0468(4) Uani 1 1 d . . . . .
H7_1 H 0.328369 0.276653 0.348841 0.056 Uiso 1 1 calc R U . . .
C17_1 C 1.05284(19) 0.2286(2) 0.44543(11) 0.0540(5) Uani 1 1 d . . . . .
H17_1 H 1.120240 0.207725 0.479450 0.065 Uiso 1 1 calc R U . . .
C20_1 C 0.9424(2) 0.06448(19) 0.29431(14) 0.0606(5) Uani 1 1 d . . . . .
H20_1 H 0.860987 0.099301 0.265186 0.073 Uiso 1 1 calc R U . . .
C9_1 C 0.27607(16) 0.3850(2) 0.17777(10) 0.0483(4) Uani 1 1 d . . . . .
H9_1 H 0.203523 0.403375 0.146606 0.058 Uiso 1 1 calc R U . . .
C8_1 C 0.24313(17) 0.3382(2) 0.25166(11) 0.0531(5) Uani 1 1 d . . . . .
H8_1 H 0.148292 0.325869 0.270215 0.064 Uiso 1 1 calc R U . . .
C23_1 C 0.7624(3) 0.52104(19) 0.38987(15) 0.0640(6) Uani 1 1 d . . . . .
H23_1 H 0.683339 0.523112 0.360607 0.077 Uiso 1 1 calc R U . . .
C25_1 C 0.6873(3) 0.5699(3) 0.4698(2) 0.0985(11) Uani 1 1 d . . . . .
H25A_1 H 0.625539 0.516145 0.494974 0.148 Uiso 1 1 calc R U . . .
H25B_1 H 0.626071 0.655521 0.465516 0.148 Uiso 1 1 calc R U . . .
H25C_1 H 0.762833 0.569041 0.499510 0.148 Uiso 1 1 calc R U . . .
C22_1 C 0.9143(5) -0.0542(3) 0.3380(3) 0.1076(12) Uani 1 1 d . . . . .
H22A_1 H 0.988135 -0.086035 0.370302 0.161 Uiso 1 1 calc R U . . .
H22B_1 H 0.921151 -0.118018 0.302138 0.161 Uiso 1 1 calc R U . . .
H22C_1 H 0.815825 -0.033880 0.369311 0.161 Uiso 1 1 calc R U . . .
C21_1 C 1.0900(4) 0.0305(4) 0.2370(2) 0.1050(11) Uani 1 1 d . . . . .
H21A_1 H 1.089825 -0.036700 0.205145 0.157 Uiso 1 1 calc R U . . .
H21B_1 H 1.172221 0.002746 0.264442 0.157 Uiso 1 1 calc R U . . .
H21C_1 H 1.100998 0.104170 0.205213 0.157 Uiso 1 1 calc R U . . .
C24_1 C 0.8555(5) 0.6083(3) 0.3486(3) 0.1118(13) Uani 1 1 d . . . . .
H24A_1 H 0.934716 0.606676 0.375932 0.168 Uiso 1 1 calc R U . . .
H24B_1 H 0.792681 0.693684 0.346572 0.168 Uiso 1 1 calc R U . . .
H24C_1 H 0.898041 0.579662 0.297186 0.168 Uiso 1 1 calc R U . . .
Cl1A_12 Cl 0.3048(6) 0.6349(3) 0.3440(3) 0.1500(19) Uani 0.493(8) 1 d D . P A 1
C1A_12 C 0.3668(5) 0.7589(3) 0.3614(3) 0.105(3) Uani 0.493(8) 1 d DG . P A 1
C6A_12 C 0.3286(5) 0.8119(5) 0.4338(3) 0.099(5) Uani 0.493(8) 1 d DG . P A 1
H6A_12 H 0.267756 0.778873 0.473514 0.119 Uiso 0.493(8) 1 calc R U P A 1
C5A_12 C 0.3812(6) 0.9144(5) 0.4470(3) 0.083(3) Uani 0.493(8) 1 d DG . P A 1
H5A_12 H 0.355610 0.949826 0.495403 0.099 Uiso 0.493(8) 1 calc R U P A 1
C4A_12 C 0.4721(6) 0.9638(4) 0.3877(4) 0.076(3) Uani 0.493(8) 1 d DG . P A 1
H4A_12 H 0.507294 1.032290 0.396447 0.091 Uiso 0.493(8) 1 calc R U P A 1
C3A_12 C 0.5103(6) 0.9107(6) 0.3153(3) 0.36(2) Uani 0.493(8) 1 d DG . P A 1
H3A_12 H 0.571126 0.943802 0.275600 0.436 Uiso 0.493(8) 1 calc R U P A 1
C2A_12 C 0.4577(6) 0.8083(5) 0.3022(2) 0.110(4) Uani 0.493(8) 1 d DG . P A 1
Cl2A_12 Cl 0.5026(11) 0.7433(9) 0.2154(4) 0.252(5) Uani 0.493(8) 1 d D . P A 1
Cl1B_12 Cl 0.5909(8) 0.9497(10) 0.2312(4) 0.156(4) Uani 0.219(5) 1 d D . P B 2
C1B_12 C 0.4947(7) 0.9009(6) 0.3122(3) 0.054(2) Uiso 0.219(5) 1 d DG . P B 2
C6B_12 C 0.4562(12) 0.9692(8) 0.3794(4) 0.098(8) Uiso 0.219(5) 1 d DG . P B 2
H6B_12 H 0.484429 1.044398 0.380365 0.118 Uiso 0.219(5) 1 calc R U P B 2
C5B_12 C 0.3754(14) 0.9251(10) 0.4454(4) 0.157(17) Uiso 0.219(5) 1 d DG . P B 2
H5B_12 H 0.349656 0.970871 0.490383 0.188 Uiso 0.219(5) 1 calc R U P B 2
C4B_12 C 0.3332(12) 0.8128(10) 0.4440(4) 0.064(5) Uiso 0.219(5) 1 d DG . P B 2
H4B_12 H 0.279195 0.783288 0.488093 0.077 Uiso 0.219(5) 1 calc R U P B 2
C3B_12 C 0.3718(10) 0.7444(8) 0.3767(5) 0.085(5) Uiso 0.219(5) 1 d DG . P B 2
H3B_12 H 0.343506 0.669230 0.375785 0.102 Uiso 0.219(5) 1 calc R U P B 2
C2B_12 C 0.4525(8) 0.7885(6) 0.3108(4) 0.068(4) Uiso 0.219(5) 1 d DG . P B 2
Cl2B_12 Cl 0.5009(14) 0.7084(10) 0.2287(5) 0.168(6) Uani 0.219(5) 1 d D . P B 2
Cl1C_12 Cl 0.3805(13) 0.6601(9) 0.2897(10) 0.216(7) Uani 0.294(9) 1 d D . P C 3
C1C_12 C 0.4006(8) 0.7787(6) 0.3374(5) 0.127(7) Uiso 0.294(9) 1 d DG . P C 3
C6C_12 C 0.3350(9) 0.7971(8) 0.4145(5) 0.097(6) Uiso 0.294(9) 1 d DG . P C 3
H6C_12 H 0.279007 0.743024 0.440170 0.116 Uiso 0.294(9) 1 calc R U P C 3
C5C_12 C 0.3530(10) 0.8964(10) 0.4531(4) 0.111(6) Uiso 0.294(9) 1 d DG . P C 3
H5C_12 H 0.309121 0.908729 0.504705 0.133 Uiso 0.294(9) 1 calc R U P C 3
C4C_12 C 0.4367(9) 0.9773(7) 0.4147(5) 0.062(3) Uiso 0.294(9) 1 d DG . P C 3
H4C_12 H 0.448801 1.043733 0.440562 0.074 Uiso 0.294(9) 1 calc R U P C 3
C3C_12 C 0.5024(7) 0.9589(8) 0.3376(5) 0.082(3) Uiso 0.294(9) 1 d DG . P C 3
H3C_12 H 0.558369 1.013032 0.311884 0.098 Uiso 0.294(9) 1 calc R U P C 3
C2C_12 C 0.4843(6) 0.8596(9) 0.2989(3) 0.097(5) Uiso 0.294(9) 1 d DG . P C 3
Cl2C_12 Cl 0.5629(11) 0.8370(18) 0.2065(3) 0.266(10) Uani 0.294(9) 1 d D . P C 3
Cl1A_11 Cl 0.8219(4) 0.0944(2) 0.09481(16) 0.1281(11) Uani 0.503(4) 1 d D U P D 1
C1A_11 C 0.9091(7) 0.1706(5) 0.0191(3) 0.141(5) Uani 0.503(4) 1 d DG . P D 1
C6A_11 C 1.0403(7) 0.1999(6) 0.0269(4) 0.121(3) Uani 0.503(4) 1 d DG . P D 1
H6A_11 H 1.080636 0.174771 0.071402 0.146 Uiso 0.503(4) 1 calc R U P D 1
C5A_11 C 1.1114(7) 0.2669(8) -0.0318(5) 0.181(9) Uani 0.503(4) 1 d DG . P D 1
H5A_11 H 1.199161 0.286532 -0.026583 0.218 Uiso 0.503(4) 1 calc R U P D 1
C4A_11 C 1.0511(9) 0.3045(7) -0.0983(4) 0.163(5) Uani 0.503(4) 1 d DG . P D 1
H4A_11 H 1.098662 0.349277 -0.137586 0.195 Uiso 0.503(4) 1 calc R U P D 1
C3A_11 C 0.9199(9) 0.2751(5) -0.1061(3) 0.131(4) Uani 0.503(4) 1 d DG . P D 1
H3A_11 H 0.879637 0.300261 -0.150607 0.157 Uiso 0.503(4) 1 calc R U P D 1
C2A_11 C 0.8489(6) 0.2081(5) -0.0474(3) 0.117(3) Uani 0.503(4) 1 d DG . P D 1
Cl2A_11 Cl 0.6843(4) 0.1848(3) -0.0565(2) 0.1786(19) Uani 0.503(4) 1 d D . P D 1
Cl1B_11 Cl 1.1612(17) 0.2462(16) -0.0042(10) 0.316(12) Uani 0.223(5) 1 d D . P E 2
C1B_11 C 1.0215(18) 0.247(2) -0.0514(9) 0.180(13) Uiso 0.223(5) 1 d DG . P E 2
C6B_11 C 1.0087(19) 0.301(2) -0.1243(9) 0.21(2) Uiso 0.223(5) 1 d DG . P E 2
H6B_11 H 1.083178 0.336815 -0.151811 0.246 Uiso 0.223(5) 1 calc R U P E 2
C5B_11 C 0.8846(18) 0.3017(15) -0.1562(7) 0.106(5) Uiso 0.223(5) 1 d DG . P E 2
H5B_11 H 0.875994 0.337992 -0.205005 0.128 Uiso 0.223(5) 1 calc R U P E 2
C4B_11 C 0.7732(16) 0.2482(16) -0.1151(8) 0.129(7) Uiso 0.223(5) 1 d DG . P E 2
H4B_11 H 0.690173 0.248673 -0.136451 0.154 Uiso 0.223(5) 1 calc R U P E 2
C3B_11 C 0.7860(17) 0.1940(19) -0.0422(9) 0.191(17) Uiso 0.223(5) 1 d DG . P E 2
H3B_11 H 0.711536 0.158177 -0.014702 0.229 Uiso 0.223(5) 1 calc R U P E 2
C2B_11 C 0.9102(18) 0.1933(19) -0.0103(8) 0.119(8) Uiso 0.223(5) 1 d DG . P E 2
Cl2B_11 Cl 0.9373(18) 0.1203(11) 0.0736(6) 0.232(6) Uani 0.223(5) 1 d D U P E 2
CC_13 C 0.734(2) 0.1073(17) 0.0604(8) 0.121(6) Uiso 0.268(6) 1 d D . P F -3
HC1_13 H 0.810256 0.052629 0.024532 0.182 Uiso 0.268(6) 1 calc R U P F -3
HC2_13 H 0.750058 0.191063 0.056103 0.182 Uiso 0.268(6) 1 calc R U P F -3
HC3_13 H 0.636973 0.111946 0.049027 0.182 Uiso 0.268(6) 1 calc R U P F -3
OC_13 O 0.7416(16) 0.0565(12) 0.1377(7) 0.133(5) Uiso 0.268(6) 1 d D . P F -3
HC_13 H 0.657992 0.051513 0.159595 0.199 Uiso 0.268(6) 1 calc R U P F -3
 
loop_
 _atom_site_aniso_label
 _atom_site_aniso_U_11
 _atom_site_aniso_U_22
 _atom_site_aniso_U_33
 _atom_site_aniso_U_23
 _atom_site_aniso_U_13
 _atom_site_aniso_U_12
O2_1 0.0384(6) 0.0932(10) 0.0459(6) 0.0256(6) -0.0250(5) -0.0287(6)
O1_1 0.0264(5) 0.1050(11) 0.0533(7) 0.0262(7) -0.0260(5) -0.0300(6)
N1_1 0.0210(4) 0.0417(6) 0.0395(6) 0.0072(4) -0.0200(4) -0.0088(4)
N2_1 0.0216(5) 0.0655(8) 0.0398(6) 0.0111(6) -0.0195(4) -0.0158(5)
C4_1 0.0182(4) 0.0423(7) 0.0375(6) 0.0041(5) -0.0164(4) -0.0087(4)
C15_1 0.0290(6) 0.0434(8) 0.0516(8) 0.0055(6) -0.0222(6) -0.0046(5)
C3_1 0.0186(5) 0.0464(7) 0.0391(6) 0.0061(5) -0.0185(4) -0.0093(5)
C5_1 0.0209(5) 0.0476(7) 0.0389(6) 0.0073(5) -0.0173(5) -0.0108(5)
C6_1 0.0246(5) 0.0463(7) 0.0403(7) 0.0080(5) -0.0187(5) -0.0113(5)
C19_1 0.0326(6) 0.0466(8) 0.0534(9) 0.0023(6) -0.0284(6) -0.0087(6)
C2_1 0.0212(5) 0.0506(8) 0.0404(7) 0.0097(6) -0.0200(5) -0.0116(5)
C14_1 0.0221(5) 0.0420(7) 0.0404(7) 0.0068(5) -0.0209(5) -0.0079(5)
C18_1 0.0452(8) 0.0650(11) 0.0623(11) -0.0019(8) -0.0391(8) -0.0127(8)
C16_1 0.0350(7) 0.0530(9) 0.0639(10) 0.0133(8) -0.0308(7) -0.0012(6)
C12_1 0.0200(5) 0.0558(8) 0.0375(7) 0.0077(6) -0.0178(5) -0.0122(5)
C10_1 0.0195(5) 0.0550(8) 0.0391(7) 0.0075(6) -0.0175(5) -0.0122(5)
C11_1 0.0195(5) 0.0546(8) 0.0384(7) 0.0069(6) -0.0174(5) -0.0121(5)
C13_1 0.0201(5) 0.0610(9) 0.0409(7) 0.0093(6) -0.0192(5) -0.0149(5)
C7_1 0.0274(6) 0.0740(11) 0.0459(8) 0.0160(7) -0.0182(6) -0.0216(7)
C17_1 0.0389(8) 0.0719(12) 0.0581(10) 0.0118(8) -0.0367(8) -0.0102(8)
C20_1 0.0546(10) 0.0472(9) 0.0823(14) -0.0083(9) -0.0358(10) 0.0012(8)
C9_1 0.0226(5) 0.0820(12) 0.0481(8) 0.0153(8) -0.0212(6) -0.0212(7)
C8_1 0.0250(6) 0.0904(14) 0.0522(9) 0.0211(9) -0.0198(6) -0.0263(7)
C23_1 0.0611(11) 0.0456(9) 0.0954(16) -0.0092(10) -0.0530(12) -0.0018(8)
C25_1 0.0685(16) 0.094(2) 0.125(3) -0.0445(19) -0.0355(17) 0.0157(15)
C22_1 0.125(3) 0.0634(16) 0.153(3) -0.0006(18) -0.050(3) -0.0378(18)
C21_1 0.092(2) 0.113(3) 0.101(2) -0.045(2) -0.0103(19) -0.0045(19)
C24_1 0.137(3) 0.0539(14) 0.152(4) 0.0196(17) -0.053(3) -0.0256(17)
Cl1A_12 0.189(4) 0.0898(15) 0.191(4) -0.0213(19) -0.082(3) -0.0306(18)
C1A_12 0.094(5) 0.071(4) 0.145(7) 0.006(4) -0.079(5) 0.022(3)
C6A_12 0.073(5) 0.090(7) 0.128(7) 0.051(5) -0.054(5) -0.001(3)
C5A_12 0.068(4) 0.094(5) 0.072(4) -0.002(3) -0.048(3) 0.028(4)
C4A_12 0.048(3) 0.089(5) 0.091(6) -0.010(3) -0.027(4) -0.006(2)
C3A_12 0.35(3) 0.211(15) 0.55(4) -0.24(2) -0.38(3) 0.164(17)
C2A_12 0.095(6) 0.100(6) 0.118(7) 0.012(5) -0.039(5) 0.012(5)
Cl2A_12 0.303(12) 0.263(9) 0.179(6) -0.031(5) 0.006(6) -0.086(8)
Cl1B_12 0.138(5) 0.249(10) 0.086(4) 0.016(4) -0.007(3) -0.073(6)
Cl2B_12 0.246(14) 0.140(6) 0.107(5) -0.076(5) -0.063(7) 0.014(7)
Cl1C_12 0.225(10) 0.147(7) 0.274(16) -0.088(9) -0.067(11) -0.004(6)
Cl2C_12 0.180(8) 0.44(3) 0.111(5) -0.002(9) 0.026(5) -0.008(11)
Cl1A_11 0.163(3) 0.1075(15) 0.1087(17) -0.0241(12) -0.0069(18) -0.0336(17)
C1A_11 0.239(14) 0.067(4) 0.073(5) -0.021(4) -0.026(6) 0.038(6)
C6A_11 0.152(9) 0.094(5) 0.111(6) -0.012(5) -0.016(6) -0.023(6)
C5A_11 0.111(9) 0.105(8) 0.30(3) 0.022(13) 0.017(12) -0.025(7)
C4A_11 0.163(12) 0.101(7) 0.199(14) -0.013(8) 0.033(11) -0.033(8)
C3A_11 0.166(10) 0.081(5) 0.125(7) -0.035(5) -0.035(7) 0.016(6)
C2A_11 0.125(7) 0.088(5) 0.114(6) -0.051(5) -0.025(5) 0.031(5)
Cl2A_11 0.171(3) 0.161(3) 0.202(4) -0.081(2) -0.054(3) -0.003(2)
Cl1B_11 0.31(2) 0.30(2) 0.37(2) -0.165(17) 0.036(17) -0.161(17)
Cl2B_11 0.266(12) 0.200(9) 0.174(8) -0.025(7) -0.006(9) 0.014(9)
 
_geom_special_details
;
 All esds (except the esd in the dihedral angle between two l.s. planes)
 are estimated using the full covariance matrix.  The cell esds are taken
 into account individually in the estimation of esds in distances, angles
 and torsion angles; correlations between esds in cell parameters are only
 used when they are defined by crystal symmetry.  An approximate (isotropic)
 treatment of cell esds is used for estimating esds involving l.s. planes.
;
 
loop_
 _geom_bond_atom_site_label_1
 _geom_bond_atom_site_label_2
 _geom_bond_distance
 _geom_bond_site_symmetry_2
 _geom_bond_publ_flag
O2_1 C6_1 1.2156(19) . ?
O1_1 C2_1 1.2085(16) . ?
N1_1 C2_1 1.3914(19) . ?
N1_1 C6_1 1.3986(18) . ?
N1_1 C14_1 1.4552(15) . ?
N2_1 C12_1 1.3389(19) . ?
N2_1 C11_1 1.3408(15) 2_665 ?
C4_1 C5_1 1.399(2) . ?
C4_1 C10_1 1.4140(16) . ?
C4_1 C3_1 1.4380(18) . ?
C15_1 C14_1 1.394(2) . ?
C15_1 C16_1 1.397(2) . ?
C15_1 C20_1 1.514(3) . ?
C3_1 C13_1 1.358(2) . ?
C3_1 C2_1 1.4891(16) . ?
C5_1 C7_1 1.3840(19) . ?
C5_1 C6_1 1.4765(17) . ?
C19_1 C14_1 1.391(2) . ?
C19_1 C18_1 1.3983(19) . ?
C19_1 C23_1 1.513(2) . ?
C18_1 C17_1 1.378(3) . ?
C18_1 H18_1 0.9300 . ?
C16_1 C17_1 1.365(3) . ?
C16_1 H16_1 0.9300 . ?
C12_1 C11_1 1.4271(18) . ?
C12_1 C13_1 1.4336(16) . ?
C10_1 C9_1 1.4054(19) . ?
C10_1 C11_1 1.442(2) . ?
C13_1 H13_1 0.9300 . ?
C7_1 C8_1 1.396(2) . ?
C7_1 H7_1 0.9300 . ?
C17_1 H17_1 0.9300 . ?
C20_1 C22_1 1.513(4) . ?
C20_1 C21_1 1.525(4) . ?
C20_1 H20_1 0.9800 . ?
C9_1 C8_1 1.374(2) . ?
C9_1 H9_1 0.9300 . ?
C8_1 H8_1 0.9300 . ?
C23_1 C24_1 1.515(5) . ?
C23_1 C25_1 1.521(4) . ?
C23_1 H23_1 0.9800 . ?
C25_1 H25A_1 0.9600 . ?
C25_1 H25B_1 0.9600 . ?
C25_1 H25C_1 0.9600 . ?
C22_1 H22A_1 0.9600 . ?
C22_1 H22B_1 0.9600 . ?
C22_1 H22C_1 0.9600 . ?
C21_1 H21A_1 0.9600 . ?
C21_1 H21B_1 0.9600 . ?
C21_1 H21C_1 0.9600 . ?
C24_1 H24A_1 0.9600 . ?
C24_1 H24B_1 0.9600 . ?
C24_1 H24C_1 0.9600 . ?
Cl1A_12 C1A_12 1.682(4) . ?
C1A_12 C6A_12 1.3900 . ?
C1A_12 C2A_12 1.3900 . ?
C6A_12 C5A_12 1.3900 . ?
C6A_12 H6A_12 0.9300 . ?
C5A_12 C4A_12 1.3900 . ?
C5A_12 H5A_12 0.9300 . ?
C4A_12 C3A_12 1.3900 . ?
C4A_12 H4A_12 0.9300 . ?
C3A_12 C2A_12 1.3900 . ?
C3A_12 H3A_12 0.9300 . ?
C2A_12 Cl2A_12 1.673(5) . ?
Cl1B_12 C1B_12 1.671(5) . ?
C1B_12 C6B_12 1.3900 . ?
C1B_12 C2B_12 1.3900 . ?
C6B_12 C5B_12 1.3900 . ?
C6B_12 H6B_12 0.9300 . ?
C5B_12 C4B_12 1.3900 . ?
C5B_12 H5B_12 0.9300 . ?
C4B_12 C3B_12 1.3900 . ?
C4B_12 H4B_12 0.9300 . ?
C3B_12 C2B_12 1.3900 . ?
C3B_12 H3B_12 0.9300 . ?
C2B_12 Cl2B_12 1.676(5) . ?
Cl1C_12 C1C_12 1.670(5) . ?
C1C_12 C6C_12 1.3900 . ?
C1C_12 C2C_12 1.3900 . ?
C6C_12 C5C_12 1.3900 . ?
C6C_12 H6C_12 0.9300 . ?
C5C_12 C4C_12 1.3900 . ?
C5C_12 H5C_12 0.9300 . ?
C4C_12 C3C_12 1.3900 . ?
C4C_12 H4C_12 0.9300 . ?
C3C_12 C2C_12 1.3900 . ?
C3C_12 H3C_12 0.9300 . ?
C2C_12 Cl2C_12 1.667(5) . ?
Cl1A_11 C1A_11 1.710(5) . ?
C1A_11 C6A_11 1.3900 . ?
C1A_11 C2A_11 1.3900 . ?
C6A_11 C5A_11 1.3900 . ?
C6A_11 H6A_11 0.9300 . ?
C5A_11 C4A_11 1.3900 . ?
C5A_11 H5A_11 0.9300 . ?
C4A_11 C3A_11 1.3900 . ?
C4A_11 H4A_11 0.9300 . ?
C3A_11 C2A_11 1.3900 . ?
C3A_11 H3A_11 0.9300 . ?
C2A_11 Cl2A_11 1.675(6) . ?
Cl1B_11 C1B_11 1.688(7) . ?
C1B_11 C6B_11 1.3900 . ?
C1B_11 C2B_11 1.3900 . ?
C6B_11 C5B_11 1.3900 . ?
C6B_11 H6B_11 0.9300 . ?
C5B_11 C4B_11 1.3900 . ?
C5B_11 H5B_11 0.9300 . ?
C4B_11 C3B_11 1.3900 . ?
C4B_11 H4B_11 0.9300 . ?
C3B_11 C2B_11 1.3900 . ?
C3B_11 H3B_11 0.9300 . ?
C2B_11 Cl2B_11 1.659(7) . ?
CC_13 OC_13 1.443(9) . ?
CC_13 HC1_13 0.9600 . ?
CC_13 HC2_13 0.9600 . ?
CC_13 HC3_13 0.9600 . ?
OC_13 HC_13 0.8200 . ?
 
loop_
 _geom_angle_atom_site_label_1
 _geom_angle_atom_site_label_2
 _geom_angle_atom_site_label_3
 _geom_angle
 _geom_angle_site_symmetry_1
 _geom_angle_site_symmetry_3
 _geom_angle_publ_flag
C2_1 N1_1 C6_1 125.35(10) . . ?
C2_1 N1_1 C14_1 118.20(10) . . ?
C6_1 N1_1 C14_1 116.43(11) . . ?
C12_1 N2_1 C11_1 117.01(12) . 2_665 ?
C5_1 C4_1 C10_1 119.52(12) . . ?
C5_1 C4_1 C3_1 120.43(11) . . ?
C10_1 C4_1 C3_1 120.05(12) . . ?
C14_1 C15_1 C16_1 117.31(15) . . ?
C14_1 C15_1 C20_1 123.18(13) . . ?
C16_1 C15_1 C20_1 119.48(15) . . ?
C13_1 C3_1 C4_1 121.36(11) . . ?
C13_1 C3_1 C2_1 118.90(11) . . ?
C4_1 C3_1 C2_1 119.74(12) . . ?
C7_1 C5_1 C4_1 120.51(12) . . ?
C7_1 C5_1 C6_1 119.04(13) . . ?
C4_1 C5_1 C6_1 120.45(12) . . ?
O2_1 C6_1 N1_1 120.04(11) . . ?
O2_1 C6_1 C5_1 122.65(13) . . ?
N1_1 C6_1 C5_1 117.30(12) . . ?
C14_1 C19_1 C18_1 116.98(15) . . ?
C14_1 C19_1 C23_1 123.38(12) . . ?
C18_1 C19_1 C23_1 119.63(16) . . ?
O1_1 C2_1 N1_1 120.79(11) . . ?
O1_1 C2_1 C3_1 122.51(13) . . ?
N1_1 C2_1 C3_1 116.69(11) . . ?
C19_1 C14_1 C15_1 122.90(12) . . ?
C19_1 C14_1 N1_1 118.63(12) . . ?
C15_1 C14_1 N1_1 118.46(13) . . ?
C17_1 C18_1 C19_1 121.34(17) . . ?
C17_1 C18_1 H18_1 119.3 . . ?
C19_1 C18_1 H18_1 119.3 . . ?
C17_1 C16_1 C15_1 121.28(15) . . ?
C17_1 C16_1 H16_1 119.4 . . ?
C15_1 C16_1 H16_1 119.4 . . ?
N2_1 C12_1 C11_1 122.13(11) . . ?
N2_1 C12_1 C13_1 118.22(12) . . ?
C11_1 C12_1 C13_1 119.65(13) . . ?
C9_1 C10_1 C4_1 118.93(13) . . ?
C9_1 C10_1 C11_1 122.36(11) . . ?
C4_1 C10_1 C11_1 118.72(12) . . ?
N2_1 C11_1 C12_1 120.86(13) 2_665 . ?
N2_1 C11_1 C10_1 119.32(12) 2_665 . ?
C12_1 C11_1 C10_1 119.82(11) . . ?
C3_1 C13_1 C12_1 120.38(12) . . ?
C3_1 C13_1 H13_1 119.8 . . ?
C12_1 C13_1 H13_1 119.8 . . ?
C5_1 C7_1 C8_1 119.91(15) . . ?
C5_1 C7_1 H7_1 120.0 . . ?
C8_1 C7_1 H7_1 120.0 . . ?
C16_1 C17_1 C18_1 120.18(13) . . ?
C16_1 C17_1 H17_1 119.9 . . ?
C18_1 C17_1 H17_1 119.9 . . ?
C22_1 C20_1 C15_1 112.5(2) . . ?
C22_1 C20_1 C21_1 110.0(3) . . ?
C15_1 C20_1 C21_1 110.0(2) . . ?
C22_1 C20_1 H20_1 108.0 . . ?
C15_1 C20_1 H20_1 108.0 . . ?
C21_1 C20_1 H20_1 108.0 . . ?
C8_1 C9_1 C10_1 120.65(12) . . ?
C8_1 C9_1 H9_1 119.7 . . ?
C10_1 C9_1 H9_1 119.7 . . ?
C9_1 C8_1 C7_1 120.46(14) . . ?
C9_1 C8_1 H8_1 119.8 . . ?
C7_1 C8_1 H8_1 119.8 . . ?
C19_1 C23_1 C24_1 110.3(2) . . ?
C19_1 C23_1 C25_1 112.4(2) . . ?
C24_1 C23_1 C25_1 109.8(3) . . ?
C19_1 C23_1 H23_1 108.1 . . ?
C24_1 C23_1 H23_1 108.1 . . ?
C25_1 C23_1 H23_1 108.1 . . ?
C23_1 C25_1 H25A_1 109.5 . . ?
C23_1 C25_1 H25B_1 109.5 . . ?
H25A_1 C25_1 H25B_1 109.5 . . ?
C23_1 C25_1 H25C_1 109.5 . . ?
H25A_1 C25_1 H25C_1 109.5 . . ?
H25B_1 C25_1 H25C_1 109.5 . . ?
C20_1 C22_1 H22A_1 109.5 . . ?
C20_1 C22_1 H22B_1 109.5 . . ?
H22A_1 C22_1 H22B_1 109.5 . . ?
C20_1 C22_1 H22C_1 109.5 . . ?
H22A_1 C22_1 H22C_1 109.5 . . ?
H22B_1 C22_1 H22C_1 109.5 . . ?
C20_1 C21_1 H21A_1 109.5 . . ?
C20_1 C21_1 H21B_1 109.5 . . ?
H21A_1 C21_1 H21B_1 109.5 . . ?
C20_1 C21_1 H21C_1 109.5 . . ?
H21A_1 C21_1 H21C_1 109.5 . . ?
H21B_1 C21_1 H21C_1 109.5 . . ?
C23_1 C24_1 H24A_1 109.5 . . ?
C23_1 C24_1 H24B_1 109.5 . . ?
H24A_1 C24_1 H24B_1 109.5 . . ?
C23_1 C24_1 H24C_1 109.5 . . ?
H24A_1 C24_1 H24C_1 109.5 . . ?
H24B_1 C24_1 H24C_1 109.5 . . ?
C6A_12 C1A_12 C2A_12 120.0 . . ?
C6A_12 C1A_12 Cl1A_12 121.0(3) . . ?
C2A_12 C1A_12 Cl1A_12 119.0(3) . . ?
C1A_12 C6A_12 C5A_12 120.0 . . ?
C1A_12 C6A_12 H6A_12 120.0 . . ?
C5A_12 C6A_12 H6A_12 120.0 . . ?
C4A_12 C5A_12 C6A_12 120.0 . . ?
C4A_12 C5A_12 H5A_12 120.0 . . ?
C6A_12 C5A_12 H5A_12 120.0 . . ?
C5A_12 C4A_12 C3A_12 120.0 . . ?
C5A_12 C4A_12 H4A_12 120.0 . . ?
C3A_12 C4A_12 H4A_12 120.0 . . ?
C2A_12 C3A_12 C4A_12 120.0 . . ?
C2A_12 C3A_12 H3A_12 120.0 . . ?
C4A_12 C3A_12 H3A_12 120.0 . . ?
C3A_12 C2A_12 C1A_12 120.0 . . ?
C3A_12 C2A_12 Cl2A_12 120.6(3) . . ?
C1A_12 C2A_12 Cl2A_12 119.4(3) . . ?
C6B_12 C1B_12 C2B_12 120.0 . . ?
C6B_12 C1B_12 Cl1B_12 122.1(4) . . ?
C2B_12 C1B_12 Cl1B_12 117.9(4) . . ?
C5B_12 C6B_12 C1B_12 120.0 . . ?
C5B_12 C6B_12 H6B_12 120.0 . . ?
C1B_12 C6B_12 H6B_12 120.0 . . ?
C6B_12 C5B_12 C4B_12 120.0 . . ?
C6B_12 C5B_12 H5B_12 120.0 . . ?
C4B_12 C5B_12 H5B_12 120.0 . . ?
C3B_12 C4B_12 C5B_12 120.0 . . ?
C3B_12 C4B_12 H4B_12 120.0 . . ?
C5B_12 C4B_12 H4B_12 120.0 . . ?
C2B_12 C3B_12 C4B_12 120.0 . . ?
C2B_12 C3B_12 H3B_12 120.0 . . ?
C4B_12 C3B_12 H3B_12 120.0 . . ?
C3B_12 C2B_12 C1B_12 120.0 . . ?
C3B_12 C2B_12 Cl2B_12 121.3(4) . . ?
C1B_12 C2B_12 Cl2B_12 118.7(4) . . ?
C6C_12 C1C_12 C2C_12 120.0 . . ?
C6C_12 C1C_12 Cl1C_12 120.9(4) . . ?
C2C_12 C1C_12 Cl1C_12 119.1(4) . . ?
C1C_12 C6C_12 C5C_12 120.0 . . ?
C1C_12 C6C_12 H6C_12 120.0 . . ?
C5C_12 C6C_12 H6C_12 120.0 . . ?
C4C_12 C5C_12 C6C_12 120.0 . . ?
C4C_12 C5C_12 H5C_12 120.0 . . ?
C6C_12 C5C_12 H5C_12 120.0 . . ?
C5C_12 C4C_12 C3C_12 120.0 . . ?
C5C_12 C4C_12 H4C_12 120.0 . . ?
C3C_12 C4C_12 H4C_12 120.0 . . ?
C4C_12 C3C_12 C2C_12 120.0 . . ?
C4C_12 C3C_12 H3C_12 120.0 . . ?
C2C_12 C3C_12 H3C_12 120.0 . . ?
C3C_12 C2C_12 C1C_12 120.0 . . ?
C3C_12 C2C_12 Cl2C_12 120.2(4) . . ?
C1C_12 C2C_12 Cl2C_12 119.8(4) . . ?
C6A_11 C1A_11 C2A_11 120.0 . . ?
C6A_11 C1A_11 Cl1A_11 118.0(4) . . ?
C2A_11 C1A_11 Cl1A_11 121.9(4) . . ?
C1A_11 C6A_11 C5A_11 120.0 . . ?
C1A_11 C6A_11 H6A_11 120.0 . . ?
C5A_11 C6A_11 H6A_11 120.0 . . ?
C4A_11 C5A_11 C6A_11 120.0 . . ?
C4A_11 C5A_11 H5A_11 120.0 . . ?
C6A_11 C5A_11 H5A_11 120.0 . . ?
C5A_11 C4A_11 C3A_11 120.0 . . ?
C5A_11 C4A_11 H4A_11 120.0 . . ?
C3A_11 C4A_11 H4A_11 120.0 . . ?
C2A_11 C3A_11 C4A_11 120.0 . . ?
C2A_11 C3A_11 H3A_11 120.0 . . ?
C4A_11 C3A_11 H3A_11 120.0 . . ?
C3A_11 C2A_11 C1A_11 120.0 . . ?
C3A_11 C2A_11 Cl2A_11 118.2(4) . . ?
C1A_11 C2A_11 Cl2A_11 121.6(4) . . ?
C6B_11 C1B_11 C2B_11 120.0 . . ?
C6B_11 C1B_11 Cl1B_11 124.9(7) . . ?
C2B_11 C1B_11 Cl1B_11 115.1(7) . . ?
C1B_11 C6B_11 C5B_11 120.0 . . ?
C1B_11 C6B_11 H6B_11 120.0 . . ?
C5B_11 C6B_11 H6B_11 120.0 . . ?
C4B_11 C5B_11 C6B_11 120.0 . . ?
C4B_11 C5B_11 H5B_11 120.0 . . ?
C6B_11 C5B_11 H5B_11 120.0 . . ?
C3B_11 C4B_11 C5B_11 120.0 . . ?
C3B_11 C4B_11 H4B_11 120.0 . . ?
C5B_11 C4B_11 H4B_11 120.0 . . ?
C2B_11 C3B_11 C4B_11 120.0 . . ?
C2B_11 C3B_11 H3B_11 120.0 . . ?
C4B_11 C3B_11 H3B_11 120.0 . . ?
C3B_11 C2B_11 C1B_11 120.0 . . ?
C3B_11 C2B_11 Cl2B_11 121.9(7) . . ?
C1B_11 C2B_11 Cl2B_11 117.9(7) . . ?
OC_13 CC_13 HC1_13 109.5 . . ?
OC_13 CC_13 HC2_13 109.5 . . ?
HC1_13 CC_13 HC2_13 109.5 . . ?
OC_13 CC_13 HC3_13 109.5 . . ?
HC1_13 CC_13 HC3_13 109.5 . . ?
HC2_13 CC_13 HC3_13 109.5 . . ?
CC_13 OC_13 HC_13 109.5 . . ?
 
loop_
 _geom_torsion_atom_site_label_1
 _geom_torsion_atom_site_label_2
 _geom_torsion_atom_site_label_3
 _geom_torsion_atom_site_label_4
 _geom_torsion
 _geom_torsion_site_symmetry_1
 _geom_torsion_site_symmetry_2
 _geom_torsion_site_symmetry_3
 _geom_torsion_site_symmetry_4
 _geom_torsion_publ_flag
C5_1 C4_1 C3_1 C13_1 -179.53(15) . . . . ?
C10_1 C4_1 C3_1 C13_1 -0.2(2) . . . . ?
C5_1 C4_1 C3_1 C2_1 1.1(2) . . . . ?
C10_1 C4_1 C3_1 C2_1 -179.52(14) . . . . ?
C10_1 C4_1 C5_1 C7_1 -1.0(2) . . . . ?
C3_1 C4_1 C5_1 C7_1 178.35(15) . . . . ?
C10_1 C4_1 C5_1 C6_1 179.13(14) . . . . ?
C3_1 C4_1 C5_1 C6_1 -1.5(2) . . . . ?
C2_1 N1_1 C6_1 O2_1 177.04(16) . . . . ?
C14_1 N1_1 C6_1 O2_1 -1.1(2) . . . . ?
C2_1 N1_1 C6_1 C5_1 -2.2(2) . . . . ?
C14_1 N1_1 C6_1 C5_1 179.64(13) . . . . ?
C7_1 C5_1 C6_1 O2_1 2.9(3) . . . . ?
C4_1 C5_1 C6_1 O2_1 -177.27(16) . . . . ?
C7_1 C5_1 C6_1 N1_1 -177.89(15) . . . . ?
C4_1 C5_1 C6_1 N1_1 2.0(2) . . . . ?
C6_1 N1_1 C2_1 O1_1 -177.99(16) . . . . ?
C14_1 N1_1 C2_1 O1_1 0.1(2) . . . . ?
C6_1 N1_1 C2_1 C3_1 1.8(2) . . . . ?
C14_1 N1_1 C2_1 C3_1 179.95(13) . . . . ?
C13_1 C3_1 C2_1 O1_1 -0.8(3) . . . . ?
C4_1 C3_1 C2_1 O1_1 178.63(16) . . . . ?
C13_1 C3_1 C2_1 N1_1 179.43(14) . . . . ?
C4_1 C3_1 C2_1 N1_1 -1.2(2) . . . . ?
C18_1 C19_1 C14_1 C15_1 -0.1(3) . . . . ?
C23_1 C19_1 C14_1 C15_1 178.74(19) . . . . ?
C18_1 C19_1 C14_1 N1_1 178.47(15) . . . . ?
C23_1 C19_1 C14_1 N1_1 -2.7(3) . . . . ?
C16_1 C15_1 C14_1 C19_1 0.7(2) . . . . ?
C20_1 C15_1 C14_1 C19_1 -177.33(18) . . . . ?
C16_1 C15_1 C14_1 N1_1 -177.89(14) . . . . ?
C20_1 C15_1 C14_1 N1_1 4.1(2) . . . . ?
C2_1 N1_1 C14_1 C19_1 88.91(18) . . . . ?
C6_1 N1_1 C14_1 C19_1 -92.80(17) . . . . ?
C2_1 N1_1 C14_1 C15_1 -92.48(18) . . . . ?
C6_1 N1_1 C14_1 C15_1 85.81(18) . . . . ?
C14_1 C19_1 C18_1 C17_1 -0.6(3) . . . . ?
C23_1 C19_1 C18_1 C17_1 -179.4(2) . . . . ?
C14_1 C15_1 C16_1 C17_1 -0.6(3) . . . . ?
C20_1 C15_1 C16_1 C17_1 177.45(19) . . . . ?
C11_1 N2_1 C12_1 C11_1 -0.3(3) 2_665 . . . ?
C11_1 N2_1 C12_1 C13_1 179.03(15) 2_665 . . . ?
C5_1 C4_1 C10_1 C9_1 1.1(2) . . . . ?
C3_1 C4_1 C10_1 C9_1 -178.30(16) . . . . ?
C5_1 C4_1 C10_1 C11_1 -179.03(14) . . . . ?
C3_1 C4_1 C10_1 C11_1 1.6(2) . . . . ?
N2_1 C12_1 C11_1 N2_1 0.4(3) . . . 2_665 ?
C13_1 C12_1 C11_1 N2_1 -179.01(15) . . . 2_665 ?
N2_1 C12_1 C11_1 C10_1 -179.39(15) . . . . ?
C13_1 C12_1 C11_1 C10_1 1.2(2) . . . . ?
C9_1 C10_1 C11_1 N2_1 -2.0(3) . . . 2_665 ?
C4_1 C10_1 C11_1 N2_1 178.13(15) . . . 2_665 ?
C9_1 C10_1 C11_1 C12_1 177.76(17) . . . . ?
C4_1 C10_1 C11_1 C12_1 -2.1(2) . . . . ?
C4_1 C3_1 C13_1 C12_1 -0.8(3) . . . . ?
C2_1 C3_1 C13_1 C12_1 178.61(15) . . . . ?
N2_1 C12_1 C13_1 C3_1 -179.19(16) . . . . ?
C11_1 C12_1 C13_1 C3_1 0.2(3) . . . . ?
C4_1 C5_1 C7_1 C8_1 0.2(3) . . . . ?
C6_1 C5_1 C7_1 C8_1 -179.96(18) . . . . ?
C15_1 C16_1 C17_1 C18_1 0.0(3) . . . . ?
C19_1 C18_1 C17_1 C16_1 0.6(3) . . . . ?
C14_1 C15_1 C20_1 C22_1 -125.3(2) . . . . ?
C16_1 C15_1 C20_1 C22_1 56.8(3) . . . . ?
C14_1 C15_1 C20_1 C21_1 111.6(2) . . . . ?
C16_1 C15_1 C20_1 C21_1 -66.3(3) . . . . ?
C4_1 C10_1 C9_1 C8_1 -0.3(3) . . . . ?
C11_1 C10_1 C9_1 C8_1 179.80(18) . . . . ?
C10_1 C9_1 C8_1 C7_1 -0.5(3) . . . . ?
C5_1 C7_1 C8_1 C9_1 0.6(3) . . . . ?
C14_1 C19_1 C23_1 C24_1 -104.8(3) . . . . ?
C18_1 C19_1 C23_1 C24_1 73.9(3) . . . . ?
C14_1 C19_1 C23_1 C25_1 132.2(2) . . . . ?
C18_1 C19_1 C23_1 C25_1 -49.0(3) . . . . ?
C2A_12 C1A_12 C6A_12 C5A_12 0.0 . . . . ?
Cl1A_12 C1A_12 C6A_12 C5A_12 179.95(5) . . . . ?
C1A_12 C6A_12 C5A_12 C4A_12 0.0 . . . . ?
C6A_12 C5A_12 C4A_12 C3A_12 0.0 . . . . ?
C5A_12 C4A_12 C3A_12 C2A_12 0.0 . . . . ?
C4A_12 C3A_12 C2A_12 C1A_12 0.0 . . . . ?
C4A_12 C3A_12 C2A_12 Cl2A_12 -179.99(14) . . . . ?
C6A_12 C1A_12 C2A_12 C3A_12 0.0 . . . . ?
Cl1A_12 C1A_12 C2A_12 C3A_12 -179.95(5) . . . . ?
C6A_12 C1A_12 C2A_12 Cl2A_12 179.99(14) . . . . ?
Cl1A_12 C1A_12 C2A_12 Cl2A_12 0.03(14) . . . . ?
C2B_12 C1B_12 C6B_12 C5B_12 0.0 . . . . ?
Cl1B_12 C1B_12 C6B_12 C5B_12 179.69(14) . . . . ?
C1B_12 C6B_12 C5B_12 C4B_12 0.0 . . . . ?
C6B_12 C5B_12 C4B_12 C3B_12 0.0 . . . . ?
C5B_12 C4B_12 C3B_12 C2B_12 0.0 . . . . ?
C4B_12 C3B_12 C2B_12 C1B_12 0.0 . . . . ?
C4B_12 C3B_12 C2B_12 Cl2B_12 179.98(5) . . . . ?
C6B_12 C1B_12 C2B_12 C3B_12 0.0 . . . . ?
Cl1B_12 C1B_12 C2B_12 C3B_12 -179.70(14) . . . . ?
C6B_12 C1B_12 C2B_12 Cl2B_12 -179.98(5) . . . . ?
Cl1B_12 C1B_12 C2B_12 Cl2B_12 0.32(14) . . . . ?
C2C_12 C1C_12 C6C_12 C5C_12 0.0 . . . . ?
Cl1C_12 C1C_12 C6C_12 C5C_12 179.99(5) . . . . ?
C1C_12 C6C_12 C5C_12 C4C_12 0.0 . . . . ?
C6C_12 C5C_12 C4C_12 C3C_12 0.0 . . . . ?
C5C_12 C4C_12 C3C_12 C2C_12 0.0 . . . . ?
C4C_12 C3C_12 C2C_12 C1C_12 0.0 . . . . ?
C4C_12 C3C_12 C2C_12 Cl2C_12 -179.95(14) . . . . ?
C6C_12 C1C_12 C2C_12 C3C_12 0.0 . . . . ?
Cl1C_12 C1C_12 C2C_12 C3C_12 -179.99(5) . . . . ?
C6C_12 C1C_12 C2C_12 Cl2C_12 179.95(14) . . . . ?
Cl1C_12 C1C_12 C2C_12 Cl2C_12 -0.03(15) . . . . ?
C2A_11 C1A_11 C6A_11 C5A_11 0.0 . . . . ?
Cl1A_11 C1A_11 C6A_11 C5A_11 -177.1(4) . . . . ?
C1A_11 C6A_11 C5A_11 C4A_11 0.0 . . . . ?
C6A_11 C5A_11 C4A_11 C3A_11 0.0 . . . . ?
C5A_11 C4A_11 C3A_11 C2A_11 0.0 . . . . ?
C4A_11 C3A_11 C2A_11 C1A_11 0.0 . . . . ?
C4A_11 C3A_11 C2A_11 Cl2A_11 175.4(4) . . . . ?
C6A_11 C1A_11 C2A_11 C3A_11 0.0 . . . . ?
Cl1A_11 C1A_11 C2A_11 C3A_11 177.0(4) . . . . ?
C6A_11 C1A_11 C2A_11 Cl2A_11 -175.2(4) . . . . ?
Cl1A_11 C1A_11 C2A_11 Cl2A_11 1.8(4) . . . . ?
C2B_11 C1B_11 C6B_11 C5B_11 0.0 . . . . ?
Cl1B_11 C1B_11 C6B_11 C5B_11 -177(2) . . . . ?
C1B_11 C6B_11 C5B_11 C4B_11 0.0 . . . . ?
C6B_11 C5B_11 C4B_11 C3B_11 0.0 . . . . ?
C5B_11 C4B_11 C3B_11 C2B_11 0.0 . . . . ?
C4B_11 C3B_11 C2B_11 C1B_11 0.0 . . . . ?
C4B_11 C3B_11 C2B_11 Cl2B_11 -175.3(16) . . . . ?
C6B_11 C1B_11 C2B_11 C3B_11 0.0 . . . . ?
Cl1B_11 C1B_11 C2B_11 C3B_11 177.0(19) . . . . ?
C6B_11 C1B_11 C2B_11 Cl2B_11 175.5(15) . . . . ?
Cl1B_11 C1B_11 C2B_11 Cl2B_11 -7.5(17) . . . . ?
 
_refine_diff_density_max    0.550
_refine_diff_density_min   -0.403
_refine_diff_density_rms    0.079

_shelx_res_file
;
TITL PJD01_XDS_aimless_unmerged_a.res in P-1
    1JDrtMerged89_scaled1_unmerged_sq.res
    created by SHELXL-2018/3 at 20:32:30 on 17-Jul-2022
CELL 0.62000   9.40250  10.90200  17.70500  85.4270  78.7515  74.2410
ZERR    1.00   0.00188   0.00218   0.00354   0.0300   0.0300   0.0300
LATT   1
SFAC  C    H    N    O    CL
DISP    H     0.00000    0.00000         0.66
DISP    C     0.00201    0.00119         8.75
DISP    N     0.00416    0.00245        14.28
DISP    O     0.00771    0.00451        22.87
DISP    CL    0.11982    0.12156       450.13
UNIT  70.5 62 4 5.5 7
REM UNIT  72 58 4 5 8

MERG   2
FMAP   2
PLAN   20
SIZE     0.020   0.050   0.100
ACTA
BOND   $H
CONF
WPDB  -2
L.S. 14 0    6
TEMP 25
shel 180 0.64

REM HFIX_dcb 43 c3a c4a c5a c6a c3b c4b c5b c6b c3c c4c c5c c6c
REM HFIX_NDI  43   -1.20 C7 C8 C9 C13
REM HFIX_NDI  13   -1.20 C20 C23
REM HFIX_NDI  137   -1.50 C25 C22 C21 C24
REM HFIX_NDI   43   -1.20 C18 C16 C17
REM HFIX_MOH 137 CC CA CB
REM HFIX_MOH 83 OC OA OB

SUMP 1.0 0.005 1.0 2 1.0 3 1.0 4
SUMP 1.0 0.005 1.0 5 1.0 6 1.0 7

REM SIMU_dcb 0.01

ABIN

REM Omit extracted on Sun Jul 17 20:45:05 2022
omit 0 -3 3
omit 3 0 9
omit 0 0 2
omit 0 1 1
omit -2 2 0
omit -2 3 1
omit 2 1 1
omit 1 2 3
omit 0 1 0
omit 0 0 1
omit 2 3 3
omit -3 2 0
omit 2 3 2

WGHT    0.020000    0.880000
EXTI    0.032113
FVAR       0.26807   0.49260   0.21925   0.29447   0.50283   0.22291   0.26825
RESI 1 ndi
O2    4    0.580527    0.249772    0.387171    11.00000    0.03843    0.09319 =
         0.04593    0.02564   -0.02505   -0.02870
O1    4    0.910810    0.385312    0.200067    11.00000    0.02645    0.10501 =
         0.05332    0.02624   -0.02605   -0.03001
N1    3    0.743548    0.321726    0.294221    11.00000    0.02096    0.04171 =
         0.03945    0.00721   -0.01995   -0.00881
N2    3    0.643134    0.522791   -0.024506    11.00000    0.02162    0.06555 =
         0.03981    0.01108   -0.01950   -0.01584
C4    1    0.527032    0.377342    0.197139    11.00000    0.01820    0.04233 =
         0.03746    0.00414   -0.01642   -0.00868
C15   1    0.943845    0.166439    0.347175    11.00000    0.02901    0.04341 =
         0.05156    0.00548   -0.02224   -0.00457
C3    1    0.672032    0.400514    0.169682    11.00000    0.01865    0.04642 =
         0.03913    0.00609   -0.01848   -0.00929
C5    1    0.491860    0.328340    0.271854    11.00000    0.02087    0.04759 =
         0.03887    0.00733   -0.01729   -0.01082
C6    1    0.604366    0.296799    0.322905    11.00000    0.02456    0.04631 =
         0.04028    0.00799   -0.01872   -0.01129
C19   1    0.858686    0.385323    0.392181    11.00000    0.03265    0.04661 =
         0.05336    0.00225   -0.02836   -0.00868
C2    1    0.786367    0.369940    0.220659    11.00000    0.02122    0.05062 =
         0.04038    0.00970   -0.02000   -0.01162
C14   1    0.852489    0.290671    0.345605    11.00000    0.02213    0.04195 =
         0.04037    0.00677   -0.02085   -0.00785
C18   1    0.962200    0.351062    0.442148    11.00000    0.04520    0.06504 =
         0.06234   -0.00188   -0.03908   -0.01274
AFIX  43
H18   2    0.970054    0.412109    0.473807    11.00000   -1.20000
AFIX   0
C16   1    1.043932    0.138015    0.398886    11.00000    0.03504    0.05295 =
         0.06390    0.01326   -0.03078   -0.00116
AFIX  43
H16   2    1.105685    0.055763    0.401652    11.00000   -1.20000
AFIX   0
C12   1    0.601873    0.476718    0.046362    11.00000    0.02000    0.05576 =
         0.03755    0.00769   -0.01781   -0.01217
C10   1    0.418316    0.405238    0.148840    11.00000    0.01954    0.05498 =
         0.03913    0.00749   -0.01751   -0.01217
C11   1    0.457443    0.453769    0.071620    11.00000    0.01953    0.05459 =
         0.03841    0.00694   -0.01735   -0.01207
C13   1    0.708040    0.448861    0.097572    11.00000    0.02006    0.06101 =
         0.04095    0.00932   -0.01920   -0.01494
AFIX  43
H13   2    0.802117    0.463993    0.081306    11.00000   -1.20000
AFIX   0
C7    1    0.351065    0.309019    0.299056    11.00000    0.02743    0.07400 =
         0.04590    0.01603   -0.01819   -0.02163
AFIX  43
H7    2    0.328369    0.276653    0.348841    11.00000   -1.20000
AFIX   0
C17   1    1.052836    0.228645    0.445433    11.00000    0.03888    0.07192 =
         0.05810    0.01182   -0.03674   -0.01022
AFIX  43
H17   2    1.120240    0.207725    0.479450    11.00000   -1.20000
AFIX   0
C20   1    0.942360    0.064476    0.294313    11.00000    0.05464    0.04715 =
         0.08228   -0.00831   -0.03584    0.00116
AFIX  13
H20   2    0.860987    0.099301    0.265186    11.00000   -1.20000
AFIX   0
C9    1    0.276074    0.384958    0.177771    11.00000    0.02256    0.08195 =
         0.04811    0.01533   -0.02124   -0.02119
AFIX  43
H9    2    0.203523    0.403375    0.146606    11.00000   -1.20000
AFIX   0
C8    1    0.243134    0.338184    0.251655    11.00000    0.02504    0.09036 =
         0.05215    0.02108   -0.01983   -0.02627
AFIX  43
H8    2    0.148292    0.325869    0.270215    11.00000   -1.20000
AFIX   0
C23   1    0.762374    0.521044    0.389869    11.00000    0.06110    0.04563 =
         0.09541   -0.00917   -0.05301   -0.00177
AFIX  13
H23   2    0.683339    0.523112    0.360607    11.00000   -1.20000
AFIX   0
C25   1    0.687280    0.569947    0.469841    11.00000    0.06845    0.09438 =
         0.12508   -0.04449   -0.03547    0.01571
AFIX 137
H25A  2    0.625539    0.516145    0.494974    11.00000   -1.50000
H25B  2    0.626071    0.655521    0.465516    11.00000   -1.50000
H25C  2    0.762833    0.569041    0.499510    11.00000   -1.50000
AFIX   0
C22   1    0.914305   -0.054205    0.338007    11.00000    0.12471    0.06342 =
         0.15269   -0.00055   -0.05019   -0.03778
AFIX 137
H22A  2    0.988135   -0.086035    0.370302    11.00000   -1.50000
H22B  2    0.921151   -0.118018    0.302138    11.00000   -1.50000
H22C  2    0.815825   -0.033880    0.369311    11.00000   -1.50000
AFIX   0
C21   1    1.090034    0.030527    0.236964    11.00000    0.09167    0.11338 =
         0.10062   -0.04521   -0.01026   -0.00445
AFIX 137
H21A  2    1.089825   -0.036700    0.205145    11.00000   -1.50000
H21B  2    1.172221    0.002746    0.264442    11.00000   -1.50000
H21C  2    1.100998    0.104170    0.205213    11.00000   -1.50000
AFIX   0
C24   1    0.855482    0.608256    0.348610    11.00000    0.13730    0.05389 =
         0.15192    0.01956   -0.05266   -0.02563
AFIX 137
H24A  2    0.934716    0.606676    0.375932    11.00000   -1.50000
H24B  2    0.792681    0.693684    0.346572    11.00000   -1.50000
H24C  2    0.898041    0.579662    0.297186    11.00000   -1.50000
AFIX   0

RESI 12 dcb
FLAT_12 0.01 cl1a cl2a c1a c3a c5a
FLAT_12 0.01 cl1b cl2b c2b c4b c6b
FLAT_12 0.01 cl1c cl2c c1c c3c c5c
SADI_12 0.01 cl1a c2a cl2a c1a cl1b c2b cl2b c1b cl1c c2c cl2c c1c
SADI_12 0.01 cl1a c6a cl2a c3a cl1b c6b cl2b c3b cl1c c6c cl2c c3c
PART    1
same_12 0.01 cl1c > cl2c
CL1A  5    0.304790    0.634895    0.344015    21.00000    0.18865    0.08979 =
         0.19081   -0.02132   -0.08169   -0.03065
AFIX  66
C1A   1    0.366804    0.758911    0.361442    21.00000    0.09447    0.07144 =
         0.14495    0.00571   -0.07896    0.02216
C6A   1    0.328561    0.811929    0.433845    21.00000    0.07276    0.09022 =
         0.12835    0.05060   -0.05379   -0.00081
AFIX  43
H6A   2    0.267756    0.778873    0.473514    21.00000   -1.20000
AFIX  65
C5A   1    0.381198    0.914354    0.446960    21.00000    0.06788    0.09406 =
         0.07174   -0.00179   -0.04828    0.02781
AFIX  43
H5A   2    0.355610    0.949826    0.495403    21.00000   -1.20000
AFIX  65
C4A   1    0.472077    0.963761    0.387672    21.00000    0.04836    0.08888 =
         0.09094   -0.00989   -0.02666   -0.00643
AFIX  43
H4A   2    0.507294    1.032290    0.396447    21.00000   -1.20000
AFIX  65
C3A   1    0.510321    0.910744    0.315268    21.00000    0.35394    0.21070 =
         0.54890   -0.24226   -0.38260    0.16360
AFIX  43
H3A   2    0.571126    0.943802    0.275600    21.00000   -1.20000
AFIX  65
C2A   1    0.457685    0.808320    0.302152    21.00000    0.09548    0.09968 =
         0.11770    0.01230   -0.03909    0.01153
AFIX   0
CL2A  5    0.502613    0.743310    0.215393    21.00000    0.30285    0.26341 =
         0.17942   -0.03073    0.00560   -0.08631
PART    2
same_12 0.01 cl1a > cl2a
CL1B  5    0.590870    0.949668    0.231160    31.00000    0.13810    0.24880 =
         0.08585    0.01637   -0.00666   -0.07336
AFIX  66
C1B   1    0.494717    0.900868    0.312159    31.00000    0.05367
C6B   1    0.456184    0.969203    0.379447    31.00000    0.09802
AFIX  43
H6B   2    0.484429    1.044398    0.380365    31.00000   -1.20000
AFIX  65
C5B   1    0.375436    0.925150    0.445363    31.00000    0.15663
AFIX  43
H5B   2    0.349656    0.970871    0.490383    31.00000   -1.20000
AFIX  65
C4B   1    0.333220    0.812762    0.443991    31.00000    0.06402
AFIX  43
H4B   2    0.279195    0.783288    0.488093    31.00000   -1.20000
AFIX  65
C3B   1    0.371752    0.744425    0.376703    31.00000    0.08466
AFIX  43
H3B   2    0.343506    0.669230    0.375785    31.00000   -1.20000
AFIX  65
C2B   1    0.452500    0.788477    0.310787    31.00000    0.06812
AFIX   0
CL2B  5    0.500891    0.708441    0.228671    31.00000    0.24555    0.13967 =
         0.10678   -0.07623   -0.06285    0.01369
PART    3
same_12 0.01 cl1b > cl2b
CL1C  5    0.380549    0.660110    0.289722    41.00000    0.22515    0.14675 =
         0.27376   -0.08757   -0.06714   -0.00433
AFIX  66
C1C   1    0.400645    0.778747    0.337362    41.00000    0.12728
C6C   1    0.335000    0.797142    0.414457    41.00000    0.09684
AFIX  43
H6C   2    0.279007    0.743024    0.440170    41.00000   -1.20000
AFIX  65
C5C   1    0.353042    0.896422    0.453122    41.00000    0.11086
AFIX  43
H5C   2    0.309121    0.908729    0.504705    41.00000   -1.20000
AFIX  65
C4C   1    0.436730    0.977308    0.414692    41.00000    0.06168
AFIX  43
H4C   2    0.448801    1.043733    0.440562    41.00000   -1.20000
AFIX  65
C3C   1    0.502376    0.958914    0.337596    41.00000    0.08206
AFIX  43
H3C   2    0.558369    1.013032    0.311884    41.00000   -1.20000
AFIX  65
C2C   1    0.484335    0.859634    0.298930    41.00000    0.09723
AFIX   0
CL2C  5    0.562921    0.837049    0.206480    41.00000    0.17998    0.43965 =
         0.11075   -0.00201    0.02571   -0.00784
PART    0

rem simu 0.01 cl1a_11 > last

RESI 11 dcb
simu_11 0.01 cl1a cl1b cl2b
PART    1
same_11 0.01 cl1b > cl2b
CL1A  5    0.821879    0.094376    0.094805    51.00000    0.16311    0.10745 =
         0.10867   -0.02412   -0.00688   -0.03361
AFIX  66
C1A   1    0.909122    0.170555    0.019105    51.00000    0.23922    0.06710 =
         0.07268   -0.02080   -0.02581    0.03753
C6A   1    1.040349    0.199923    0.026904    51.00000    0.15217    0.09430 =
         0.11053   -0.01222   -0.01560   -0.02333
AFIX  43
H6A   2    1.080636    0.174771    0.071402    51.00000   -1.20000
AFIX  65
C5A   1    1.111362    0.266883   -0.031802    51.00000    0.11064    0.10530 =
         0.29910    0.02239    0.01666   -0.02508
AFIX  43
H5A   2    1.199161    0.286532   -0.026583    51.00000   -1.20000
AFIX  65
C4A   1    1.051149    0.304476   -0.098308    51.00000    0.16262    0.10078 =
         0.19853   -0.01317    0.03257   -0.03311
AFIX  43
H4A   2    1.098662    0.349277   -0.137586    51.00000   -1.20000
AFIX  65
C3A   1    0.919923    0.275109   -0.106109    51.00000    0.16589    0.08102 =
         0.12528   -0.03525   -0.03513    0.01646
AFIX  43
H3A   2    0.879637    0.300261   -0.150607    51.00000   -1.20000
AFIX  65
C2A   1    0.848908    0.208148   -0.047403    51.00000    0.12483    0.08810 =
         0.11383   -0.05072   -0.02540    0.03119
AFIX   0
CL2A  5    0.684305    0.184759   -0.056502    51.00000    0.17055    0.16079 =
         0.20231   -0.08090   -0.05445   -0.00349
PART    2
same_12 0.01 cl1a > cl2a
CL1B  5    1.161190    0.246223   -0.004151    61.00000    0.31074    0.30091 =
         0.36938   -0.16548    0.03566   -0.16096
AFIX  66
C1B   1    1.021492    0.246791   -0.051385    61.00000    0.18035
C6B   1    1.008690    0.301010   -0.124330    61.00000    0.20521
AFIX  43
H6B   2    1.083178    0.336815   -0.151811    61.00000   -1.20000
AFIX  65
C5B   1    0.884558    0.301715   -0.156200    61.00000    0.10627
AFIX  43
H5B   2    0.875994    0.337992   -0.205005    61.00000   -1.20000
AFIX  65
C4B   1    0.773226    0.248201   -0.115127    61.00000    0.12872
AFIX  43
H4B   2    0.690173    0.248673   -0.136451    61.00000   -1.20000
AFIX  65
C3B   1    0.786025    0.193981   -0.042182    61.00000    0.19089
AFIX  43
H3B   2    0.711536    0.158177   -0.014702    61.00000   -1.20000
AFIX  65
C2B   1    0.910157    0.193275   -0.010311    61.00000    0.11869
AFIX   0
CL2B  5    0.937323    0.120253    0.073576    61.00000    0.26564    0.20030 =
         0.17417   -0.02485   -0.00575    0.01427

RESI 13 MOH
DFIX_13 1.4 0.01 CC OC
PART -3
CC    1    0.734100    0.107277    0.060371    71.00000    0.12128
AFIX 137
HC1   2    0.810256    0.052629    0.024532    71.00000   -1.50000
HC2   2    0.750058    0.191063    0.056103    71.00000   -1.50000
HC3   2    0.636973    0.111946    0.049027    71.00000   -1.50000
AFIX   0
OC    4    0.741633    0.056463    0.137706    71.00000    0.13289
AFIX  83
HC    2    0.657992    0.051513    0.159595    71.00000   -1.50000
PART   0

AFIX   0
HKLF    4


REM  PJD01_XDS_aimless_unmerged_a.res in P-1
REM wR2 = 0.2626, GooF = S = 1.013, Restrained GooF = 1.018 for all data
REM R1 = 0.0981 for 8474 Fo > 4sig(Fo) and 0.1244 for all 12847 data
REM 483 parameters refined using 225 restraints

END

WGHT      0.1680      0.3391

REM Highest difference peak  0.550,  deepest hole -0.403,  1-sigma level  0.079
Q1    1   0.5801  0.1233 -0.0195  11.00000  0.05    0.55
Q2    1   0.9009  0.2295  0.3435  11.00000  0.05    0.47
Q3    1   0.5328  0.0553  0.1451  11.00000  0.05    0.46
Q4    1   0.9854  0.1556  0.3742  11.00000  0.05    0.46
Q5    1   0.7383  0.1476 -0.0050  11.00000  0.05    0.45
Q6    1   0.8232  0.4500  0.3847  11.00000  0.05    0.40
Q7    1   0.2910  0.6904  0.3806  11.00000  0.05    0.39
Q8    1   0.9182  0.3647  0.4133  11.00000  0.05    0.39
Q9    1   0.9991  0.2847  0.4441  11.00000  0.05    0.38
Q10   1   0.7813  0.3087  0.3070  11.00000  0.05    0.38
Q11   1   1.2597  0.1973  0.0198  11.00000  0.05    0.36
Q12   1   0.4727  0.3905  0.1717  11.00000  0.05    0.36
Q13   1   0.8661  0.3222  0.3628  11.00000  0.05    0.36
Q14   1   0.7239  0.3782  0.1932  11.00000  0.05    0.34
Q15   1   0.7207  0.3924  0.2891  11.00000  0.05    0.34
Q16   1   0.9431  0.1375  0.3321  11.00000  0.05    0.34
Q17   1   0.6088  0.3943  0.1847  11.00000  0.05    0.32
Q18   1   0.5520  0.3263  0.3819  11.00000  0.05    0.32
Q19   1   0.8251  0.2890 -0.1481  11.00000  0.05    0.31
Q20   1   0.8055  0.2154 -0.0789  11.00000  0.05    0.31
;
_shelx_res_checksum   37734

_shelx_hkl_file
;
  15   6  -1    0.17    0.30
  15   6  -1   -0.23    0.14
 -15  -5   1    0.05    0.23
  15   5  -1   -0.42    0.32
  15   5  -1    0.17    0.13
  15   5  -2   -0.02    0.12
 -15  -4   1   -0.11    0.19
  15   4  -1   -0.17    0.14
 -15  -4   2   -0.03    0.23
  15   4  -2   -0.42    0.30
 -15  -3   1    0.23    0.20
  15   3  -1   -0.15    0.27
 -15  -3   2   -0.42    0.26
 -15  -2   1    0.18    0.12
 -15  -2   1    0.14    0.17
  14   8  -1    0.18    0.12
 -14  -7   1    0.54    0.20
  14   7  -1    0.34    0.29
 -14  -7   2   -0.07    0.17
 -14  -7   2   -0.13    0.12
  14   7  -2    0.34    0.29
  14   7  -2   -0.04    0.11
 -14  -7   3   -0.16    0.15
 -14  -7   3    0.17    0.12
  14   7  -3    0.27    0.31
  14   7  -3   -0.13    0.12
  14   7  -4   -0.01    0.28
  14   7  -4    0.03    0.13
 -14  -6   1    0.63    0.22
 -14  -6   1    1.27    0.29
  14   6  -1    1.31    0.36
  14   6  -1    0.53    0.22
 -14  -6   2    0.12    0.09
 -14  -6   2   -0.14    0.17
 -14  -6   2    0.17    0.16
  14   6  -2    0.36    0.29
  14   6  -2   -0.11    0.11
 -14  -6   3   -0.08    0.14
  14   6  -3    0.02    0.28
  14   6  -3   -0.16    0.12
 -14  -6   4    0.09    0.17
  14   6  -4    0.04    0.30
  14   6  -4    0.03    0.12
 -14  -6   5    0.34    0.16
  14   6  -5    0.21    0.32
  14   6  -5    0.09    0.13
 -14  -6   6    0.52    0.16
  14   6  -6   -0.14    0.31
  14   6  -6    0.15    0.15
  14   6  -7    0.40    0.30
  14   6  -7   -0.22    0.16
 -14  -5   1    0.11    0.09
 -14  -5   1    0.05    0.16
  14   5  -1   -0.03    0.10
  14   5  -1    0.12    0.11
  14   5  -1    0.15    0.12
 -14  -5   2    1.07    0.30
 -14  -5   2    1.24    0.30
  14   5  -2    0.56    0.23
  14   5  -2    0.93    0.25
  14   5  -2    0.44    0.33
  14   5  -2    0.66    0.24
 -14  -5   3    0.01    0.10
 -14  -5   3    0.19    0.17
 -14  -5   3    0.25    0.17
  14   5  -3    0.01    0.10
  14   5  -3   -0.04    0.12
  14   5  -3    0.04    0.24
  14   5  -3    0.01    0.12
 -14  -5   4    0.09    0.15
 -14  -5   4   -0.22    0.15
  14   5  -4   -0.57    0.26
  14   5  -4    0.08    0.12
 -14  -5   5    0.43    0.21
 -14  -5   5    0.25    0.21
  14   5  -5    0.13    0.30
  14   5  -5    0.20    0.14
 -14  -5   6   -0.11    0.17
  14   5  -6    0.13    0.31
  14   5  -6   -0.07    0.16
 -14  -5   7    0.13    0.16
  14   5  -7    0.64    0.30
  14   5  -7    0.02    0.17
 -14  -4   1   -0.03    0.08
 -14  -4   1   -0.11    0.14
 -14  -4   1    0.04    0.15
  14   4  -1    0.10    0.10
  14   4  -1    0.11    0.11
  14   4  -1    0.01    0.21
 -14  -4   2    0.20    0.12
 -14  -4   2    0.34    0.20
  14   4  -2    0.17    0.11
  14   4  -2    0.26    0.14
 -14  -4   3    0.63    0.17
 -14  -4   3    0.04    0.20
 -14  -4   3    0.37    0.21
  14   4  -3    0.15    0.13
  14   4  -3    0.52    0.17
  14   4  -3    0.82    0.27
  14   4  -3    0.13    0.13
 -14  -4   4    0.05    0.16
 -14  -4   4   -0.20    0.19
 -14  -4   4   -0.22    0.17
  14   4  -4   -0.14    0.12
  14   4  -4   -0.48    0.24
  14   4  -4    0.04    0.11
 -14  -4   5   -0.23    0.20
  14   4  -5   -0.27    0.14
  14   4  -5   -0.01    0.11
 -14  -4   6    0.65    0.27
 -14  -4   6    0.42    0.24
 -14  -4   6    0.77    0.24
  14   4  -6    0.34    0.22
  14   4  -6    0.56    0.34
  14   4  -6    0.33    0.20
 -14  -4   7   -0.15    0.24
 -14  -4   7    0.10    0.19
 -14  -4   7   -0.11    0.15
  14   4  -7    0.18    0.31
 -14  -3   1   -0.14    0.08
 -14  -3   1   -0.11    0.12
 -14  -3   1    0.13    0.15
  14   3  -1    0.09    0.09
  14   3  -1    0.21    0.12
  14   3  -1    0.10    0.12
  14   3  -1   -0.01    0.22
 -14  -3   2    0.17    0.11
 -14  -3   2   -0.17    0.15
 -14  -3   2    0.09    0.16
  14   3  -2   -0.20    0.10
  14   3  -2   -0.04    0.12
  14   3  -2   -0.19    0.22
 -14  -3   3    0.35    0.17
  14   3  -3    0.04    0.12
  14   3  -3    0.12    0.12
 -14  -3   4    0.47    0.22
 -14  -3   4    0.49    0.23
 -14  -3   4    0.35    0.24
  14   3  -4    0.43    0.19
  14   3  -4    1.28    0.32
  14   3  -4    0.30    0.18
 -14  -3   5   -0.01    0.17
  14   3  -5    0.34    0.16
  14   3  -5   -0.01    0.29
 -14  -3   6    0.47    0.24
 -14  -3   6    0.31    0.20
 -14  -3   6    0.18    0.19
  14   3  -6    0.30    0.19
  14   3  -6   -0.09    0.26
 -14  -3   7    0.39    0.25
 -14  -3   7    0.08    0.22
 -14  -3   7    0.83    0.23
  14   3  -7    0.34    0.21
  14   3  -7   -0.11    0.30
 -14  -2   1    0.21    0.11
 -14  -2   1    0.08    0.12
  14   2  -1    0.11    0.12
  14   2  -1    0.19    0.21
 -14  -2   2    0.52    0.14
 -14  -2   2    0.14    0.16
 -14  -2   2    0.06    0.17
  14   2  -2    0.25    0.13
  14   2  -2    0.09    0.24
 -14  -2   3    0.12    0.12
 -14  -2   3   -0.15    0.17
  14   2  -3   -0.08    0.11
 -14  -2   4    0.60    0.25
 -14  -2   4    0.82    0.26
 -14  -2   4    0.32    0.27
  14   2  -4    1.04    0.34
 -14  -2   5    0.43    0.23
 -14  -2   5    0.31    0.21
 -14  -2   5    0.36    0.22
  14   2  -5    0.45    0.27
 -14  -2   6    0.23    0.20
 -14  -2   6   -0.02    0.19
 -14  -2   7    0.45    0.25
  14   2  -7    0.38    0.23
 -14  -1   1    0.18    0.11
 -14  -1   1    0.31    0.15
 -14  -1   1    0.12    0.15
  14   1  -1    0.33    0.13
  14   1  -1   -0.24    0.20
 -14  -1   2    0.05    0.11
 -14  -1   2   -0.20    0.14
 -14  -1   2    0.16    0.17
  14   1  -2   -0.01    0.10
  14   1  -2    0.05    0.24
 -14  -1   3    0.15    0.13
 -14  -1   3    0.25    0.15
  14   1  -3    0.10    0.12
  14   1  -3    0.04    0.23
 -14  -1   4   -0.20    0.16
 -14  -1   4   -0.12    0.22
 -14  -1   5    0.51    0.27
 -14  -1   5    0.58    0.23
  14   1  -5    0.36    0.21
 -14  -1   6   -0.41    0.22
  14   1  -6   -0.10    0.15
 -14   0   1   -0.16    0.13
 -14   0   1    0.03    0.16
  14   0  -1    0.06    0.12
  14   0  -1   -0.20    0.22
 -14   0   2   -0.07    0.11
 -14   0   2   -0.06    0.13
  14   0  -2    0.18    0.12
 -14   0   3   -0.16    0.13
 -14   0   3    0.00    0.15
  14   0  -3   -0.22    0.11
 -14   0   4    0.08    0.16
  14   0  -4    0.33    0.15
 -14   0   5    0.38    0.21
  14   0  -5    0.16    0.19
 -14   1   1   -0.03    0.10
  14  -1  -1   -0.17    0.11
 -14   1   2   -0.05    0.11
  14  -1  -2    0.11    0.12
 -14   1   3   -0.01    0.13
  14  -1  -3   -0.12    0.13
  13   9  -1    1.96    0.63
  13   9  -1    2.56    0.62
 -13  -9   2    7.14    1.60
  13   9  -2    5.40    1.56
  13   9  -3    0.48    0.19
  13   9  -3    0.57    0.18
 -13  -8   1    0.28    0.10
 -13  -8   1    0.12    0.12
 -13  -8   1    0.36    0.12
  13   8  -1    0.21    0.10
  13   8  -1    0.29    0.09
  13   8  -1    0.32    0.27
 -13  -8   3    1.56    0.38
  13   8  -3    1.32    0.44
  13   8  -3    1.19    0.39
 -13  -8   4    1.16    0.35
 -13  -8   4    1.20    0.36
  13   8  -4    1.44    0.39
  13   8  -4    1.20    0.35
 -13  -8   5   -0.27    0.08
 -13  -8   5   -0.07    0.13
  13   8  -5   -0.01    0.18
  13   8  -5    0.10    0.11
  13   8  -6   -0.05    0.12
 -13  -7   1    0.04    0.07
 -13  -7   1    0.18    0.13
 -13  -7   1    0.07    0.10
 -13  -7   1    0.07    0.13
  13   7  -1    0.34    0.09
  13   7  -1    0.11    0.07
  13   7  -1    0.03    0.22
  13   7  -1    0.09    0.10
 -13  -7   2    3.73    1.06
 -13  -7   2    4.68    1.08
 -13  -7   2    5.10    1.10
 -13  -7   2    4.72    1.11
  13   7  -2    4.18    1.07
  13   7  -2    3.73    1.06
  13   7  -2    3.43    1.11
  13   7  -2    4.50    1.09
 -13  -7   4    0.08    0.13
 -13  -7   4   -0.12    0.15
 -13  -7   4    0.19    0.10
 -13  -7   4   -0.15    0.13
  13   7  -4   -0.08    0.12
  13   7  -4   -0.09    0.08
  13   7  -4   -0.07    0.25
  13   7  -4   -0.02    0.11
 -13  -7   5    1.70    0.39
  13   7  -5    1.11    0.33
  13   7  -5    1.28    0.31
  13   7  -5    0.65    0.38
  13   7  -5    0.79    0.31
 -13  -7   6    0.26    0.16
 -13  -7   6    0.34    0.20
 -13  -7   6    0.20    0.11
 -13  -7   6    0.16    0.13
  13   7  -6    0.14    0.22
  13   7  -6    0.38    0.16
 -13  -7   7    0.03    0.15
 -13  -7   7    0.02    0.20
 -13  -7   7   -0.11    0.08
 -13  -7   7    0.27    0.14
  13   7  -7   -0.01    0.19
  13   7  -7    0.07    0.14
 -13  -7   8    0.11    0.08
  13   7  -8    0.00    0.14
  13   7  -8    0.14    0.16
  13   7  -9    0.26    0.16
  13   7  -9    0.03    0.22
 -13  -6   1    0.58    0.20
 -13  -6   1    0.63    0.20
 -13  -6   1    0.55    0.20
  13   6  -1    0.59    0.17
  13   6  -1    0.53    0.16
  13   6  -1    0.25    0.25
  13   6  -1    0.28    0.16
 -13  -6   2    0.26    0.11
 -13  -6   2    0.45    0.18
 -13  -6   2    0.14    0.14
 -13  -6   2    0.19    0.16
  13   6  -2    0.40    0.13
  13   6  -2    0.34    0.11
  13   6  -2    0.22    0.21
  13   6  -2    0.23    0.14
 -13  -6   3    9.45    2.42
 -13  -6   3   11.69    2.43
 -13  -6   3    9.71    2.43
 -13  -6   3    9.27    2.44
  13   6  -3    9.68    2.39
  13   6  -3    9.46    2.38
  13   6  -3    7.72    2.44
  13   6  -3    7.44    2.40
 -13  -6   4    6.30    1.11
 -13  -6   4    5.99    1.31
  13   6  -4    6.16    1.09
  13   6  -4    5.18    1.06
  13   6  -4    2.91    1.09
  13   6  -4    1.92    1.05
 -13  -6   5    0.64    0.27
 -13  -6   5    0.83    0.28
 -13  -6   5    0.69    0.24
 -13  -6   5    1.12    0.27
  13   6  -5    0.93    0.26
  13   6  -5    0.72    0.23
  13   6  -5    0.57    0.35
  13   6  -5    0.59    0.25
 -13  -6   6    0.63    0.21
 -13  -6   6    0.79    0.24
 -13  -6   6    0.34    0.15
  13   6  -6    0.27    0.19
  13   6  -6    0.29    0.14
  13   6  -6    0.58    0.28
  13   6  -6    0.33    0.18
 -13  -6   7    0.62    0.26
 -13  -6   7    0.55    0.28
 -13  -6   7    0.75    0.21
  13   6  -7    0.65    0.26
  13   6  -7    0.80    0.22
  13   6  -7    0.59    0.25
 -13  -6   8   -0.17    0.16
 -13  -6   8   -0.22    0.16
 -13  -6   8    0.01    0.09
  13   6  -8    0.07    0.17
  13   6  -8   -0.04    0.11
  13   6  -8    0.18    0.20
  13   6  -8   -0.34    0.17
 -13  -6   9   -0.37    0.18
 -13  -6   9   -0.08    0.21
 -13  -6   9    0.00    0.09
  13   6  -9    0.06    0.21
  13   6  -9   -0.04    0.20
 -13  -6  10    0.06    0.08
  13   6 -10    0.06    0.17
  13   6 -10   -0.08    0.18
 -13  -5   1   -0.10    0.07
 -13  -5   1    0.12    0.12
  13   5  -1   -0.12    0.07
  13   5  -1    0.24    0.19
 -13  -5   2    0.35    0.13
 -13  -5   2    0.47    0.17
 -13  -5   2    0.40    0.18
 -13  -5   2    0.25    0.17
  13   5  -2    0.34    0.13
  13   5  -2    0.40    0.13
  13   5  -2    0.73    0.25
  13   5  -2    0.11    0.14
 -13  -5   3    3.04    0.73
 -13  -5   3    3.52    0.74
 -13  -5   3    2.91    0.72
 -13  -5   3    2.91    0.74
  13   5  -3    2.87    0.72
  13   5  -3    2.76    0.70
  13   5  -3    2.48    0.75
  13   5  -3    1.71    0.70
  13   5  -4    8.01    2.16
  13   5  -4    8.13    2.11
 -13  -5   5    1.62    0.29
 -13  -5   5    0.50    0.23
  13   5  -5    0.65    0.22
  13   5  -5    0.69    0.32
  13   5  -5    0.65    0.23
 -13  -5   6    1.96    0.50
 -13  -5   6    1.98    0.53
  13   5  -6    2.04    0.50
  13   5  -6    1.68    0.46
  13   5  -6    1.23    0.47
 -13  -5   7    0.06    0.17
 -13  -5   7   -0.08    0.19
 -13  -5   7    0.09    0.12
  13   5  -7    0.24    0.15
  13   5  -7    0.12    0.11
  13   5  -7   -0.02    0.25
  13   5  -7   -0.10    0.17
 -13  -5   8    0.13    0.19
 -13  -5   8    0.32    0.21
 -13  -5   8    0.17    0.13
  13   5  -8    0.27    0.18
  13   5  -8    0.25    0.24
  13   5  -8    0.35    0.21
 -13  -5   9    0.00    0.20
 -13  -5   9    0.32    0.19
  13   5  -9    0.39    0.22
  13   5  -9    0.26    0.22
 -13  -5  10    0.51    0.23
  13   5 -10    0.14    0.19
  13   5 -10   -0.16    0.18
 -13  -5  11    0.12    0.21
 -13  -5  11    0.75    0.27
 -13  -5  11    0.06    0.09
  13   5 -11   -0.17    0.17
 -13  -4   1    0.02    0.08
 -13  -4   1   -0.09    0.11
 -13  -4   1    0.25    0.12
 -13  -4   1   -0.01    0.13
  13   4  -1    0.12    0.08
  13   4  -1    0.02    0.09
  13   4  -1    0.10    0.11
  13   4  -1    0.12    0.21
 -13  -4   2    0.26    0.14
 -13  -4   2    0.29    0.16
 -13  -4   2    0.75    0.17
  13   4  -2    0.59    0.15
  13   4  -2    0.42    0.14
  13   4  -2    0.11    0.14
 -13  -4   3   -0.03    0.12
 -13  -4   3   -0.11    0.14
  13   4  -3    0.02    0.09
  13   4  -3   -0.32    0.21
  13   4  -3    0.03    0.10
 -13  -4   4    8.47    1.76
 -13  -4   4    6.68    1.87
  13   4  -4    5.32    1.75
 -13  -4   5    9.22    1.89
  13   4  -5    6.32    1.88
  13   4  -5    6.28    1.84
 -13  -4   6    0.63    0.23
 -13  -4   6    0.23    0.23
 -13  -4   6    0.53    0.17
  13   4  -6    0.38    0.19
  13   4  -6    0.24    0.17
  13   4  -6    0.30    0.28
 -13  -4   7    1.32    0.34
 -13  -4   7    0.96    0.34
 -13  -4   7    0.81    0.29
  13   4  -7    1.57    0.33
  13   4  -7    0.34    0.37
  13   4  -7    0.74    0.32
 -13  -4   8    0.59    0.25
 -13  -4   8    0.11    0.21
 -13  -4   8    0.78    0.19
  13   4  -8    0.60    0.23
  13   4  -8   -0.16    0.28
  13   4  -8    0.27    0.22
 -13  -4   9    0.00    0.19
  13   4  -9   -0.01    0.18
  13   4  -9   -0.14    0.16
 -13  -4  10   -0.43    0.20
 -13  -4  10    0.14    0.19
 -13  -4  10    0.06    0.11
  13   4 -10   -0.11    0.19
  13   4 -10   -0.19    0.23
 -13  -4  11    0.27    0.23
 -13  -4  11    0.11    0.25
 -13  -4  11    0.04    0.10
  13   4 -11   -0.03    0.23
 -13  -3   1   -0.07    0.12
  13   3  -1   -0.01    0.08
  13   3  -1    0.10    0.09
  13   3  -1    0.18    0.11
 -13  -3   2    0.13    0.10
 -13  -3   2    0.10    0.11
  13   3  -2    0.21    0.10
  13   3  -2   -0.06    0.09
  13   3  -2    0.04    0.10
  13   3  -2   -0.10    0.22
 -13  -3   3    0.11    0.11
  13   3  -3   -0.16    0.10
  13   3  -3   -0.03    0.09
 -13  -3   4    0.42    0.15
 -13  -3   4    0.29    0.18
 -13  -3   4    0.51    0.18
  13   3  -4    0.19    0.13
  13   3  -4    0.06    0.13
  13   3  -4    0.12    0.24
  13   3  -4    0.05    0.13
 -13  -3   6    3.54    0.79
 -13  -3   6    2.96    0.82
 -13  -3   6    2.72    0.77
  13   3  -6    3.58    0.80
  13   3  -6    2.12    0.81
  13   3  -6    2.47    0.78
 -13  -3   7    2.43    0.57
 -13  -3   7    1.96    0.58
 -13  -3   7    2.49    0.55
  13   3  -7    2.20    0.56
  13   3  -7    0.90    0.56
  13   3  -7    1.70    0.55
 -13  -3   8   -0.18    0.17
 -13  -3   8    0.28    0.16
  13   3  -8    0.09    0.17
  13   3  -8   -0.37    0.28
  13   3  -8    0.26    0.19
 -13  -3   9    0.36    0.22
 -13  -3   9    0.25    0.20
 -13  -3   9    0.30    0.17
  13   3  -9   -0.06    0.18
  13   3  -9   -0.07    0.27
 -13  -3  10    0.05    0.22
 -13  -3  10    0.20    0.13
  13   3 -10   -0.11    0.25
 -13  -3  11   -0.07    0.21
  13   3 -11    0.16    0.18
 -13  -2   1    0.15    0.10
 -13  -2   1    0.22    0.11
 -13  -2   1    0.09    0.12
  13   2  -1   -0.04    0.09
  13   2  -1    0.25    0.11
  13   2  -1    0.28    0.20
 -13  -2   2    0.25    0.10
 -13  -2   2   -0.09    0.09
 -13  -2   2    0.06    0.10
  13   2  -2   -0.10    0.09
  13   2  -2    0.00    0.09
  13   2  -2    0.18    0.21
 -13  -2   3    0.02    0.12
 -13  -2   3    0.04    0.11
 -13  -2   3    0.14    0.12
  13   2  -3   -0.04    0.10
  13   2  -3    0.05    0.10
  13   2  -3   -0.02    0.10
  13   2  -3    0.29    0.20
 -13  -2   4   -0.01    0.12
 -13  -2   4   -0.50    0.15
 -13  -2   4    0.07    0.14
  13   2  -4    0.15    0.13
  13   2  -4    0.08    0.12
 -13  -2   5    1.17    0.34
 -13  -2   5    1.17    0.36
  13   2  -5    0.95    0.40
  13   2  -5    1.15    0.34
  13   2  -6    7.04    2.29
  13   2  -6   10.22    2.29
 -13  -2   7   -0.38    0.18
 -13  -2   7    0.36    0.21
 -13  -2   7   -0.10    0.15
  13   2  -7    0.15    0.14
  13   2  -7   -0.15    0.25
  13   2  -7   -0.03    0.16
 -13  -2   8    1.40    0.47
 -13  -2   8    1.46    0.49
 -13  -2   8    1.43    0.45
  13   2  -8    2.10    0.49
 -13  -2   9    0.20    0.24
 -13  -2   9    0.43    0.18
  13   2  -9   -0.11    0.28
 -13  -2  10   -0.06    0.21
  13   2 -10   -0.02    0.18
 -13  -2  11    0.53    0.26
  13   2 -11    0.09    0.23
 -13  -1   1    0.15    0.09
 -13  -1   1    0.29    0.11
 -13  -1   1   -0.01    0.11
  13   1  -1   -0.14    0.09
  13   1  -1   -0.01    0.10
  13   1  -1   -0.02    0.19
 -13  -1   2    0.20    0.11
 -13  -1   2    0.18    0.11
 -13  -1   2    0.42    0.12
  13   1  -2    0.14    0.11
  13   1  -2    0.01    0.10
  13   1  -2   -0.26    0.18
 -13  -1   3    0.39    0.16
 -13  -1   3    0.22    0.12
 -13  -1   3    0.05    0.13
  13   1  -3    0.21    0.12
  13   1  -3    0.22    0.20
 -13  -1   4    0.03    0.11
 -13  -1   4   -0.07    0.16
 -13  -1   4    0.07    0.13
  13   1  -4   -0.18    0.12
  13   1  -4    0.16    0.12
  13   1  -4   -0.08    0.21
 -13  -1   5   -0.14    0.11
 -13  -1   5   -0.19    0.16
 -13  -1   5   -0.06    0.19
  13   1  -5   -0.04    0.14
  13   1  -5   -0.32    0.26
  13   1  -5    0.14    0.14
 -13  -1   6    3.71    0.99
 -13  -1   6    3.48    1.04
 -13  -1   6    5.99    1.06
  13   1  -6    4.06    1.00
  13   1  -6    3.85    1.06
  13   1  -6    2.64    0.99
 -13  -1   7    4.72    1.15
 -13  -1   7    4.17    1.20
 -13  -1   7    5.17    1.17
  13   1  -7    5.60    1.17
  13   1  -7    2.48    1.15
 -13  -1   8    0.73    0.27
 -13  -1   8    0.60    0.30
 -13  -1   8    0.70    0.26
  13   1  -8    0.72    0.28
  13   1  -8    0.50    0.32
 -13  -1   9   -0.06    0.20
  13   1  -9    0.17    0.21
 -13  -1  10   -0.01    0.20
  13   1 -10    0.27    0.21
 -13   0   1   -0.10    0.09
 -13   0   1   -0.18    0.11
 -13   0   1   -0.15    0.11
  13   0  -1   -0.17    0.10
  13   0  -1   -0.02    0.09
  13   0  -1   -0.17    0.19
  13   0  -2    0.42    0.15
  13   0  -2    0.27    0.13
 -13   0   3   -0.09    0.13
 -13   0   3   -0.03    0.13
  13   0  -3    0.27    0.13
  13   0  -3    0.02    0.11
  13   0  -3   -0.16    0.20
 -13   0   4    0.16    0.12
 -13   0   4    0.18    0.15
  13   0  -4    0.07    0.13
  13   0  -4   -0.09    0.13
  13   0  -4    0.19    0.22
 -13   0   5    0.05    0.12
 -13   0   5    0.07    0.18
 -13   0   5    0.27    0.17
  13   0  -5   -0.02    0.14
 -13   0   6    0.23    0.18
 -13   0   6    0.54    0.24
  13   0  -6    0.52    0.26
 -13   0   7    5.22    1.14
  13   0  -7    3.23    1.14
 -13   0   8   -0.02    0.26
  13   0  -8    1.02    0.26
 -13   0   9    0.68    0.32
  13   0  -9    0.79    0.29
 -13   1   1    0.30    0.12
 -13   1   1    0.17    0.14
 -13   1   1    0.44    0.16
  13  -1  -1    0.25    0.13
  13  -1  -1    0.13    0.21
 -13   1   2   -0.04    0.10
 -13   1   2   -0.11    0.11
 -13   1   2    0.07    0.13
  13  -1  -2   -0.08    0.11
  13  -1  -2    0.23    0.19
 -13   1   3    0.05    0.13
 -13   1   3    0.04    0.12
 -13   1   3   -0.13    0.13
  13  -1  -3   -0.09    0.11
  13  -1  -3    0.24    0.19
 -13   1   4   -0.10    0.16
 -13   1   4    0.00    0.12
 -13   1   4    0.21    0.16
  13  -1  -4    0.19    0.21
 -13   1   5    0.07    0.14
 -13   1   5   -0.03    0.18
 -13   1   5    0.03    0.18
  13  -1  -5    0.13    0.13
 -13   1   6   -0.26    0.20
  13  -1  -6   -0.22    0.16
 -13   1   7    1.05    0.40
  13  -1  -7    1.26    0.37
 -13   2   1    0.00    0.10
 -13   2   1    0.36    0.13
 -13   2   1    0.14    0.14
  13  -2  -1   -0.07    0.11
  13  -2  -1    0.22    0.20
 -13   2   2    0.24    0.15
 -13   2   2    0.36    0.15
 -13   2   2    0.58    0.17
  13  -2  -2    0.26    0.13
  13  -2  -2    0.00    0.21
 -13   2   3   -0.08    0.12
  13  -2  -3    0.03    0.11
 -13   2   4    0.11    0.16
  13  -2  -4    0.06    0.14
 -13   2   5    0.42    0.19
  13  -2  -5   -0.14    0.14
 -13   3   1    0.65    0.20
  13  -3  -1    0.57    0.21
 -13   3   2   -0.05    0.11
  13  -3  -2   -0.03    0.11
 -13   3   3    0.17    0.13
  13  -3  -3    0.21    0.14
 -12 -10   1    6.67    1.86
 -12 -10   1   10.43    1.94
  12  10  -1    6.09    1.86
  12  10  -1    8.19    1.89
 -12 -10   2    0.26    0.07
 -12 -10   2    0.31    0.13
  12  10  -2    0.13    0.08
  12  10  -2    0.21    0.09
 -12 -10   3    0.54    0.16
 -12 -10   3    0.69    0.19
  12  10  -3    0.52    0.17
  12  10  -4    0.07    0.06
  12  10  -4   -0.13    0.09
  12  10  -5   -0.06    0.06
 -12  -9   2    2.07    0.60
 -12  -9   2    3.09    0.64
  12   9  -2    2.53    0.62
  12   9  -2    2.23    0.61
 -12  -9   3    1.10    0.25
 -12  -9   3    1.51    0.31
  12   9  -3    0.74    0.25
  12   9  -3    1.01    0.27
  12   9  -3    0.85    0.27
 -12  -9   4    0.11    0.07
 -12  -9   4    0.23    0.16
 -12  -9   4    0.05    0.05
 -12  -9   4    0.07    0.14
  12   9  -4    0.03    0.07
  12   9  -4    0.25    0.11
  12   9  -4    0.03    0.08
  12   9  -4    0.07    0.09
 -12  -9   5    0.56    0.23
 -12  -9   5    0.05    0.13
 -12  -9   5    0.28    0.15
  12   9  -5    0.18    0.11
  12   9  -5    0.32    0.14
  12   9  -5    0.19    0.12
 -12  -9   6    0.10    0.23
 -12  -9   6    0.06    0.14
 -12  -9   6   -0.02    0.05
 -12  -9   6   -0.09    0.14
  12   9  -6    0.05    0.08
  12   9  -6   -0.09    0.10
 -12  -9   7   -0.26    0.29
 -12  -9   7   -0.07    0.13
 -12  -9   7    0.00    0.06
  12   9  -7   -0.07    0.07
  12   9  -8    0.00    0.08
  12   9  -8    0.04    0.15
 -12  -8   1    4.32    1.04
 -12  -8   1    5.11    1.05
  12   8  -1    3.62    1.01
  12   8  -1    3.79    1.01
  12   8  -1    4.46    1.07
  12   8  -1    3.87    1.03
 -12  -8   3    0.38    0.12
 -12  -8   3    0.17    0.13
 -12  -8   3    0.34    0.11
 -12  -8   3    0.16    0.15
  12   8  -3    0.43    0.12
  12   8  -3    0.33    0.11
  12   8  -3    0.15    0.22
  12   8  -3    0.20    0.13
 -12  -8   4    1.58    0.53
 -12  -8   4    1.88    0.50
 -12  -8   4    2.69    0.55
  12   8  -4    1.77    0.50
  12   8  -4    2.12    0.54
  12   8  -4    1.79    0.51
 -12  -8   5   -0.18    0.13
 -12  -8   5   -0.01    0.12
 -12  -8   5    0.16    0.06
  12   8  -5    0.19    0.12
  12   8  -5    0.06    0.09
  12   8  -5    0.12    0.16
 -12  -8   6    0.21    0.15
 -12  -8   6   -0.06    0.11
 -12  -8   6    0.08    0.06
 -12  -8   6    0.04    0.16
  12   8  -6    0.16    0.12
  12   8  -6   -0.05    0.08
  12   8  -6    0.07    0.13
  12   8  -6    0.07    0.12
 -12  -8   7    0.08    0.14
 -12  -8   7    0.08    0.14
 -12  -8   7   -0.06    0.06
 -12  -8   7    0.43    0.17
  12   8  -7   -0.17    0.12
  12   8  -7    0.04    0.09
  12   8  -7    0.16    0.11
  12   8  -7   -0.19    0.13
 -12  -8   8    0.21    0.17
 -12  -8   8    0.15    0.16
 -12  -8   8    0.12    0.07
 -12  -8   8    0.01    0.17
  12   8  -8   -0.06    0.14
  12   8  -8    0.01    0.11
  12   8  -8   -0.15    0.10
  12   8  -8   -0.02    0.16
 -12  -8   9   -0.13    0.16
 -12  -8   9   -0.02    0.18
 -12  -8   9    0.10    0.08
 -12  -8   9    0.10    0.15
  12   8  -9    0.10    0.16
  12   8  -9   -0.10    0.10
  12   8  -9    0.30    0.21
 -12  -8  10   -0.07    0.21
 -12  -8  10   -0.06    0.17
 -12  -8  10   -0.20    0.14
  12   8 -10    0.03    0.11
  12   8 -10   -0.17    0.15
 -12  -7   1   -0.03    0.05
 -12  -7   1    0.08    0.09
 -12  -7   1    0.00    0.09
 -12  -7   1    0.13    0.11
  12   7  -1   -0.08    0.06
  12   7  -1   -0.04    0.05
  12   7  -1   -0.18    0.15
  12   7  -1   -0.10    0.08
 -12  -7   2    9.77    2.21
 -12  -7   2    9.11    2.23
  12   7  -2    7.86    2.18
  12   7  -2    7.83    2.24
 -12  -7   3   14.77    3.39
 -12  -7   3   13.74    3.26
 -12  -7   3   12.95    3.31
 -12  -7   3   12.99    3.32
  12   7  -3   13.93    3.26
  12   7  -3   11.61    3.24
  12   7  -3   11.83    3.32
  12   7  -3   11.21    3.29
 -12  -7   4    0.66    0.22
 -12  -7   4    0.63    0.23
 -12  -7   4    1.00    0.21
 -12  -7   4    1.02    0.26
  12   7  -4    0.62    0.21
  12   7  -4    0.42    0.19
  12   7  -4    0.68    0.28
  12   7  -4    0.87    0.23
 -12  -7   5    1.24    0.32
 -12  -7   5    1.16    0.29
 -12  -7   5    1.19    0.35
  12   7  -5    1.08    0.30
  12   7  -5    1.39    0.37
  12   7  -5    0.65    0.31
 -12  -7   6    0.28    0.18
 -12  -7   6    0.16    0.17
 -12  -7   6    0.55    0.13
 -12  -7   6    0.42    0.21
  12   7  -6    0.35    0.18
  12   7  -6    0.35    0.14
  12   7  -6    0.68    0.24
  12   7  -6    0.48    0.18
 -12  -7   7    0.28    0.16
 -12  -7   7    0.00    0.14
 -12  -7   7    0.37    0.18
  12   7  -7    0.17    0.13
  12   7  -7   -0.02    0.09
  12   7  -7    0.42    0.20
 -12  -7   8   -0.14    0.13
 -12  -7   8    0.01    0.16
 -12  -7   8    0.03    0.07
 -12  -7   8    0.16    0.15
  12   7  -8    0.24    0.15
  12   7  -8    0.07    0.09
  12   7  -8    0.17    0.13
  12   7  -8    0.01    0.17
 -12  -7   9   -0.02    0.15
 -12  -7   9    0.05    0.07
 -12  -7   9   -0.01    0.16
  12   7  -9    0.10    0.11
  12   7  -9   -0.05    0.12
  12   7  -9    0.21    0.17
 -12  -7  10    0.13    0.18
 -12  -7  10    0.25    0.08
  12   7 -10   -0.17    0.16
  12   7 -10    0.12    0.13
  12   7 -10    0.05    0.11
  12   7 -10   -0.08    0.16
 -12  -7  11    0.23    0.17
 -12  -7  11   -0.04    0.19
  12   7 -11    0.23    0.17
  12   7 -11   -0.07    0.14
  12   7 -11    0.11    0.20
 -12  -7  12    0.25    0.20
 -12  -7  12   -0.08    0.09
  12   7 -12    0.01    0.13
  12   7 -12   -0.09    0.19
 -12  -6   1   -0.04    0.06
 -12  -6   1    0.12    0.11
 -12  -6   1    0.28    0.12
 -12  -6   1    0.17    0.10
  12   6  -1    0.10    0.07
  12   6  -1    0.17    0.07
  12   6  -1   -0.03    0.09
 -12  -6   2    0.60    0.20
 -12  -6   2    0.64    0.22
 -12  -6   2    0.86    0.22
 -12  -6   2    0.89    0.23
  12   6  -2    0.81    0.21
  12   6  -2    0.60    0.19
  12   6  -2    0.63    0.24
  12   6  -2    0.70    0.21
 -12  -6   4    5.77    1.24
 -12  -6   4    4.93    1.27
 -12  -6   4    4.53    1.24
 -12  -6   4    4.07    1.24
  12   6  -4    5.54    1.24
  12   6  -4    4.81    1.22
  12   6  -4    4.72    1.27
  12   6  -4    3.59    1.23
 -12  -6   5    3.57    0.84
 -12  -6   5    3.01    0.82
  12   6  -5    3.40    0.81
  12   6  -5    2.67    0.79
  12   6  -5    3.29    0.83
 -12  -6   6    0.05    0.14
 -12  -6   6   -0.09    0.13
 -12  -6   6    0.02    0.07
 -12  -6   6   -0.31    0.16
  12   6  -6    0.00    0.12
  12   6  -6   -0.05    0.08
  12   6  -6   -0.20    0.21
  12   6  -6   -0.09    0.17
 -12  -6   7    0.51    0.17
 -12  -6   7    0.26    0.18
 -12  -6   7    0.29    0.10
  12   6  -7    0.15    0.15
  12   6  -7    0.30    0.12
  12   6  -7    0.15    0.22
 -12  -6   8    0.24    0.15
 -12  -6   8    0.22    0.08
 -12  -6   8    0.02    0.15
  12   6  -8    0.10    0.09
  12   6  -8    0.09    0.20
  12   6  -8    0.12    0.15
 -12  -6   9    0.13    0.14
 -12  -6   9   -0.17    0.17
 -12  -6   9    0.13    0.08
  12   6  -9    0.34    0.15
  12   6  -9    0.04    0.10
  12   6  -9    0.17    0.18
  12   6  -9    0.06    0.15
 -12  -6  10   -0.03    0.15
 -12  -6  10   -0.13    0.17
  12   6 -10   -0.02    0.14
  12   6 -10    0.03    0.11
  12   6 -10    0.02    0.16
 -12  -6  11   -0.22    0.16
 -12  -6  11    0.08    0.18
 -12  -6  11    0.19    0.08
  12   6 -11   -0.32    0.16
  12   6 -11   -0.10    0.13
  12   6 -11    0.42    0.20
 -12  -6  12    0.05    0.17
 -12  -6  12   -0.01    0.19
  12   6 -12   -0.31    0.19
  12   6 -12   -0.22    0.12
  12   6 -12   -0.07    0.20
 -12  -6  13   -0.04    0.19
 -12  -6  13   -0.29    0.19
 -12  -6  13    0.06    0.09
  12   6 -13    0.03    0.24
  12   6 -13    0.02    0.14
  12   6 -13   -0.06    0.24
 -12  -5   1    0.08    0.10
 -12  -5   1    0.02    0.10
  12   5  -1    0.17    0.07
  12   5  -1    0.22    0.09
  12   5  -1   -0.11    0.17
 -12  -5   2   -0.04    0.07
 -12  -5   2    0.09    0.11
 -12  -5   2   -0.01    0.11
 -12  -5   2   -0.10    0.10
  12   5  -2   -0.05    0.08
  12   5  -2    0.07    0.07
  12   5  -2   -0.06    0.08
 -12  -5   3    4.86    1.02
 -12  -5   3    3.76    1.05
 -12  -5   3    3.82    1.03
  12   5  -3    3.69    1.00
  12   5  -3    3.70    1.00
  12   5  -3    3.53    1.02
 -12  -5   5    0.12    0.14
 -12  -5   5    0.44    0.16
 -12  -5   5   -0.08    0.09
 -12  -5   5    0.02    0.17
  12   5  -5    0.33    0.14
  12   5  -5    0.13    0.09
  12   5  -5   -0.09    0.20
  12   5  -5    0.01    0.14
 -12  -5   6    3.10    0.70
 -12  -5   6    2.07    0.70
 -12  -5   6    2.79    0.69
  12   5  -6    2.84    0.70
  12   5  -6    2.65    0.68
  12   5  -6    1.63    0.71
 -12  -5   7    0.04    0.17
 -12  -5   7    0.54    0.14
 -12  -5   7    0.15    0.19
  12   5  -7    0.42    0.14
  12   5  -7    0.61    0.25
  12   5  -7    0.48    0.21
 -12  -5   8    0.27    0.15
 -12  -5   8   -0.24    0.17
 -12  -5   8   -0.01    0.07
  12   5  -8   -0.14    0.13
  12   5  -8    0.14    0.09
  12   5  -8   -0.07    0.21
  12   5  -8   -0.13    0.14
 -12  -5   9   -0.07    0.15
 -12  -5   9   -0.01    0.17
  12   5  -9   -0.15    0.12
  12   5  -9   -0.09    0.09
  12   5  -9    0.16    0.15
 -12  -5  10    0.16    0.17
 -12  -5  10    0.37    0.19
 -12  -5  10    0.08    0.08
  12   5 -10    0.05    0.15
  12   5 -10   -0.09    0.20
  12   5 -10   -0.23    0.17
 -12  -5  11   -0.11    0.16
 -12  -5  11    0.06    0.17
 -12  -5  11   -0.14    0.08
  12   5 -11    0.03    0.16
  12   5 -11    0.11    0.14
  12   5 -11    0.41    0.19
 -12  -5  12    0.08    0.08
  12   5 -12   -0.17    0.16
  12   5 -12    0.03    0.14
  12   5 -12   -0.17    0.18
 -12  -5  13    0.17    0.18
 -12  -5  13   -0.06    0.19
 -12  -5  13    0.09    0.08
  12   5 -13   -0.14    0.19
  12   5 -13   -0.13    0.12
  12   5 -13    0.31    0.21
 -12  -5  14    0.29    0.19
 -12  -5  14   -0.43    0.22
  12   5 -14    0.01    0.22
 -12  -4   1    0.33    0.11
 -12  -4   1    0.12    0.12
 -12  -4   1    0.44    0.13
 -12  -4   1    0.57    0.15
  12   4  -1    0.41    0.12
  12   4  -1    0.28    0.12
  12   4  -1    0.29    0.13
  12   4  -1    0.22    0.18
 -12  -4   2    0.02    0.10
 -12  -4   2    0.04    0.09
 -12  -4   2    0.07    0.10
  12   4  -2   -0.05    0.07
  12   4  -2   -0.02    0.08
  12   4  -2   -0.16    0.19
 -12  -4   3    0.21    0.12
 -12  -4   3    0.10    0.12
 -12  -4   3    0.39    0.13
 -12  -4   3    0.29    0.15
  12   4  -3    0.21    0.11
  12   4  -3    0.17    0.10
  12   4  -3    0.23    0.13
 -12  -4   4   11.65    2.66
 -12  -4   4    9.91    2.70
 -12  -4   4   10.38    2.69
  12   4  -4    8.10    2.72
 -12  -4   5   11.90    2.61
 -12  -4   5   10.03    2.64
 -12  -4   5    8.91    2.63
  12   4  -5   10.88    2.61
  12   4  -5   10.39    2.59
  12   4  -5    7.27    2.62
  12   4  -5   10.26    2.64
 -12  -4   6    1.31    0.32
 -12  -4   6    1.08    0.33
 -12  -4   6    0.96    0.29
 -12  -4   6    1.04    0.34
  12   4  -6    1.08    0.33
  12   4  -6    1.08    0.30
  12   4  -6    0.89    0.35
  12   4  -6    0.96    0.34
 -12  -4   7    0.71    0.26
 -12  -4   7    0.86    0.26
 -12  -4   7    0.85    0.22
  12   4  -7    0.95    0.25
  12   4  -7    0.61    0.22
  12   4  -7    0.33    0.24
 -12  -4   8    0.24    0.17
 -12  -4   8   -0.06    0.16
  12   4  -8    0.17    0.14
  12   4  -8    0.21    0.11
  12   4  -8    0.11    0.15
 -12  -4   9   -0.05    0.16
 -12  -4   9    0.24    0.17
 -12  -4   9    0.04    0.09
  12   4  -9   -0.25    0.13
  12   4  -9    0.28    0.22
  12   4  -9   -0.04    0.14
 -12  -4  10    0.01    0.17
 -12  -4  10    0.01    0.08
  12   4 -10   -0.78    0.22
  12   4 -10   -0.01    0.19
 -12  -4  11    0.08    0.19
 -12  -4  11   -0.14    0.09
  12   4 -11   -0.17    0.16
  12   4 -11   -0.04    0.19
  12   4 -11   -0.13    0.19
 -12  -4  12    0.08    0.19
 -12  -4  12   -0.02    0.17
 -12  -4  12   -0.08    0.08
  12   4 -12   -0.37    0.18
  12   4 -12   -0.32    0.19
  12   4 -12   -0.01    0.20
 -12  -4  13   -0.06    0.18
 -12  -4  13    0.03    0.21
 -12  -4  13   -0.04    0.09
  12   4 -13    0.00    0.15
 -12  -4  14    0.02    0.24
 -12  -4  14    0.10    0.09
  12   4 -14    0.44    0.23
  12   4 -14    0.02    0.14
 -12  -3   1    0.02    0.06
 -12  -3   1    0.00    0.08
 -12  -3   1   -0.10    0.09
  12   3  -1   -0.03    0.08
  12   3  -1    0.04    0.07
  12   3  -1    0.24    0.17
 -12  -3   2    0.14    0.13
 -12  -3   2    0.47    0.14
  12   3  -2    0.38    0.14
  12   3  -2    0.40    0.13
  12   3  -2    0.98    0.23
 -12  -3   3    0.15    0.11
 -12  -3   3    0.30    0.15
  12   3  -3    0.31    0.12
  12   3  -3    0.13    0.09
  12   3  -3    0.20    0.13
  12   3  -3    0.19    0.18
 -12  -3   4    1.98    0.55
 -12  -3   4    2.32    0.56
 -12  -3   4    2.24    0.59
  12   3  -4    2.06    0.54
  12   3  -4    1.82    0.56
 -12  -3   5   13.64    3.27
 -12  -3   5   13.43    3.34
 -12  -3   5   13.32    3.32
  12   3  -5   12.77    3.28
  12   3  -5   12.49    3.25
  12   3  -5   10.07    3.34
  12   3  -5   12.61    3.32
 -12  -3   6    1.01    0.27
 -12  -3   6    0.51    0.21
  12   3  -6    1.23    0.25
  12   3  -6    0.30    0.29
  12   3  -6    0.67    0.25
 -12  -3   7    1.49    0.30
 -12  -3   7    0.89    0.30
 -12  -3   7    0.77    0.26
  12   3  -7    1.33    0.29
  12   3  -7    1.01    0.27
  12   3  -7    0.10    0.31
  12   3  -7    0.67    0.29
 -12  -3   8    0.07    0.17
 -12  -3   8    0.29    0.17
 -12  -3   8    0.33    0.11
  12   3  -8    0.04    0.14
  12   3  -8   -0.05    0.24
  12   3  -8   -0.05    0.15
 -12  -3   9    0.39    0.19
 -12  -3   9    0.20    0.11
  12   3  -9    0.36    0.25
  12   3  -9    0.08    0.15
 -12  -3  10    0.07    0.20
 -12  -3  10   -0.11    0.17
 -12  -3  10   -0.03    0.09
  12   3 -10    0.00    0.16
  12   3 -10   -0.06    0.17
 -12  -3  11    0.14    0.17
 -12  -3  11   -0.01    0.17
  12   3 -11   -0.18    0.15
  12   3 -11    0.02    0.23
  12   3 -11    0.01    0.18
 -12  -3  12    0.19    0.18
 -12  -3  12   -0.12    0.18
 -12  -3  12    0.09    0.09
  12   3 -12   -0.04    0.18
  12   3 -12   -0.29    0.19
 -12  -3  13   -0.08    0.20
 -12  -3  13   -0.07    0.08
  12   3 -13   -0.17    0.17
  12   3 -13    0.26    0.20
 -12  -3  14    0.13    0.22
  12   3 -14   -0.11    0.20
 -12  -2   1    1.15    0.28
 -12  -2   1    1.21    0.28
 -12  -2   1    1.11    0.28
 -12  -2   1    0.85    0.29
  12   2  -1    0.82    0.28
  12   2  -1    0.90    0.27
  12   2  -1    0.92    0.28
  12   2  -1    0.97    0.33
 -12  -2   2    0.95    0.27
 -12  -2   2    0.98    0.27
 -12  -2   2    0.84    0.29
  12   2  -2    1.01    0.28
  12   2  -2    1.02    0.32
 -12  -2   3   -0.09    0.10
 -12  -2   3    0.11    0.12
 -12  -2   3   -0.06    0.10
  12   2  -3    0.06    0.11
  12   2  -3    0.28    0.09
  12   2  -3    0.10    0.12
  12   2  -3    0.37    0.19
 -12  -2   4    0.51    0.15
 -12  -2   4    0.42    0.17
 -12  -2   4    0.42    0.13
  12   2  -4    0.21    0.14
  12   2  -4    0.21    0.12
  12   2  -4    0.02    0.14
  12   2  -4    0.37    0.21
 -12  -2   5    8.72    2.30
 -12  -2   5    9.39    2.36
  12   2  -5    9.14    2.31
  12   2  -5    8.39    2.29
  12   2  -5   10.11    2.36
 -12  -2   6    5.59    1.51
 -12  -2   6    5.71    1.54
 -12  -2   6    6.09    1.53
  12   2  -6    5.99    1.52
  12   2  -6    6.06    1.50
  12   2  -6    4.99    1.55
  12   2  -6    6.03    1.54
 -12  -2   7   -0.13    0.10
  12   2  -7   -0.01    0.13
  12   2  -7    0.34    0.21
 -12  -2   8    0.72    0.22
 -12  -2   8    0.41    0.24
 -12  -2   8    0.60    0.19
  12   2  -8    0.58    0.27
  12   2  -8    0.46    0.22
 -12  -2   9   -0.29    0.17
 -12  -2   9    0.03    0.17
 -12  -2   9   -0.02    0.12
  12   2  -9   -0.18    0.16
  12   2  -9    0.14    0.26
  12   2  -9    0.09    0.14
 -12  -2  10    0.25    0.17
 -12  -2  10   -0.21    0.18
  12   2 -10    0.00    0.16
  12   2 -10   -0.27    0.28
  12   2 -10    0.01    0.17
 -12  -2  11    0.43    0.20
 -12  -2  11   -0.11    0.18
  12   2 -11    0.28    0.18
  12   2 -11   -0.36    0.23
 -12  -2  12    0.09    0.18
 -12  -2  12   -0.13    0.18
 -12  -2  12   -0.11    0.11
  12   2 -12   -0.27    0.19
 -12  -2  13   -0.47    0.22
  12   2 -13   -0.28    0.21
 -12  -1   1    0.35    0.12
 -12  -1   1    0.37    0.12
 -12  -1   1    0.29    0.13
  12   1  -1    0.22    0.12
  12   1  -1    0.21    0.11
  12   1  -1    0.29    0.11
  12   1  -1    0.25    0.19
 -12  -1   2    1.12    0.25
 -12  -1   2    0.58    0.23
  12   1  -2    1.03    0.24
  12   1  -2    0.79    0.23
  12   1  -2    0.58    0.24
  12   1  -2    0.61    0.30
 -12  -1   3    2.87    0.75
 -12  -1   3    2.52    0.79
  12   1  -3    2.93    0.76
  12   1  -3    3.03    0.75
  12   1  -3    3.02    0.77
  12   1  -3    2.58    0.80
 -12  -1   4    0.68    0.19
 -12  -1   4    0.53    0.21
 -12  -1   4    0.69    0.19
  12   1  -4    0.60    0.20
  12   1  -4    0.56    0.18
  12   1  -4    0.24    0.20
  12   1  -4    0.62    0.27
 -12  -1   5    0.31    0.18
 -12  -1   5    0.75    0.23
 -12  -1   5    0.58    0.18
  12   1  -5    0.39    0.18
  12   1  -5    0.76    0.23
 -12  -1   6    8.21    2.34
 -12  -1   6    8.75    2.39
 -12  -1   6   10.04    2.40
  12   1  -6   10.21    2.37
  12   1  -6    8.72    2.47
  12   1  -6    9.30    2.39
 -12  -1   7    1.11    0.32
 -12  -1   7    1.01    0.34
 -12  -1   7    1.35    0.32
  12   1  -7    0.88    0.35
  12   1  -7    0.78    0.32
 -12  -1   8    0.59    0.21
 -12  -1   8    0.24    0.16
  12   1  -8    0.59    0.19
  12   1  -8   -0.12    0.24
  12   1  -8    0.58    0.20
 -12  -1   9    0.32    0.16
 -12  -1   9    0.17    0.18
 -12  -1   9   -0.03    0.14
  12   1  -9    0.50    0.19
  12   1  -9    0.31    0.26
  12   1  -9    0.27    0.16
 -12  -1  10    0.10    0.19
 -12  -1  10   -0.03    0.19
 -12  -1  10    0.16    0.13
  12   1 -10    0.03    0.17
  12   1 -10    0.07    0.25
 -12  -1  11    0.09    0.18
 -12  -1  11    0.30    0.20
 -12  -1  11    0.11    0.14
  12   1 -11    0.16    0.16
  12   1 -11   -0.10    0.22
 -12  -1  12    0.21    0.19
  12   1 -12   -0.02    0.20
  12   1 -13    0.04    0.23
 -12   0   1    2.37    0.55
 -12   0   1    2.26    0.55
 -12   0   1    2.13    0.56
  12   0  -1    2.52    0.55
  12   0  -1    2.33    0.55
  12   0  -1    1.37    0.54
  12   0  -1    1.37    0.57
 -12   0   2    2.10    0.44
 -12   0   2    1.42    0.41
 -12   0   2    1.63    0.43
  12   0  -2    1.51    0.42
  12   0  -2    1.32    0.41
  12   0  -2    1.38    0.42
  12   0  -2    1.87    0.47
 -12   0   3    0.07    0.10
 -12   0   3    0.11    0.13
 -12   0   3    0.04    0.11
  12   0  -3   -0.07    0.11
  12   0  -3   -0.06    0.19
 -12   0   4    0.31    0.14
 -12   0   4    0.12    0.18
 -12   0   4    0.69    0.16
  12   0  -4    0.37    0.16
  12   0  -4    0.35    0.15
  12   0  -4    0.35    0.24
 -12   0   5    0.30    0.17
 -12   0   5    0.50    0.22
 -12   0   5    0.51    0.19
  12   0  -5    0.48    0.20
  12   0  -5    0.85    0.21
  12   0  -5    0.76    0.27
 -12   0   6    2.51    0.63
 -12   0   6    2.34    0.67
 -12   0   6    2.47    0.65
  12   0  -6    2.14    0.64
  12   0  -6    2.92    0.74
  12   0  -6    2.06    0.65
 -12   0   7    4.47    1.31
 -12   0   7    5.56    1.36
  12   0  -7    6.53    1.34
  12   0  -7    4.42    1.33
 -12   0   8   -0.10    0.13
 -12   0   8    0.20    0.17
 -12   0   8    0.19    0.14
  12   0  -8    0.37    0.16
  12   0  -8   -0.20    0.22
  12   0  -8   -0.19    0.12
 -12   0   9    0.37    0.19
 -12   0   9    0.66    0.19
  12   0  -9    0.37    0.22
  12   0  -9    0.29    0.27
 -12   0  10   -0.24    0.16
 -12   0  10   -0.06    0.16
 -12   0  10   -0.08    0.15
  12   0 -10   -0.14    0.15
  12   0 -10    0.45    0.24
 -12   0  11    0.09    0.19
  12   0 -11    0.25    0.19
 -12   0  12   -0.61    0.24
  12   0 -12   -0.33    0.21
 -12   1   1    0.59    0.19
 -12   1   1    0.76    0.19
 -12   1   1    0.73    0.21
  12  -1  -1    0.61    0.19
  12  -1  -1    0.44    0.20
  12  -1  -1    0.43    0.24
 -12   1   2    0.11    0.09
 -12   1   2    0.01    0.10
  12  -1  -2   -0.14    0.11
  12  -1  -2    0.15    0.18
 -12   1   3    0.27    0.13
 -12   1   3    0.21    0.15
  12  -1  -3    0.71    0.17
  12  -1  -3    0.48    0.16
  12  -1  -3    0.41    0.22
 -12   1   4    0.23    0.14
 -12   1   4    0.45    0.19
 -12   1   4    0.24    0.14
  12  -1  -4    0.40    0.14
  12  -1  -4    0.35    0.15
  12  -1  -4    0.16    0.22
 -12   1   5    0.11    0.11
 -12   1   5    0.19    0.15
 -12   1   5   -0.19    0.11
  12  -1  -5    0.08    0.11
  12  -1  -5    0.01    0.14
  12  -1  -5    0.13    0.23
 -12   1   6   -0.14    0.11
 -12   1   6    0.09    0.18
 -12   1   6    0.10    0.15
  12  -1  -6    0.01    0.13
  12  -1  -6   -0.29    0.14
 -12   1   7    3.10    0.86
 -12   1   7    3.32    0.91
 -12   1   7    4.10    0.90
  12  -1  -7    3.11    0.88
  12  -1  -7    3.00    0.92
 -12   1   8    2.23    0.53
 -12   1   8    2.32    0.57
 -12   1   8    2.01    0.53
  12  -1  -8    1.98    0.54
  12  -1  -8    1.05    0.53
 -12   1   9    0.11    0.18
 -12   1   9    0.49    0.17
  12  -1  -9    0.04    0.17
  12  -1  -9    0.25    0.23
 -12   1  10    0.20    0.21
  12  -1 -10    0.32    0.21
 -12   2   1   -0.03    0.08
 -12   2   1   -0.02    0.09
 -12   2   1    0.04    0.12
  12  -2  -1    0.07    0.08
  12  -2  -1    0.16    0.11
  12  -2  -1    0.37    0.19
 -12   2   2    0.27    0.12
 -12   2   2    0.25    0.12
 -12   2   2    0.18    0.13
  12  -2  -2    0.22    0.12
  12  -2  -2    0.01    0.12
  12  -2  -2    0.03    0.21
 -12   2   3    0.12    0.12
 -12   2   3   -0.13    0.10
  12  -2  -3    0.08    0.10
  12  -2  -3    0.00    0.11
 -12   2   4    0.11    0.11
 -12   2   4   -0.17    0.15
 -12   2   4   -0.13    0.10
  12  -2  -4    0.02    0.14
  12  -2  -4   -0.05    0.11
  12  -2  -4    0.16    0.20
 -12   2   5    0.10    0.10
 -12   2   5   -0.08    0.16
 -12   2   5    0.15    0.12
  12  -2  -5    0.33    0.13
  12  -2  -5    0.04    0.20
 -12   2   6    0.10    0.10
 -12   2   6    0.05    0.15
 -12   2   6    0.10    0.14
 -12   2   7    0.47    0.17
 -12   2   7    0.34    0.23
 -12   2   7    0.61    0.21
  12  -2  -7    0.24    0.20
  12  -2  -7    0.48    0.24
 -12   2   8    1.96    0.71
  12  -2  -8    2.95    0.70
 -12   2   9    0.47    0.26
  12  -2  -9    0.51    0.24
 -12   3   1    1.41    0.35
 -12   3   1    1.44    0.35
 -12   3   1    1.23    0.36
  12  -3  -1    1.20    0.34
  12  -3  -1    1.07    0.35
  12  -3  -1    0.97    0.38
 -12   3   2    0.89    0.24
 -12   3   2    0.86    0.23
 -12   3   2    0.71    0.24
  12  -3  -2    0.63    0.23
  12  -3  -2    0.66    0.29
 -12   3   3    0.01    0.09
 -12   3   3   -0.14    0.11
 -12   3   4    0.09    0.15
 -12   3   4   -0.20    0.09
 -12   3   4    0.18    0.12
  12  -3  -4    0.00    0.13
 -12   3   5   -0.16    0.17
 -12   3   5    0.27    0.16
  12  -3  -5    0.41    0.15
  12  -3  -5    0.19    0.21
 -12   3   6   -0.21    0.16
 -12   3   6   -0.10    0.16
  12  -3  -6   -0.15    0.15
 -12   3   7    0.25    0.16
  12  -3  -7   -0.14    0.13
 -12   4   1    3.24    0.85
 -12   4   1    4.35    0.87
 -12   4   1    3.73    0.88
  12  -4  -1    3.02    0.84
  12  -4  -1    2.13    0.86
 -12   4   2    0.07    0.10
 -12   4   2    0.09    0.14
  12  -4  -2    0.29    0.13
  12  -4  -2   -0.09    0.18
 -12   4   3    0.26    0.14
 -12   4   3   -0.04    0.14
  12  -4  -3    0.19    0.13
  12  -4  -3    0.03    0.20
 -12   4   4   -0.05    0.14
  12  -4  -4    0.00    0.11
 -12   4   5   -0.08    0.14
  12  -4  -5    0.14    0.12
 -12   5   1    0.78    0.24
  12  -5  -1    0.80    0.24
 -12   5   2    0.82    0.24
  12  -5  -2    0.66    0.23
 -11 -10   1    1.11    0.27
 -11 -10   1    1.33    0.28
  11  10  -1    0.87    0.27
  11  10  -1    1.08    0.28
 -11 -10   2    0.05    0.04
 -11 -10   2    0.06    0.05
  11  10  -2    0.03    0.04
  11  10  -2   -0.07    0.04
 -11 -10   3    0.06    0.05
 -11 -10   3    0.07    0.07
  11  10  -3    0.05    0.05
  11  10  -3    0.05    0.06
 -11 -10   4    0.05    0.06
 -11 -10   4   -0.01    0.09
  11  10  -4    0.04    0.05
  11  10  -4    0.04    0.06
 -11 -10   5    0.07    0.07
 -11 -10   5    0.05    0.09
 -11 -10   5   -0.07    0.05
 -11 -10   5    0.11    0.10
  11  10  -5    0.13    0.07
  11  10  -5    0.19    0.06
  11  10  -5    0.12    0.08
 -11 -10   6    0.17    0.12
 -11 -10   6   -0.05    0.06
 -11 -10   6    0.33    0.11
  11  10  -6    0.08    0.08
  11  10  -6    0.05    0.06
  11  10  -6   -0.15    0.09
 -11 -10   7    0.19    0.12
 -11 -10   7    0.06    0.07
 -11 -10   7    0.12    0.13
  11  10  -7    0.13    0.11
  11  10  -7   -0.01    0.06
  11  10  -7    0.00    0.10
 -11 -10   8   -0.19    0.21
 -11 -10   8    0.35    0.14
 -11 -10   8   -0.09    0.12
  11  10  -8   -0.03    0.12
  11  10  -8    0.08    0.15
  11  10  -8    0.05    0.07
  11  10  -8    0.11    0.12
 -11 -10   9    0.52    0.34
 -11 -10   9   -0.12    0.13
  11  10  -9    0.16    0.09
  11  10  -9    0.22    0.17
 -11  -9   1    0.27    0.08
 -11  -9   1    0.49    0.12
  11   9  -1    0.18    0.10
  11   9  -1    0.18    0.10
 -11  -9   2    1.24    0.33
 -11  -9   2    1.62    0.36
  11   9  -2    1.03    0.34
  11   9  -2    1.52    0.35
 -11  -9   3   -0.03    0.04
 -11  -9   3   -0.03    0.08
 -11  -9   3   -0.03    0.03
 -11  -9   3   -0.09    0.09
  11   9  -3    0.03    0.04
  11   9  -3   -0.14    0.06
  11   9  -3    0.05    0.06
 -11  -9   4    0.05    0.10
 -11  -9   4    0.06    0.09
 -11  -9   4    0.10    0.05
 -11  -9   4    0.02    0.10
  11   9  -4    0.04    0.07
  11   9  -4    0.04    0.07
  11   9  -4    0.04    0.06
  11   9  -4    0.18    0.08
 -11  -9   5    0.06    0.15
 -11  -9   5    0.00    0.11
 -11  -9   5    0.24    0.07
 -11  -9   5    0.16    0.13
  11   9  -5    0.17    0.10
  11   9  -5    0.19    0.11
  11   9  -5    0.26    0.08
  11   9  -5    0.17    0.10
 -11  -9   6   -0.02    0.11
 -11  -9   6    0.09    0.04
 -11  -9   6   -0.03    0.12
  11   9  -6    0.17    0.10
  11   9  -6   -0.04    0.06
  11   9  -6   -0.12    0.10
 -11  -9   7    0.01    0.22
 -11  -9   7   -0.02    0.11
 -11  -9   7    0.02    0.05
 -11  -9   7   -0.07    0.17
  11   9  -7    0.05    0.11
  11   9  -7   -0.06    0.13
  11   9  -7    0.17    0.07
  11   9  -7    0.25    0.14
 -11  -9   8    0.03    0.25
 -11  -9   8   -0.03    0.06
 -11  -9   8    0.06    0.15
  11   9  -8    0.14    0.15
  11   9  -8    0.05    0.07
  11   9  -8    0.10    0.16
 -11  -9   9    0.55    0.30
 -11  -9   9   -0.04    0.15
 -11  -9   9    0.10    0.09
  11   9  -9   -0.16    0.12
  11   9  -9   -0.28    0.15
  11   9  -9   -0.18    0.08
 -11  -9  10    0.32    0.31
 -11  -9  10    0.54    0.20
 -11  -9  10    0.17    0.10
 -11  -9  10    0.07    0.18
  11   9 -10    0.09    0.15
  11   9 -10    0.02    0.18
  11   9 -10    0.00    0.11
  11   9 -10   -0.04    0.16
 -11  -9  11   -0.19    0.37
 -11  -9  11   -0.03    0.19
  11   9 -11   -0.25    0.20
  11   9 -11   -0.07    0.22
  11   9 -11    0.24    0.13
  11   9 -11   -0.18    0.20
 -11  -9  12    0.46    0.43
 -11  -9  12    0.02    0.24
 -11  -8   1    0.31    0.07
 -11  -8   1    0.22    0.08
 -11  -8   1    0.23    0.08
 -11  -8   1    0.17    0.10
  11   8  -1    0.21    0.07
  11   8  -1    0.12    0.14
  11   8  -1    0.21    0.09
 -11  -8   2    1.17    0.31
 -11  -8   2    1.22    0.31
 -11  -8   2    1.48    0.31
 -11  -8   2    1.36    0.33
  11   8  -2    0.89    0.30
  11   8  -2    1.07    0.30
  11   8  -2    1.08    0.33
  11   8  -2    1.54    0.33
 -11  -8   3    0.38    0.13
 -11  -8   3    0.40    0.11
 -11  -8   3    0.46    0.15
  11   8  -3    0.45    0.12
  11   8  -3    0.34    0.12
  11   8  -3    0.31    0.14
  11   8  -3    0.42    0.13
 -11  -8   4   -0.02    0.08
 -11  -8   4    0.08    0.09
 -11  -8   4    0.01    0.04
 -11  -8   4    0.08    0.11
  11   8  -4   -0.07    0.07
  11   8  -4    0.01    0.06
  11   8  -4   -0.15    0.13
  11   8  -4    0.05    0.07
 -11  -8   5    0.03    0.09
 -11  -8   5    0.14    0.09
 -11  -8   5   -0.07    0.12
  11   8  -5    0.12    0.09
  11   8  -5   -0.01    0.07
  11   8  -5   -0.15    0.09
  11   8  -5   -0.03    0.10
 -11  -8   6    0.25    0.14
 -11  -8   6    0.13    0.14
 -11  -8   6    0.30    0.09
 -11  -8   6    0.40    0.18
  11   8  -6    0.14    0.12
  11   8  -6    0.18    0.10
  11   8  -6    0.35    0.12
  11   8  -6    0.25    0.15
 -11  -8   7    0.19    0.12
 -11  -8   7    0.09    0.05
 -11  -8   7    0.47    0.17
  11   8  -7   -0.06    0.10
  11   8  -7   -0.02    0.08
  11   8  -7   -0.05    0.09
  11   8  -7    0.36    0.17
 -11  -8   8    0.20    0.16
 -11  -8   8    0.26    0.13
 -11  -8   8    0.18    0.07
 -11  -8   8    0.38    0.17
  11   8  -8    0.02    0.12
  11   8  -8    0.01    0.10
  11   8  -8    0.23    0.10
  11   8  -8    0.07    0.15
 -11  -8   9    0.03    0.16
 -11  -8   9    0.11    0.14
 -11  -8   9   -0.04    0.06
 -11  -8   9    0.01    0.16
  11   8  -9    0.14    0.13
  11   8  -9    0.12    0.10
  11   8  -9    0.15    0.10
  11   8  -9   -0.03    0.16
 -11  -8  10   -0.20    0.15
 -11  -8  10    0.09    0.16
 -11  -8  10    0.08    0.08
 -11  -8  10    0.14    0.15
  11   8 -10    0.09    0.15
  11   8 -10   -0.14    0.11
  11   8 -10   -0.05    0.09
  11   8 -10    0.24    0.18
 -11  -8  11    0.65    0.21
 -11  -8  11   -0.17    0.19
 -11  -8  11    0.02    0.08
  11   8 -11   -0.04    0.17
  11   8 -11    0.05    0.15
  11   8 -11    0.04    0.09
  11   8 -11   -0.02    0.18
 -11  -8  12    0.14    0.21
 -11  -8  12    0.18    0.21
 -11  -8  12   -0.15    0.08
  11   8 -12   -0.08    0.18
  11   8 -12   -0.08    0.10
  11   8 -12   -0.02    0.21
 -11  -8  13    0.06    0.28
 -11  -8  13   -0.38    0.22
 -11  -8  13    0.03    0.12
  11   8 -13   -0.05    0.19
  11   8 -13    0.21    0.14
  11   8 -13   -0.14    0.23
 -11  -8  14   -0.10    0.33
 -11  -8  14    0.42    0.27
 -11  -7   1    0.32    0.12
 -11  -7   1    0.40    0.12
 -11  -7   1    0.50    0.13
  11   7  -1    0.44    0.11
  11   7  -1    0.29    0.10
  11   7  -1    0.13    0.15
  11   7  -1    0.41    0.12
 -11  -7   2    0.75    0.19
 -11  -7   2    0.69    0.19
 -11  -7   2    0.87    0.19
 -11  -7   2    0.80    0.21
  11   7  -2    0.64    0.18
  11   7  -2    0.49    0.17
  11   7  -2    0.87    0.23
  11   7  -2    0.60    0.19
 -11  -7   3    1.23    0.35
 -11  -7   3    1.85    0.38
  11   7  -3    1.48    0.35
  11   7  -3    1.18    0.33
  11   7  -3    1.07    0.35
 -11  -7   4   -0.03    0.09
 -11  -7   4   -0.11    0.08
 -11  -7   4   -0.03    0.06
 -11  -7   4   -0.07    0.12
  11   7  -4    0.06    0.08
  11   7  -4    0.04    0.05
  11   7  -4   -0.10    0.15
  11   7  -4    0.16    0.09
 -11  -7   5   -0.12    0.10
 -11  -7   5   -0.11    0.09
 -11  -7   5    0.01    0.06
 -11  -7   5   -0.08    0.13
  11   7  -5   -0.04    0.08
  11   7  -5   -0.03    0.06
  11   7  -5   -0.12    0.14
  11   7  -5    0.09    0.13
 -11  -7   6    0.42    0.15
 -11  -7   6    0.46    0.12
  11   7  -6    0.45    0.15
  11   7  -6    0.22    0.12
  11   7  -6    0.37    0.16
 -11  -7   7    0.09    0.11
 -11  -7   7   -0.02    0.11
 -11  -7   7    0.09    0.05
 -11  -7   7   -0.19    0.15
  11   7  -7    0.12    0.10
  11   7  -7    0.15    0.08
  11   7  -7   -0.12    0.11
  11   7  -7   -0.01    0.13
 -11  -7   8    0.04    0.13
 -11  -7   8    0.21    0.14
 -11  -7   8    0.22    0.08
 -11  -7   8    0.10    0.14
  11   7  -8    0.18    0.12
  11   7  -8    0.11    0.12
  11   7  -8    0.46    0.16
 -11  -7   9   -0.03    0.12
 -11  -7   9    0.40    0.14
 -11  -7   9   -0.15    0.13
  11   7  -9    0.26    0.13
  11   7  -9    0.09    0.09
  11   7  -9   -0.03    0.11
  11   7  -9   -0.11    0.16
 -11  -7  10    0.20    0.13
 -11  -7  10    0.06    0.06
  11   7 -10   -0.12    0.13
  11   7 -10    0.00    0.09
  11   7 -10   -0.18    0.10
  11   7 -10   -0.28    0.17
 -11  -7  11    0.27    0.15
 -11  -7  11    0.22    0.20
 -11  -7  11    0.06    0.07
  11   7 -11   -0.13    0.17
  11   7 -11    0.12    0.12
  11   7 -11   -0.03    0.09
  11   7 -11   -0.05    0.20
 -11  -7  12    0.42    0.17
 -11  -7  12    0.06    0.20
 -11  -7  12    0.26    0.10
 -11  -7  12   -0.12    0.36
  11   7 -12    0.18    0.19
  11   7 -12   -0.14    0.13
  11   7 -12    0.17    0.11
  11   7 -12    0.03    0.22
 -11  -7  13   -0.30    0.18
 -11  -7  13   -0.12    0.22
  11   7 -13   -0.12    0.20
  11   7 -13    0.27    0.25
 -11  -7  14    0.00    0.22
 -11  -7  14    0.06    0.22
 -11  -7  14   -0.01    0.09
  11   7 -14   -0.05    0.21
  11   7 -14    0.13    0.12
 -11  -7  15   -0.11    0.26
 -11  -7  15    0.06    0.24
 -11  -7  15    0.13    0.12
  11   7 -15   -0.22    0.26
  11   7 -15    0.16    0.16
  11   7 -15    0.60    0.31
 -11  -6   1    0.40    0.10
 -11  -6   1    0.29    0.11
 -11  -6   1    0.26    0.12
  11   6  -1    0.19    0.09
  11   6  -1    0.26    0.09
  11   6  -1    0.23    0.11
 -11  -6   2    0.04    0.09
 -11  -6   2    0.03    0.08
  11   6  -2    0.17    0.07
  11   6  -2    0.04    0.05
  11   6  -2    0.24    0.13
  11   6  -2    0.09    0.07
 -11  -6   3    1.55    0.45
 -11  -6   3    1.47    0.45
 -11  -6   3    1.85    0.45
 -11  -6   3    1.88    0.47
  11   6  -3    1.57    0.44
  11   6  -3    1.76    0.44
 -11  -6   4    0.21    0.12
 -11  -6   4    0.26    0.12
 -11  -6   4    0.28    0.10
  11   6  -4    0.45    0.11
  11   6  -4    0.12    0.08
  11   6  -4    0.26    0.16
 -11  -6   5    0.06    0.10
 -11  -6   5    0.13    0.08
 -11  -6   5    0.30    0.14
  11   6  -5    0.06    0.06
  11   6  -5   -0.11    0.13
 -11  -6   6    0.26    0.13
 -11  -6   6   -0.02    0.12
 -11  -6   6    0.48    0.10
 -11  -6   6    0.35    0.17
  11   6  -6    0.15    0.12
  11   6  -6    0.21    0.09
  11   6  -6    0.38    0.18
  11   6  -6    0.41    0.15
 -11  -6   7    0.43    0.17
  11   6  -7    0.55    0.17
  11   6  -7    0.63    0.21
  11   6  -7    0.25    0.18
 -11  -6   8   -0.07    0.11
 -11  -6   8   -0.04    0.12
 -11  -6   8    0.08    0.16
  11   6  -8    0.15    0.11
  11   6  -8   -0.07    0.07
  11   6  -8   -0.12    0.15
 -11  -6   9   -0.06    0.12
 -11  -6   9    0.32    0.15
  11   6  -9    0.11    0.13
  11   6  -9    0.14    0.17
 -11  -6  10   -0.18    0.13
 -11  -6  10    0.06    0.15
 -11  -6  10   -0.01    0.06
  11   6 -10   -0.10    0.13
  11   6 -10    0.19    0.09
  11   6 -10    0.09    0.11
 -11  -6  11   -0.20    0.14
 -11  -6  11   -0.34    0.15
 -11  -6  11    0.02    0.06
 -11  -6  11   -0.03    0.36
  11   6 -11   -0.13    0.15
  11   6 -11    0.00    0.11
  11   6 -11   -0.05    0.19
 -11  -6  12    0.16    0.15
 -11  -6  12    0.14    0.18
 -11  -6  12   -0.01    0.07
  11   6 -12   -0.09    0.17
  11   6 -12    0.21    0.11
  11   6 -12    0.06    0.11
  11   6 -12   -0.01    0.19
 -11  -6  13   -0.07    0.15
 -11  -6  13   -0.15    0.20
 -11  -6  13    0.01    0.08
  11   6 -13   -0.07    0.11
  11   6 -13    0.07    0.21
 -11  -6  14   -0.23    0.17
 -11  -6  14   -0.05    0.20
  11   6 -14    0.12    0.21
  11   6 -14    0.03    0.11
  11   6 -14    0.10    0.27
 -11  -6  15   -0.15    0.19
 -11  -6  15    0.43    0.26
 -11  -6  15    0.07    0.10
  11   6 -15   -0.11    0.23
  11   6 -15   -0.08    0.13
  11   6 -15   -0.01    0.31
 -11  -6  16   -0.22    0.27
  11   6 -16   -0.09    0.23
 -11  -5   1    0.23    0.08
 -11  -5   1    0.20    0.09
 -11  -5   1    0.25    0.09
  11   5  -1    0.22    0.08
  11   5  -1    0.11    0.08
  11   5  -1    0.29    0.14
 -11  -5   2    0.09    0.08
 -11  -5   2    0.11    0.09
  11   5  -2    0.00    0.06
  11   5  -2    0.07    0.06
  11   5  -2   -0.12    0.08
 -11  -5   3    0.86    0.21
 -11  -5   3    0.67    0.21
 -11  -5   3    0.99    0.21
 -11  -5   3    0.54    0.22
  11   5  -3    0.48    0.20
  11   5  -3    0.77    0.19
  11   5  -3    0.43    0.22
  11   5  -3    0.78    0.22
 -11  -5   4    0.87    0.25
 -11  -5   4    0.90    0.28
  11   5  -4    0.81    0.25
  11   5  -4    0.90    0.24
  11   5  -4    0.86    0.28
  11   5  -4    1.15    0.28
 -11  -5   5    0.10    0.11
 -11  -5   5    0.09    0.10
 -11  -5   5    0.08    0.08
 -11  -5   5   -0.03    0.13
  11   5  -5    0.08    0.09
  11   5  -5    0.12    0.07
  11   5  -5    0.13    0.14
  11   5  -5   -0.06    0.13
 -11  -5   6    0.10    0.10
 -11  -5   6   -0.20    0.11
 -11  -5   6    0.10    0.08
 -11  -5   6   -0.02    0.13
  11   5  -6    0.22    0.11
  11   5  -6   -0.10    0.17
  11   5  -6   -0.02    0.11
 -11  -5   7    0.50    0.16
 -11  -5   7    0.30    0.15
  11   5  -7    0.33    0.14
  11   5  -7    0.41    0.11
  11   5  -7    0.00    0.15
 -11  -5   8    0.22    0.13
 -11  -5   8    0.21    0.14
 -11  -5   8    0.28    0.09
 -11  -5   8    0.28    0.17
  11   5  -8    0.11    0.13
  11   5  -8    0.17    0.09
  11   5  -8    0.45    0.19
  11   5  -8    0.09    0.16
 -11  -5   9    0.17    0.15
 -11  -5   9    0.08    0.14
 -11  -5   9    0.19    0.07
  11   5  -9    0.02    0.13
  11   5  -9    0.17    0.09
 -11  -5  10    0.21    0.14
 -11  -5  10   -0.02    0.06
 -11  -5  10   -0.47    0.29
  11   5 -10    0.30    0.14
  11   5 -10   -0.04    0.08
  11   5 -10    0.00    0.19
  11   5 -10    0.44    0.20
 -11  -5  11    0.11    0.15
 -11  -5  11   -0.24    0.16
 -11  -5  11   -0.03    0.06
  11   5 -11    0.25    0.14
  11   5 -11   -0.08    0.08
  11   5 -11    0.03    0.13
  11   5 -11   -0.07    0.17
 -11  -5  12    0.13    0.15
 -11  -5  12   -0.05    0.15
 -11  -5  12    0.00    0.06
  11   5 -12   -0.14    0.15
  11   5 -12   -0.03    0.12
  11   5 -12    0.03    0.19
 -11  -5  13    0.05    0.15
 -11  -5  13    0.23    0.22
 -11  -5  13    0.16    0.08
  11   5 -13    0.04    0.19
  11   5 -13    0.16    0.11
  11   5 -13   -0.15    0.24
 -11  -5  14   -0.10    0.16
 -11  -5  14   -0.02    0.19
 -11  -5  14   -0.15    0.08
  11   5 -14   -0.01    0.22
  11   5 -14   -0.04    0.11
  11   5 -14    0.03    0.26
 -11  -5  15   -0.06    0.15
 -11  -5  15    0.06    0.09
  11   5 -15   -0.01    0.13
  11   5 -15    0.42    0.31
 -11  -5  16   -0.01    0.23
 -11  -5  16   -0.02    0.09
  11   5 -16    0.10    0.25
  11   5 -16   -0.11    0.12
 -11  -4   1    0.16    0.10
 -11  -4   1    0.46    0.11
 -11  -4   1    0.36    0.12
  11   4  -1    0.14    0.10
  11   4  -1    0.28    0.10
  11   4  -1    0.38    0.11
  11   4  -1    0.33    0.14
 -11  -4   2    0.05    0.07
 -11  -4   2    0.04    0.08
 -11  -4   2    0.12    0.10
  11   4  -2    0.06    0.06
  11   4  -2    0.02    0.08
  11   4  -2   -0.02    0.12
 -11  -4   3    0.25    0.09
 -11  -4   3    0.05    0.09
 -11  -4   3    0.13    0.09
 -11  -4   3   -0.07    0.11
  11   4  -3    0.11    0.09
  11   4  -3    0.11    0.07
  11   4  -3   -0.03    0.09
 -11  -4   4    1.28    0.33
 -11  -4   4    1.01    0.32
 -11  -4   4    1.21    0.32
 -11  -4   4    1.33    0.35
  11   4  -4    1.03    0.33
  11   4  -4    1.13    0.34
  11   4  -4    1.23    0.34
 -11  -4   5    0.70    0.19
 -11  -4   5    0.40    0.18
 -11  -4   5    0.50    0.20
  11   4  -5    0.64    0.19
 -11  -4   6    0.11    0.11
 -11  -4   6   -0.12    0.11
 -11  -4   6   -0.02    0.08
 -11  -4   6   -0.03    0.13
  11   4  -6    0.06    0.09
  11   4  -6   -0.08    0.06
  11   4  -6   -0.30    0.14
  11   4  -6    0.02    0.12
 -11  -4   7    0.09    0.11
 -11  -4   7    0.17    0.12
 -11  -4   7    0.05    0.08
 -11  -4   7   -0.05    0.15
  11   4  -7    0.02    0.09
  11   4  -7   -0.01    0.06
  11   4  -7    0.06    0.17
  11   4  -7    0.04    0.13
 -11  -4   8    0.07    0.16
 -11  -4   8    0.07    0.17
 -11  -4   8    0.31    0.12
 -11  -4   8    0.45    0.19
  11   4  -8    0.50    0.12
  11   4  -8    0.36    0.20
  11   4  -8    0.35    0.17
 -11  -4   9    0.09    0.12
 -11  -4   9   -0.07    0.12
 -11  -4   9    0.11    0.07
  11   4  -9   -0.03    0.10
  11   4  -9    0.04    0.08
  11   4  -9   -0.01    0.19
  11   4  -9    0.26    0.17
 -11  -4  10    0.05    0.14
 -11  -4  10    0.17    0.15
  11   4 -10    0.18    0.13
  11   4 -10    0.15    0.10
  11   4 -10   -0.03    0.21
  11   4 -10    0.42    0.19
 -11  -4  11   -0.09    0.15
 -11  -4  11    0.09    0.16
 -11  -4  11    0.04    0.07
  11   4 -11    0.13    0.14
  11   4 -11   -0.13    0.21
  11   4 -11   -0.23    0.19
 -11  -4  12    0.06    0.17
 -11  -4  12   -0.16    0.16
 -11  -4  12   -0.04    0.07
  11   4 -12   -0.12    0.16
  11   4 -12    0.05    0.13
 -11  -4  13   -0.22    0.15
 -11  -4  13   -0.14    0.15
 -11  -4  13    0.16    0.07
  11   4 -13    0.17    0.17
  11   4 -13   -0.05    0.12
  11   4 -13   -0.04    0.22
 -11  -4  14    0.04    0.17
 -11  -4  14   -0.23    0.18
  11   4 -14   -0.15    0.20
  11   4 -14   -0.37    0.26
 -11  -4  15   -0.20    0.17
 -11  -4  15   -0.30    0.23
 -11  -4  15   -0.09    0.08
  11   4 -15   -0.29    0.21
  11   4 -15   -0.03    0.13
 -11  -4  16    0.13    0.23
 -11  -4  16   -0.01    0.08
  11   4 -16   -0.27    0.24
  11   4 -16   -0.11    0.13
 -11  -3   1    0.11    0.06
 -11  -3   1   -0.03    0.07
 -11  -3   1    0.11    0.07
 -11  -3   1    0.07    0.09
  11   3  -1    0.07    0.06
  11   3  -1    0.09    0.06
  11   3  -1   -0.08    0.08
  11   3  -1   -0.04    0.12
 -11  -3   2    0.13    0.07
 -11  -3   2    0.03    0.07
 -11  -3   2    0.16    0.07
 -11  -3   2    0.02    0.10
  11   3  -2    0.04    0.07
  11   3  -2    0.02    0.06
  11   3  -2   -0.01    0.08
  11   3  -2    0.21    0.13
 -11  -3   3    0.18    0.12
 -11  -3   3    0.46    0.14
 -11  -3   3    0.37    0.15
  11   3  -3    0.27    0.12
  11   3  -3    0.49    0.15
 -11  -3   4   -0.03    0.09
 -11  -3   4   -0.07    0.08
 -11  -3   4    0.06    0.09
 -11  -3   4    0.04    0.12
  11   3  -4    0.15    0.09
  11   3  -4    0.22    0.08
  11   3  -4    0.12    0.12
 -11  -3   5    1.28    0.34
 -11  -3   5    1.27    0.36
  11   3  -5    1.19    0.34
  11   3  -5    1.31    0.33
  11   3  -5    1.00    0.35
  11   3  -5    1.10    0.34
 -11  -3   6    0.26    0.14
 -11  -3   6    0.36    0.14
 -11  -3   6    0.12    0.11
  11   3  -6    0.18    0.13
  11   3  -6    0.43    0.12
  11   3  -6    0.34    0.16
 -11  -3   7    0.15    0.12
 -11  -3   7   -0.05    0.11
 -11  -3   7   -0.07    0.08
 -11  -3   7    0.15    0.16
  11   3  -7   -0.01    0.09
  11   3  -7    0.07    0.07
  11   3  -7    0.23    0.14
  11   3  -7    0.02    0.13
 -11  -3   8    0.37    0.15
 -11  -3   8    0.22    0.13
 -11  -3   8    0.11    0.10
 -11  -3   8    0.09    0.16
  11   3  -8    0.12    0.11
  11   3  -8    0.12    0.09
  11   3  -8    0.09    0.19
  11   3  -8    0.10    0.15
 -11  -3   9   -0.04    0.14
 -11  -3   9   -0.01    0.13
 -11  -3   9    0.06    0.08
  11   3  -9    0.16    0.20
  11   3  -9    0.03    0.15
 -11  -3  10   -0.05    0.12
 -11  -3  10   -0.03    0.12
 -11  -3  10    0.03    0.07
  11   3 -10    0.05    0.12
  11   3 -10    0.11    0.08
  11   3 -10    0.06    0.21
  11   3 -10   -0.19    0.19
 -11  -3  11   -0.10    0.15
 -11  -3  11    0.09    0.07
  11   3 -11    0.27    0.19
 -11  -3  12    0.18    0.17
 -11  -3  12    0.13    0.16
 -11  -3  12    0.03    0.07
  11   3 -12    0.00    0.14
  11   3 -12   -0.08    0.16
  11   3 -12   -0.27    0.20
 -11  -3  13    0.24    0.18
 -11  -3  13    0.15    0.18
 -11  -3  13   -0.16    0.08
  11   3 -13   -0.12    0.16
  11   3 -13   -0.01    0.16
  11   3 -13    0.28    0.24
 -11  -3  14   -0.12    0.17
 -11  -3  14    0.01    0.07
  11   3 -14    0.01    0.12
 -11  -3  15   -0.19    0.22
 -11  -3  15    0.08    0.07
  11   3 -15   -0.34    0.20
  11   3 -15   -0.08    0.13
 -11  -3  16    0.14    0.22
  11   3 -16   -0.23    0.21
 -11  -2   1    0.66    0.19
 -11  -2   1    0.70    0.21
  11   2  -1    0.73    0.19
  11   2  -1    0.63    0.18
  11   2  -1    0.57    0.19
 -11  -2   2    0.09    0.07
 -11  -2   2    0.16    0.09
 -11  -2   2    0.14    0.09
 -11  -2   2    0.24    0.12
  11   2  -2   -0.02    0.08
  11   2  -2    0.06    0.06
  11   2  -2    0.22    0.10
  11   2  -2    0.29    0.14
 -11  -2   3    0.06    0.08
 -11  -2   3    0.04    0.10
 -11  -2   3   -0.08    0.07
 -11  -2   3    0.08    0.12
  11   2  -3   -0.05    0.08
  11   2  -3    0.01    0.07
  11   2  -3    0.03    0.12
  11   2  -3    0.09    0.14
 -11  -2   4    0.57    0.22
 -11  -2   4    0.72    0.23
 -11  -2   4    0.87    0.22
 -11  -2   4    0.70    0.24
  11   2  -4    0.94    0.23
  11   2  -4    0.76    0.21
  11   2  -4    0.97    0.25
  11   2  -4    0.58    0.27
 -11  -2   5   -0.17    0.09
 -11  -2   5    0.09    0.10
 -11  -2   5    0.19    0.13
  11   2  -5    0.04    0.10
  11   2  -5   -0.11    0.07
  11   2  -5   -0.16    0.11
 -11  -2   6    0.65    0.23
 -11  -2   6    0.60    0.24
  11   2  -6    0.81    0.23
  11   2  -6    0.90    0.22
  11   2  -6    0.60    0.24
  11   2  -6    0.89    0.25
 -11  -2   7    0.12    0.12
 -11  -2   7    0.33    0.13
 -11  -2   7    0.12    0.10
 -11  -2   7   -0.07    0.12
  11   2  -7    0.08    0.11
  11   2  -7    0.19    0.09
  11   2  -7    0.27    0.16
  11   2  -7    0.15    0.13
 -11  -2   8    0.10    0.13
 -11  -2   8    0.29    0.14
 -11  -2   8    0.25    0.10
  11   2  -8    0.19    0.12
  11   2  -8    0.08    0.09
  11   2  -8   -0.11    0.17
  11   2  -8   -0.28    0.15
 -11  -2   9   -0.02    0.14
 -11  -2   9    0.17    0.14
 -11  -2   9    0.01    0.10
  11   2  -9    0.18    0.13
  11   2  -9    0.37    0.10
  11   2  -9    0.38    0.22
  11   2  -9   -0.08    0.13
 -11  -2  10   -0.15    0.13
 -11  -2  10   -0.04    0.08
  11   2 -10    0.04    0.11
  11   2 -10    0.34    0.21
  11   2 -10   -0.04    0.16
 -11  -2  11    0.05    0.16
 -11  -2  11    0.00    0.16
 -11  -2  11    0.08    0.08
  11   2 -11   -0.03    0.13
  11   2 -11   -0.05    0.20
  11   2 -11   -0.06    0.19
 -11  -2  12    0.09    0.16
 -11  -2  12   -0.09    0.16
 -11  -2  12    0.02    0.08
  11   2 -12   -0.04    0.16
  11   2 -12   -0.23    0.19
  11   2 -12   -0.25    0.19
 -11  -2  13    0.04    0.16
 -11  -2  13   -0.32    0.16
 -11  -2  13    0.26    0.08
  11   2 -13    0.04    0.17
  11   2 -13   -0.22    0.19
  11   2 -13   -0.41    0.22
 -11  -2  14    0.10    0.19
 -11  -2  14    0.27    0.18
 -11  -2  14    0.04    0.08
  11   2 -14   -0.09    0.20
  11   2 -14   -0.19    0.17
 -11  -2  15    0.21    0.19
 -11  -2  15   -0.13    0.09
  11   2 -15    0.08    0.19
  11   2 -15    0.32    0.15
 -11  -1   1    0.34    0.10
 -11  -1   1    0.18    0.09
 -11  -1   1    0.24    0.10
 -11  -1   1    0.04    0.11
  11   1  -1    0.24    0.09
  11   1  -1    0.15    0.08
  11   1  -1    0.16    0.11
  11   1  -1    0.42    0.14
 -11  -1   2    2.83    0.73
 -11  -1   2    2.78    0.76
 -11  -1   2    3.04    0.75
  11   1  -2    2.93    0.73
  11   1  -2    2.59    0.73
  11   1  -2    3.01    0.77
 -11  -1   3    1.67    0.44
 -11  -1   3    1.41    0.44
 -11  -1   3    1.74    0.47
  11   1  -3    1.71    0.45
  11   1  -3    1.66    0.44
  11   1  -3    1.91    0.47
  11   1  -3    1.97    0.48
 -11  -1   4    0.42    0.16
 -11  -1   4    0.32    0.19
 -11  -1   4    0.73    0.17
 -11  -1   4    0.60    0.21
  11   1  -4    0.56    0.18
  11   1  -4    0.51    0.16
  11   1  -4    0.58    0.20
  11   1  -4    0.78    0.23
 -11  -1   5    0.61    0.16
 -11  -1   5    0.32    0.18
 -11  -1   5    0.66    0.16
 -11  -1   5    0.30    0.18
  11   1  -5    0.31    0.16
  11   1  -5    0.47    0.15
  11   1  -5    0.37    0.18
  11   1  -5    0.80    0.24
 -11  -1   6   -0.07    0.11
 -11  -1   6    0.07    0.11
  11   1  -6   -0.06    0.10
  11   1  -6    0.38    0.16
  11   1  -6   -0.04    0.12
 -11  -1   7    0.82    0.23
 -11  -1   7    0.83    0.25
  11   1  -7    0.90    0.23
  11   1  -7    0.67    0.22
  11   1  -7    0.54    0.23
 -11  -1   8   -0.08    0.11
 -11  -1   8   -0.19    0.13
 -11  -1   8    0.06    0.09
  11   1  -8    0.04    0.10
  11   1  -8   -0.24    0.17
  11   1  -8    0.01    0.14
 -11  -1   9   -0.13    0.12
 -11  -1   9   -0.04    0.09
  11   1  -9   -0.07    0.18
 -11  -1  10    0.05    0.13
 -11  -1  10    0.17    0.14
 -11  -1  10   -0.07    0.09
  11   1 -10    0.12    0.14
  11   1 -10    0.25    0.22
  11   1 -10    0.01    0.17
 -11  -1  11   -0.22    0.17
 -11  -1  11   -0.14    0.16
 -11  -1  11    0.01    0.09
  11   1 -11   -0.05    0.14
  11   1 -11   -0.34    0.23
  11   1 -11   -0.28    0.19
 -11  -1  12   -0.25    0.16
 -11  -1  12   -0.10    0.16
 -11  -1  12    0.04    0.09
  11   1 -12   -0.04    0.14
  11   1 -12    0.21    0.23
  11   1 -12   -0.07    0.19
 -11  -1  13    0.31    0.20
 -11  -1  13    0.27    0.18
 -11  -1  13    0.04    0.10
  11   1 -13   -0.02    0.16
  11   1 -13    0.28    0.21
 -11  -1  14    0.16    0.16
 -11  -1  14    0.06    0.09
  11   1 -14   -0.12    0.15
  11   1 -14   -0.31    0.18
 -11  -1  15    0.11    0.19
  11   1 -15    0.07    0.21
 -11   0   1    2.24    0.56
 -11   0   1    2.05    0.54
 -11   0   1    2.18    0.55
 -11   0   1    2.15    0.56
  11   0  -1    1.95    0.54
  11   0  -1    2.04    0.55
  11   0  -1    1.94    0.57
 -11   0   2    1.34    0.31
 -11   0   2    0.91    0.32
 -11   0   2    1.16    0.31
 -11   0   2    1.20    0.33
  11   0  -2    1.05    0.31
  11   0  -2    1.00    0.30
  11   0  -2    1.14    0.31
  11   0  -2    1.16    0.34
 -11   0   3    0.19    0.11
 -11   0   3    0.28    0.13
 -11   0   3    0.38    0.12
 -11   0   3    0.54    0.16
  11   0  -3    0.28    0.12
  11   0  -3    0.25    0.11
  11   0  -3    0.34    0.14
  11   0  -3    0.20    0.18
 -11   0   4    0.97    0.26
 -11   0   4    0.62    0.23
  11   0  -4    1.01    0.25
  11   0  -4    0.78    0.26
  11   0  -4    0.93    0.28
 -11   0   5    1.10    0.28
 -11   0   5    0.91    0.30
 -11   0   5    1.11    0.29
  11   0  -5    0.92    0.29
  11   0  -5    0.98    0.28
  11   0  -5    0.95    0.30
  11   0  -5    0.78    0.33
 -11   0   6   -0.02    0.09
 -11   0   6   -0.09    0.12
 -11   0   6    0.03    0.11
  11   0  -6    0.10    0.11
  11   0  -6   -0.01    0.08
  11   0  -6    0.11    0.12
 -11   0   7    0.08    0.12
 -11   0   7    0.29    0.15
 -11   0   7    0.44    0.14
  11   0  -7    0.08    0.14
  11   0  -7    0.60    0.18
  11   0  -7    0.30    0.15
 -11   0   8   -0.01    0.11
 -11   0   8    0.05    0.14
 -11   0   8    0.19    0.11
  11   0  -8   -0.20    0.17
  11   0  -8    0.00    0.17
 -11   0   9   -0.01    0.12
 -11   0   9    0.00    0.14
 -11   0   9    0.05    0.10
  11   0  -9    0.28    0.14
  11   0  -9    0.09    0.19
  11   0  -9   -0.17    0.15
 -11   0  10   -0.19    0.12
 -11   0  10   -0.25    0.16
 -11   0  10    0.03    0.11
  11   0 -10    0.15    0.15
  11   0 -10   -0.03    0.20
  11   0 -10    0.26    0.17
 -11   0  11   -0.03    0.15
 -11   0  11    0.10    0.16
 -11   0  11    0.13    0.10
  11   0 -11   -0.18    0.15
  11   0 -11    0.31    0.25
  11   0 -11    0.27    0.17
 -11   0  12    0.14    0.18
 -11   0  12    0.10    0.15
 -11   0  12   -0.22    0.11
  11   0 -12   -0.24    0.14
  11   0 -12    0.28    0.22
 -11   0  13   -0.26    0.17
 -11   0  13    0.00    0.11
  11   0 -13    0.00    0.16
  11   0 -13    0.23    0.20
 -11   0  14    0.15    0.19
  11   0 -14   -0.05    0.17
 -11   1   1    0.53    0.18
 -11   1   1    0.63    0.19
  11  -1  -1    0.67    0.19
  11  -1  -1    0.60    0.19
  11  -1  -1    0.64    0.24
 -11   1   2    0.59    0.16
 -11   1   2    0.42    0.17
 -11   1   2    0.47    0.16
  11  -1  -2    0.64    0.16
  11  -1  -2    0.36    0.14
  11  -1  -2    0.36    0.16
  11  -1  -2    0.48    0.21
 -11   1   3    0.56    0.16
 -11   1   3    0.44    0.18
  11  -1  -3    0.65    0.17
  11  -1  -3    0.41    0.15
  11  -1  -3    0.46    0.16
 -11   1   4    0.09    0.09
 -11   1   4    0.21    0.13
 -11   1   4    0.12    0.09
  11  -1  -4   -0.15    0.10
  11  -1  -4    0.01    0.08
  11  -1  -4   -0.14    0.13
  11  -1  -4    0.23    0.18
 -11   1   5    0.17    0.08
 -11   1   5   -0.02    0.13
 -11   1   5    0.12    0.10
  11  -1  -5   -0.04    0.10
  11  -1  -5    0.09    0.13
  11  -1  -5   -0.32    0.18
 -11   1   6    0.10    0.11
 -11   1   6    0.25    0.11
 -11   1   7    0.22    0.11
 -11   1   7    0.31    0.15
 -11   1   7    0.09    0.14
  11  -1  -7   -0.03    0.10
  11  -1  -7   -0.14    0.16
  11  -1  -7   -0.15    0.13
 -11   1   8    0.06    0.15
 -11   1   8    0.05    0.12
  11  -1  -8    0.01    0.13
  11  -1  -8    0.27    0.16
  11  -1  -8    0.35    0.14
 -11   1   9    0.08    0.11
 -11   1   9   -0.02    0.13
 -11   1   9   -0.25    0.10
  11  -1  -9   -0.14    0.12
  11  -1  -9   -0.13    0.20
  11  -1  -9    0.20    0.16
 -11   1  10    0.36    0.13
 -11   1  10    0.02    0.15
 -11   1  10    0.01    0.08
  11  -1 -10    0.01    0.13
  11  -1 -10    0.05    0.21
  11  -1 -10    0.21    0.19
 -11   1  11    0.09    0.15
 -11   1  11   -0.01    0.19
 -11   1  11    0.40    0.12
  11  -1 -11    0.31    0.18
  11  -1 -11   -0.42    0.22
 -11   1  12   -0.13    0.15
 -11   1  12    0.10    0.12
  11  -1 -12   -0.37    0.15
  11  -1 -12   -0.07    0.21
 -11   1  13   -0.29    0.18
  11  -1 -13    0.02    0.19
 -11   2   1    0.07    0.07
 -11   2   1    0.10    0.08
 -11   2   1   -0.07    0.08
  11  -2  -1    0.03    0.09
  11  -2  -1    0.06    0.08
  11  -2  -1   -0.14    0.08
  11  -2  -1   -0.07    0.16
 -11   2   2    0.29    0.10
 -11   2   2    0.11    0.10
 -11   2   2    0.22    0.11
  11  -2  -2    0.17    0.11
  11  -2  -2    0.01    0.10
  11  -2  -2    0.15    0.18
 -11   2   3   -0.07    0.07
 -11   2   3   -0.07    0.12
 -11   2   3   -0.05    0.09
  11  -2  -3    0.11    0.08
  11  -2  -3    0.18    0.18
 -11   2   4    0.20    0.09
 -11   2   4    0.00    0.09
 -11   2   5    0.02    0.08
 -11   2   5   -0.12    0.13
 -11   2   5    0.06    0.10
  11  -2  -5   -0.02    0.10
  11  -2  -5    0.18    0.15
  11  -2  -5   -0.05    0.19
 -11   2   6   -0.30    0.15
 -11   2   6   -0.03    0.10
  11  -2  -6    0.09    0.11
  11  -2  -6    0.02    0.13
  11  -2  -6   -0.03    0.20
 -11   2   7    0.03    0.11
 -11   2   7    0.43    0.18
 -11   2   7    0.25    0.14
  11  -2  -7   -0.15    0.13
  11  -2  -7    0.05    0.13
 -11   2   8    0.16    0.11
 -11   2   8   -0.04    0.14
  11  -2  -8    0.04    0.13
  11  -2  -8    0.35    0.20
  11  -2  -8   -0.14    0.14
 -11   2   9    0.15    0.11
 -11   2   9   -0.01    0.15
 -11   2   9   -0.17    0.10
  11  -2  -9    0.08    0.13
  11  -2  -9   -0.26    0.23
  11  -2  -9    0.08    0.15
 -11   2  10   -0.22    0.11
 -11   2  10    0.12    0.18
 -11   2  10   -0.04    0.11
  11  -2 -10    0.07    0.14
  11  -2 -10    0.25    0.22
 -11   2  11   -0.45    0.18
 -11   2  11    0.10    0.13
  11  -2 -11   -0.01    0.18
  11  -2 -11   -0.12    0.22
 -11   2  12    0.11    0.20
  11  -2 -12    0.44    0.21
 -11   3   1    1.00    0.29
 -11   3   1    1.28    0.29
 -11   3   1    0.98    0.29
  11  -3  -1    1.10    0.29
  11  -3  -1    0.81    0.29
  11  -3  -1    0.92    0.32
 -11   3   2    0.03    0.10
 -11   3   2   -0.08    0.09
 -11   3   2    0.21    0.11
  11  -3  -2    0.28    0.11
  11  -3  -2    0.01    0.10
  11  -3  -2   -0.25    0.15
 -11   3   3    0.31    0.10
 -11   3   3    0.17    0.15
 -11   3   3    0.12    0.10
  11  -3  -3    0.06    0.09
  11  -3  -3   -0.23    0.10
  11  -3  -3   -0.07    0.17
 -11   3   4   -0.22    0.14
  11  -3  -4    0.08    0.12
  11  -3  -4   -0.06    0.11
  11  -3  -4   -0.25    0.18
 -11   3   5   -0.09    0.09
 -11   3   5    0.10    0.15
  11  -3  -5   -0.05    0.12
  11  -3  -5    0.36    0.14
  11  -3  -5    0.25    0.21
 -11   3   6    0.11    0.09
 -11   3   6    0.12    0.17
  11  -3  -6   -0.07    0.12
  11  -3  -6    0.00    0.15
 -11   3   7    0.15    0.10
 -11   3   7    0.00    0.16
 -11   3   7   -0.11    0.13
  11  -3  -7   -0.12    0.14
  11  -3  -7   -0.11    0.13
 -11   3   8    0.16    0.12
 -11   3   8    0.08    0.16
 -11   3   8    0.15    0.15
  11  -3  -8    0.21    0.15
  11  -3  -8    0.35    0.19
 -11   3   9   -0.15    0.15
 -11   3   9    0.01    0.13
  11  -3  -9    0.33    0.15
 -11   3  10    0.50    0.20
 -11   3  10   -0.08    0.13
  11  -3 -10    0.09    0.17
  11  -3 -11   -0.01    0.17
 -11   4   1    0.73    0.22
 -11   4   1    0.85    0.22
 -11   4   1    0.66    0.24
  11  -4  -1    0.84    0.23
  11  -4  -1    0.66    0.22
  11  -4  -1    0.83    0.28
 -11   4   2    0.14    0.08
 -11   4   2    0.01    0.09
 -11   4   2    0.26    0.12
  11  -4  -2    0.04    0.10
  11  -4  -2   -0.14    0.09
  11  -4  -2    0.12    0.19
 -11   4   3   -0.12    0.11
 -11   4   3    0.02    0.09
  11  -4  -3    0.00    0.10
  11  -4  -3   -0.13    0.11
 -11   4   4    0.12    0.10
 -11   4   4   -0.07    0.13
 -11   4   4    0.14    0.11
  11  -4  -4    0.06    0.10
  11  -4  -4   -0.09    0.12
  11  -4  -4   -0.04    0.19
 -11   4   5   -0.09    0.09
 -11   4   5    0.23    0.11
  11  -4  -5    0.25    0.15
  11  -4  -5    0.22    0.19
 -11   4   6    0.09    0.10
 -11   4   6   -0.21    0.15
 -11   4   6   -0.18    0.11
  11  -4  -6    0.03    0.10
  11  -4  -6    0.24    0.20
 -11   4   7    0.24    0.17
 -11   4   7   -0.25    0.14
  11  -4  -7   -0.19    0.14
 -11   4   8    0.06    0.19
 -11   4   8    0.03    0.16
  11  -4  -8    0.22    0.15
  11  -4  -8    0.07    0.20
 -11   4   9    0.32    0.21
  11  -4  -9    0.28    0.18
 -11   5   1    0.63    0.21
 -11   5   1    1.12    0.22
 -11   5   1    0.56    0.22
  11  -5  -1    0.71    0.22
  11  -5  -1    0.45    0.21
  11  -5  -1    0.56    0.25
 -11   5   2    0.35    0.17
 -11   5   2    0.51    0.18
 -11   5   2    0.82    0.20
  11  -5  -2    0.44    0.18
  11  -5  -2    0.50    0.23
 -11   5   3    0.10    0.11
 -11   5   3    0.09    0.11
 -11   5   3    0.08    0.12
  11  -5  -3    0.18    0.12
  11  -5  -3   -0.01    0.18
 -11   5   4    0.14    0.15
 -11   5   4    0.23    0.13
  11  -5  -4    0.22    0.13
  11  -5  -4   -0.11    0.18
 -11   5   5    0.01    0.15
 -11   5   5    0.03    0.13
  11  -5  -5    0.09    0.12
  11  -5  -5    0.09    0.20
 -11   5   6   -0.16    0.17
 -11   5   6    0.01    0.15
  11  -5  -6    0.00    0.13
  11  -5  -6   -0.39    0.22
 -11   5   7    0.27    0.18
  11  -5  -7    0.01    0.13
 -11   6   1    0.46    0.13
 -11   6   1    0.21    0.14
  11  -6  -1    0.25    0.12
  11  -6  -1    0.13    0.19
 -11   6   2    0.12    0.11
 -11   6   2    0.12    0.13
  11  -6  -2    0.26    0.11
  11  -6  -2    0.16    0.17
 -11   6   3    0.15    0.11
 -11   6   3   -0.24    0.14
  11  -6  -3   -0.03    0.11
  11  -6  -3    0.46    0.20
 -11   6   4   -0.21    0.13
  11  -6  -4    0.21    0.13
 -10 -11   5   -0.01    0.03
 -10 -11   6    0.03    0.05
 -10 -11   6   -0.01    0.08
  10  11  -6   -0.12    0.07
  10  11  -6   -0.02    0.05
 -10 -11   7    0.16    0.10
 -10 -11   7    0.59    0.14
 -10 -11   7    0.36    0.10
 -10 -11   7    0.43    0.12
  10  11  -7    0.19    0.10
  10  11  -7    0.10    0.08
 -10 -11   8    0.06    0.09
 -10 -11   8   -0.06    0.12
 -10 -11   8   -0.09    0.08
 -10 -11   8    0.03    0.11
  10  11  -8   -0.15    0.10
  10  11  -8    0.00    0.07
  10  11  -8    0.01    0.08
 -10 -11   9    0.11    0.15
 -10 -11   9   -0.04    0.13
  10  11  -9    0.19    0.13
  10  11  -9    0.04    0.10
  10  11  -9    0.14    0.09
  10  11  -9    0.03    0.12
 -10 -11  10    0.38    0.21
 -10 -11  10    0.36    0.20
 -10 -10   3    0.05    0.03
 -10 -10   3    0.12    0.05
  10  10  -3    0.06    0.03
  10  10  -3    0.06    0.04
 -10 -10   4    0.10    0.04
 -10 -10   4    0.15    0.06
 -10 -10   4    0.14    0.05
 -10 -10   4    0.14    0.06
  10  10  -4    0.12    0.05
  10  10  -4   -0.01    0.06
 -10 -10   5    0.00    0.05
 -10 -10   5    0.15    0.08
 -10 -10   5    0.00    0.05
 -10 -10   5    0.12    0.07
  10  10  -5    0.07    0.06
  10  10  -5    0.00    0.04
  10  10  -5   -0.02    0.04
  10  10  -5   -0.05    0.07
 -10 -10   6    0.07    0.08
 -10 -10   6   -0.03    0.09
  10  10  -6    0.02    0.06
  10  10  -6    0.07    0.05
  10  10  -6   -0.12    0.07
 -10 -10   7    0.44    0.14
 -10 -10   7    0.36    0.11
 -10 -10   7    0.59    0.17
  10  10  -7    0.19    0.13
  10  10  -7    0.22    0.12
  10  10  -7    0.30    0.10
  10  10  -7    0.34    0.13
 -10 -10   8    0.71    0.19
 -10 -10   8    0.09    0.11
 -10 -10   8    0.11    0.08
 -10 -10   8    0.25    0.14
  10  10  -8    0.24    0.11
  10  10  -8    0.20    0.14
  10  10  -8    0.14    0.07
  10  10  -8    0.11    0.13
 -10 -10   9    0.53    0.24
 -10 -10   9    0.19    0.09
 -10 -10   9    0.20    0.14
  10  10  -9    0.26    0.13
  10  10  -9    0.29    0.17
  10  10  -9    0.08    0.08
  10  10  -9    0.30    0.15
 -10 -10  10    0.24    0.25
 -10 -10  10   -0.06    0.15
 -10 -10  10    0.04    0.07
 -10 -10  10   -0.07    0.15
  10  10 -10    0.08    0.13
  10  10 -10   -0.27    0.17
  10  10 -10    0.09    0.07
  10  10 -10   -0.26    0.17
 -10 -10  11   -0.31    0.31
 -10 -10  11    0.11    0.19
 -10 -10  11    0.06    0.08
 -10 -10  11   -0.30    0.34
  10  10 -11   -0.09    0.16
  10  10 -11    0.27    0.21
  10  10 -11    0.14    0.09
  10  10 -11    0.34    0.18
 -10 -10  12    0.22    0.36
 -10 -10  12    0.25    0.20
  10  10 -12    0.07    0.19
  10  10 -12   -0.03    0.24
  10  10 -12   -0.05    0.10
  10  10 -12    0.06    0.20
 -10 -10  13    0.34    0.43
 -10 -10  13   -0.35    0.22
 -10  -9   1    0.02    0.02
 -10  -9   1    0.06    0.06
  10   9  -1    0.06    0.04
  10   9  -1   -0.02    0.05
 -10  -9   2    0.12    0.04
 -10  -9   2    0.32    0.08
  10   9  -2    0.15    0.05
  10   9  -2    0.07    0.07
 -10  -9   3    0.14    0.06
 -10  -9   3    0.13    0.04
 -10  -9   3    0.13    0.08
  10   9  -3    0.16    0.05
  10   9  -3    0.16    0.05
  10   9  -3    0.07    0.05
  10   9  -3    0.14    0.07
 -10  -9   4    0.23    0.11
 -10  -9   4    0.20    0.10
 -10  -9   4    0.24    0.08
 -10  -9   4    0.37    0.11
  10   9  -4    0.32    0.09
  10   9  -4    0.30    0.10
  10   9  -4    0.23    0.08
  10   9  -4    0.30    0.10
 -10  -9   5   -0.04    0.09
 -10  -9   5    0.08    0.04
 -10  -9   5    0.23    0.10
  10   9  -5    0.15    0.08
  10   9  -5    0.06    0.05
  10   9  -5   -0.07    0.07
 -10  -9   6    0.10    0.11
 -10  -9   6   -0.06    0.08
 -10  -9   6    0.04    0.04
 -10  -9   6   -0.06    0.12
  10   9  -6    0.06    0.07
  10   9  -6    0.05    0.08
  10   9  -6   -0.04    0.04
  10   9  -6   -0.02    0.12
 -10  -9   7    0.02    0.05
 -10  -9   7    0.06    0.12
  10   9  -7   -0.05    0.09
  10   9  -7   -0.02    0.09
  10   9  -7    0.00    0.05
  10   9  -7    0.08    0.11
 -10  -9   8    1.68    0.35
 -10  -9   8    0.75    0.28
 -10  -9   8    1.05    0.26
 -10  -9   8    0.89    0.30
  10   9  -8    0.73    0.27
  10   9  -8    1.60    0.30
  10   9  -8    0.75    0.26
  10   9  -8    0.95    0.29
 -10  -9   9    0.20    0.20
 -10  -9   9   -0.12    0.14
 -10  -9   9   -0.18    0.14
  10   9  -9    0.11    0.13
  10   9  -9    0.07    0.13
  10   9  -9    0.15    0.14
 -10  -9  10    0.03    0.15
 -10  -9  10    0.12    0.09
 -10  -9  10    0.11    0.31
  10   9 -10    0.08    0.14
  10   9 -10    0.24    0.11
  10   9 -10   -0.05    0.16
 -10  -9  11    0.18    0.26
 -10  -9  11    0.20    0.16
 -10  -9  11    0.04    0.09
 -10  -9  11   -0.31    0.32
  10   9 -11    0.22    0.15
  10   9 -11    0.05    0.18
  10   9 -11    0.14    0.11
  10   9 -11    0.11    0.17
 -10  -9  12   -0.12    0.28
 -10  -9  12    0.13    0.10
 -10  -9  12   -0.50    0.34
  10   9 -12   -0.18    0.20
  10   9 -12    0.15    0.11
  10   9 -12   -0.20    0.21
 -10  -9  13   -0.04    0.19
 -10  -9  13    0.06    0.12
 -10  -9  13   -0.16    0.34
  10   9 -13   -0.31    0.18
  10   9 -13   -0.38    0.22
 -10  -9  14    1.39    0.43
 -10  -9  14    0.29    0.23
  10   9 -14   -0.18    0.22
  10   9 -14   -0.09    0.13
 -10  -9  15    0.25    0.48
 -10  -9  15    0.17    0.24
 -10  -8   1    0.15    0.05
 -10  -8   1    0.20    0.06
 -10  -8   1    0.12    0.05
 -10  -8   1    0.19    0.08
  10   8  -1    0.11    0.05
  10   8  -1    0.15    0.05
  10   8  -1    0.06    0.12
  10   8  -1    0.18    0.07
 -10  -8   2    0.10    0.06
 -10  -8   2    0.05    0.04
 -10  -8   2    0.01    0.07
  10   8  -2    0.07    0.04
  10   8  -2    0.10    0.04
  10   8  -2   -0.03    0.09
  10   8  -2    0.04    0.06
 -10  -8   3    0.46    0.16
 -10  -8   3    0.61    0.17
 -10  -8   3    0.61    0.15
 -10  -8   4    0.05    0.07
 -10  -8   4    0.04    0.03
 -10  -8   4   -0.11    0.09
  10   8  -4   -0.06    0.04
  10   8  -4   -0.11    0.05
  10   8  -4    0.04    0.07
 -10  -8   5    0.38    0.12
 -10  -8   5    0.34    0.11
 -10  -8   5    0.25    0.08
 -10  -8   5    0.33    0.15
  10   8  -5    0.36    0.11
  10   8  -5    0.46    0.10
  10   8  -5    0.16    0.10
  10   8  -5    0.62    0.14
 -10  -8   6   -0.13    0.08
 -10  -8   6    0.09    0.08
 -10  -8   6    0.05    0.04
 -10  -8   6   -0.11    0.11
  10   8  -6   -0.03    0.07
  10   8  -6    0.04    0.07
  10   8  -6    0.03    0.06
  10   8  -6   -0.03    0.10
 -10  -8   7   -0.14    0.09
 -10  -8   7   -0.01    0.08
 -10  -8   7    0.06    0.04
 -10  -8   7    0.21    0.15
  10   8  -7    0.00    0.08
  10   8  -7   -0.03    0.07
  10   8  -7   -0.03    0.06
  10   8  -7    0.01    0.11
 -10  -8   8    0.67    0.21
 -10  -8   8    0.61    0.18
 -10  -8   8    0.83    0.25
  10   8  -8    0.61    0.19
 -10  -8   9    0.76    0.20
 -10  -8   9    0.60    0.19
 -10  -8   9    0.40    0.13
 -10  -8   9    0.51    0.38
  10   8  -9    0.56    0.19
  10   8  -9    0.34    0.16
  10   8  -9    0.51    0.15
  10   8  -9    0.50    0.22
 -10  -8  10    0.46    0.16
 -10  -8  10    0.14    0.15
 -10  -8  10    0.17    0.07
 -10  -8  10    0.48    0.34
  10   8 -10    0.30    0.14
  10   8 -10    0.09    0.11
  10   8 -10   -0.01    0.07
  10   8 -10    0.02    0.15
 -10  -8  11    0.11    0.15
 -10  -8  11    0.09    0.16
 -10  -8  11   -0.05    0.07
 -10  -8  11   -0.84    0.28
  10   8 -11   -0.23    0.13
  10   8 -11   -0.07    0.12
  10   8 -11    0.05    0.08
  10   8 -11    0.30    0.18
 -10  -8  12   -0.26    0.19
 -10  -8  12   -0.19    0.18
 -10  -8  12   -0.64    0.29
  10   8 -12    0.11    0.13
  10   8 -12    0.19    0.14
  10   8 -12   -0.04    0.20
 -10  -8  13   -0.14    0.23
 -10  -8  13    0.11    0.20
 -10  -8  13    0.12    0.11
 -10  -8  13   -0.25    0.28
  10   8 -13   -0.06    0.15
  10   8 -13   -0.18    0.16
  10   8 -13   -0.02    0.11
  10   8 -13   -0.07    0.21
 -10  -8  14   -0.23    0.28
 -10  -8  14    0.32    0.19
 -10  -8  14    0.00    0.10
 -10  -8  14   -0.46    0.32
  10   8 -14   -0.12    0.20
  10   8 -14    0.13    0.13
  10   8 -14    0.16    0.23
 -10  -8  15    0.53    0.37
 -10  -8  15    0.37    0.24
  10   8 -15    0.32    0.21
  10   8 -15    0.13    0.16
  10   8 -15   -0.16    0.25
 -10  -8  16    1.38    0.54
 -10  -8  16   -0.15    0.28
  10   8 -16    0.77    0.30
  10   8 -16    0.70    0.24
 -10  -7   1    0.08    0.04
 -10  -7   1    0.12    0.06
 -10  -7   1    0.07    0.06
 -10  -7   1    0.14    0.08
  10   7  -1    0.06    0.05
  10   7  -1    0.08    0.04
  10   7  -1    0.28    0.11
  10   7  -1    0.07    0.06
 -10  -7   2    0.31    0.09
 -10  -7   2    0.32    0.11
  10   7  -2    0.26    0.08
  10   7  -2    0.23    0.07
  10   7  -2    0.20    0.14
  10   7  -2    0.22    0.09
  10   7  -3    0.42    0.12
  10   7  -3    0.32    0.11
  10   7  -3    0.37    0.18
  10   7  -3    0.48    0.13
 -10  -7   4    0.19    0.09
 -10  -7   4    0.17    0.09
 -10  -7   4    0.16    0.07
 -10  -7   4    0.18    0.11
  10   7  -4    0.20    0.08
  10   7  -4    0.20    0.07
  10   7  -4    0.28    0.14
  10   7  -4    0.22    0.11
 -10  -7   5    0.21    0.10
 -10  -7   5    0.02    0.08
 -10  -7   5    0.29    0.07
 -10  -7   5    0.33    0.12
  10   7  -5    0.17    0.09
  10   7  -5    0.13    0.07
  10   7  -5    0.34    0.13
  10   7  -5    0.08    0.11
 -10  -7   6    0.23    0.11
 -10  -7   6    0.19    0.11
 -10  -7   6    0.28    0.13
  10   7  -6    0.38    0.11
  10   7  -6    0.22    0.09
 -10  -7   7    0.05    0.09
 -10  -7   7    0.06    0.10
 -10  -7   7    0.02    0.04
 -10  -7   7   -0.10    0.13
  10   7  -7   -0.14    0.08
  10   7  -7   -0.01    0.06
  10   7  -7    0.11    0.09
  10   7  -7    0.08    0.11
 -10  -7   8    0.14    0.11
 -10  -7   8    0.16    0.11
 -10  -7   8   -0.01    0.04
  10   7  -8   -0.01    0.10
  10   7  -8    0.05    0.07
  10   7  -8    0.09    0.08
 -10  -7   9    1.61    0.37
 -10  -7   9    1.31    0.33
 -10  -7   9    1.48    0.50
  10   7  -9    1.02    0.35
  10   7  -9    1.10    0.34
  10   7  -9    1.53    0.39
 -10  -7  10    0.14    0.12
 -10  -7  10    0.07    0.14
 -10  -7  10   -0.09    0.05
 -10  -7  10    0.29    0.30
  10   7 -10    0.01    0.12
  10   7 -10    0.14    0.08
  10   7 -10    0.07    0.07
  10   7 -10   -0.03    0.17
 -10  -7  11   -0.03    0.12
 -10  -7  11    0.04    0.15
 -10  -7  11   -0.07    0.27
  10   7 -11    0.12    0.14
  10   7 -11    0.12    0.09
  10   7 -11   -0.10    0.09
  10   7 -11   -0.16    0.19
 -10  -7  12    0.28    0.14
 -10  -7  12    0.01    0.17
 -10  -7  12   -0.03    0.06
 -10  -7  12    0.21    0.29
  10   7 -12   -0.03    0.13
  10   7 -12    0.00    0.10
  10   7 -12   -0.03    0.08
  10   7 -12    0.07    0.20
 -10  -7  13   -0.07    0.15
 -10  -7  13    0.43    0.19
 -10  -7  13   -0.07    0.07
 -10  -7  13    0.21    0.29
  10   7 -13    0.11    0.14
  10   7 -13   -0.15    0.10
  10   7 -13    0.25    0.09
  10   7 -13   -0.18    0.22
 -10  -7  14    0.03    0.17
 -10  -7  14    0.03    0.20
 -10  -7  14    0.14    0.09
  10   7 -14    0.22    0.17
  10   7 -14    0.13    0.10
  10   7 -14    0.25    0.22
 -10  -7  15    0.42    0.21
 -10  -7  15   -0.10    0.22
 -10  -7  15    0.00    0.10
  10   7 -15   -0.28    0.21
  10   7 -15    0.08    0.12
  10   7 -15    0.09    0.23
 -10  -7  16    0.10    0.25
 -10  -7  16   -0.30    0.22
 -10  -7  16   -0.11    0.13
  10   7 -16    0.24    0.16
  10   7 -16   -0.49    0.26
 -10  -7  17    1.83    0.54
 -10  -7  17    1.28    0.44
 -10  -7  17    1.25    0.35
  10   7 -17    0.75    0.44
  10   7 -17    1.13    0.38
  10   7 -17    1.07    0.46
 -10  -6   1    0.78    0.24
 -10  -6   1    0.76    0.24
 -10  -6   1    0.79    0.24
 -10  -6   1    0.99    0.25
  10   6  -1    1.06    0.23
  10   6  -1    0.82    0.24
 -10  -6   2    0.12    0.06
 -10  -6   2    0.07    0.06
 -10  -6   2    0.03    0.06
 -10  -6   2    0.03    0.07
  10   6  -2    0.05    0.05
  10   6  -2    0.04    0.04
  10   6  -2    0.02    0.10
  10   6  -2   -0.05    0.06
 -10  -6   3    1.07    0.28
 -10  -6   3    0.92    0.27
 -10  -6   3    1.26    0.30
 -10  -6   4    0.27    0.10
 -10  -6   4    0.12    0.09
 -10  -6   4    0.20    0.12
  10   6  -4    0.34    0.11
 -10  -6   5   -0.06    0.07
 -10  -6   5    0.09    0.07
 -10  -6   5    0.00    0.06
 -10  -6   5   -0.02    0.09
  10   6  -5    0.07    0.06
  10   6  -5    0.05    0.05
  10   6  -5    0.13    0.16
  10   6  -5    0.20    0.08
 -10  -6   6    0.29    0.14
 -10  -6   6    0.27    0.14
 -10  -6   6    0.65    0.13
 -10  -6   6    0.62    0.18
  10   6  -6    0.25    0.13
  10   6  -6    0.46    0.13
 -10  -6   7    0.22    0.10
 -10  -6   7    0.12    0.10
 -10  -6   7    0.10    0.06
  10   6  -7    0.06    0.09
  10   6  -7    0.14    0.06
  10   6  -7    0.14    0.11
 -10  -6   8   -0.02    0.05
 -10  -6   8   -0.29    0.33
  10   6  -8   -0.08    0.10
  10   6  -8   -0.13    0.05
  10   6  -8   -0.11    0.12
  10   6  -8    0.05    0.14
 -10  -6   9    0.32    0.14
 -10  -6   9    0.24    0.15
 -10  -6   9    0.34    0.09
 -10  -6   9    0.53    0.37
  10   6  -9    0.16    0.13
  10   6  -9    0.21    0.10
  10   6  -9    0.35    0.13
  10   6  -9    0.39    0.18
 -10  -6  10    0.71    0.26
 -10  -6  10    0.81    0.27
 -10  -6  10    0.83    0.23
 -10  -6  10    0.97    0.40
  10   6 -10    1.32    0.27
  10   6 -10    0.84    0.24
  10   6 -10    0.74    0.26
  10   6 -10    1.03    0.31
 -10  -6  11    0.04    0.11
 -10  -6  11    0.15    0.15
 -10  -6  11    0.14    0.06
 -10  -6  11   -0.40    0.28
  10   6 -11    0.05    0.08
  10   6 -11    0.01    0.10
  10   6 -11    0.10    0.19
 -10  -6  12    0.04    0.16
 -10  -6  12    0.05    0.06
  10   6 -12    0.23    0.14
  10   6 -12    0.04    0.09
  10   6 -12    0.05    0.10
 -10  -6  13    0.02    0.15
 -10  -6  13    0.10    0.18
 -10  -6  13   -0.01    0.06
 -10  -6  13   -0.09    0.25
  10   6 -13    0.01    0.14
  10   6 -13    0.24    0.10
  10   6 -13   -0.12    0.09
  10   6 -13    0.22    0.20
 -10  -6  14    0.09    0.13
  10   6 -14   -0.18    0.17
  10   6 -14    0.00    0.22
 -10  -6  15   -0.21    0.19
 -10  -6  15   -0.06    0.08
  10   6 -15   -0.05    0.18
  10   6 -15   -0.14    0.10
  10   6 -15   -0.14    0.24
 -10  -6  16    0.15    0.19
 -10  -6  16    0.21    0.22
 -10  -6  16    0.11    0.10
  10   6 -16   -0.03    0.22
  10   6 -16    0.23    0.11
  10   6 -16    0.38    0.26
 -10  -6  17    0.21    0.22
 -10  -6  17   -0.09    0.25
 -10  -6  17    0.36    0.15
  10   6 -17    0.58    0.26
  10   6 -17    0.07    0.13
  10   6 -17   -0.03    0.31
  10   6 -18    0.59    0.40
 -10  -5   1    0.57    0.16
 -10  -5   1    0.53    0.15
 -10  -5   1    0.68    0.17
  10   5  -1    0.47    0.16
  10   5  -1    0.63    0.19
 -10  -5   2    3.01    0.81
 -10  -5   2    2.94    0.82
 -10  -5   2    3.26    0.83
  10   5  -2    3.22    0.81
  10   5  -2    3.35    0.81
  10   5  -2    2.97    0.82
 -10  -5   3    1.60    0.39
 -10  -5   3    1.25    0.38
 -10  -5   3    1.58    0.39
 -10  -5   3    1.23    0.39
  10   5  -3    1.31    0.38
  10   5  -3    1.61    0.38
  10   5  -3    1.15    0.40
  10   5  -3    1.74    0.40
 -10  -5   4    0.60    0.16
 -10  -5   4    0.53    0.16
 -10  -5   4    0.49    0.15
 -10  -5   4    0.58    0.18
  10   5  -4    0.63    0.16
  10   5  -4    0.38    0.15
  10   5  -4    0.90    0.20
  10   5  -4    0.47    0.17
 -10  -5   5    0.21    0.09
 -10  -5   5    0.17    0.09
 -10  -5   5    0.20    0.07
 -10  -5   5    0.04    0.10
  10   5  -5    0.06    0.07
  10   5  -5    0.13    0.06
  10   5  -5    0.43    0.14
  10   5  -5    0.08    0.09
 -10  -5   6   -0.01    0.08
 -10  -5   6    0.10    0.08
 -10  -5   6    0.09    0.06
 -10  -5   6   -0.08    0.11
  10   5  -6    0.13    0.07
  10   5  -6    0.01    0.06
  10   5  -6    0.18    0.15
  10   5  -6   -0.08    0.11
 -10  -5   7    1.07    0.26
 -10  -5   7    1.01    0.26
 -10  -5   7    1.26    0.25
  10   5  -7    0.79    0.25
  10   5  -7    0.62    0.24
 -10  -5   8   -0.19    0.10
 -10  -5   8   -0.14    0.09
 -10  -5   8    0.01    0.05
 -10  -5   8   -0.65    0.27
  10   5  -8    0.16    0.09
  10   5  -8    0.09    0.06
  10   5  -8    0.47    0.14
  10   5  -8    0.00    0.13
 -10  -5   9    0.16    0.12
 -10  -5   9    0.01    0.11
 -10  -5   9    0.03    0.06
 -10  -5   9    0.04    0.28
  10   5  -9   -0.02    0.13
  10   5  -9    0.00    0.15
 -10  -5  10    0.74    0.24
 -10  -5  10    1.00    0.26
  10   5 -10    0.77    0.25
  10   5 -10    0.67    0.21
 -10  -5  11    0.03    0.14
 -10  -5  11    0.40    0.16
  10   5 -11    0.22    0.14
  10   5 -11    0.16    0.09
  10   5 -11    0.25    0.12
 -10  -5  12    0.15    0.18
 -10  -5  12    0.18    0.07
 -10  -5  12    0.17    0.26
  10   5 -12    0.14    0.14
  10   5 -12    0.23    0.10
  10   5 -12   -0.10    0.12
  10   5 -12    0.05    0.21
 -10  -5  13    0.26    0.14
 -10  -5  13    0.23    0.15
 -10  -5  13   -0.02    0.06
  10   5 -13   -0.13    0.14
  10   5 -13    0.02    0.05
  10   5 -13    0.08    0.11
  10   5 -13    0.08    0.19
 -10  -5  14   -0.07    0.14
 -10  -5  14   -0.20    0.17
 -10  -5  14    0.13    0.07
  10   5 -14    0.03    0.16
  10   5 -14    0.03    0.11
  10   5 -14   -0.26    0.20
 -10  -5  15    0.04    0.14
 -10  -5  15    0.08    0.20
 -10  -5  15    0.02    0.08
  10   5 -15    0.07    0.17
  10   5 -15   -0.05    0.11
  10   5 -15   -0.07    0.22
 -10  -5  16    0.19    0.14
 -10  -5  16    0.17    0.23
 -10  -5  16    0.03    0.07
  10   5 -16    0.04    0.20
  10   5 -16    0.04    0.11
  10   5 -16    0.47    0.26
 -10  -5  17   -0.03    0.17
 -10  -5  17   -0.09    0.21
 -10  -5  17    0.07    0.09
  10   5 -17   -0.05    0.22
  10   5 -17    0.10    0.11
  10   5 -17    0.10    0.27
 -10  -5  18    0.43    0.34
 -10  -5  18    0.84    0.22
  10   5 -18    0.68    0.33
  10   5 -18    0.61    0.23
 -10  -4   1    6.59    1.58
 -10  -4   1    6.30    1.60
 -10  -4   1    5.70    1.59
 -10  -4   1    6.22    1.60
  10   4  -1    5.82    1.57
  10   4  -1    6.29    1.57
  10   4  -1    5.94    1.59
  10   4  -1    6.32    1.61
 -10  -4   2    0.14    0.09
 -10  -4   2    0.12    0.09
 -10  -4   2    0.23    0.09
 -10  -4   2    0.34    0.12
  10   4  -2    0.24    0.09
  10   4  -2    0.38    0.08
  10   4  -2    0.25    0.10
  10   4  -2    0.24    0.13
 -10  -4   3    0.80    0.18
 -10  -4   3    0.60    0.17
 -10  -4   3    0.44    0.16
 -10  -4   3    0.65    0.19
  10   4  -3    0.67    0.17
  10   4  -3    0.56    0.16
  10   4  -3    0.65    0.19
  10   4  -3    0.53    0.20
 -10  -4   4    2.88    0.69
 -10  -4   4    2.39    0.69
  10   4  -4    2.30    0.69
  10   4  -4    2.76    0.68
  10   4  -4    3.23    0.74
 -10  -4   5    0.13    0.09
 -10  -4   5    0.08    0.08
 -10  -4   5    0.19    0.08
 -10  -4   5    0.20    0.12
  10   4  -5    0.31    0.08
  10   4  -5    0.09    0.07
  10   4  -5    0.00    0.11
  10   4  -5    0.08    0.10
 -10  -4   6    0.15    0.10
 -10  -4   6    0.13    0.09
 -10  -4   6    0.28    0.08
 -10  -4   6    0.23    0.13
  10   4  -6    0.21    0.09
  10   4  -6    0.13    0.07
  10   4  -6    0.08    0.14
  10   4  -6    0.04    0.10
 -10  -4   7    0.22    0.12
 -10  -4   7    0.20    0.10
 -10  -4   7    0.22    0.09
  10   4  -7    0.03    0.10
  10   4  -7    0.29    0.09
  10   4  -7    0.63    0.17
  10   4  -7    0.13    0.12
 -10  -4   8    0.22    0.13
 -10  -4   8    0.29    0.12
 -10  -4   8    0.30    0.10
 -10  -4   8    0.68    0.30
  10   4  -8    0.23    0.11
  10   4  -8    0.20    0.09
  10   4  -8    0.33    0.17
  10   4  -8    0.14    0.16
 -10  -4   9   -0.01    0.11
 -10  -4   9    0.14    0.11
 -10  -4   9    0.05    0.06
 -10  -4   9    0.10    0.27
  10   4  -9    0.15    0.10
  10   4  -9    0.17    0.07
  10   4  -9    0.06    0.14
  10   4  -9    0.05    0.16
 -10  -4  10    0.28    0.12
 -10  -4  10    0.27    0.13
 -10  -4  10    0.14    0.07
 -10  -4  10   -0.63    0.35
  10   4 -10    0.18    0.13
  10   4 -10   -0.05    0.07
  10   4 -10    0.20    0.13
  10   4 -10   -0.12    0.20
 -10  -4  11    1.68    0.37
  10   4 -11    1.42    0.36
  10   4 -11    0.91    0.33
 -10  -4  12   -0.12    0.11
 -10  -4  12   -0.06    0.13
 -10  -4  12    0.09    0.05
  10   4 -12    0.08    0.12
  10   4 -12   -0.10    0.13
  10   4 -12   -0.20    0.19
 -10  -4  13    0.08    0.15
 -10  -4  13    0.21    0.18
  10   4 -13    0.15    0.15
  10   4 -13    0.10    0.21
 -10  -4  14    0.10    0.16
 -10  -4  14   -0.05    0.17
 -10  -4  14    0.13    0.07
  10   4 -14    0.09    0.17
  10   4 -14    0.07    0.11
 -10  -4  15    0.12    0.14
 -10  -4  15    0.30    0.20
 -10  -4  15    0.00    0.07
  10   4 -15   -0.11    0.16
  10   4 -15    0.19    0.11
 -10  -4  16    0.34    0.16
  10   4 -16   -0.32    0.19
  10   4 -16   -0.19    0.24
 -10  -4  17    0.19    0.23
 -10  -4  17    0.09    0.09
  10   4 -17   -0.36    0.20
  10   4 -17    0.01    0.11
 -10  -4  18   -0.06    0.24
 -10  -4  18    0.10    0.10
  10   4 -18    0.16    0.25
  10   4 -18   -0.10    0.14
 -10  -3   1    1.14    0.28
 -10  -3   1    0.92    0.29
 -10  -3   1    1.02    0.29
  10   3  -1    1.11    0.29
  10   3  -1    1.18    0.28
  10   3  -1    0.93    0.30
 -10  -3   2    1.92    0.45
 -10  -3   2    1.73    0.45
 -10  -3   2    1.46    0.45
 -10  -3   2    1.38    0.46
  10   3  -2    1.88    0.45
  10   3  -2    1.69    0.44
  10   3  -2    1.74    0.47
  10   3  -2    1.78    0.47
 -10  -3   3    0.78    0.21
 -10  -3   3    0.55    0.21
 -10  -3   3    0.70    0.20
 -10  -3   3    0.97    0.23
  10   3  -3    0.80    0.22
  10   3  -3    0.81    0.23
 -10  -3   4    0.10    0.08
 -10  -3   4    0.08    0.08
 -10  -3   4    0.20    0.07
 -10  -3   4    0.15    0.09
  10   3  -4    0.05    0.07
  10   3  -4    0.13    0.06
  10   3  -4    0.17    0.09
 -10  -3   5    1.26    0.37
 -10  -3   5    1.28    0.37
 -10  -3   5    1.36    0.38
  10   3  -5    1.49    0.36
  10   3  -5    1.39    0.36
 -10  -3   6    0.45    0.15
 -10  -3   6    0.42    0.15
 -10  -3   6    0.46    0.14
 -10  -3   6    0.34    0.18
  10   3  -6    0.43    0.15
  10   3  -6    0.51    0.14
  10   3  -6    0.52    0.18
  10   3  -6    0.43    0.16
 -10  -3   7    0.16    0.10
 -10  -3   7    0.08    0.08
  10   3  -7    0.14    0.08
  10   3  -7   -0.04    0.06
  10   3  -7   -0.31    0.10
 -10  -3   8    0.83    0.22
 -10  -3   8    0.49    0.20
 -10  -3   8    0.70    0.19
 -10  -3   8    0.93    0.35
  10   3  -8    0.41    0.19
  10   3  -8    0.71    0.19
  10   3  -8    1.00    0.24
  10   3  -8    0.61    0.23
 -10  -3   9   -0.31    0.12
 -10  -3   9    0.09    0.11
 -10  -3   9    0.03    0.06
 -10  -3   9    0.07    0.31
  10   3  -9   -0.03    0.06
  10   3  -9    0.11    0.14
  10   3  -9   -0.32    0.16
 -10  -3  10    0.09    0.12
 -10  -3  10   -0.15    0.10
 -10  -3  10    0.11    0.07
 -10  -3  10    0.16    0.34
  10   3 -10    0.10    0.10
  10   3 -10    0.04    0.07
  10   3 -10    0.10    0.14
  10   3 -10   -0.01    0.19
 -10  -3  11    0.24    0.15
 -10  -3  11    0.56    0.16
 -10  -3  11    0.25    0.09
 -10  -3  11    0.20    0.26
  10   3 -11    0.10    0.13
  10   3 -11    0.13    0.09
  10   3 -11    0.40    0.18
  10   3 -11    0.10    0.23
 -10  -3  12    0.97    0.33
 -10  -3  12    1.08    0.34
  10   3 -12    1.22    0.33
  10   3 -12    0.99    0.38
 -10  -3  13    0.26    0.16
 -10  -3  13   -0.14    0.18
 -10  -3  13    0.29    0.09
  10   3 -13    0.33    0.15
  10   3 -13    0.58    0.24
 -10  -3  14    0.37    0.18
 -10  -3  14   -0.05    0.06
  10   3 -14   -0.04    0.16
  10   3 -14    0.02    0.11
  10   3 -14    0.16    0.22
 -10  -3  15    0.13    0.16
 -10  -3  15   -0.27    0.20
 -10  -3  15    0.12    0.07
  10   3 -15    0.16    0.17
  10   3 -15    0.19    0.13
  10   3 -15    0.16    0.23
 -10  -3  16    0.03    0.16
 -10  -3  16   -0.02    0.21
 -10  -3  16   -0.11    0.08
  10   3 -16   -0.09    0.20
  10   3 -16   -0.07    0.11
  10   3 -16   -0.16    0.24
 -10  -3  17   -0.59    0.21
 -10  -3  17   -0.10    0.09
  10   3 -17    0.01    0.22
  10   3 -17    0.14    0.11
 -10  -2   1    0.35    0.11
 -10  -2   1    0.27    0.12
 -10  -2   1    0.53    0.13
 -10  -2   1    0.29    0.14
  10   2  -1    0.31    0.12
  10   2  -1    0.43    0.11
  10   2  -1    0.47    0.13
  10   2  -1    0.45    0.15
 -10  -2   2    2.19    0.57
 -10  -2   2    2.46    0.59
 -10  -2   2    1.89    0.58
 -10  -2   2    2.50    0.60
  10   2  -2    2.22    0.58
  10   2  -2    2.07    0.57
  10   2  -2    2.76    0.60
  10   2  -2    2.43    0.60
 -10  -2   3   -0.09    0.05
 -10  -2   3   -0.01    0.07
 -10  -2   3   -0.06    0.05
 -10  -2   3    0.13    0.09
  10   2  -3    0.06    0.06
  10   2  -3    0.09    0.05
  10   2  -3   -0.16    0.09
  10   2  -3    0.09    0.11
 -10  -2   4    0.20    0.09
 -10  -2   4    0.08    0.07
 -10  -2   4    0.08    0.09
  10   2  -4    0.18    0.08
  10   2  -4    0.44    0.11
  10   2  -4    0.09    0.13
 -10  -2   5    0.43    0.16
 -10  -2   5    0.66    0.17
 -10  -2   5    0.55    0.16
 -10  -2   5    0.60    0.19
  10   2  -5    0.61    0.17
  10   2  -5    0.57    0.16
  10   2  -5    0.44    0.17
 -10  -2   6    0.31    0.12
 -10  -2   6    0.26    0.13
 -10  -2   6    0.59    0.16
  10   2  -6    0.25    0.12
  10   2  -6    0.37    0.11
  10   2  -6    0.21    0.14
 -10  -2   7    0.66    0.18
 -10  -2   7    0.37    0.18
 -10  -2   7    0.56    0.17
  10   2  -7    0.94    0.19
  10   2  -7    0.53    0.17
  10   2  -7    0.83    0.23
  10   2  -7    0.35    0.19
 -10  -2   8    0.27    0.12
 -10  -2   8    0.26    0.09
  10   2  -8    0.18    0.10
  10   2  -8    0.29    0.15
 -10  -2   9    0.70    0.19
 -10  -2   9    0.28    0.18
  10   2  -9    0.70    0.18
  10   2  -9    0.39    0.16
  10   2  -9    0.68    0.21
  10   2  -9    0.69    0.22
 -10  -2  10    0.22    0.15
 -10  -2  10    0.22    0.14
 -10  -2  10    0.41    0.11
 -10  -2  10    0.74    0.31
  10   2 -10    0.29    0.13
  10   2 -10    0.20    0.11
  10   2 -10    0.61    0.19
  10   2 -10    0.16    0.20
 -10  -2  11    0.07    0.12
 -10  -2  11    0.00    0.12
 -10  -2  11    0.07    0.08
  10   2 -11   -0.21    0.10
  10   2 -11    0.08    0.08
  10   2 -11    0.19    0.18
  10   2 -11   -0.18    0.19
 -10  -2  12    0.61    0.27
 -10  -2  12    1.08    0.23
  10   2 -12    0.32    0.26
 -10  -2  13    0.32    0.16
 -10  -2  13    0.00    0.16
 -10  -2  13    0.12    0.07
  10   2 -13    0.26    0.16
  10   2 -13    0.43    0.19
  10   2 -13   -0.17    0.21
 -10  -2  14    0.54    0.21
 -10  -2  14    0.41    0.21
 -10  -2  14    0.32    0.12
  10   2 -14    0.56    0.20
  10   2 -14    0.56    0.21
  10   2 -14    0.22    0.25
 -10  -2  15   -0.06    0.18
 -10  -2  15    0.21    0.20
 -10  -2  15    0.14    0.08
  10   2 -15    0.32    0.18
  10   2 -15    0.05    0.13
  10   2 -15    0.26    0.25
 -10  -2  16    0.04    0.19
 -10  -2  16   -0.07    0.07
  10   2 -16    0.12    0.20
  10   2 -16    0.15    0.11
 -10  -2  17    0.41    0.21
 -10  -2  17   -0.02    0.08
  10   2 -17    0.22    0.23
  10   2 -17   -0.08    0.11
 -10  -1   1    1.73    0.48
 -10  -1   1    1.89    0.48
 -10  -1   1    1.88    0.49
  10   1  -1    1.85    0.47
  10   1  -1    1.60    0.48
  10   1  -1    1.87    0.49
 -10  -1   2    3.45    0.88
 -10  -1   2    3.60    0.90
 -10  -1   2    3.17    0.89
 -10  -1   2    4.13    0.92
  10   1  -2    3.47    0.89
  10   1  -2    3.12    0.88
  10   1  -2    3.68    0.91
  10   1  -2    3.60    0.91
 -10  -1   3    0.50    0.12
 -10  -1   3    0.32    0.13
 -10  -1   3    0.35    0.12
 -10  -1   3    0.29    0.14
  10   1  -3    0.44    0.12
  10   1  -3    0.26    0.11
  10   1  -3    0.38    0.14
  10   1  -3    0.52    0.16
 -10  -1   4    0.21    0.08
 -10  -1   4    0.04    0.09
 -10  -1   4    0.31    0.12
  10   1  -4    0.21    0.09
  10   1  -4    0.11    0.07
  10   1  -4    0.25    0.10
 -10  -1   5    0.47    0.17
 -10  -1   5    0.52    0.17
 -10  -1   5    0.71    0.17
 -10  -1   5    0.67    0.20
  10   1  -5    0.60    0.17
  10   1  -5    0.50    0.16
  10   1  -5    0.48    0.18
  10   1  -5    0.71    0.21
 -10  -1   6    0.12    0.08
 -10  -1   6    0.13    0.09
 -10  -1   6    0.05    0.10
 -10  -1   6    0.07    0.10
  10   1  -6    0.17    0.09
  10   1  -6   -0.01    0.07
  10   1  -6    0.19    0.12
 -10  -1   7    0.19    0.11
 -10  -1   7    0.30    0.12
 -10  -1   7    0.31    0.12
  10   1  -7    0.15    0.10
  10   1  -7    0.36    0.10
  10   1  -7    0.23    0.13
 -10  -1   8    0.16    0.10
 -10  -1   8    0.04    0.10
 -10  -1   8    0.10    0.08
 -10  -1   8    0.17    0.28
  10   1  -8    0.11    0.09
  10   1  -8    0.11    0.08
  10   1  -8    0.23    0.13
  10   1  -8   -0.15    0.14
 -10  -1   9    0.15    0.12
 -10  -1   9    0.01    0.12
 -10  -1   9    0.36    0.10
 -10  -1   9   -0.12    0.30
  10   1  -9    0.21    0.12
  10   1  -9    0.32    0.11
  10   1  -9    0.53    0.16
  10   1  -9    0.11    0.18
 -10  -1  10    0.10    0.12
 -10  -1  10    0.03    0.11
 -10  -1  10    0.08    0.09
  10   1 -10    0.10    0.10
  10   1 -10    0.14    0.09
  10   1 -10   -0.02    0.19
  10   1 -10    0.34    0.19
 -10  -1  11    0.07    0.13
 -10  -1  11    0.13    0.11
 -10  -1  11   -0.21    0.08
  10   1 -11    0.10    0.12
  10   1 -11    0.19    0.19
  10   1 -11    0.21    0.20
 -10  -1  12    0.09    0.15
 -10  -1  12    0.13    0.15
 -10  -1  12    0.19    0.08
  10   1 -12    0.14    0.14
  10   1 -12    0.53    0.21
 -10  -1  13    0.80    0.32
 -10  -1  13    0.89    0.32
 -10  -1  13    1.04    0.27
  10   1 -13    0.68    0.31
  10   1 -13    1.69    0.34
  10   1 -13    1.09    0.38
 -10  -1  14    0.17    0.17
 -10  -1  14   -0.03    0.16
  10   1 -14   -0.04    0.16
  10   1 -14   -0.45    0.22
 -10  -1  15    0.04    0.15
 -10  -1  15   -0.32    0.19
 -10  -1  15    0.00    0.07
  10   1 -15    0.15    0.19
  10   1 -15   -0.29    0.17
 -10  -1  16   -0.22    0.20
 -10  -1  16    0.09    0.08
  10   1 -16    0.34    0.21
  10   1 -16    0.10    0.13
 -10   0   1    2.19    0.57
 -10   0   1    2.10    0.58
 -10   0   1    2.56    0.59
  10   0  -1    2.01    0.56
  10   0  -1    2.22    0.57
  10   0  -1    2.15    0.58
 -10   0   2    0.15    0.06
 -10   0   2    0.03    0.08
 -10   0   2    0.06    0.07
 -10   0   2    0.16    0.11
  10   0  -2    0.07    0.07
  10   0  -2    0.16    0.06
  10   0  -2    0.09    0.09
  10   0  -2    0.02    0.12
 -10   0   3    4.91    1.28
 -10   0   3    5.28    1.30
 -10   0   3    4.41    1.29
 -10   0   3    5.63    1.32
  10   0  -3    5.42    1.29
  10   0  -3    4.73    1.27
  10   0  -3    5.09    1.30
  10   0  -3    4.93    1.31
 -10   0   4    0.76    0.19
 -10   0   4    0.61    0.20
 -10   0   4    0.62    0.19
 -10   0   4    0.82    0.22
  10   0  -4    0.71    0.20
  10   0  -4    0.63    0.19
  10   0  -4    0.64    0.20
  10   0  -4    0.69    0.22
 -10   0   5   -0.02    0.07
 -10   0   5    0.12    0.08
  10   0  -5    0.15    0.07
  10   0  -5    0.23    0.14
 -10   0   6    0.31    0.11
 -10   0   6    0.02    0.10
 -10   0   6    0.24    0.11
 -10   0   6    0.20    0.14
  10   0  -6    0.25    0.11
  10   0  -6    0.41    0.10
  10   0  -6    0.34    0.13
 -10   0   7    0.18    0.14
 -10   0   7    0.23    0.14
 -10   0   7    0.41    0.17
  10   0  -7    0.26    0.12
  10   0  -7    0.32    0.12
  10   0  -7    0.40    0.16
  10   0  -7    0.42    0.15
 -10   0   8    0.14    0.09
 -10   0   8    0.06    0.11
 -10   0   8    0.07    0.09
  10   0  -8    0.08    0.09
  10   0  -8   -0.02    0.08
  10   0  -8    0.07    0.13
  10   0  -8    0.09    0.13
 -10   0   9    0.07    0.10
 -10   0   9    0.08    0.11
  10   0  -9   -0.23    0.09
  10   0  -9    0.04    0.07
  10   0  -9   -0.10    0.14
 -10   0  10    0.29    0.14
 -10   0  10    0.08    0.14
 -10   0  10    0.22    0.11
  10   0 -10    0.09    0.12
  10   0 -10    0.37    0.17
  10   0 -10    0.64    0.20
 -10   0  11    0.13    0.13
 -10   0  11    0.02    0.13
 -10   0  11    0.02    0.08
  10   0 -11   -0.10    0.12
  10   0 -11    0.44    0.20
 -10   0  12    0.11    0.15
 -10   0  12    0.08    0.12
 -10   0  12   -0.06    0.07
  10   0 -12    0.09    0.12
  10   0 -12    0.08    0.17
  10   0 -12    0.08    0.20
 -10   0  13    0.21    0.18
 -10   0  13    0.32    0.18
 -10   0  13    0.21    0.11
  10   0 -13    0.19    0.16
  10   0 -13    0.68    0.22
  10   0 -13    0.26    0.23
 -10   0  14    0.03    0.22
 -10   0  14    0.32    0.12
  10   0 -14    0.66    0.18
  10   0 -14    0.44    0.25
 -10   0  15   -0.09    0.16
 -10   0  15    0.02    0.08
  10   0 -15    0.01    0.19
  10   0 -15    0.17    0.14
 -10   0  16    0.01    0.15
  10   0 -16   -0.15    0.17
 -10   1   1    1.76    0.42
 -10   1   1    1.60    0.45
 -10   1   1    1.53    0.43
 -10   1   1    1.48    0.44
  10  -1  -1    1.78    0.43
  10  -1  -1    1.55    0.42
  10  -1  -1    1.62    0.43
  10  -1  -1    1.40    0.44
 -10   1   2    3.86    0.98
 -10   1   2    3.80    1.00
 -10   1   2    4.05    1.01
  10  -1  -2    4.02    0.98
  10  -1  -2    3.44    0.99
  10  -1  -2    3.47    1.00
 -10   1   3    2.51    0.56
 -10   1   3    2.04    0.57
 -10   1   3    2.09    0.57
  10  -1  -3    2.25    0.57
  10  -1  -3    1.92    0.56
  10  -1  -3    2.04    0.58
 -10   1   4    0.65    0.19
 -10   1   4    0.82    0.22
 -10   1   4    0.64    0.20
 -10   1   4    1.05    0.23
  10  -1  -4    0.74    0.20
  10  -1  -4    0.54    0.19
 -10   1   5    0.14    0.08
 -10   1   5    0.01    0.10
 -10   1   5    0.14    0.07
 -10   1   5    0.07    0.10
  10  -1  -5    0.27    0.09
  10  -1  -5    0.06    0.07
  10  -1  -5    0.02    0.09
 -10   1   6    0.03    0.08
 -10   1   6    0.08    0.09
 -10   1   6    0.11    0.08
 -10   1   6   -0.04    0.09
  10  -1  -6   -0.01    0.08
  10  -1  -6   -0.04    0.06
  10  -1  -6    0.22    0.10
  10  -1  -6   -0.09    0.16
 -10   1   7    0.29    0.12
 -10   1   7    0.18    0.15
 -10   1   7    0.41    0.14
  10  -1  -7    0.23    0.13
  10  -1  -7    0.40    0.12
  10  -1  -7    0.55    0.16
 -10   1   8    0.12    0.10
 -10   1   8    0.13    0.12
  10  -1  -8    0.13    0.11
  10  -1  -8   -0.02    0.15
 -10   1   9    0.18    0.11
 -10   1   9    0.08    0.09
  10  -1  -9    0.01    0.15
  10  -1  -9    0.06    0.13
 -10   1  10    0.06    0.11
 -10   1  10    0.02    0.13
 -10   1  10    0.17    0.09
  10  -1 -10    0.22    0.11
  10  -1 -10    0.10    0.16
  10  -1 -10   -0.17    0.17
 -10   1  11   -0.11    0.12
 -10   1  11    0.03    0.12
 -10   1  11    0.28    0.09
  10  -1 -11   -0.09    0.11
  10  -1 -11    0.09    0.20
  10  -1 -11    0.02    0.17
 -10   1  12    0.16    0.13
 -10   1  12    0.10    0.15
 -10   1  12    0.02    0.08
  10  -1 -12    0.00    0.13
  10  -1 -12   -0.03    0.16
 -10   1  13   -0.10    0.15
 -10   1  13   -0.07    0.08
  10  -1 -13    0.12    0.18
  10  -1 -13   -0.01    0.18
 -10   1  14    0.11    0.19
 -10   1  14    0.14    0.10
  10  -1 -14    0.37    0.19
  10  -1 -14    0.45    0.20
 -10   1  15    0.13    0.18
 -10   1  15    0.15    0.10
  10  -1 -15    0.28    0.18
  10  -1 -15    0.13    0.15
 -10   2   1    0.14    0.06
 -10   2   1    0.08    0.07
 -10   2   1    0.07    0.08
 -10   2   1   -0.10    0.10
  10  -2  -1   -0.05    0.06
  10  -2  -1    0.00    0.06
  10  -2  -1    0.15    0.08
  10  -2  -1    0.24    0.12
 -10   2   2   -0.03    0.06
 -10   2   2    0.06    0.09
 -10   2   2   -0.01    0.08
 -10   2   2   -0.04    0.11
  10  -2  -2   -0.03    0.06
  10  -2  -2   -0.05    0.07
  10  -2  -2    0.04    0.09
  10  -2  -2   -0.02    0.13
 -10   2   3    0.11    0.10
 -10   2   3    0.05    0.08
 -10   2   3    0.22    0.12
  10  -2  -3   -0.09    0.07
  10  -2  -3    0.07    0.09
  10  -2  -3    0.10    0.12
 -10   2   4    0.20    0.09
 -10   2   4    0.33    0.13
  10  -2  -4    0.13    0.10
  10  -2  -4    0.10    0.08
  10  -2  -4    0.37    0.13
  10  -2  -4    0.35    0.16
 -10   2   5    0.32    0.12
 -10   2   5    0.61    0.16
 -10   2   5    0.18    0.12
  10  -2  -5    0.33    0.14
  10  -2  -5    0.41    0.12
  10  -2  -5    0.30    0.13
  10  -2  -5    0.26    0.18
 -10   2   6    0.13    0.07
 -10   2   6   -0.07    0.11
  10  -2  -6   -0.09    0.08
  10  -2  -6   -0.13    0.06
  10  -2  -6   -0.15    0.09
 -10   2   7    0.39    0.13
 -10   2   7    0.21    0.16
 -10   2   7    0.48    0.14
  10  -2  -7    0.41    0.15
  10  -2  -7    0.26    0.17
 -10   2   8    0.02    0.09
 -10   2   8    0.22    0.14
 -10   2   8    0.22    0.12
  10  -2  -8    0.17    0.13
  10  -2  -8    0.36    0.15
 -10   2   9    0.06    0.10
 -10   2   9   -0.13    0.13
 -10   2   9    0.17    0.10
  10  -2  -9    0.04    0.12
  10  -2  -9    0.16    0.15
 -10   2  10   -0.03    0.11
 -10   2  10   -0.15    0.13
 -10   2  10   -0.08    0.08
  10  -2 -10   -0.18    0.13
  10  -2 -10   -0.04    0.19
 -10   2  11    0.16    0.12
 -10   2  11    0.17    0.15
  10  -2 -11    0.04    0.12
  10  -2 -11    0.08    0.17
 -10   2  12    0.29    0.14
 -10   2  12    0.17    0.09
  10  -2 -12   -0.12    0.21
  10  -2 -12   -0.09    0.16
 -10   2  13   -0.05    0.14
 -10   2  13    0.11    0.10
  10  -2 -13    0.17    0.15
  10  -2 -13   -0.15    0.19
 -10   2  14    0.35    0.18
 -10   2  14    0.06    0.10
  10  -2 -14   -0.34    0.15
  10  -2 -14   -0.09    0.19
 -10   3   1    0.39    0.14
 -10   3   1    0.52    0.14
 -10   3   1    0.45    0.15
  10  -3  -1    0.44    0.14
  10  -3  -1    0.34    0.14
  10  -3  -1    0.43    0.14
  10  -3  -1    0.39    0.16
 -10   3   2   -0.11    0.06
 -10   3   2    0.08    0.09
 -10   3   2   -0.05    0.08
  10  -3  -2    0.09    0.07
  10  -3  -2   -0.06    0.07
  10  -3  -2    0.01    0.08
  10  -3  -2    0.07    0.14
 -10   3   3    0.23    0.08
 -10   3   3    0.23    0.10
 -10   3   3    0.06    0.09
  10  -3  -3    0.19    0.09
  10  -3  -3    0.06    0.08
  10  -3  -3    0.07    0.11
  10  -3  -3    0.16    0.15
 -10   3   4    0.11    0.08
 -10   3   4    0.35    0.12
  10  -3  -4    0.14    0.10
  10  -3  -4   -0.15    0.10
  10  -3  -4   -0.15    0.16
 -10   3   5    0.54    0.15
 -10   3   5    0.64    0.19
 -10   3   5    0.43    0.15
  10  -3  -5    0.31    0.16
  10  -3  -5    0.50    0.17
  10  -3  -5    0.32    0.19
 -10   3   6   -0.03    0.08
 -10   3   6   -0.11    0.12
 -10   3   6   -0.06    0.09
  10  -3  -6   -0.09    0.11
  10  -3  -6   -0.21    0.10
  10  -3  -6   -0.20    0.18
 -10   3   7   -0.08    0.08
 -10   3   7   -0.17    0.13
 -10   3   7    0.11    0.10
  10  -3  -7    0.10    0.12
  10  -3  -7    0.15    0.12
 -10   3   8    0.37    0.17
 -10   3   8    0.34    0.18
 -10   3   8    0.58    0.18
  10  -3  -8    0.52    0.18
  10  -3  -8    0.42    0.20
  10  -3  -8    0.57    0.19
 -10   3   9   -0.10    0.09
 -10   3   9   -0.05    0.13
 -10   3   9   -0.01    0.11
  10  -3  -9    0.10    0.13
  10  -3  -9   -0.01    0.15
  10  -3  -9   -0.22    0.14
 -10   3  10    0.14    0.10
 -10   3  10    0.09    0.14
 -10   3  10   -0.12    0.09
  10  -3 -10   -0.14    0.12
  10  -3 -10   -0.23    0.19
  10  -3 -10    0.19    0.16
 -10   3  11   -0.13    0.10
 -10   3  11    0.02    0.16
  10  -3 -11    0.18    0.15
  10  -3 -11    0.06    0.19
 -10   3  12    0.13    0.16
 -10   3  12    0.17    0.11
  10  -3 -12    0.04    0.15
  10  -3 -12    0.61    0.25
 -10   3  13    0.19    0.15
 -10   3  13   -0.15    0.10
  10  -3 -13   -0.11    0.14
 -10   4   1    0.01    0.07
 -10   4   1    0.01    0.06
 -10   4   1   -0.17    0.09
  10  -4  -1    0.05    0.07
  10  -4  -1    0.05    0.08
  10  -4  -1    0.07    0.14
 -10   4   2    0.07    0.09
 -10   4   2    0.16    0.09
 -10   4   2    0.23    0.10
  10  -4  -2   -0.04    0.09
  10  -4  -2    0.20    0.10
  10  -4  -2    0.58    0.19
 -10   4   3    0.03    0.08
 -10   4   3    0.02    0.09
  10  -4  -3    0.08    0.10
  10  -4  -3   -0.20    0.17
 -10   4   4    0.01    0.08
 -10   4   4    0.07    0.12
 -10   4   4   -0.14    0.08
  10  -4  -4   -0.04    0.08
  10  -4  -4   -0.07    0.16
 -10   4   5   -0.07    0.08
 -10   4   5    0.12    0.13
 -10   4   5   -0.09    0.09
  10  -4  -5   -0.10    0.11
  10  -4  -5    0.02    0.13
  10  -4  -5   -0.02    0.15
 -10   4   6    0.55    0.19
 -10   4   6    0.68    0.24
 -10   4   6    0.87    0.21
  10  -4  -6    0.70    0.22
  10  -4  -6    0.47    0.21
  10  -4  -6    0.65    0.26
 -10   4   7    0.06    0.09
 -10   4   7    0.11    0.14
 -10   4   7    0.10    0.10
  10  -4  -7    0.05    0.12
  10  -4  -7    0.00    0.12
 -10   4   8    0.04    0.09
 -10   4   8   -0.12    0.16
  10  -4  -8    0.03    0.13
  10  -4  -8    0.37    0.15
 -10   4   9    0.25    0.15
 -10   4   9    0.47    0.17
  10  -4  -9    0.50    0.20
  10  -4  -9    0.76    0.21
 -10   4  10   -0.24    0.10
 -10   4  10   -0.08    0.16
 -10   4  10    0.09    0.10
  10  -4 -10    0.03    0.13
  10  -4 -10    0.08    0.20
 -10   4  11   -0.33    0.17
 -10   4  11   -0.17    0.11
  10  -4 -11    0.07    0.14
  10  -4 -11   -0.18    0.22
 -10   4  12   -0.31    0.17
  10  -4 -12   -0.05    0.16
 -10   5   1    0.02    0.12
  10  -5  -1    0.12    0.09
  10  -5  -1    0.60    0.17
 -10   5   2   -0.18    0.11
  10  -5  -2    0.19    0.09
  10  -5  -2   -0.04    0.17
 -10   5   3    0.16    0.10
  10  -5  -3    0.10    0.11
  10  -5  -3    0.12    0.16
 -10   5   4   -0.01    0.10
  10  -5  -4    0.14    0.11
  10  -5  -4   -0.13    0.17
 -10   5   5    0.23    0.11
  10  -5  -5   -0.02    0.10
  10  -5  -5    0.00    0.15
  10  -5  -6   -0.01    0.10
 -10   5   7    0.18    0.12
 -10   5   8   -0.16    0.10
 -10   5   8    0.16    0.18
 -10   5   8    0.21    0.13
  10  -5  -8   -0.16    0.12
  10  -5  -8    0.07    0.19
 -10   5   9    0.06    0.18
 -10   5   9   -0.03    0.14
  10  -5  -9    0.10    0.13
  10  -5  -9   -0.03    0.19
 -10   5  10   -0.14    0.18
 -10   5  10    0.30    0.14
  10  -5 -10    0.12    0.16
  10  -5 -10    0.07    0.23
 -10   6   1    0.12    0.11
 -10   6   1    0.48    0.12
 -10   6   1    0.27    0.14
  10  -6  -1    0.20    0.11
  10  -6  -1    0.13    0.18
 -10   6   2    0.16    0.09
 -10   6   2    0.06    0.08
 -10   6   2    0.13    0.11
  10  -6  -2    0.02    0.10
  10  -6  -2    0.02    0.17
 -10   6   3   -0.09    0.11
 -10   6   3    0.19    0.10
  10  -6  -3    0.08    0.11
 -10   6   4    0.09    0.09
 -10   6   4    0.02    0.11
  10  -6  -4    0.11    0.18
 -10   6   5    0.15    0.09
 -10   6   5    0.10    0.13
 -10   6   5   -0.10    0.10
  10  -6  -5   -0.13    0.09
  10  -6  -5   -0.03    0.18
 -10   6   6    0.26    0.16
 -10   6   6    0.12    0.12
  10  -6  -6   -0.03    0.12
  10  -6  -6    0.16    0.19
 -10   6   7   -0.03    0.14
 -10   6   7   -0.16    0.13
  10  -6  -7   -0.10    0.12
 -10   6   8    0.09    0.16
 -10   6   8   -0.24    0.16
  10  -6  -8    0.02    0.13
  10  -6  -8    0.24    0.24
 -10   7   1    0.20    0.09
 -10   7   1    0.09    0.09
 -10   7   1    0.19    0.12
 -10   7   1   -0.20    0.11
  10  -7  -1   -0.05    0.09
  10  -7  -1   -0.34    0.17
 -10   7   2   -0.12    0.08
 -10   7   2   -0.06    0.10
  10  -7  -2    0.04    0.10
  10  -7  -2   -0.28    0.18
 -10   7   3    0.15    0.10
 -10   7   3    0.25    0.13
  10  -7  -3    0.06    0.12
  10  -7  -3   -0.06    0.18
 -10   7   4    0.12    0.13
 -10   7   4   -0.01    0.12
  10  -7  -4   -0.02    0.11
  10  -7  -4    0.10    0.18
 -10   7   5   -0.01    0.12
 -10   7   5    0.01    0.12
  10  -7  -5    0.19    0.13
  10  -7  -5   -0.08    0.19
 -10   7   6   -0.37    0.15
  10  -7  -6    0.15    0.12
 -10   8   1    0.07    0.08
 -10   8   1   -0.29    0.15
  10  -8  -1    0.24    0.10
  10  -8  -1    0.06    0.18
 -10   8   2    0.10    0.11
 -10   8   2    0.08    0.13
  10  -8  -2    0.24    0.11
  10  -8  -2    0.34    0.21
  -9 -13   7    0.29    0.11
  -9 -13   7   -0.01    0.11
   9  12  -6    0.74    0.22
   9  12  -6    0.83    0.22
  -9 -12   7   -0.07    0.05
   9  12  -7    0.00    0.08
   9  12  -7    0.01    0.06
  -9 -12   8   -0.04    0.11
   9  12  -8    0.14    0.11
   9  12  -8   -0.05    0.07
  -9 -12   9    0.01    0.09
  -9 -12   9    0.10    0.14
   9  12  -9   -0.01    0.12
   9  12  -9    0.14    0.09
  -9 -12  10    0.09    0.11
  -9 -12  11   -0.13    0.18
  -9 -11   5    0.00    0.04
  -9 -11   5    0.06    0.06
   9  11  -5    0.02    0.05
   9  11  -6    1.54    0.43
   9  11  -6    1.70    0.43
  -9 -11   7    0.20    0.10
  -9 -11   7    0.47    0.13
  -9 -11   7    0.14    0.09
  -9 -11   7    0.32    0.10
   9  11  -7    0.48    0.13
   9  11  -7    0.45    0.10
  -9 -11   8    0.27    0.11
  -9 -11   8    0.56    0.12
  -9 -11   8    0.18    0.09
  -9 -11   8   -0.05    0.12
   9  11  -8    0.26    0.11
   9  11  -8    0.14    0.09
   9  11  -8    0.09    0.08
   9  11  -8    0.22    0.10
  -9 -11   9    0.07    0.11
   9  11  -9   -0.04    0.11
   9  11  -9    0.18    0.10
   9  11  -9    0.08    0.08
   9  11  -9   -0.03    0.10
  -9 -11  10    0.26    0.14
  -9 -11  10    0.23    0.13
  -9 -11  10    0.15    0.11
   9  11 -10    0.07    0.12
   9  11 -10    0.04    0.12
   9  11 -10   -0.04    0.08
   9  11 -10   -0.14    0.13
  -9 -11  11   -0.25    0.14
  -9 -11  11   -0.14    0.16
  -9 -11  11    0.23    0.11
  -9 -11  11    0.17    0.27
   9  11 -11    0.13    0.15
   9  11 -11    0.12    0.10
   9  11 -11   -0.06    0.15
  -9 -11  12    0.28    0.18
  -9 -11  12   -0.04    0.18
   9  11 -12   -0.04    0.17
   9  11 -12   -0.06    0.14
   9  11 -12   -0.01    0.12
   9  11 -12    0.05    0.21
  -9 -11  13    0.00    0.22
  -9 -11  13    0.28    0.21
   9  11 -13    0.16    0.19
   9  11 -13    0.14    0.19
  -9 -11  14    0.53    0.31
  -9 -11  14    0.42    0.29
  -9 -10   4   -0.01    0.05
   9  10  -4    0.02    0.04
   9  10  -4    0.10    0.04
   9  10  -4    0.10    0.04
  -9 -10   5    0.06    0.04
  -9 -10   5    0.05    0.06
  -9 -10   5    0.01    0.04
  -9 -10   5   -0.06    0.06
   9  10  -5    0.02    0.05
   9  10  -5    0.00    0.04
   9  10  -5    0.06    0.04
  -9 -10   6    0.11    0.06
  -9 -10   6    0.04    0.05
  -9 -10   6    0.04    0.07
   9  10  -6    0.00    0.05
   9  10  -6    0.03    0.05
   9  10  -6    0.19    0.07
  -9 -10   7    3.75    0.95
  -9 -10   7    3.56    0.95
  -9 -10   7    5.28    0.99
   9  10  -7    3.35    0.94
   9  10  -7    3.59    0.94
   9  10  -7    3.51    0.94
   9  10  -7    3.55    0.96
  -9 -10   8   -0.05    0.11
  -9 -10   8    0.07    0.09
  -9 -10   8   -0.04    0.05
  -9 -10   8   -0.11    0.12
   9  10  -8   -0.14    0.09
   9  10  -8    0.22    0.09
   9  10  -8    0.01    0.06
   9  10  -8   -0.15    0.11
  -9 -10   9    0.47    0.16
  -9 -10   9    0.14    0.11
  -9 -10   9    0.05    0.06
   9  10  -9    0.10    0.10
   9  10  -9    0.17    0.11
   9  10  -9    0.16    0.07
   9  10  -9    0.04    0.13
  -9 -10  10    0.33    0.19
  -9 -10  10    0.11    0.14
  -9 -10  10    0.15    0.09
  -9 -10  10   -0.07    0.28
   9  10 -10    0.32    0.14
   9  10 -10    0.56    0.15
   9  10 -10    0.20    0.09
   9  10 -10    0.07    0.16
  -9 -10  11   -0.21    0.20
  -9 -10  11   -0.13    0.14
  -9 -10  11   -0.11    0.08
  -9 -10  11    0.16    0.29
   9  10 -11    0.16    0.13
   9  10 -11   -0.03    0.16
   9  10 -11   -0.02    0.08
   9  10 -11   -0.31    0.16
  -9 -10  12    0.20    0.24
  -9 -10  12    0.13    0.18
  -9 -10  12    0.12    0.08
  -9 -10  12    0.32    0.28
   9  10 -12   -0.05    0.14
   9  10 -12    0.41    0.21
   9  10 -12    0.04    0.10
   9  10 -12    0.09    0.17
  -9 -10  13    0.52    0.29
  -9 -10  13   -0.08    0.19
  -9 -10  13    0.01    0.11
  -9 -10  13    0.46    0.31
   9  10 -13    0.26    0.17
   9  10 -13    0.14    0.23
   9  10 -13    0.03    0.11
   9  10 -13    0.06    0.20
  -9 -10  14    0.18    0.37
  -9 -10  14   -0.14    0.22
   9  10 -14   -0.11    0.13
   9  10 -14    0.50    0.23
  -9 -10  15    2.32    0.69
  -9 -10  15    1.46    0.47
   9  10 -15    1.20    0.44
  -9 -10  16    0.81    0.67
  -9 -10  16    0.98    0.38
  -9  -9   1    0.16    0.05
  -9  -9   1    0.13    0.06
   9   9  -1    0.17    0.05
   9   9  -1    0.16    0.05
  -9  -9   2    0.39    0.11
  -9  -9   2    0.60    0.12
   9   9  -2    0.36    0.11
   9   9  -2    0.50    0.12
  -9  -9   3    0.06    0.04
  -9  -9   3    0.02    0.03
  -9  -9   3    0.12    0.05
   9   9  -3    0.04    0.03
   9   9  -3    0.02    0.03
   9   9  -3    0.06    0.03
   9   9  -3   -0.03    0.05
  -9  -9   4    0.41    0.09
  -9  -9   4    0.18    0.08
  -9  -9   4    0.27    0.08
  -9  -9   4    0.35    0.10
   9   9  -4    0.24    0.08
   9   9  -4    0.23    0.08
   9   9  -4    0.22    0.07
   9   9  -4    0.30    0.09
  -9  -9   5    0.24    0.09
  -9  -9   5    0.09    0.06
  -9  -9   5    0.12    0.05
  -9  -9   5    0.06    0.09
   9   9  -5    0.09    0.06
   9   9  -5    0.09    0.06
   9   9  -5    0.07    0.05
   9   9  -5    0.04    0.07
  -9  -9   6    0.46    0.14
  -9  -9   6    0.28    0.11
  -9  -9   6    0.31    0.09
  -9  -9   6    0.13    0.12
   9   9  -6    0.21    0.11
   9   9  -6    0.47    0.12
   9   9  -6    0.33    0.09
   9   9  -6    0.28    0.11
  -9  -9   7    3.24    0.63
  -9  -9   7    1.96    0.60
  -9  -9   7    2.64    0.61
   9   9  -7    1.73    0.60
   9   9  -7    2.96    0.62
  -9  -9   8    4.74    0.76
  -9  -9   8    2.65    0.72
  -9  -9   8    2.49    0.71
  -9  -9   8    4.23    0.83
   9   9  -8    2.43    0.71
   9   9  -8    4.34    0.73
   9   9  -8    2.10    0.70
   9   9  -8    2.34    0.73
  -9  -9   9    0.67    0.18
  -9  -9   9    0.24    0.09
  -9  -9   9    0.77    0.32
   9   9  -9    0.42    0.15
   9   9  -9    0.22    0.09
   9   9  -9    0.45    0.18
  -9  -9  10    0.27    0.18
  -9  -9  10    0.03    0.11
  -9  -9  10   -0.02    0.30
   9   9 -10   -0.03    0.10
   9   9 -10    0.14    0.13
   9   9 -10   -0.08    0.07
   9   9 -10    0.15    0.16
  -9  -9  11    0.80    0.23
  -9  -9  11    0.20    0.15
  -9  -9  11    0.22    0.11
  -9  -9  11    0.49    0.27
   9   9 -11    0.27    0.15
   9   9 -11    0.40    0.17
   9   9 -11    0.30    0.11
   9   9 -11    0.07    0.17
  -9  -9  12    0.46    0.21
  -9  -9  12    0.13    0.16
  -9  -9  12    0.06    0.09
  -9  -9  12    0.31    0.25
   9   9 -12    0.31    0.14
   9   9 -12    0.24    0.17
   9   9 -12    0.01    0.09
   9   9 -12   -0.19    0.17
  -9  -9  13    0.15    0.26
  -9  -9  13    0.25    0.18
  -9  -9  13    0.02    0.10
  -9  -9  13   -0.14    0.20
   9   9 -13    0.07    0.14
   9   9 -13    0.02    0.20
   9   9 -13    0.16    0.10
   9   9 -13    0.06    0.18
  -9  -9  14    0.23    0.29
  -9  -9  14   -0.13    0.20
  -9  -9  14    0.07    0.23
   9   9 -14    0.06    0.16
   9   9 -14    0.17    0.22
   9   9 -14    0.24    0.22
  -9  -9  15    0.06    0.35
  -9  -9  15    0.17    0.21
  -9  -9  15    0.19    0.11
   9   9 -15    0.36    0.20
   9   9 -15   -0.05    0.13
  -9  -9  16    1.70    0.57
  -9  -9  16    1.32    0.35
  -9  -9  16    0.24    0.22
   9   9 -16    1.10    0.32
   9   9 -16    0.56    0.25
   9   9 -16    0.88    0.35
  -9  -9  17    1.66    0.58
  -9  -9  17    0.52    0.28
   9   9 -17   -0.36    0.24
  -9  -8   1    0.66    0.13
  -9  -8   1    0.48    0.13
  -9  -8   1    0.71    0.15
   9   8  -1    0.42    0.13
   9   8  -1    0.44    0.15
   9   8  -1    0.58    0.14
  -9  -8   2    0.05    0.04
  -9  -8   2    0.00    0.02
  -9  -8   2    0.06    0.05
   9   8  -2   -0.01    0.03
   9   8  -2    0.14    0.06
   9   8  -2    0.11    0.05
  -9  -8   3    1.03    0.22
  -9  -8   3    0.70    0.21
   9   8  -3    0.67    0.21
  -9  -8   4    0.72    0.16
  -9  -8   4    0.66    0.15
  -9  -8   4    0.51    0.14
  -9  -8   4    0.65    0.18
   9   8  -4    0.36    0.15
   9   8  -4    0.52    0.15
   9   8  -4    0.48    0.15
   9   8  -4    0.79    0.17
  -9  -8   5    0.07    0.07
  -9  -8   5    0.03    0.06
  -9  -8   5    0.02    0.03
  -9  -8   5    0.13    0.09
   9   8  -5    0.06    0.05
   9   8  -5    0.05    0.06
   9   8  -5    0.05    0.04
   9   8  -5   -0.04    0.07
  -9  -8   6    0.06    0.03
  -9  -8   6   -0.10    0.10
   9   8  -6   -0.03    0.06
  -9  -8   7    0.08    0.09
  -9  -8   7    0.09    0.08
  -9  -8   7   -0.01    0.03
  -9  -8   7   -0.05    0.23
   9   8  -7    0.08    0.07
   9   8  -7    0.13    0.07
   9   8  -7    0.06    0.05
   9   8  -7    0.13    0.10
  -9  -8   8    6.08    1.34
  -9  -8   8    5.07    1.33
  -9  -8   8    4.75    1.33
  -9  -8   8    6.76    1.41
   9   8  -8    4.95    1.33
   9   8  -8    5.43    1.33
   9   8  -8    4.26    1.33
   9   8  -8    5.67    1.36
  -9  -8   9    0.64    0.21
  -9  -8   9    0.71    0.20
  -9  -8   9    0.54    0.34
   9   8  -9    0.45    0.19
   9   8  -9    0.65    0.19
   9   8  -9    0.52    0.22
  -9  -8  10    0.55    0.20
  -9  -8  10    0.27    0.16
  -9  -8  10    0.47    0.13
  -9  -8  10    0.72    0.31
   9   8 -10    0.37    0.16
   9   8 -10    0.62    0.16
   9   8 -10    0.31    0.13
   9   8 -10    0.55    0.21
  -9  -8  11    0.20    0.16
  -9  -8  11   -0.12    0.13
  -9  -8  11    0.28    0.09
  -9  -8  11    0.30    0.28
   9   8 -11    0.11    0.12
   9   8 -11    0.22    0.12
   9   8 -11    0.10    0.10
  -9  -8  12    0.46    0.18
  -9  -8  12    0.06    0.16
  -9  -8  12    0.18    0.09
  -9  -8  12    0.22    0.22
   9   8 -12    0.26    0.14
   9   8 -12    0.45    0.14
   9   8 -12    0.12    0.10
   9   8 -12    0.18    0.19
  -9  -8  13    0.57    0.25
  -9  -8  13    0.53    0.20
   9   8 -13    0.13    0.18
   9   8 -13    0.43    0.19
   9   8 -13    0.49    0.16
   9   8 -13    0.56    0.23
  -9  -8  14   -0.18    0.23
  -9  -8  14   -0.18    0.17
  -9  -8  14   -0.03    0.09
  -9  -8  14    0.17    0.21
   9   8 -14    0.13    0.14
   9   8 -14   -0.07    0.16
   9   8 -14    0.08    0.11
   9   8 -14   -0.13    0.22
  -9  -8  15   -0.35    0.27
  -9  -8  15   -0.14    0.18
  -9  -8  15    0.03    0.11
  -9  -8  15    0.48    0.24
   9   8 -15    0.12    0.16
   9   8 -15   -0.06    0.11
   9   8 -15    0.18    0.22
  -9  -8  16    1.93    0.48
  -9  -8  16    0.35    0.28
  -9  -8  16    0.84    0.22
   9   8 -16    0.72    0.28
   9   8 -16    0.57    0.22
   9   8 -16   -0.08    0.32
  -9  -8  17    2.44    0.66
  -9  -8  17    0.49    0.36
  -9  -8  17    1.05    0.29
   9   8 -17    0.98    0.30
   9   8 -17    0.41    0.40
  -9  -8  18   -0.44    0.54
  -9  -8  18    0.34    0.27
  -9  -8  18    0.37    0.15
   9   8 -18   -0.26    0.24
   9   8 -18   -0.02    0.15
   9   8 -18   -0.06    0.30
  -9  -7   1    7.95    1.84
  -9  -7   1    7.26    1.89
  -9  -7   1    6.23    1.86
  -9  -7   1    7.21    1.87
   9   7  -1    7.43    1.84
   9   7  -1    7.40    1.84
   9   7  -1    5.67    1.86
   9   7  -1    7.81    1.88
  -9  -7   2   -0.07    0.05
  -9  -7   2   -0.06    0.04
  -9  -7   2    0.02    0.04
  -9  -7   2   -0.03    0.06
   9   7  -2    0.01    0.04
   9   7  -2    0.01    0.03
   9   7  -2   -0.01    0.09
   9   7  -2    0.06    0.05
  -9  -7   3    0.02    0.05
  -9  -7   3   -0.02    0.04
  -9  -7   3   -0.05    0.03
  -9  -7   3    0.01    0.08
   9   7  -3   -0.02    0.04
   9   7  -3    0.05    0.03
   9   7  -3   -0.08    0.09
   9   7  -3    0.07    0.06
  -9  -7   4    0.14    0.09
  -9  -7   4    0.21    0.09
  -9  -7   4    0.28    0.08
   9   7  -4    0.27    0.09
   9   7  -4    0.30    0.08
   9   7  -4    0.32    0.12
  -9  -7   5    0.25    0.10
  -9  -7   5    0.33    0.10
  -9  -7   5    0.34    0.08
  -9  -7   5    0.23    0.12
   9   7  -5    0.15    0.09
   9   7  -5    0.31    0.09
   9   7  -5    0.21    0.12
   9   7  -5    0.24    0.10
  -9  -7   6    0.00    0.07
  -9  -7   6   -0.05    0.06
  -9  -7   6    0.04    0.04
   9   7  -6    0.11    0.07
   9   7  -6    0.10    0.05
   9   7  -6    0.12    0.07
   9   7  -6    0.13    0.08
  -9  -7   7    0.05    0.08
  -9  -7   7   -0.05    0.08
  -9  -7   7   -0.05    0.04
  -9  -7   7   -0.08    0.23
   9   7  -7    0.03    0.07
   9   7  -7    0.25    0.10
  -9  -7   8    0.52    0.15
  -9  -7   8    0.37    0.15
   9   7  -8    0.33    0.15
   9   7  -8    0.45    0.14
   9   7  -8    0.71    0.18
  -9  -7   9    4.81    1.18
  -9  -7   9    4.14    1.18
  -9  -7   9    4.54    1.18
  -9  -7   9    6.81    1.28
   9   7  -9    4.65    1.18
   9   7  -9    4.10    1.17
   9   7  -9    4.31    1.18
   9   7  -9    6.77    1.25
  -9  -7  10    0.13    0.11
  -9  -7  10   -0.05    0.04
   9   7 -10   -0.02    0.10
  -9  -7  11    0.54    0.20
  -9  -7  11    0.43    0.21
  -9  -7  11    0.73    0.17
  -9  -7  11    0.52    0.31
   9   7 -11    0.55    0.21
   9   7 -11    0.66    0.18
   9   7 -11    0.56    0.18
   9   7 -11    0.43    0.25
  -9  -7  12    0.70    0.22
  -9  -7  12    0.82    0.23
  -9  -7  12    0.72    0.19
  -9  -7  12    0.83    0.29
   9   7 -12    0.62    0.22
   9   7 -12    0.55    0.20
   9   7 -12    0.52    0.19
   9   7 -12    0.88    0.27
  -9  -7  13    0.15    0.13
  -9  -7  13    0.06    0.14
  -9  -7  13    0.01    0.07
  -9  -7  13   -0.06    0.19
   9   7 -13    0.02    0.13
   9   7 -13   -0.17    0.09
   9   7 -13   -0.06    0.08
   9   7 -13    0.03    0.19
  -9  -7  14    0.00    0.16
  -9  -7  14    0.45    0.17
  -9  -7  14    0.08    0.09
   9   7 -14    0.45    0.16
   9   7 -14    0.30    0.13
   9   7 -14    0.16    0.12
  -9  -7  15    0.29    0.20
  -9  -7  15    0.41    0.20
  -9  -7  15    0.19    0.12
  -9  -7  15    0.44    0.24
   9   7 -15    0.24    0.19
   9   7 -15    0.39    0.15
   9   7 -15    0.05    0.24
  -9  -7  16    0.09    0.23
  -9  -7  16    0.29    0.19
   9   7 -16   -0.06    0.17
   9   7 -16   -0.29    0.22
  -9  -7  17    0.95    0.37
  -9  -7  17    0.62    0.34
  -9  -7  17    1.10    0.26
   9   7 -17    0.58    0.32
   9   7 -17    0.59    0.27
  -9  -7  18    1.18    0.39
  -9  -7  18    0.48    0.30
  -9  -7  18    0.42    0.17
   9   7 -18    0.32    0.27
   9   7 -18    0.31    0.19
   9   7 -18   -0.19    0.32
  -9  -7  19   -0.34    0.26
  -9  -7  19   -0.11    0.13
   9   7 -19   -0.28    0.24
   9   7 -19    0.20    0.17
   9   7 -19   -0.09    0.33
  -9  -6   1    3.41    0.85
  -9  -6   1    3.24    0.85
  -9  -6   1    2.94    0.85
   9   6  -1    3.34    0.84
   9   6  -1    3.38    0.84
  -9  -6   2    6.37    1.45
  -9  -6   2    5.29    1.46
   9   6  -2    5.49    1.44
   9   6  -2    5.96    1.44
   9   6  -2    4.40    1.46
  -9  -6   3    0.85    0.20
  -9  -6   3    0.69    0.19
  -9  -6   3    0.71    0.19
  -9  -6   3    0.94    0.21
   9   6  -3    0.62    0.19
   9   6  -3    0.62    0.19
   9   6  -3    0.97    0.21
   9   6  -3    0.66    0.20
  -9  -6   4    0.29    0.10
  -9  -6   4    0.21    0.09
  -9  -6   4    0.40    0.09
  -9  -6   4    0.31    0.11
   9   6  -4    0.20    0.09
   9   6  -4    0.26    0.08
  -9  -6   5    0.09    0.07
  -9  -6   5    0.06    0.06
  -9  -6   5    0.00    0.04
  -9  -6   5   -0.10    0.08
   9   6  -5   -0.02    0.05
   9   6  -5    0.07    0.04
   9   6  -5    0.23    0.12
   9   6  -5   -0.08    0.07
  -9  -6   6    0.19    0.10
  -9  -6   6    0.31    0.10
  -9  -6   6    0.27    0.08
  -9  -6   6    0.47    0.22
   9   6  -6    0.35    0.10
   9   6  -6    0.20    0.08
   9   6  -6    0.38    0.14
   9   6  -6    0.27    0.12
  -9  -6   7    0.11    0.08
  -9  -6   7    0.10    0.08
  -9  -6   7    0.34    0.19
   9   6  -7    0.00    0.08
   9   6  -7    0.14    0.06
   9   6  -7    0.38    0.12
  -9  -6   8    0.09    0.08
  -9  -6   8    0.06    0.09
  -9  -6   8    0.01    0.04
  -9  -6   8   -0.07    0.21
   9   6  -8    0.01    0.05
   9   6  -8   -0.09    0.08
   9   6  -8   -0.04    0.13
  -9  -6   9    1.79    0.59
  -9  -6   9    2.12    0.59
  -9  -6   9    2.96    0.60
   9   6  -9    1.90    0.58
   9   6  -9    3.73    0.62
  -9  -6  10    4.45    1.13
  -9  -6  10    4.34    1.13
  -9  -6  10    4.56    1.14
  -9  -6  10    7.24    1.25
   9   6 -10    3.64    1.13
   9   6 -10    3.99    1.12
   9   6 -10    4.64    1.14
   9   6 -10    5.95    1.20
  -9  -6  11    0.23    0.13
  -9  -6  11    0.36    0.14
   9   6 -11    0.34    0.15
   9   6 -11    0.16    0.10
   9   6 -11    0.45    0.12
   9   6 -11    0.05    0.18
  -9  -6  12    0.02    0.11
  -9  -6  12    0.27    0.22
   9   6 -12   -0.08    0.08
   9   6 -12   -0.40    0.18
  -9  -6  13    1.01    0.27
  -9  -6  13    0.80    0.27
   9   6 -13    1.00    0.27
   9   6 -13    0.70    0.25
  -9  -6  14    0.45    0.12
  -9  -6  14    0.39    0.25
   9   6 -14    0.31    0.17
   9   6 -14    0.33    0.15
   9   6 -14    0.34    0.13
   9   6 -14    0.50    0.25
  -9  -6  15   -0.10    0.15
  -9  -6  15   -0.07    0.16
  -9  -6  15    0.04    0.08
   9   6 -15    0.03    0.14
   9   6 -15    0.03    0.09
   9   6 -15   -0.12    0.19
  -9  -6  16   -0.08    0.16
  -9  -6  16    0.35    0.19
  -9  -6  16    0.18    0.10
   9   6 -16    0.20    0.16
   9   6 -16   -0.01    0.11
   9   6 -16    0.33    0.23
  -9  -6  17    0.29    0.22
  -9  -6  17    0.74    0.25
  -9  -6  17    0.40    0.18
   9   6 -17    0.56    0.24
   9   6 -17    0.48    0.18
   9   6 -17    0.22    0.30
  -9  -6  18    0.89    0.33
  -9  -6  18    1.05    0.33
  -9  -6  18    0.77    0.24
   9   6 -18    0.29    0.32
   9   6 -18    0.59    0.27
   9   6 -18    0.97    0.36
  -9  -6  19    0.20    0.23
  -9  -6  19    0.06    0.13
   9   6 -19    0.62    0.25
   9   6 -19   -0.16    0.15
  -9  -5   1    0.48    0.14
  -9  -5   1    0.52    0.15
  -9  -5   1    0.44    0.14
  -9  -5   1    0.66    0.16
   9   5  -1    0.50    0.14
   9   5  -1    0.58    0.14
   9   5  -1    0.51    0.15
   9   5  -1    0.65    0.17
  -9  -5   2   14.46    3.38
  -9  -5   2   11.72    3.38
  -9  -5   2   11.89    3.41
  -9  -5   2   14.96    3.45
   9   5  -2   12.27    3.37
   9   5  -2   14.43    3.38
   9   5  -2   14.80    3.45
  -9  -5   3    0.68    0.20
   9   5  -3    0.83    0.20
   9   5  -3    0.74    0.20
  -9  -5   4    0.64    0.16
  -9  -5   4    0.53    0.16
  -9  -5   4    0.62    0.15
  -9  -5   4    0.42    0.17
   9   5  -4    0.51    0.15
   9   5  -4    0.54    0.15
  -9  -5   5    1.45    0.36
  -9  -5   5    1.26    0.36
   9   5  -5    1.16    0.36
   9   5  -5    1.49    0.35
  -9  -5   6    0.15    0.09
  -9  -5   6    0.21    0.10
  -9  -5   6    0.66    0.21
   9   5  -6    0.21    0.09
   9   5  -6    0.24    0.08
   9   5  -6    0.46    0.12
  -9  -5   7   -0.08    0.08
  -9  -5   7    0.05    0.05
  -9  -5   7    0.51    0.19
   9   5  -7   -0.02    0.04
   9   5  -7   -0.15    0.11
   9   5  -7   -0.02    0.10
  -9  -5   8   -0.03    0.08
  -9  -5   8   -0.02    0.07
  -9  -5   8    0.09    0.05
   9   5  -8    0.07    0.08
   9   5  -8    0.12    0.05
   9   5  -8    0.19    0.10
  -9  -5   9    0.01    0.08
  -9  -5   9    0.09    0.05
  -9  -5   9   -0.30    0.18
   9   5  -9   -0.02    0.08
   9   5  -9    0.06    0.11
   9   5  -9   -0.07    0.14
  -9  -5  10    3.20    1.00
  -9  -5  10    3.55    1.00
  -9  -5  10    5.53    1.03
  -9  -5  10    7.43    1.15
   9   5 -10    3.74    1.00
   9   5 -10    3.14    0.99
   9   5 -10    6.50    1.06
   9   5 -10    5.72    1.07
  -9  -5  11    0.98    0.27
  -9  -5  11    1.14    0.27
   9   5 -11    0.77    0.27
   9   5 -11    0.75    0.24
   9   5 -11    0.95    0.26
   9   5 -11    1.16    0.31
  -9  -5  12    0.83    0.25
  -9  -5  12    0.77    0.25
  -9  -5  12    0.99    0.22
  -9  -5  12    0.94    0.34
   9   5 -12    0.68    0.25
   9   5 -12    0.64    0.22
   9   5 -12    0.82    0.23
   9   5 -12    0.73    0.31
  -9  -5  13    0.34    0.16
  -9  -5  13    0.29    0.08
   9   5 -13    0.13    0.13
   9   5 -13    0.04    0.10
  -9  -5  14    0.30    0.13
  -9  -5  14    0.02    0.14
  -9  -5  14    0.05    0.06
  -9  -5  14    0.04    0.21
   9   5 -14   -0.04    0.13
   9   5 -14    0.20    0.09
   9   5 -14   -0.03    0.09
   9   5 -14   -0.22    0.19
  -9  -5  15    0.31    0.15
   9   5 -15   -0.02    0.11
   9   5 -15   -0.26    0.21
  -9  -5  16    0.17    0.17
  -9  -5  16    0.01    0.07
   9   5 -16   -0.13    0.15
   9   5 -16   -0.16    0.09
   9   5 -16    0.16    0.22
  -9  -5  17    0.09    0.16
  -9  -5  17    0.20    0.19
  -9  -5  17   -0.09    0.08
   9   5 -17   -0.62    0.19
   9   5 -17   -0.03    0.09
   9   5 -17   -0.35    0.24
  -9  -5  18    0.85    0.27
  -9  -5  18    0.24    0.30
   9   5 -18    0.68    0.30
   9   5 -18    0.96    0.35
  -9  -5  19    1.02    0.33
  -9  -5  19    0.90    0.22
   9   5 -19    0.29    0.31
   9   5 -19    0.31    0.23
  -9  -4   1    0.07    0.05
  -9  -4   1    0.14    0.05
  -9  -4   1   -0.08    0.04
  -9  -4   1    0.12    0.07
   9   4  -1    0.09    0.05
   9   4  -1    0.06    0.04
   9   4  -1    0.02    0.06
   9   4  -1    0.12    0.08
  -9  -4   2    1.10    0.28
  -9  -4   2    0.92    0.28
  -9  -4   2    1.28    0.30
   9   4  -2    1.09    0.28
   9   4  -2    1.15    0.29
   9   4  -2    1.01    0.30
  -9  -4   3   24.00    5.21
  -9  -4   3   20.74    5.21
  -9  -4   3   17.23    5.24
  -9  -4   3   17.93    5.26
   9   4  -3   20.18    5.20
   9   4  -3   20.82    5.19
   9   4  -3   19.26    5.27
   9   4  -3   19.25    5.48
  -9  -4   4    1.37    0.33
  -9  -4   4    1.06    0.33
  -9  -4   4    1.40    0.34
   9   4  -4    1.02    0.32
   9   4  -4    1.46    0.32
   9   4  -4    1.20    0.34
  -9  -4   5    0.10    0.07
  -9  -4   5    0.08    0.06
  -9  -4   5    0.17    0.05
   9   4  -5   -0.02    0.05
   9   4  -5   -0.04    0.05
   9   4  -5    0.18    0.10
   9   4  -5    0.08    0.08
  -9  -4   6    0.34    0.11
  -9  -4   6    0.28    0.09
  -9  -4   6    0.33    0.22
   9   4  -6    0.22    0.09
   9   4  -6    0.56    0.14
   9   4  -6    0.22    0.12
  -9  -4   7    0.23    0.13
  -9  -4   7    0.36    0.13
  -9  -4   7    0.59    0.12
   9   4  -7    0.30    0.12
   9   4  -7    0.27    0.11
   9   4  -7    0.58    0.17
  -9  -4   8    0.21    0.08
   9   4  -8    0.08    0.08
   9   4  -8    0.07    0.06
   9   4  -8    0.09    0.12
   9   4  -8   -0.07    0.13
  -9  -4   9    0.06    0.09
  -9  -4   9   -0.03    0.08
  -9  -4   9    0.19    0.06
  -9  -4   9   -0.07    0.19
   9   4  -9    0.06    0.09
   9   4  -9    0.08    0.06
   9   4  -9    0.20    0.13
   9   4  -9    0.05    0.13
  -9  -4  10    0.73    0.23
  -9  -4  10    0.74    0.23
   9   4 -10    0.83    0.23
   9   4 -10    0.71    0.21
  -9  -4  11    3.39    0.82
   9   4 -11    2.99    0.81
   9   4 -11    3.03    0.80
  -9  -4  12    0.12    0.12
  -9  -4  12   -0.01    0.10
  -9  -4  12   -0.03    0.05
  -9  -4  12   -0.19    0.22
   9   4 -12   -0.20    0.10
   9   4 -12   -0.01    0.06
   9   4 -12    0.06    0.08
   9   4 -12   -0.01    0.19
  -9  -4  13    0.00    0.13
  -9  -4  13    0.20    0.12
  -9  -4  13    0.09    0.06
  -9  -4  13   -0.12    0.23
   9   4 -13    0.04    0.12
   9   4 -13    0.01    0.07
   9   4 -13    0.06    0.09
   9   4 -13    0.05    0.21
  -9  -4  14    0.38    0.15
  -9  -4  14    0.26    0.16
  -9  -4  14    0.37    0.11
   9   4 -14    0.19    0.15
   9   4 -14    0.30    0.13
   9   4 -14    0.52    0.24
  -9  -4  15    0.05    0.13
  -9  -4  15   -0.08    0.15
  -9  -4  15   -0.03    0.06
   9   4 -15    0.15    0.14
   9   4 -15    0.10    0.11
   9   4 -15    0.16    0.22
  -9  -4  16    0.06    0.15
  -9  -4  16    0.12    0.16
  -9  -4  16   -0.03    0.06
   9   4 -16    0.04    0.15
   9   4 -16    0.13    0.09
   9   4 -16   -0.20    0.23
  -9  -4  17   -0.03    0.14
  -9  -4  17   -0.03    0.18
  -9  -4  17    0.18    0.09
   9   4 -17   -0.01    0.10
   9   4 -17    0.27    0.24
  -9  -4  18   -0.24    0.15
  -9  -4  18    0.13    0.20
  -9  -4  18   -0.05    0.09
   9   4 -18    0.24    0.21
   9   4 -18    0.00    0.11
   9   4 -18    0.02    0.27
  -9  -4  19    0.52    0.30
  -9  -4  19    0.84    0.21
   9   4 -19    0.53    0.31
   9   4 -19    0.53    0.21
  -9  -3   1    0.27    0.09
  -9  -3   1    0.32    0.10
  -9  -3   1    0.41    0.10
  -9  -3   1    0.25    0.11
   9   3  -1    0.34    0.10
   9   3  -1    0.27    0.09
   9   3  -1    0.23    0.10
   9   3  -1    0.31    0.12
  -9  -3   2    0.06    0.04
  -9  -3   2    0.05    0.05
  -9  -3   2    0.07    0.07
   9   3  -2    0.06    0.05
   9   3  -2   -0.03    0.03
   9   3  -2   -0.01    0.07
  -9  -3   3   10.94    2.51
  -9  -3   3   10.00    2.51
  -9  -3   3    8.14    2.52
  -9  -3   3    9.44    2.54
   9   3  -3    9.78    2.55
   9   3  -3   10.15    2.58
  -9  -3   4    3.07    0.94
  -9  -3   4    3.03    0.94
   9   3  -4    3.67    0.93
   9   3  -4    4.51    0.93
   9   3  -4    3.60    0.95
   9   3  -4    3.41    0.99
  -9  -3   5    2.16    0.48
  -9  -3   5    1.83    0.48
   9   3  -5    1.89    0.47
   9   3  -5    1.68    0.50
   9   3  -5    1.40    0.49
  -9  -3   6    0.20    0.10
  -9  -3   6    0.25    0.10
  -9  -3   6    0.22    0.09
   9   3  -6    0.23    0.09
   9   3  -6    0.26    0.08
   9   3  -6    0.30    0.12
  -9  -3   7    0.04    0.08
  -9  -3   7   -0.05    0.07
  -9  -3   7    0.01    0.05
  -9  -3   7   -0.16    0.17
   9   3  -7   -0.10    0.06
   9   3  -7    0.12    0.05
   9   3  -7    0.09    0.10
   9   3  -7   -0.13    0.11
  -9  -3   8    0.14    0.09
  -9  -3   8    0.12    0.08
  -9  -3   8    0.02    0.06
  -9  -3   8   -0.23    0.21
   9   3  -8    0.06    0.08
   9   3  -8    0.13    0.06
   9   3  -8   -0.03    0.13
   9   3  -8    0.16    0.13
  -9  -3   9   -0.03    0.09
  -9  -3   9    0.01    0.08
  -9  -3   9   -0.01    0.06
  -9  -3   9    0.17    0.22
   9   3  -9    0.11    0.08
   9   3  -9    0.04    0.05
   9   3  -9   -0.05    0.14
   9   3  -9    0.09    0.13
  -9  -3  10   -0.02    0.10
  -9  -3  10   -0.14    0.09
  -9  -3  10   -0.38    0.22
   9   3 -10   -0.03    0.09
   9   3 -10    0.02    0.06
   9   3 -10    0.22    0.17
  -9  -3  11    5.57    1.25
  -9  -3  11    4.36    1.24
   9   3 -11    5.50    1.24
   9   3 -11    4.31    1.22
  -9  -3  12    1.10    0.31
   9   3 -12    1.04    0.31
  -9  -3  13    0.44    0.15
  -9  -3  13    0.23    0.15
  -9  -3  13    0.30    0.09
  -9  -3  13    0.24    0.21
   9   3 -13    0.28    0.13
   9   3 -13    0.23    0.10
   9   3 -13    0.15    0.11
   9   3 -13   -0.06    0.22
  -9  -3  14   -0.13    0.12
  -9  -3  14    0.07    0.13
   9   3 -14    0.20    0.13
   9   3 -14   -0.11    0.21
  -9  -3  15    0.13    0.13
  -9  -3  15    0.23    0.16
  -9  -3  15    0.10    0.06
   9   3 -15    0.05    0.13
   9   3 -15    0.16    0.11
   9   3 -15   -0.18    0.22
  -9  -3  16    0.13    0.16
  -9  -3  16    0.24    0.17
  -9  -3  16    0.13    0.07
   9   3 -16    0.05    0.15
   9   3 -16    0.05    0.10
   9   3 -16   -0.04    0.23
  -9  -3  17    0.06    0.15
  -9  -3  17    0.03    0.16
   9   3 -17   -0.03    0.14
   9   3 -17    0.07    0.10
   9   3 -17    0.49    0.25
  -9  -3  18    0.00    0.20
  -9  -3  18    0.03    0.09
   9   3 -18    0.04    0.21
   9   3 -18    0.08    0.11
  -9  -3  19    0.16    0.22
  -9  -3  19    0.27    0.11
   9   3 -19    0.04    0.12
  -9  -2   1    0.50    0.13
  -9  -2   1    0.40    0.13
  -9  -2   1    0.32    0.13
  -9  -2   1    0.50    0.15
   9   2  -1    0.63    0.14
   9   2  -1    0.50    0.13
   9   2  -1    0.52    0.14
   9   2  -1    0.26    0.14
  -9  -2   2    0.13    0.05
  -9  -2   2    0.09    0.05
  -9  -2   2   -0.01    0.05
  -9  -2   2    0.11    0.08
   9   2  -2    0.02    0.05
   9   2  -2    0.09    0.04
   9   2  -2    0.10    0.07
   9   2  -2    0.05    0.09
  -9  -2   3    1.35    0.42
  -9  -2   3    1.59    0.42
  -9  -2   3    1.57    0.42
  -9  -2   3    1.92    0.44
   9   2  -3    1.61    0.42
   9   2  -3    1.71    0.42
   9   2  -3    1.90    0.44
   9   2  -3    1.67    0.44
  -9  -2   4    7.23    2.19
   9   2  -4    9.04    2.18
   9   2  -4    9.04    2.17
   9   2  -4    7.91    2.23
  -9  -2   5    0.32    0.10
  -9  -2   5    0.25    0.11
  -9  -2   5    0.32    0.10
  -9  -2   5    0.13    0.11
   9   2  -5    0.35    0.10
   9   2  -5    0.34    0.09
   9   2  -5    0.23    0.12
  -9  -2   6    0.47    0.12
  -9  -2   6    0.34    0.12
  -9  -2   6    0.62    0.23
   9   2  -6    0.37    0.12
   9   2  -6    0.23    0.11
   9   2  -6    0.34    0.14
   9   2  -6    0.42    0.15
  -9  -2   7    0.21    0.10
  -9  -2   7    0.00    0.09
  -9  -2   7    0.18    0.08
  -9  -2   7    0.17    0.21
   9   2  -7    0.40    0.10
   9   2  -7    0.22    0.08
   9   2  -7    0.43    0.14
   9   2  -7    0.24    0.13
  -9  -2   8    0.03    0.10
  -9  -2   8    0.02    0.09
  -9  -2   8    0.21    0.08
  -9  -2   8    0.82    0.23
   9   2  -8    0.13    0.09
   9   2  -8    0.21    0.08
   9   2  -8    0.49    0.13
   9   2  -8    0.42    0.15
  -9  -2   9    0.27    0.11
  -9  -2   9    0.44    0.12
  -9  -2   9    0.58    0.24
   9   2  -9    0.02    0.10
   9   2  -9    0.09    0.09
   9   2  -9    0.59    0.18
  -9  -2  10    0.09    0.10
  -9  -2  10    0.11    0.07
  -9  -2  10    0.31    0.22
   9   2 -10    0.09    0.07
   9   2 -10    0.03    0.16
   9   2 -10    0.24    0.16
  -9  -2  11    0.14    0.14
  -9  -2  11    0.31    0.13
   9   2 -11    0.34    0.13
   9   2 -11    0.17    0.10
   9   2 -11    0.70    0.17
   9   2 -11    0.14    0.23
  -9  -2  12    4.72    1.02
  -9  -2  12    3.41    1.01
   9   2 -12    3.38    1.01
   9   2 -12    3.23    0.99
   9   2 -12    6.42    1.06
   9   2 -12    5.74    1.09
  -9  -2  13    0.22    0.12
  -9  -2  13    0.17    0.13
  -9  -2  13   -0.08    0.06
   9   2 -13   -0.04    0.11
   9   2 -13    0.03    0.04
   9   2 -13   -0.18    0.13
   9   2 -13   -0.01    0.20
  -9  -2  14    0.05    0.13
  -9  -2  14    0.16    0.08
   9   2 -14    0.31    0.12
   9   2 -14    0.55    0.23
  -9  -2  15    0.29    0.16
  -9  -2  15   -0.07    0.05
   9   2 -15    0.21    0.15
   9   2 -15   -0.12    0.11
   9   2 -15    0.34    0.22
  -9  -2  16   -0.30    0.14
  -9  -2  16    0.01    0.15
  -9  -2  16    0.09    0.06
   9   2 -16   -0.10    0.15
   9   2 -16   -0.27    0.11
   9   2 -16    0.11    0.23
  -9  -2  17    0.17    0.15
  -9  -2  17    0.09    0.18
  -9  -2  17   -0.08    0.07
   9   2 -17   -0.04    0.19
   9   2 -17   -0.04    0.11
   9   2 -17    0.06    0.25
  -9  -2  18    0.11    0.21
  -9  -2  18    0.03    0.07
   9   2 -18    0.07    0.19
   9   2 -18    0.16    0.10
  -9  -1   1    2.78    0.65
  -9  -1   1    2.37    0.66
   9   1  -1    2.54    0.65
   9   1  -1    2.27    0.66
  -9  -1   2    0.58    0.17
  -9  -1   2    0.57    0.17
  -9  -1   2    0.78    0.18
   9   1  -2    0.70    0.18
   9   1  -2    0.58    0.17
   9   1  -2    0.58    0.18
  -9  -1   3    0.35    0.10
  -9  -1   3    0.20    0.10
  -9  -1   3    0.44    0.10
  -9  -1   3    0.29    0.11
   9   1  -3    0.31    0.10
   9   1  -3    0.23    0.09
   9   1  -3    0.48    0.12
   9   1  -3    0.32    0.13
  -9  -1   4    4.97    1.24
  -9  -1   4    4.99    1.25
  -9  -1   4    4.10    1.25
  -9  -1   4    4.72    1.27
   9   1  -4    5.14    1.25
   9   1  -4    4.91    1.24
   9   1  -4    5.50    1.28
   9   1  -4    4.42    1.27
  -9  -1   5    4.53    1.13
  -9  -1   5    4.01    1.13
  -9  -1   5    4.59    1.15
   9   1  -5    4.40    1.12
   9   1  -5    4.51    1.15
   9   1  -5    4.24    1.17
  -9  -1   6    0.65    0.19
  -9  -1   6    0.58    0.19
  -9  -1   6    0.59    0.18
  -9  -1   6    1.06    0.28
   9   1  -6    0.69    0.18
   9   1  -6    0.66    0.18
   9   1  -6    0.58    0.20
  -9  -1   7    0.01    0.07
  -9  -1   7    0.01    0.08
  -9  -1   7    0.12    0.08
  -9  -1   7    0.15    0.20
   9   1  -7    0.06    0.07
   9   1  -7    0.03    0.06
   9   1  -7    0.12    0.11
   9   1  -7   -0.04    0.12
  -9  -1   8    0.00    0.08
  -9  -1   8   -0.02    0.07
  -9  -1   8    0.12    0.07
  -9  -1   8    0.23    0.21
   9   1  -8    0.19    0.08
   9   1  -8    0.04    0.06
   9   1  -8    0.00    0.12
   9   1  -8    0.25    0.13
  -9  -1   9    0.07    0.08
  -9  -1   9    0.02    0.06
  -9  -1   9   -0.05    0.22
   9   1  -9   -0.10    0.06
   9   1  -9    0.34    0.15
   9   1  -9   -0.01    0.16
  -9  -1  10    0.21    0.11
  -9  -1  10    0.13    0.10
  -9  -1  10    0.27    0.09
   9   1 -10    0.22    0.11
   9   1 -10    0.19    0.09
   9   1 -10    0.48    0.18
  -9  -1  11    0.15    0.12
  -9  -1  11   -0.07    0.11
  -9  -1  11    0.14    0.07
  -9  -1  11    0.01    0.25
   9   1 -11    0.14    0.11
   9   1 -11    0.05    0.08
   9   1 -11    0.23    0.15
   9   1 -11    0.04    0.19
  -9  -1  12    1.49    0.46
  -9  -1  12    1.95    0.46
  -9  -1  12    2.64    0.45
   9   1 -12    1.79    0.45
   9   1 -12    1.08    0.43
  -9  -1  13    1.72    0.47
  -9  -1  13    1.40    0.47
  -9  -1  13    1.87    0.45
   9   1 -13    1.57    0.47
  -9  -1  14    0.15    0.13
  -9  -1  14    0.09    0.15
  -9  -1  14    0.06    0.07
   9   1 -14    0.10    0.12
   9   1 -14    0.25    0.15
  -9  -1  15    0.01    0.13
  -9  -1  15   -0.19    0.14
  -9  -1  15    0.10    0.05
   9   1 -15   -0.14    0.14
   9   1 -15    0.24    0.13
   9   1 -15   -0.15    0.18
  -9  -1  16   -0.38    0.17
  -9  -1  16   -0.05    0.15
   9   1 -16    0.04    0.14
   9   1 -16    0.05    0.20
  -9  -1  17    0.32    0.19
  -9  -1  17    0.19    0.18
  -9  -1  17    0.15    0.09
   9   1 -17    0.37    0.18
   9   1 -17    0.07    0.12
  -9  -1  18    0.44    0.21
  -9  -1  18   -0.02    0.07
   9   1 -18    0.09    0.21
   9   1 -18   -0.07    0.10
  -9   0   1    5.71    1.44
  -9   0   1    5.14    1.45
  -9   0   1    6.09    1.47
  -9   0   1    5.74    1.47
   9   0  -1    5.69    1.44
   9   0  -1    5.99    1.44
   9   0  -1    5.95    1.47
   9   0  -1    4.70    1.45
  -9   0   2    0.50    0.13
  -9   0   2    0.57    0.14
  -9   0   2    0.38    0.13
  -9   0   2    0.46    0.15
   9   0  -2    0.45    0.13
   9   0  -2    0.38    0.13
   9   0  -2    0.36    0.14
   9   0  -2    0.33    0.15
  -9   0   3    2.31    0.58
  -9   0   3    2.14    0.58
  -9   0   3    2.38    0.60
   9   0  -3    2.09    0.58
   9   0  -3    2.43    0.60
  -9   0   4    3.07    0.72
  -9   0   4    2.58    0.72
  -9   0   4    2.61    0.72
  -9   0   4    3.07    0.74
   9   0  -4    2.68    0.72
   9   0  -4    2.75    0.71
   9   0  -4    2.76    0.73
  -9   0   5    8.28    2.05
  -9   0   5    7.95    2.05
  -9   0   5    6.90    2.06
  -9   0   5    8.13    2.09
   9   0  -5    8.82    2.05
   9   0  -5    7.66    2.04
   9   0  -5    8.58    2.09
   9   0  -5    7.67    2.11
  -9   0   6    0.10    0.07
  -9   0   6    0.13    0.09
   9   0  -6    0.13    0.08
   9   0  -6    0.23    0.07
   9   0  -6    0.21    0.10
  -9   0   7    0.08    0.07
  -9   0   7    0.01    0.07
  -9   0   7    0.14    0.08
  -9   0   7    0.17    0.23
   9   0  -7    0.06    0.07
   9   0  -7    0.11    0.06
   9   0  -7    0.18    0.13
   9   0  -7    0.16    0.11
  -9   0   8    0.08    0.08
  -9   0   8    0.02    0.08
  -9   0   8    0.14    0.08
  -9   0   8   -0.03    0.26
   9   0  -8    0.04    0.07
   9   0  -8    0.09    0.07
   9   0  -8    0.19    0.12
   9   0  -8    0.20    0.13
  -9   0   9   -0.06    0.08
  -9   0   9   -0.10    0.08
  -9   0   9    0.04    0.07
  -9   0   9   -0.15    0.24
   9   0  -9    0.19    0.09
   9   0  -9    0.04    0.07
   9   0  -9    0.13    0.14
   9   0  -9   -0.23    0.12
  -9   0  10    0.03    0.10
  -9   0  10   -0.10    0.09
  -9   0  10    0.02    0.07
  -9   0  10   -0.07    0.26
   9   0 -10   -0.08    0.09
   9   0 -10    0.05    0.08
   9   0 -10    0.06    0.13
   9   0 -10    0.29    0.15
  -9   0  11   -0.16    0.10
  -9   0  11    0.12    0.10
  -9   0  11   -0.21    0.07
   9   0 -11    0.09    0.10
   9   0 -11   -0.04    0.08
   9   0 -11   -0.01    0.15
   9   0 -11   -0.08    0.15
  -9   0  12    0.12    0.11
  -9   0  12    0.16    0.13
  -9   0  12    0.00    0.08
   9   0 -12    0.08    0.11
   9   0 -12    0.03    0.16
   9   0 -12    0.22    0.19
  -9   0  13    3.08    0.67
   9   0 -13    1.92    0.67
  -9   0  14    0.17    0.18
  -9   0  14    0.20    0.18
  -9   0  14    0.36    0.11
   9   0 -14    0.38    0.17
  -9   0  15    0.00    0.15
  -9   0  15   -0.04    0.16
  -9   0  15    0.10    0.07
   9   0 -15    0.36    0.16
   9   0 -15    0.38    0.15
   9   0 -15    0.15    0.19
  -9   0  16    0.13    0.16
  -9   0  16   -0.13    0.18
  -9   0  16    0.06    0.06
   9   0 -16   -0.05    0.16
   9   0 -16   -0.17    0.12
   9   0 -16   -0.09    0.20
  -9   0  17   -0.28    0.19
  -9   0  17   -0.05    0.07
   9   0 -17   -0.23    0.18
   9   0 -17   -0.02    0.10
  -9   0  18   -0.13    0.18
   9   0 -18   -0.27    0.20
  -9   1   1    4.10    0.98
  -9   1   1    3.88    1.00
  -9   1   1    4.24    1.00
  -9   1   1    3.56    1.00
   9  -1  -1    3.94    0.98
   9  -1  -1    3.95    0.98
   9  -1  -1    3.82    1.00
   9  -1  -1    2.93    0.99
  -9   1   2    8.99    2.17
  -9   1   2    8.79    2.19
  -9   1   2    8.05    2.19
  -9   1   2    8.31    2.20
   9  -1  -2    8.62    2.17
   9  -1  -2    9.10    2.17
   9  -1  -2    8.69    2.20
   9  -1  -2    6.51    2.18
  -9   1   3    1.73    0.42
  -9   1   3    1.56    0.43
  -9   1   3    1.68    0.45
   9  -1  -3    1.53    0.43
   9  -1  -3    1.56    0.42
   9  -1  -3    1.61    0.43
   9  -1  -3    1.77    0.45
  -9   1   4    0.00    0.05
  -9   1   4    0.05    0.07
   9  -1  -4   -0.12    0.06
   9  -1  -4    0.00    0.04
   9  -1  -4    0.02    0.07
  -9   1   5    3.33    0.77
  -9   1   5    3.39    0.78
  -9   1   5    2.69    0.77
  -9   1   5    2.91    0.79
   9  -1  -5    2.92    0.77
   9  -1  -5    3.05    0.77
   9  -1  -5    3.25    0.79
   9  -1  -5    2.19    0.78
  -9   1   6    4.45    1.04
  -9   1   6    3.41    1.05
  -9   1   6    4.32    1.08
   9  -1  -6    4.23    1.04
   9  -1  -6    4.04    1.06
   9  -1  -6    3.53    1.08
  -9   1   7   -0.09    0.07
  -9   1   7    0.03    0.09
  -9   1   7    0.09    0.08
   9  -1  -7   -0.04    0.07
   9  -1  -7   -0.03    0.06
  -9   1   8    0.25    0.10
  -9   1   8    0.17    0.11
  -9   1   8    0.33    0.11
  -9   1   8    0.39    0.26
   9  -1  -8    0.27    0.11
   9  -1  -8    0.23    0.10
   9  -1  -8    0.32    0.14
   9  -1  -8    0.29    0.14
  -9   1   9    0.15    0.09
  -9   1   9    0.02    0.10
  -9   1   9    0.16    0.08
  -9   1   9    0.64    0.23
   9  -1  -9    0.08    0.09
   9  -1  -9    0.01    0.08
   9  -1  -9    0.52    0.15
  -9   1  10   -0.04    0.08
  -9   1  10   -0.15    0.11
  -9   1  10    0.06    0.07
   9  -1 -10   -0.13    0.08
   9  -1 -10   -0.03    0.08
   9  -1 -10   -0.08    0.15
  -9   1  11   -0.01    0.09
  -9   1  11    0.10    0.11
  -9   1  11   -0.02    0.07
   9  -1 -11   -0.02    0.11
   9  -1 -11    0.10    0.17
   9  -1 -11    0.02    0.15
  -9   1  12   -0.12    0.11
  -9   1  12   -0.01    0.12
  -9   1  12    0.16    0.07
   9  -1 -12    0.00    0.11
   9  -1 -12    0.01    0.16
   9  -1 -12   -0.15    0.19
  -9   1  13   -0.04    0.15
  -9   1  13    0.31    0.11
   9  -1 -13    0.41    0.15
   9  -1 -13    0.54    0.18
   9  -1 -13    0.58    0.24
  -9   1  14    1.36    0.38
  -9   1  14    1.38    0.38
  -9   1  14    1.28    0.34
   9  -1 -14    1.14    0.37
  -9   1  15   -0.15    0.16
  -9   1  15   -0.03    0.06
   9  -1 -15    0.04    0.15
   9  -1 -15    0.24    0.19
  -9   1  16    0.22    0.20
  -9   1  16    0.01    0.06
   9  -1 -16    0.04    0.16
   9  -1 -16    0.25    0.13
  -9   1  17    0.19    0.20
  -9   1  17    0.13    0.08
   9  -1 -17    0.01    0.20
   9  -1 -17    0.03    0.10
  -9   2   1    2.23    0.54
  -9   2   1    2.02    0.55
  -9   2   1    2.32    0.56
   9  -2  -1    2.15    0.54
   9  -2  -1    1.91    0.54
   9  -2  -1    1.86    0.54
  -9   2   2    1.56    0.36
  -9   2   2    1.22    0.37
  -9   2   2    1.25    0.37
  -9   2   2    1.59    0.38
   9  -2  -2    1.49    0.36
   9  -2  -2    1.18    0.36
  -9   2   3    0.91    0.25
  -9   2   3    1.03    0.26
   9  -2  -3    0.96    0.25
   9  -2  -3    1.07    0.25
   9  -2  -3    0.76    0.26
   9  -2  -3    0.60    0.26
  -9   2   4    0.65    0.17
  -9   2   4    0.60    0.17
  -9   2   4    0.48    0.18
   9  -2  -4    0.65    0.17
   9  -2  -4    0.57    0.18
   9  -2  -4    0.62    0.21
  -9   2   5    0.55    0.15
  -9   2   5    0.57    0.17
  -9   2   5    0.41    0.15
  -9   2   5    0.43    0.18
   9  -2  -5    0.50    0.16
   9  -2  -5    0.53    0.15
   9  -2  -5    0.51    0.17
   9  -2  -5    0.48    0.18
  -9   2   6    2.82    0.73
  -9   2   6    2.96    0.74
  -9   2   6    2.66    0.74
  -9   2   6    2.81    0.75
   9  -2  -6    3.11    0.73
   9  -2  -6    2.93    0.73
   9  -2  -6    2.55    0.74
   9  -2  -6    2.31    0.76
  -9   2   7    0.77    0.27
  -9   2   7    0.83    0.26
   9  -2  -7    1.26    0.27
   9  -2  -7    0.89    0.27
  -9   2   8    0.45    0.13
  -9   2   8    0.30    0.14
   9  -2  -8    0.38    0.14
   9  -2  -8    0.40    0.13
   9  -2  -8    0.36    0.17
   9  -2  -8    0.46    0.17
  -9   2   9    0.03    0.08
  -9   2   9   -0.08    0.10
  -9   2   9    0.13    0.08
   9  -2  -9    0.04    0.09
   9  -2  -9   -0.10    0.06
   9  -2  -9   -0.14    0.11
   9  -2  -9    0.14    0.12
  -9   2  10   -0.02    0.08
  -9   2  10    0.25    0.11
  -9   2  10    0.00    0.08
   9  -2 -10    0.00    0.09
   9  -2 -10   -0.24    0.14
   9  -2 -10    0.16    0.14
  -9   2  11    0.01    0.10
  -9   2  11   -0.04    0.11
   9  -2 -11    0.26    0.11
   9  -2 -11   -0.07    0.15
   9  -2 -11   -0.03    0.18
  -9   2  12   -0.13    0.11
  -9   2  12    0.08    0.08
   9  -2 -12    0.09    0.10
   9  -2 -12    0.14    0.17
   9  -2 -12   -0.03    0.19
  -9   2  13    0.02    0.12
  -9   2  13   -0.04    0.14
  -9   2  13    0.09    0.07
   9  -2 -13    0.03    0.11
   9  -2 -13   -0.18    0.17
   9  -2 -13   -0.22    0.19
  -9   2  14   -0.14    0.15
  -9   2  14    0.46    0.18
  -9   2  14    0.36    0.10
   9  -2 -14    0.07    0.15
   9  -2 -14    0.69    0.23
   9  -2 -14   -0.11    0.21
  -9   2  15    0.55    0.24
  -9   2  15    0.80    0.26
  -9   2  15    0.62    0.17
   9  -2 -15    0.62    0.23
   9  -2 -15    0.44    0.22
  -9   2  16    0.01    0.18
  -9   2  16    0.15    0.08
   9  -2 -16   -0.22    0.15
   9  -2 -16    0.10    0.14
  -9   3   1    0.08    0.06
  -9   3   1    0.15    0.08
  -9   3   1   -0.11    0.09
   9  -3  -1    0.08    0.06
   9  -3  -1    0.03    0.07
   9  -3  -1    0.10    0.11
  -9   3   2   -0.09    0.08
  -9   3   2    0.20    0.08
  -9   3   2    0.02    0.09
   9  -3  -2    0.03    0.06
   9  -3  -2    0.03    0.06
   9  -3  -2    0.00    0.09
   9  -3  -2    0.11    0.10
  -9   3   3    0.15    0.12
  -9   3   3    0.35    0.11
   9  -3  -3    0.34    0.12
   9  -3  -3    0.43    0.11
   9  -3  -3    0.35    0.15
  -9   3   4   -0.03    0.09
  -9   3   4   -0.13    0.06
  -9   3   4   -0.07    0.08
   9  -3  -4    0.02    0.08
   9  -3  -4    0.04    0.06
   9  -3  -4   -0.09    0.08
   9  -3  -4    0.08    0.12
  -9   3   5    0.04    0.07
  -9   3   5    0.14    0.07
  -9   3   5   -0.06    0.09
   9  -3  -5   -0.04    0.07
   9  -3  -5    0.05    0.09
   9  -3  -5   -0.06    0.11
  -9   3   6    0.38    0.14
  -9   3   6    0.39    0.16
  -9   3   6    0.40    0.15
  -9   3   6    0.66    0.18
   9  -3  -6    0.70    0.16
   9  -3  -6    0.47    0.14
   9  -3  -6    0.42    0.16
   9  -3  -6    0.31    0.19
  -9   3   7    4.29    1.11
  -9   3   7    4.92    1.13
  -9   3   7    3.92    1.12
   9  -3  -7    4.53    1.11
   9  -3  -7    3.87    1.11
   9  -3  -7    4.99    1.15
   9  -3  -7    4.32    1.22
  -9   3   8   -0.08    0.07
  -9   3   8    0.13    0.10
   9  -3  -8   -0.01    0.08
   9  -3  -8    0.14    0.12
  -9   3   9    0.11    0.09
  -9   3   9    0.33    0.11
   9  -3  -9    0.07    0.13
   9  -3  -9    0.27    0.16
  -9   3  10    0.35    0.12
  -9   3  10    0.39    0.15
  -9   3  10    0.24    0.11
   9  -3 -10    0.13    0.13
   9  -3 -10    0.22    0.16
  -9   3  11   -0.01    0.09
  -9   3  11    0.13    0.14
  -9   3  11   -0.15    0.07
   9  -3 -11    0.05    0.10
   9  -3 -11   -0.30    0.17
   9  -3 -11    0.17    0.16
  -9   3  12   -0.11    0.11
  -9   3  12   -0.19    0.13
  -9   3  12    0.08    0.08
   9  -3 -12   -0.21    0.11
   9  -3 -12    0.01    0.19
   9  -3 -12    0.10    0.18
  -9   3  13   -0.11    0.11
  -9   3  13   -0.05    0.08
   9  -3 -13   -0.16    0.20
   9  -3 -13    0.09    0.16
  -9   3  14   -0.04    0.13
  -9   3  14   -0.06    0.16
  -9   3  14   -0.16    0.08
   9  -3 -14    0.10    0.14
   9  -3 -14    0.13    0.19
  -9   3  15    0.71    0.23
  -9   3  15    0.41    0.15
   9  -3 -15    0.54    0.22
   9  -3 -15    0.62    0.24
  -9   4   1    0.13    0.07
  -9   4   1    0.03    0.08
  -9   4   1    0.14    0.10
   9  -4  -1    0.17    0.07
   9  -4  -1   -0.07    0.07
   9  -4  -1   -0.03    0.11
  -9   4   2    0.00    0.06
  -9   4   2    0.07    0.09
  -9   4   2    0.02    0.08
  -9   4   2    0.36    0.12
   9  -4  -2    0.03    0.07
   9  -4  -2    0.07    0.07
   9  -4  -2    0.02    0.10
  -9   4   3   -0.01    0.05
  -9   4   3   -0.11    0.08
  -9   4   3    0.25    0.09
  -9   4   3    0.19    0.10
   9  -4  -3   -0.07    0.07
   9  -4  -3   -0.05    0.07
   9  -4  -3    0.07    0.10
   9  -4  -3   -0.14    0.11
  -9   4   4    0.34    0.13
  -9   4   4    0.46    0.15
  -9   4   4    0.30    0.13
   9  -4  -4    0.41    0.13
   9  -4  -4    0.44    0.14
   9  -4  -4    0.53    0.15
   9  -4  -4    0.50    0.18
  -9   4   5   -0.05    0.07
  -9   4   5    0.17    0.11
  -9   4   5    0.10    0.07
   9  -4  -5    0.03    0.09
   9  -4  -5    0.12    0.07
   9  -4  -5    0.17    0.10
   9  -4  -5    0.16    0.14
  -9   4   6   -0.04    0.06
  -9   4   6   -0.01    0.10
   9  -4  -6    0.08    0.09
   9  -4  -6    0.14    0.10
  -9   4   7    1.33    0.37
  -9   4   7    1.40    0.38
   9  -4  -7    1.54    0.40
   9  -4  -7    1.18    0.43
  -9   4   8    1.93    0.53
  -9   4   8    2.21    0.55
  -9   4   8    2.05    0.55
   9  -4  -8    2.04    0.54
   9  -4  -8    1.95    0.59
   9  -4  -8    2.01    0.56
  -9   4   9    0.46    0.17
  -9   4   9    0.46    0.15
   9  -4  -9    0.32    0.15
   9  -4  -9    0.22    0.17
   9  -4  -9    0.44    0.18
  -9   4  10   -0.06    0.09
  -9   4  10   -0.18    0.13
  -9   4  10    0.08    0.09
   9  -4 -10    0.01    0.11
   9  -4 -10   -0.27    0.18
   9  -4 -10    0.00    0.15
  -9   4  11   -0.16    0.10
  -9   4  11    0.23    0.14
  -9   4  11    0.00    0.08
   9  -4 -11    0.35    0.13
   9  -4 -11    0.23    0.18
   9  -4 -11   -0.25    0.15
  -9   4  12    0.02    0.10
  -9   4  12    0.05    0.16
  -9   4  12   -0.02    0.09
   9  -4 -12    0.05    0.21
   9  -4 -12    0.13    0.18
  -9   4  13    0.11    0.17
  -9   4  13    0.04    0.08
   9  -4 -13    0.09    0.14
   9  -4 -13   -0.17    0.22
  -9   4  14   -0.10    0.10
   9  -4 -14   -0.17    0.15
   9  -4 -14    0.04    0.20
  -9   5   1    0.10    0.06
  -9   5   1    0.08    0.07
  -9   5   1    0.19    0.09
   9  -5  -1   -0.03    0.07
   9  -5  -1    0.12    0.06
   9  -5  -1    0.08    0.13
  -9   5   2    0.00    0.06
  -9   5   2    0.07    0.06
  -9   5   2    0.01    0.09
   9  -5  -2   -0.07    0.08
   9  -5  -2    0.02    0.14
  -9   5   3   -0.02    0.07
  -9   5   3   -0.09    0.10
   9  -5  -3   -0.08    0.06
  -9   5   4   -0.07    0.07
  -9   5   4    0.06    0.12
  -9   5   4   -0.15    0.08
   9  -5  -4    0.02    0.08
   9  -5  -4    0.07    0.17
  -9   5   5   -0.04    0.08
  -9   5   5    0.00    0.10
  -9   5   5   -0.16    0.09
   9  -5  -5    0.01    0.08
   9  -5  -5   -0.13    0.17
  -9   5   6    0.03    0.08
  -9   5   6    0.03    0.13
  -9   5   6    0.23    0.10
   9  -5  -6    0.19    0.10
   9  -5  -6   -0.08    0.17
  -9   5   7    0.01    0.13
  -9   5   7    0.10    0.10
   9  -5  -7   -0.02    0.11
   9  -5  -7    0.12    0.19
  -9   5   8    1.67    0.49
  -9   5   8    1.88    0.52
  -9   5   8    1.73    0.50
   9  -5  -8    2.37    0.52
  -9   5   9    0.21    0.10
  -9   5   9   -0.01    0.13
  -9   5   9    0.01    0.12
   9  -5  -9    0.18    0.12
   9  -5  -9   -0.04    0.16
  -9   5  10    0.02    0.10
  -9   5  10    0.01    0.15
  -9   5  10    0.15    0.12
   9  -5 -10    0.28    0.13
  -9   5  11   -0.09    0.10
  -9   5  11    0.41    0.18
  -9   5  11    0.16    0.10
   9  -5 -11    0.17    0.14
   9  -5 -11    0.06    0.18
  -9   5  12    0.29    0.16
  -9   5  12   -0.16    0.10
   9  -5 -12   -0.10    0.13
   9  -5 -12   -0.53    0.22
  -9   5  13    0.03    0.18
  -9   5  13   -0.08    0.10
   9  -5 -13   -0.11    0.15
   9  -5 -13    0.61    0.27
  -9   6   1    1.09    0.34
  -9   6   1    1.52    0.35
   9  -6  -1    1.27    0.34
   9  -6  -1    1.18    0.37
  -9   6   2    0.05    0.08
  -9   6   2    0.11    0.08
  -9   6   2    0.27    0.12
  -9   6   2    0.15    0.07
   9  -6  -2    0.16    0.09
   9  -6  -2    0.04    0.15
  -9   6   3    0.18    0.10
  -9   6   3    0.17    0.09
  -9   6   3    0.16    0.10
   9  -6  -3    0.22    0.09
   9  -6  -3    0.21    0.16
  -9   6   4    0.28    0.14
  -9   6   4    0.24    0.12
   9  -6  -4    0.17    0.10
   9  -6  -4    0.40    0.19
  -9   6   5   -0.03    0.09
  -9   6   5   -0.19    0.12
  -9   6   5   -0.04    0.08
   9  -6  -5   -0.12    0.08
   9  -6  -5    0.28    0.15
  -9   6   6   -0.02    0.08
  -9   6   6   -0.10    0.12
  -9   6   6    0.04    0.10
   9  -6  -6   -0.18    0.09
   9  -6  -6   -0.04    0.18
  -9   6   7    0.09    0.08
  -9   6   7    0.06    0.16
  -9   6   7    0.19    0.11
   9  -6  -7    0.07    0.13
   9  -6  -7    0.08    0.20
  -9   6   8    0.55    0.17
  -9   6   8    0.22    0.23
   9  -6  -8    0.59    0.20
  -9   6   9    0.42    0.15
  -9   6   9    0.43    0.20
  -9   6   9    0.22    0.17
   9  -6  -9    0.77    0.19
   9  -6  -9    0.39    0.22
  -9   6  10    0.10    0.16
  -9   6  10   -0.06    0.10
   9  -6 -10   -0.09    0.13
   9  -6 -10    0.43    0.23
  -9   6  11    0.18    0.18
  -9   6  11    0.07    0.11
   9  -6 -11    0.45    0.16
   9  -6 -11   -0.26    0.23
  -9   7   1    1.85    0.53
  -9   7   1    2.22    0.53
  -9   7   1    2.26    0.55
  -9   7   1    1.80    0.54
   9  -7  -1    1.93    0.53
   9  -7  -1    2.05    0.56
  -9   7   2    0.23    0.10
  -9   7   2    0.23    0.10
  -9   7   2    0.17    0.13
  -9   7   2    0.11    0.11
   9  -7  -2    0.16    0.11
   9  -7  -2   -0.01    0.16
  -9   7   3   -0.04    0.08
  -9   7   3    0.11    0.08
  -9   7   3   -0.12    0.11
  -9   7   3   -0.03    0.14
   9  -7  -3   -0.01    0.10
   9  -7  -3   -0.21    0.15
  -9   7   4    0.03    0.09
  -9   7   4    0.13    0.09
  -9   7   4    0.05    0.10
  -9   7   4    0.37    0.14
   9  -7  -4    0.10    0.10
   9  -7  -4   -0.35    0.17
  -9   7   5    0.15    0.09
  -9   7   5   -0.04    0.15
  -9   7   5    0.23    0.12
  -9   7   5    0.08    0.16
   9  -7  -5    0.03    0.11
   9  -7  -5   -0.13    0.19
  -9   7   6    0.14    0.09
  -9   7   6    0.08    0.13
  -9   7   6    0.15    0.12
  -9   7   6    0.10    0.15
   9  -7  -6    0.13    0.10
   9  -7  -6    0.19    0.21
  -9   7   7    0.37    0.12
  -9   7   7    0.37    0.18
  -9   7   7    0.35    0.14
  -9   7   7    0.02    0.16
   9  -7  -7    0.33    0.15
   9  -7  -7   -0.11    0.19
  -9   7   8   -0.07    0.17
  -9   7   8   -0.44    0.14
   9  -7  -8    0.18    0.13
   9  -7  -8    0.02    0.20
  -9   7   9    0.43    0.28
  -9   7   9    0.60    0.26
   9  -7  -9    1.02    0.26
   9  -7  -9    0.90    0.31
  -9   7  10    0.24    0.20
   9  -7 -10    0.07    0.17
  -9   8   1    0.21    0.11
  -9   8   1    0.20    0.14
  -9   8   2    1.44    0.45
  -9   8   2    2.15    0.45
  -9   8   2    1.80    0.47
  -9   8   2    1.30    0.46
   9  -8  -2    1.58    0.44
  -9   8   3   -0.01    0.10
  -9   8   3   -0.10    0.06
  -9   8   3    0.05    0.12
  -9   8   3    0.02    0.15
   9  -8  -3   -0.02    0.10
   9  -8  -3   -0.11    0.17
  -9   8   4    0.57    0.18
  -9   8   4    0.31    0.17
  -9   8   4    0.44    0.20
   9  -8  -4    0.59    0.18
   9  -8  -4    0.46    0.22
  -9   8   5    1.03    0.24
  -9   8   5    0.55    0.21
   9  -8  -5    0.53    0.22
   9  -8  -5    0.80    0.27
  -9   8   6    0.40    0.19
  -9   8   6    0.21    0.14
   9  -8  -6    0.03    0.12
   9  -8  -6    0.18    0.19
  -9   8   7   -0.04    0.18
  -9   8   7   -0.11    0.14
   9  -8  -7    0.24    0.14
  -9   9   1    0.06    0.10
  -9   9   1    0.09    0.15
   9  -9  -1    0.16    0.10
   9  -9  -1    0.25    0.18
  -9   9   2    0.10    0.10
  -9   9   2   -0.12    0.14
   9  -9  -2   -0.18    0.09
   9  -9  -2   -0.18    0.17
  -9   9   3    1.84    0.41
  -9   9   3    1.25    0.41
   9  -9  -3    1.49    0.40
   9  -9  -3    1.10    0.44
  -9   9   4    0.45    0.17
  -9   9   4    0.26    0.16
   9  -9  -4    0.28    0.16
   9  -9  -4    0.60    0.22
  -8 -14   6    0.10    0.10
  -8 -14   6    0.11    0.10
  -8 -13   6    0.00    0.08
  -8 -13   6    0.16    0.11
   8  13  -6   -0.09    0.08
   8  13  -6    0.03    0.07
  -8 -13   7    0.06    0.09
  -8 -13   7   -0.26    0.11
   8  13  -7   -0.06    0.09
   8  13  -7   -0.06    0.08
  -8 -13   8    0.22    0.09
  -8 -13   8    0.08    0.09
   8  13  -8   -0.19    0.09
   8  13  -8    0.01    0.08
  -8 -13   9    0.20    0.10
  -8 -13   9    0.11    0.10
   8  13  -9    0.02    0.11
   8  13  -9    0.01    0.09
  -8 -13  10    0.20    0.10
  -8 -13  10    0.00    0.12
  -8 -13  11    0.10    0.11
  -8 -13  11    0.09    0.15
  -8 -12   5    0.60    0.18
  -8 -12   5    0.66    0.19
   8  12  -6    0.92    0.27
   8  12  -6    1.05    0.27
  -8 -12   7    0.07    0.05
  -8 -12   7    0.01    0.08
   8  12  -7   -0.21    0.09
   8  12  -7   -0.01    0.06
  -8 -12   8   -0.03    0.07
  -8 -12   8   -0.05    0.08
   8  12  -8    0.26    0.09
   8  12  -8    0.03    0.08
  -8 -12   9   -0.12    0.08
  -8 -12   9   -0.09    0.08
   8  12  -9    0.05    0.09
   8  12  -9    0.10    0.09
  -8 -12  10    0.00    0.08
  -8 -12  10    0.10    0.10
  -8 -12  10   -0.14    0.09
   8  12 -10   -0.07    0.10
   8  12 -10    0.15    0.10
   8  12 -10    0.07    0.08
   8  12 -10   -0.09    0.09
  -8 -12  11    0.03    0.10
  -8 -12  11    0.47    0.13
   8  12 -11   -0.14    0.13
   8  12 -11   -0.06    0.13
  -8 -12  12   -0.08    0.11
  -8 -12  12   -0.01    0.14
   8  12 -12   -0.14    0.15
   8  12 -12    0.10    0.12
  -8 -12  13    0.18    0.14
  -8 -12  13   -0.06    0.15
   8  12 -13   -0.08    0.15
   8  12 -13   -0.23    0.14
  -8 -12  14    0.10    0.16
  -8 -12  14   -0.07    0.17
  -8 -11   4    0.03    0.04
  -8 -11   4    0.03    0.05
   8  11  -4   -0.06    0.04
   8  11  -4   -0.01    0.03
  -8 -11   5    0.03    0.04
  -8 -11   5   -0.03    0.05
   8  11  -5    0.05    0.05
   8  11  -5   -0.06    0.04
  -8 -11   6    1.66    0.39
   8  11  -6    1.29    0.38
  -8 -11   7    0.28    0.11
  -8 -11   7    0.41    0.12
   8  11  -7    0.33    0.12
   8  11  -7    0.32    0.11
  -8 -11   8    0.03    0.07
  -8 -11   8   -0.10    0.07
  -8 -11   8   -0.04    0.06
  -8 -11   8    0.04    0.09
   8  11  -8    0.07    0.08
   8  11  -8   -0.04    0.07
   8  11  -8   -0.09    0.05
   8  11  -8   -0.02    0.08
  -8 -11   9    0.04    0.07
  -8 -11   9   -0.06    0.08
  -8 -11   9    0.05    0.08
  -8 -11   9    0.25    0.20
   8  11  -9   -0.13    0.09
   8  11  -9    0.02    0.08
   8  11  -9    0.04    0.07
   8  11  -9    0.02    0.10
  -8 -11  10    0.09    0.10
  -8 -11  10    0.01    0.09
  -8 -11  10    0.06    0.09
  -8 -11  10   -0.11    0.18
   8  11 -10   -0.05    0.10
   8  11 -10    0.03    0.09
   8  11 -10    0.03    0.09
   8  11 -10    0.05    0.11
  -8 -11  11    0.06    0.10
  -8 -11  11   -0.17    0.09
  -8 -11  11   -0.15    0.16
   8  11 -11    0.19    0.13
   8  11 -11   -0.04    0.09
   8  11 -11   -0.15    0.11
  -8 -11  12    0.16    0.14
  -8 -11  12   -0.04    0.12
  -8 -11  12    0.01    0.11
  -8 -11  12    0.07    0.20
   8  11 -12    0.17    0.14
   8  11 -12    0.09    0.12
   8  11 -12   -0.11    0.09
   8  11 -12   -0.09    0.16
  -8 -11  13    0.11    0.17
  -8 -11  13   -0.09    0.11
  -8 -11  13    0.05    0.22
   8  11 -13    0.15    0.14
   8  11 -13    0.04    0.19
  -8 -11  14    0.00    0.15
   8  11 -14    0.25    0.15
   8  11 -14    0.03    0.13
  -8 -11  15   -0.18    0.22
  -8 -11  15   -0.15    0.16
   8  11 -15    0.12    0.17
  -8 -11  16    0.07    0.29
  -8 -11  16    0.32    0.20
   8  11 -16    0.35    0.21
  -8 -11  17   -0.10    0.33
  -8 -11  17   -0.08    0.20
  -8 -10   3    0.52    0.13
  -8 -10   3    0.45    0.13
   8  10  -3    0.49    0.13
  -8 -10   4    0.03    0.03
  -8 -10   4    0.00    0.04
   8  10  -4   -0.01    0.04
   8  10  -4   -0.01    0.03
  -8 -10   5    0.19    0.05
  -8 -10   5    0.05    0.05
  -8 -10   5    0.12    0.04
  -8 -10   5    0.01    0.05
   8  10  -5   -0.01    0.06
   8  10  -5    0.13    0.05
  -8 -10   6    0.27    0.08
  -8 -10   6    0.18    0.08
  -8 -10   6    0.24    0.07
  -8 -10   6    0.18    0.08
   8  10  -6    0.07    0.07
   8  10  -6    0.11    0.07
   8  10  -6    0.12    0.07
   8  10  -6    0.30    0.08
  -8 -10   7    1.90    0.46
  -8 -10   7    1.85    0.46
  -8 -10   7    2.42    0.48
   8  10  -7    1.80    0.46
   8  10  -7    1.64    0.45
   8  10  -7    1.41    0.45
   8  10  -7    1.60    0.46
  -8 -10   8    0.53    0.12
  -8 -10   8    0.10    0.10
  -8 -10   8    0.10    0.18
   8  10  -8    0.18    0.11
   8  10  -8    0.35    0.10
   8  10  -8    0.12    0.11
  -8 -10   9    0.15    0.10
  -8 -10   9    0.01    0.08
  -8 -10   9    0.07    0.07
  -8 -10   9    0.06    0.19
   8  10  -9   -0.02    0.09
   8  10  -9   -0.07    0.09
   8  10  -9   -0.03    0.06
   8  10  -9    0.21    0.13
  -8 -10  10   -0.10    0.11
  -8 -10  10    0.01    0.09
  -8 -10  10    0.07    0.07
  -8 -10  10    0.11    0.20
   8  10 -10    0.20    0.11
   8  10 -10    0.08    0.09
   8  10 -10    0.01    0.06
   8  10 -10   -0.24    0.13
  -8 -10  11   -0.06    0.09
  -8 -10  11    0.11    0.09
  -8 -10  11   -0.07    0.18
   8  10 -11   -0.05    0.09
   8  10 -11   -0.05    0.07
   8  10 -11   -0.20    0.15
  -8 -10  12   -0.05    0.16
  -8 -10  12    0.16    0.11
  -8 -10  12   -0.14    0.17
   8  10 -12    0.21    0.11
   8  10 -12    0.00    0.13
   8  10 -12    0.25    0.16
  -8 -10  13   -0.26    0.19
  -8 -10  13    0.00    0.12
   8  10 -13   -0.13    0.16
   8  10 -13   -0.06    0.11
   8  10 -13   -0.04    0.16
  -8 -10  14    0.17    0.13
  -8 -10  14   -0.07    0.12
  -8 -10  14    0.60    0.21
   8  10 -14   -0.04    0.12
   8  10 -14   -0.09    0.18
   8  10 -14    0.06    0.12
   8  10 -14    0.00    0.20
  -8 -10  15    0.22    0.28
  -8 -10  15    0.01    0.14
  -8 -10  15    0.17    0.13
  -8 -10  15   -0.27    0.22
   8  10 -15    0.16    0.14
   8  10 -15   -0.34    0.23
   8  10 -15   -0.18    0.13
   8  10 -15   -0.21    0.22
  -8 -10  16    0.21    0.35
  -8 -10  16   -0.17    0.15
  -8 -10  16    0.06    0.14
  -8 -10  16   -0.29    0.23
   8  10 -16   -0.14    0.16
   8  10 -16    0.15    0.25
  -8 -10  17    0.82    0.44
  -8 -10  17    0.00    0.18
   8  10 -17    0.03    0.19
  -8 -10  18   -0.25    0.42
   8  10 -18    0.14    0.20
  -8  -9   2    0.29    0.08
  -8  -9   2    0.33    0.08
  -8  -9   3    0.29    0.08
  -8  -9   3    0.34    0.08
  -8  -9   3    0.46    0.09
   8   9  -3    0.18    0.08
   8   9  -3    0.21    0.08
   8   9  -3    0.24    0.07
   8   9  -3    0.35    0.08
  -8  -9   4    1.18    0.29
  -8  -9   4    1.14    0.29
  -8  -9   4    1.23    0.29
  -8  -9   4    1.35    0.30
   8   9  -4    0.84    0.28
   8   9  -4    1.06    0.28
   8   9  -4    1.04    0.28
   8   9  -4    1.16    0.29
  -8  -9   5    0.00    0.05
  -8  -9   5   -0.03    0.05
  -8  -9   5    0.07    0.04
  -8  -9   5    0.06    0.06
   8   9  -5    0.13    0.05
   8   9  -5    0.05    0.04
   8   9  -5    0.05    0.03
   8   9  -5   -0.02    0.05
  -8  -9   6   -0.01    0.07
  -8  -9   6    0.01    0.05
  -8  -9   6   -0.04    0.04
  -8  -9   6   -0.04    0.08
   8   9  -6   -0.08    0.05
   8   9  -6    0.08    0.06
   8   9  -6   -0.05    0.03
   8   9  -6    0.01    0.07
  -8  -9   7    1.32    0.43
  -8  -9   7    2.13    0.44
  -8  -9   7    2.10    0.49
   8   9  -7    1.47    0.43
   8   9  -7    1.57    0.43
   8   9  -7    1.99    0.45
  -8  -9   8    2.32    0.39
  -8  -9   8    1.07    0.36
  -8  -9   8    1.34    0.35
  -8  -9   8    1.48    0.41
   8   9  -8    1.34    0.36
   8   9  -8    1.95    0.37
   8   9  -8    1.15    0.35
   8   9  -8    1.06    0.37
  -8  -9   9    0.15    0.12
  -8  -9   9    0.02    0.08
  -8  -9   9   -0.05    0.05
  -8  -9   9   -0.06    0.19
   8   9  -9    0.14    0.09
   8   9  -9    0.03    0.10
   8   9  -9    0.02    0.05
   8   9  -9    0.08    0.12
  -8  -9  10    0.15    0.13
  -8  -9  10    0.14    0.09
  -8  -9  10    0.04    0.07
  -8  -9  10    0.20    0.18
   8   9 -10    0.24    0.10
   8   9 -10    0.08    0.10
   8   9 -10    0.06    0.07
   8   9 -10    0.37    0.14
  -8  -9  11    0.10    0.09
  -8  -9  11    0.02    0.19
   8   9 -11    0.01    0.10
   8   9 -11    0.08    0.08
   8   9 -11    0.04    0.15
  -8  -9  12    0.10    0.15
  -8  -9  12    0.12    0.10
  -8  -9  12   -0.07    0.06
  -8  -9  12   -0.17    0.18
   8   9 -12    0.10    0.11
   8   9 -12   -0.09    0.13
   8   9 -12   -0.08    0.07
   8   9 -12   -0.08    0.15
  -8  -9  13    0.04    0.17
  -8  -9  13    0.06    0.07
  -8  -9  13   -0.10    0.18
   8   9 -13    0.07    0.11
   8   9 -13   -0.06    0.15
   8   9 -13    0.11    0.09
   8   9 -13    0.17    0.16
  -8  -9  14    0.08    0.20
  -8  -9  14    0.13    0.12
  -8  -9  14    0.03    0.08
  -8  -9  14    0.02    0.16
   8   9 -14   -0.03    0.12
   8   9 -14   -0.04    0.19
   8   9 -14    0.03    0.09
   8   9 -14   -0.11    0.18
  -8  -9  15    0.06    0.25
  -8  -9  15    0.11    0.14
  -8  -9  15   -0.10    0.09
  -8  -9  15    0.12    0.18
   8   9 -15    0.31    0.14
   8   9 -15   -0.02    0.21
   8   9 -15   -0.26    0.20
  -8  -9  16    0.02    0.31
  -8  -9  16    0.28    0.11
   8   9 -16   -0.09    0.13
  -8  -9  17    0.08    0.16
  -8  -9  17    0.27    0.13
   8   9 -17    0.11    0.17
   8   9 -17    0.00    0.15
   8   9 -17    0.01    0.25
  -8  -9  18   -0.19    0.43
  -8  -9  18    0.04    0.18
  -8  -9  18   -0.19    0.13
   8   9 -18    0.31    0.20
   8   9 -18    0.21    0.16
   8   9 -18   -0.52    0.27
  -8  -9  19    0.18    0.20
   8   9 -19   -0.15    0.18
  -8  -8   1    0.80    0.20
  -8  -8   1    0.88    0.20
   8   8  -1    0.65    0.20
   8   8  -1    0.73    0.20
  -8  -8   2    1.36    0.35
  -8  -8   2    1.29    0.35
  -8  -8   2    1.34    0.35
  -8  -8   2    1.46    0.36
   8   8  -2    1.29    0.35
   8   8  -2    1.51    0.36
  -8  -8   3    0.52    0.10
  -8  -8   3    0.26    0.10
  -8  -8   3    0.33    0.09
  -8  -8   3    0.38    0.11
   8   8  -3    0.34    0.10
   8   8  -3    0.38    0.10
   8   8  -3    0.34    0.10
   8   8  -3    0.37    0.10
  -8  -8   4    1.75    0.36
  -8  -8   4    1.14    0.36
  -8  -8   4    1.51    0.36
  -8  -8   4    1.62    0.37
   8   8  -4    1.27    0.36
   8   8  -4    1.25    0.36
  -8  -8   5    0.54    0.15
  -8  -8   5    0.54    0.15
   8   8  -5    0.47    0.14
   8   8  -5    0.39    0.14
  -8  -8   6    0.16    0.08
  -8  -8   6   -0.01    0.04
  -8  -8   6    0.01    0.03
  -8  -8   6    0.03    0.17
   8   8  -6   -0.01    0.05
   8   8  -6    0.05    0.05
   8   8  -6   -0.05    0.03
   8   8  -6    0.11    0.08
  -8  -8   7    0.00    0.08
  -8  -8   7    0.19    0.07
  -8  -8   7    0.14    0.05
   8   8  -7   -0.07    0.07
   8   8  -7    0.14    0.07
   8   8  -7    0.12    0.05
   8   8  -7    0.20    0.11
  -8  -8   8    5.29    0.94
  -8  -8   8    3.35    0.92
  -8  -8   8    3.37    0.93
  -8  -8   8    5.01    0.99
   8   8  -8    3.23    0.92
   8   8  -8    3.58    0.92
   8   8  -8    3.18    0.92
   8   8  -8    3.44    0.94
  -8  -8   9    1.28    0.31
  -8  -8   9    1.07    0.29
  -8  -8   9    1.19    0.28
  -8  -8   9    1.34    0.33
   8   8  -9    0.87    0.28
   8   8  -9    0.78    0.30
  -8  -8  10   -0.13    0.12
  -8  -8  10   -0.15    0.07
  -8  -8  10   -0.04    0.05
  -8  -8  10    0.11    0.16
   8   8 -10    0.24    0.10
   8   8 -10    0.12    0.09
  -8  -8  11    0.10    0.09
  -8  -8  11    0.10    0.05
  -8  -8  11    0.08    0.16
   8   8 -11   -0.07    0.10
   8   8 -11   -0.03    0.07
   8   8 -11    0.09    0.14
  -8  -8  12    0.11    0.08
   8   8 -12    0.25    0.12
   8   8 -12    0.09    0.12
   8   8 -12    0.24    0.09
  -8  -8  13    0.30    0.20
  -8  -8  13    0.20    0.14
  -8  -8  13    0.18    0.09
  -8  -8  13    0.54    0.20
   8   8 -13    0.25    0.14
   8   8 -13    0.30    0.14
   8   8 -13    0.16    0.10
   8   8 -13    0.34    0.20
  -8  -8  14   -0.08    0.21
  -8  -8  14   -0.09    0.11
  -8  -8  14   -0.03    0.09
  -8  -8  14   -0.01    0.16
   8   8 -14   -0.23    0.12
   8   8 -14    0.06    0.14
   8   8 -14   -0.31    0.09
   8   8 -14    0.02    0.18
  -8  -8  15   -0.11    0.24
  -8  -8  15    0.05    0.13
  -8  -8  15   -0.13    0.09
  -8  -8  15   -0.21    0.17
   8   8 -15    0.17    0.13
   8   8 -15    0.08    0.15
   8   8 -15   -0.22    0.10
   8   8 -15    0.17    0.19
  -8  -8  16    0.02    0.27
  -8  -8  16    0.29    0.14
  -8  -8  16    0.01    0.11
  -8  -8  16    0.23    0.19
   8   8 -16    0.00    0.14
   8   8 -16   -0.10    0.09
   8   8 -16    0.00    0.20
  -8  -8  17   -0.20    0.37
  -8  -8  17    0.13    0.14
  -8  -8  17    0.14    0.11
   8   8 -17    0.21    0.17
   8   8 -17   -0.07    0.12
   8   8 -17    0.20    0.23
  -8  -8  18   -0.11    0.41
  -8  -8  18   -0.04    0.17
  -8  -8  18    0.05    0.11
   8   8 -18   -0.14    0.16
   8   8 -18    0.02    0.13
   8   8 -18    0.20    0.29
  -8  -8  19    0.95    0.52
  -8  -8  19    0.31    0.19
  -8  -8  19   -0.17    0.09
   8   8 -19    0.00    0.20
   8   8 -19    0.23    0.15
   8   8 -19    0.04    0.29
  -8  -8  20    0.09    0.23
   8   8 -20    0.05    0.23
  -8  -7   1    4.55    0.98
  -8  -7   1    3.80    0.98
  -8  -7   1    3.47    0.99
  -8  -7   1    4.01    1.00
   8   7  -1    3.91    0.98
   8   7  -1    3.78    0.97
   8   7  -1    3.10    0.99
   8   7  -1    3.57    0.99
  -8  -7   2    3.83    0.94
  -8  -7   2    3.56    0.94
  -8  -7   2    3.78    0.96
  -8  -7   2    4.55    0.97
   8   7  -2    3.54    0.94
   8   7  -2    3.63    0.94
  -8  -7   3    0.49    0.13
  -8  -7   3    0.44    0.13
  -8  -7   3    0.42    0.12
  -8  -7   3    0.44    0.14
   8   7  -3    0.54    0.13
   8   7  -3    0.45    0.12
   8   7  -3    0.47    0.14
   8   7  -3    0.65    0.14
  -8  -7   4    0.35    0.10
  -8  -7   4    0.28    0.10
  -8  -7   4    0.52    0.10
  -8  -7   4    0.40    0.12
   8   7  -4    0.26    0.10
   8   7  -4    0.32    0.10
   8   7  -4    0.36    0.11
   8   7  -4    0.36    0.11
  -8  -7   5    1.23    0.31
  -8  -7   5    1.03    0.31
  -8  -7   5    1.22    0.31
  -8  -7   5    1.80    0.36
   8   7  -5    1.06    0.31
   8   7  -5    1.11    0.30
   8   7  -5    1.29    0.32
   8   7  -5    1.43    0.32
  -8  -7   6    0.18    0.07
  -8  -7   6    0.17    0.06
   8   7  -6    0.09    0.08
   8   7  -6    0.15    0.06
   8   7  -6    0.37    0.08
  -8  -7   7    0.28    0.09
  -8  -7   7    0.17    0.08
  -8  -7   7    0.21    0.07
  -8  -7   7    0.42    0.15
   8   7  -7    0.15    0.08
   8   7  -7    0.20    0.07
   8   7  -7    0.26    0.08
   8   7  -7    0.22    0.11
  -8  -7   8    0.25    0.14
  -8  -7   8    0.41    0.14
  -8  -7   8    0.65    0.13
  -8  -7   8    0.88    0.22
   8   7  -8    0.35    0.14
   8   7  -8    0.35    0.13
   8   7  -8    0.48    0.13
   8   7  -8    0.62    0.16
  -8  -7   9    4.24    1.13
  -8  -7   9    4.56    1.14
  -8  -7   9    6.15    1.20
   8   7  -9    4.19    1.12
   8   7  -9    4.02    1.13
   8   7  -9    4.89    1.16
  -8  -7  10   -0.06    0.08
  -8  -7  10    0.02    0.08
  -8  -7  10    0.06    0.04
  -8  -7  10    0.07    0.15
   8   7 -10   -0.08    0.08
   8   7 -10    0.07    0.06
   8   7 -10   -0.06    0.05
   8   7 -10    0.00    0.13
  -8  -7  11    0.04    0.09
  -8  -7  11    0.07    0.10
  -8  -7  11    0.09    0.05
  -8  -7  11    0.17    0.19
   8   7 -11    0.05    0.11
   8   7 -11    0.17    0.08
   8   7 -11    0.15    0.06
   8   7 -11    0.24    0.14
  -8  -7  12    0.41    0.11
  -8  -7  12    0.15    0.11
  -8  -7  12    0.11    0.07
  -8  -7  12   -0.05    0.19
   8   7 -12    0.01    0.11
   8   7 -12    0.08    0.09
   8   7 -12    0.15    0.07
   8   7 -12   -0.22    0.16
  -8  -7  13    0.30    0.13
  -8  -7  13    0.02    0.06
  -8  -7  13    0.05    0.19
   8   7 -13    0.03    0.18
  -8  -7  14    0.66    0.22
  -8  -7  14    0.60    0.20
  -8  -7  14    0.14    0.22
   8   7 -14    0.57    0.20
   8   7 -14    0.61    0.19
   8   7 -14    0.42    0.24
  -8  -7  15    0.18    0.16
  -8  -7  15    0.06    0.13
  -8  -7  15    0.31    0.09
  -8  -7  15    0.08    0.21
   8   7 -15   -0.02    0.12
   8   7 -15    0.38    0.14
   8   7 -15    0.13    0.11
   8   7 -15   -0.03    0.19
  -8  -7  16   -0.12    0.20
  -8  -7  16   -0.01    0.14
  -8  -7  16    0.14    0.09
  -8  -7  16   -0.10    0.16
   8   7 -16   -0.11    0.14
   8   7 -16    0.04    0.11
   8   7 -16    0.23    0.20
  -8  -7  17   -0.29    0.23
  -8  -7  17    0.34    0.16
  -8  -7  17   -0.02    0.10
   8   7 -17    0.11    0.16
   8   7 -17    0.03    0.11
   8   7 -17    0.22    0.24
  -8  -7  18   -0.39    0.29
  -8  -7  18    0.35    0.20
  -8  -7  18    0.25    0.14
   8   7 -18    0.08    0.19
   8   7 -18    0.51    0.15
  -8  -7  19    0.49    0.37
  -8  -7  19    0.23    0.20
  -8  -7  19   -0.18    0.12
   8   7 -19   -0.45    0.20
   8   7 -19   -0.04    0.15
   8   7 -19   -0.23    0.29
  -8  -7  20    0.28    0.25
  -8  -7  20    0.19    0.14
   8   7 -20   -0.17    0.22
   8   7 -20    0.27    0.16
   8   7 -20    0.40    0.32
  -8  -6   1   16.84    3.87
  -8  -6   1   13.58    3.87
  -8  -6   1   16.11    3.94
   8   6  -1   14.60    3.86
   8   6  -1   15.87    3.86
   8   6  -1   14.31    3.91
  -8  -6   2    0.22    0.06
  -8  -6   2    0.22    0.06
  -8  -6   2    0.06    0.05
  -8  -6   2    0.11    0.07
   8   6  -2    0.22    0.06
   8   6  -2    0.18    0.05
   8   6  -2    0.12    0.08
   8   6  -2    0.15    0.07
  -8  -6   3    6.48    1.56
  -8  -6   3    5.89    1.56
  -8  -6   3    7.01    1.60
  -8  -6   3    6.33    1.59
   8   6  -3    5.85    1.56
   8   6  -3    6.00    1.56
  -8  -6   4    0.18    0.06
  -8  -6   4    0.10    0.05
  -8  -6   4    0.09    0.04
  -8  -6   4    0.12    0.07
   8   6  -4    0.07    0.05
   8   6  -4    0.12    0.04
   8   6  -4    0.23    0.09
   8   6  -4    0.01    0.06
  -8  -6   5    2.02    0.52
  -8  -6   5    2.08    0.52
  -8  -6   5    2.17    0.52
   8   6  -5    1.79    0.52
   8   6  -5    1.96    0.51
   8   6  -5    2.19    0.54
  -8  -6   6    0.28    0.11
  -8  -6   6    0.34    0.11
  -8  -6   6    0.46    0.10
  -8  -6   6    0.31    0.18
   8   6  -6    0.37    0.11
   8   6  -6    0.32    0.10
  -8  -6   7    0.51    0.15
  -8  -6   7    0.36    0.14
  -8  -6   7    0.65    0.14
  -8  -6   7    0.59    0.19
   8   6  -7    0.36    0.14
   8   6  -7    0.55    0.14
   8   6  -7    0.59    0.16
   8   6  -7    0.37    0.16
  -8  -6   8    1.14    0.24
  -8  -6   8    0.78    0.24
  -8  -6   8    0.97    0.23
  -8  -6   8    1.33    0.29
   8   6  -8    0.74    0.24
   8   6  -8    0.59    0.23
   8   6  -8    1.10    0.25
   8   6  -8    1.14    0.26
  -8  -6   9    4.93    1.36
  -8  -6   9   10.95    1.52
   8   6  -9    4.72    1.35
   8   6  -9    8.18    1.44
  -8  -6  10    1.47    0.32
  -8  -6  10    1.40    0.32
  -8  -6  10    1.14    0.31
  -8  -6  10    1.53    0.37
   8   6 -10    1.18    0.32
   8   6 -10    0.96    0.31
   8   6 -10    1.05    0.31
   8   6 -10    1.09    0.34
  -8  -6  11    0.25    0.10
  -8  -6  11    0.19    0.09
  -8  -6  11    0.03    0.05
  -8  -6  11    0.39    0.18
   8   6 -11    0.11    0.09
   8   6 -11    0.07    0.07
   8   6 -11    0.09    0.07
   8   6 -11   -0.05    0.15
  -8  -6  12    0.16    0.11
  -8  -6  12    0.25    0.12
  -8  -6  12    0.23    0.08
  -8  -6  12    0.54    0.19
   8   6 -12    0.27    0.12
   8   6 -12    0.15    0.09
   8   6 -12    0.24    0.09
   8   6 -12    0.32    0.16
  -8  -6  13    0.89    0.21
  -8  -6  13    0.69    0.17
  -8  -6  13    1.19    0.28
   8   6 -13    0.50    0.18
   8   6 -13    0.50    0.18
   8   6 -13    0.46    0.24
  -8  -6  14   -0.26    0.11
  -8  -6  14    0.03    0.11
  -8  -6  14    0.16    0.06
  -8  -6  14   -0.03    0.20
   8   6 -14   -0.05    0.13
   8   6 -14    0.16    0.09
   8   6 -14    0.10    0.07
   8   6 -14    0.24    0.18
  -8  -6  15    0.28    0.13
  -8  -6  15    0.23    0.14
  -8  -6  15   -0.08    0.08
  -8  -6  15    0.24    0.21
   8   6 -15    0.24    0.12
   8   6 -15    0.02    0.09
   8   6 -15   -0.09    0.07
  -8  -6  16    0.35    0.16
  -8  -6  16    0.11    0.15
  -8  -6  16    0.25    0.10
  -8  -6  16    0.18    0.17
   8   6 -16    0.18    0.17
   8   6 -16    0.21    0.12
  -8  -6  17   -0.06    0.16
  -8  -6  17   -0.12    0.14
   8   6 -17    0.41    0.17
   8   6 -17    0.31    0.21
  -8  -6  18    0.09    0.10
   8   6 -18    0.05    0.17
   8   6 -18    0.18    0.13
   8   6 -18   -0.21    0.29
  -8  -6  19    0.03    0.23
  -8  -6  19    0.25    0.22
  -8  -6  19   -0.02    0.10
   8   6 -19   -0.08    0.18
   8   6 -19    0.04    0.13
   8   6 -19    0.30    0.28
  -8  -6  20   -0.08    0.20
  -8  -6  20   -0.15    0.13
   8   6 -20    0.08    0.22
   8   6 -20   -0.08    0.16
  -8  -6  21   -0.07    0.15
   8   6 -21    0.17    0.14
  -8  -5   1   18.15    4.31
  -8  -5   1   15.88    4.31
  -8  -5   1   13.18    4.33
  -8  -5   1   18.28    4.39
   8   5  -1   16.56    4.30
   8   5  -1   19.29    4.31
   8   5  -1   16.97    4.37
   8   5  -1   16.05    4.39
  -8  -5   2   11.47    2.59
  -8  -5   2    9.28    2.58
  -8  -5   2    8.48    2.60
  -8  -5   2    9.62    2.62
   8   5  -2    9.55    2.58
   8   5  -2   11.71    2.59
   8   5  -2   11.03    2.63
  -8  -5   3    3.34    0.84
  -8  -5   3    2.95    0.83
  -8  -5   3    4.28    0.86
   8   5  -3    2.88    0.83
   8   5  -3    3.45    0.83
   8   5  -3    4.00    0.87
  -8  -5   4    3.15    0.83
  -8  -5   4    2.84    0.83
  -8  -5   4    4.56    0.86
   8   5  -4    3.36    0.83
   8   5  -4    3.24    0.83
  -8  -5   5    0.07    0.06
  -8  -5   5    0.13    0.05
  -8  -5   5   -0.07    0.13
   8   5  -5    0.14    0.06
   8   5  -5    0.23    0.10
   8   5  -5    0.13    0.08
  -8  -5   6    0.27    0.11
  -8  -5   6    0.21    0.11
  -8  -5   6    0.53    0.10
  -8  -5   6    0.60    0.17
   8   5  -6    0.30    0.11
   8   5  -6    0.25    0.10
   8   5  -6    0.60    0.14
   8   5  -6    0.30    0.13
  -8  -5   7    1.43    0.41
  -8  -5   7    1.45    0.41
  -8  -5   7    2.21    0.42
  -8  -5   7    2.80    0.47
   8   5  -7    1.42    0.41
   8   5  -7    1.38    0.40
  -8  -5   8    0.28    0.08
  -8  -5   8    0.03    0.07
  -8  -5   8    0.11    0.15
   8   5  -8    0.05    0.07
   8   5  -8    0.08    0.05
   8   5  -8    0.38    0.11
  -8  -5   9    0.10    0.08
  -8  -5   9    0.09    0.07
  -8  -5   9    0.06    0.04
  -8  -5   9    0.34    0.14
   8   5  -9    0.07    0.07
   8   5  -9   -0.02    0.05
   8   5  -9    0.07    0.09
   8   5  -9    0.09    0.11
  -8  -5  10    7.50    2.05
  -8  -5  10   10.42    2.10
   8   5 -10    8.03    2.05
   8   5 -10    7.08    2.04
   8   5 -10   13.51    2.17
  -8  -5  11    0.13    0.09
  -8  -5  11    0.07    0.08
  -8  -5  11    0.00    0.04
  -8  -5  11    0.18    0.16
   8   5 -11    0.12    0.08
   8   5 -11    0.05    0.06
   8   5 -11    0.01    0.07
   8   5 -11   -0.11    0.13
  -8  -5  12   -0.01    0.09
  -8  -5  12   -0.13    0.08
  -8  -5  12    0.11    0.05
  -8  -5  12    0.16    0.17
   8   5 -12   -0.01    0.09
   8   5 -12   -0.01    0.06
   8   5 -12    0.05    0.06
   8   5 -12    0.26    0.14
  -8  -5  13    0.00    0.11
  -8  -5  13   -0.17    0.10
  -8  -5  13   -0.06    0.18
   8   5 -13    0.10    0.07
   8   5 -13    0.41    0.17
  -8  -5  14    0.05    0.15
  -8  -5  14    0.15    0.14
  -8  -5  14    0.31    0.09
  -8  -5  14    0.56    0.23
   8   5 -14    0.30    0.14
   8   5 -14    0.29    0.11
   8   5 -14    0.34    0.11
   8   5 -14   -0.06    0.19
  -8  -5  15    0.52    0.17
  -8  -5  15    0.60    0.18
  -8  -5  15    0.45    0.12
  -8  -5  15    0.48    0.22
   8   5 -15    0.22    0.17
   8   5 -15    0.16    0.13
   8   5 -15    0.30    0.13
   8   5 -15    0.41    0.22
  -8  -5  16   -0.01    0.12
  -8  -5  16    0.08    0.14
  -8  -5  16   -0.07    0.06
   8   5 -16    0.00    0.12
   8   5 -16    0.04    0.08
   8   5 -16    0.31    0.19
  -8  -5  17   -0.04    0.14
  -8  -5  17    0.06    0.15
   8   5 -17    0.30    0.16
   8   5 -17   -0.08    0.10
   8   5 -17    0.21    0.19
  -8  -5  18   -0.19    0.14
  -8  -5  18   -0.01    0.16
  -8  -5  18   -0.10    0.09
   8   5 -18    0.16    0.17
   8   5 -18    0.09    0.21
  -8  -5  19    0.26    0.18
  -8  -5  19   -0.27    0.21
  -8  -5  19    0.33    0.14
   8   5 -19    0.17    0.20
   8   5 -19    0.00    0.15
   8   5 -19   -0.06    0.25
  -8  -5  20   -0.02    0.11
   8   5 -20   -0.28    0.19
   8   5 -20   -0.24    0.15
  -8  -5  21    0.00    0.11
   8   5 -21    0.07    0.15
  -8  -4   1    3.93    0.95
  -8  -4   1    3.39    0.96
   8   4  -1    3.66    0.95
   8   4  -1    3.74    0.97
  -8  -4   2   19.53    6.11
  -8  -4   2   23.10    6.15
   8   4  -2   23.53    6.06
   8   4  -2   25.94    6.06
   8   4  -2   25.41    6.18
   8   4  -2   24.61    6.21
  -8  -4   3    0.20    0.06
  -8  -4   3    0.18    0.06
  -8  -4   3    0.17    0.06
  -8  -4   3    0.13    0.07
   8   4  -3    0.12    0.05
   8   4  -3    0.12    0.05
   8   4  -3    0.07    0.07
  -8  -4   4    4.93    1.40
  -8  -4   4    8.68    1.47
  -8  -4   4   11.08    1.54
   8   4  -4    4.98    1.40
  -8  -4   5    0.31    0.08
  -8  -4   5    0.31    0.08
  -8  -4   5    0.17    0.07
  -8  -4   5   -0.03    0.12
   8   4  -5    0.22    0.07
   8   4  -5    0.14    0.06
   8   4  -5    0.21    0.09
   8   4  -5    0.18    0.10
  -8  -4   6    0.33    0.13
  -8  -4   6    0.43    0.13
  -8  -4   6    0.53    0.12
  -8  -4   6    0.45    0.17
   8   4  -6    0.40    0.13
   8   4  -6    0.33    0.12
   8   4  -6    0.65    0.15
   8   4  -6    0.56    0.15
  -8  -4   7    0.46    0.17
  -8  -4   7    0.58    0.17
  -8  -4   7    1.26    0.23
   8   4  -7    0.54    0.17
   8   4  -7    0.54    0.16
   8   4  -7    1.17    0.21
  -8  -4   8    0.80    0.27
  -8  -4   8    1.30    0.27
  -8  -4   8    1.39    0.32
   8   4  -8    0.86    0.26
  -8  -4   9    0.58    0.22
  -8  -4   9    0.73    0.21
  -8  -4   9    1.19    0.21
   8   4  -9    0.61    0.21
   8   4  -9    0.53    0.20
   8   4  -9    2.12    0.27
  -8  -4  10    0.78    0.27
  -8  -4  10    0.96    0.27
  -8  -4  10    1.98    0.28
  -8  -4  10    2.51    0.36
   8   4 -10    0.96    0.27
   8   4 -10    0.56    0.26
  -8  -4  11    4.06    0.95
  -8  -4  11    2.85    0.94
  -8  -4  11    4.65    0.96
  -8  -4  11    6.07    1.03
   8   4 -11    3.19    0.94
   8   4 -11    3.12    0.93
   8   4 -11    4.89    0.97
   8   4 -11    5.14    1.00
  -8  -4  12    0.08    0.10
  -8  -4  12    0.01    0.08
  -8  -4  12    0.14    0.05
  -8  -4  12   -0.01    0.17
   8   4 -12    0.06    0.08
   8   4 -12    0.07    0.06
   8   4 -12    0.04    0.09
   8   4 -12   -0.15    0.14
  -8  -4  13    0.09    0.09
  -8  -4  13    0.01    0.09
  -8  -4  13    0.00    0.04
  -8  -4  13    0.12    0.19
   8   4 -13   -0.10    0.10
   8   4 -13    0.05    0.06
   8   4 -13    0.16    0.07
   8   4 -13    0.15    0.17
  -8  -4  14    0.21    0.11
  -8  -4  14    0.12    0.05
   8   4 -14   -0.03    0.11
   8   4 -14   -0.01    0.08
  -8  -4  15   -0.09    0.11
  -8  -4  15    0.09    0.12
  -8  -4  15   -0.06    0.05
  -8  -4  15    0.06    0.20
   8   4 -15    0.10    0.11
   8   4 -15    0.09    0.08
   8   4 -15    0.01    0.08
   8   4 -15   -0.17    0.19
  -8  -4  16    0.18    0.13
  -8  -4  16    0.11    0.07
   8   4 -16    0.05    0.10
   8   4 -16    0.06    0.19
  -8  -4  17   -0.14    0.14
  -8  -4  17   -0.15    0.06
   8   4 -17    0.09    0.13
   8   4 -17   -0.13    0.09
   8   4 -17    0.02    0.21
  -8  -4  18    0.09    0.15
  -8  -4  18   -0.17    0.16
  -8  -4  18    0.10    0.07
   8   4 -18    0.08    0.16
   8   4 -18    0.00    0.08
   8   4 -18    0.13    0.22
  -8  -4  19   -0.06    0.15
  -8  -4  19    0.01    0.18
   8   4 -19    0.06    0.16
   8   4 -19   -0.31    0.23
  -8  -4  20    0.45    0.22
  -8  -4  20   -0.07    0.11
   8   4 -20    0.06    0.19
  -8  -3   1    5.43    1.31
  -8  -3   1    4.81    1.32
  -8  -3   1    4.95    1.33
  -8  -3   1    5.29    1.34
   8   3  -1    5.19    1.32
   8   3  -1    5.32    1.32
   8   3  -1    5.62    1.34
   8   3  -1    4.51    1.33
  -8  -3   2   17.14    4.19
  -8  -3   2   16.85    4.19
  -8  -3   2   14.54    4.22
  -8  -3   2   16.14    4.24
   8   3  -2   16.90    4.25
   8   3  -2   15.82    4.25
  -8  -3   3   14.16    3.43
  -8  -3   3   12.67    3.42
  -8  -3   3   10.33    3.44
  -8  -3   3   11.65    3.46
   8   3  -3   14.12    3.43
   8   3  -3   16.64    3.44
   8   3  -3   13.20    3.48
   8   3  -3   14.43    3.53
   8   3  -4    1.94    0.51
   8   3  -4    2.03    0.51
   8   3  -4    1.93    0.52
  -8  -3   5   10.58    2.68
  -8  -3   5   12.10    2.71
   8   3  -5    9.40    2.63
   8   3  -5   10.72    2.64
   8   3  -5   11.67    2.74
   8   3  -5   10.09    2.68
  -8  -3   6    0.20    0.07
  -8  -3   6    0.09    0.06
  -8  -3   6    0.18    0.13
   8   3  -6   -0.01    0.06
   8   3  -6    0.01    0.04
   8   3  -6    0.20    0.10
  -8  -3   7    3.91    0.83
  -8  -3   7    3.06    0.83
  -8  -3   7    3.56    0.85
   8   3  -7    2.67    0.82
   8   3  -7    3.94    0.85
   8   3  -7    3.35    0.84
  -8  -3   8    0.23    0.08
  -8  -3   8    0.15    0.08
  -8  -3   8    0.35    0.07
  -8  -3   8    0.05    0.15
   8   3  -8    0.07    0.08
   8   3  -8   -0.01    0.06
   8   3  -8    0.56    0.13
   8   3  -8    0.26    0.12
  -8  -3   9    0.34    0.12
  -8  -3   9    0.42    0.10
  -8  -3   9    0.27    0.16
   8   3  -9    0.18    0.11
   8   3  -9    0.52    0.16
   8   3  -9    0.32    0.15
  -8  -3  10   -0.01    0.09
  -8  -3  10    0.09    0.09
  -8  -3  10    0.17    0.06
  -8  -3  10    0.37    0.17
   8   3 -10    0.19    0.09
   8   3 -10    0.10    0.06
   8   3 -10    0.25    0.12
   8   3 -10    0.31    0.14
  -8  -3  11    2.40    0.60
  -8  -3  11    2.24    0.60
   8   3 -11    2.09    0.60
   8   3 -11    2.34    0.59
  -8  -3  12    1.07    0.32
  -8  -3  12    1.45    0.36
   8   3 -12    1.08    0.30
   8   3 -12    1.14    0.35
  -8  -3  13    0.17    0.12
  -8  -3  13    0.01    0.09
  -8  -3  13    0.16    0.06
  -8  -3  13    0.01    0.20
   8   3 -13    0.25    0.11
   8   3 -13    0.21    0.08
   8   3 -13    0.06    0.08
   8   3 -13    0.02    0.16
  -8  -3  14    0.23    0.13
  -8  -3  14    0.26    0.11
  -8  -3  14   -0.02    0.04
  -8  -3  14    0.47    0.22
   8   3 -14   -0.07    0.11
   8   3 -14    0.06    0.07
   8   3 -14   -0.03    0.07
   8   3 -14   -0.06    0.18
  -8  -3  15    0.18    0.12
  -8  -3  15    0.02    0.12
  -8  -3  15    0.18    0.06
   8   3 -15    0.04    0.12
   8   3 -15    0.17    0.09
   8   3 -15    0.09    0.17
  -8  -3  16   -0.10    0.13
  -8  -3  16   -0.02    0.13
  -8  -3  16    0.03    0.06
   8   3 -16    0.12    0.12
   8   3 -16    0.12    0.10
   8   3 -16    0.12    0.20
  -8  -3  17    0.21    0.15
  -8  -3  17   -0.09    0.13
  -8  -3  17    0.03    0.05
   8   3 -17   -0.22    0.14
   8   3 -17    0.07    0.09
  -8  -3  18    0.01    0.15
  -8  -3  18    0.13    0.14
  -8  -3  18   -0.01    0.06
   8   3 -18   -0.12    0.13
   8   3 -18    0.06    0.09
   8   3 -18   -0.27    0.21
  -8  -3  19   -0.12    0.14
  -8  -3  19    0.16    0.17
  -8  -3  19    0.06    0.08
   8   3 -19   -0.36    0.16
   8   3 -19    0.11    0.09
   8   3 -19   -0.21    0.24
  -8  -3  20   -0.16    0.17
  -8  -3  20   -0.14    0.09
   8   3 -20    0.10    0.18
   8   3 -20    0.14    0.09
  -8  -2   1    0.87    0.21
  -8  -2   1    0.70    0.21
  -8  -2   1    0.77    0.22
  -8  -2   1    0.99    0.23
   8   2  -1    0.98    0.22
   8   2  -1    0.72    0.21
   8   2  -1    0.93    0.23
   8   2  -1    0.71    0.22
  -8  -2   2    0.05    0.04
  -8  -2   2    0.14    0.05
  -8  -2   2    0.12    0.05
  -8  -2   2    0.18    0.06
   8   2  -2    0.07    0.04
   8   2  -2    0.05    0.04
   8   2  -2    0.04    0.05
   8   2  -2    0.09    0.07
  -8  -2   3   17.56    4.15
  -8  -2   3   15.50    4.15
  -8  -2   3   13.65    4.19
  -8  -2   3   13.99    4.19
   8   2  -3   17.19    4.15
   8   2  -3   17.56    4.16
   8   2  -3   16.71    4.22
   8   2  -3   15.81    4.22
  -8  -2   4   12.86    1.84
   8   2  -4    6.34    1.69
   8   2  -4    6.99    1.69
   8   2  -4    5.36    1.70
   8   2  -5    1.97    0.58
   8   2  -5    2.45    0.58
   8   2  -5    2.41    0.60
  -8  -2   6    5.00    1.09
  -8  -2   6    3.68    1.10
  -8  -2   6    4.92    1.13
   8   2  -6    3.93    1.09
   8   2  -6    4.32    1.12
   8   2  -6    4.32    1.11
  -8  -2   7    1.40    0.27
  -8  -2   7    1.12    0.27
  -8  -2   7    1.00    0.26
   8   2  -7    0.65    0.26
   8   2  -7    0.73    0.25
   8   2  -7    1.57    0.28
  -8  -2   8    1.09    0.27
  -8  -2   8    1.19    0.31
   8   2  -8    0.80    0.27
   8   2  -8    0.85    0.26
   8   2  -8    1.51    0.29
   8   2  -8    1.09    0.29
  -8  -2   9    0.16    0.09
  -8  -2   9    0.20    0.09
  -8  -2   9    0.19    0.07
  -8  -2   9    0.22    0.16
   8   2  -9    0.21    0.09
   8   2  -9    0.09    0.07
   8   2  -9    0.35    0.13
   8   2  -9    0.13    0.13
  -8  -2  10   -0.06    0.09
  -8  -2  10    0.11    0.08
  -8  -2  10    0.14    0.06
  -8  -2  10   -0.01    0.16
   8   2 -10    0.06    0.07
   8   2 -10    0.11    0.06
   8   2 -10    0.39    0.13
   8   2 -10    0.19    0.13
  -8  -2  11    0.17    0.13
  -8  -2  11    0.26    0.11
  -8  -2  11    0.56    0.20
   8   2 -11    0.70    0.19
  -8  -2  12    1.38    0.38
  -8  -2  12    1.11    0.38
  -8  -2  12    2.11    0.38
  -8  -2  12    2.53    0.47
   8   2 -12    1.42    0.38
   8   2 -12    0.97    0.37
  -8  -2  13    0.29    0.15
  -8  -2  13    0.37    0.12
  -8  -2  13    0.30    0.23
   8   2 -13    0.52    0.16
   8   2 -13    0.79    0.17
   8   2 -13    0.53    0.23
  -8  -2  14    0.11    0.12
  -8  -2  14    0.01    0.09
  -8  -2  14    0.09    0.05
  -8  -2  14    0.75    0.25
   8   2 -14   -0.21    0.11
   8   2 -14   -0.08    0.06
   8   2 -14    0.16    0.09
   8   2 -14    0.13    0.17
  -8  -2  15    0.06    0.12
  -8  -2  15   -0.09    0.11
  -8  -2  15    0.01    0.05
   8   2 -15    0.16    0.11
   8   2 -15    0.00    0.10
   8   2 -15    0.45    0.20
  -8  -2  16    0.07    0.14
  -8  -2  16    0.02    0.13
  -8  -2  16    0.05    0.06
   8   2 -16   -0.07    0.11
   8   2 -16    0.01    0.09
   8   2 -16    0.07    0.20
  -8  -2  17   -0.04    0.14
  -8  -2  17   -0.01    0.14
  -8  -2  17    0.08    0.06
   8   2 -17    0.28    0.15
   8   2 -17    0.07    0.10
   8   2 -17    0.04    0.20
  -8  -2  18    0.03    0.16
  -8  -2  18   -0.33    0.16
  -8  -2  18   -0.01    0.06
   8   2 -18   -0.04    0.14
   8   2 -18    0.13    0.10
   8   2 -18   -0.07    0.21
  -8  -2  19   -0.22    0.18
  -8  -2  19    0.05    0.09
   8   2 -19    0.38    0.19
   8   2 -19    0.24    0.11
  -8  -2  20    0.69    0.23
  -8  -2  20   -0.12    0.08
   8   2 -20    0.57    0.22
   8   2 -20   -0.21    0.10
  -8  -1   1    2.10    0.53
  -8  -1   1    1.99    0.53
  -8  -1   1    2.18    0.54
  -8  -1   1    2.44    0.55
   8   1  -1    2.15    0.53
   8   1  -1    2.04    0.53
   8   1  -1    2.32    0.55
   8   1  -1    1.60    0.54
  -8  -1   2    0.10    0.05
  -8  -1   2    0.14    0.06
  -8  -1   2    0.18    0.07
   8   1  -2    0.19    0.05
   8   1  -2    0.09    0.05
  -8  -1   3    3.72    0.98
  -8  -1   3    3.59    0.99
   8   1  -3    3.90    0.97
   8   1  -3    3.69    0.97
   8   1  -3    4.13    0.99
  -8  -1   4   15.08    3.65
  -8  -1   4   13.87    3.66
  -8  -1   4   11.61    3.68
   8   1  -4   15.13    3.66
   8   1  -4   14.60    3.66
   8   1  -4   15.23    3.72
   8   1  -4   14.12    3.73
  -8  -1   5    0.09    0.05
  -8  -1   5    0.05    0.05
  -8  -1   5    0.05    0.15
   8   1  -5    0.02    0.04
   8   1  -5    0.12    0.09
   8   1  -5    0.05    0.08
  -8  -1   6    2.54    0.72
   8   1  -6    2.79    0.72
   8   1  -6    2.91    0.71
  -8  -1   7    0.24    0.14
  -8  -1   7    0.53    0.15
  -8  -1   7    0.51    0.14
  -8  -1   7    0.94    0.21
   8   1  -7    0.39    0.14
   8   1  -7    0.45    0.14
   8   1  -7    0.59    0.16
   8   1  -7    0.92    0.19
  -8  -1   8    2.18    0.48
  -8  -1   8    1.71    0.48
  -8  -1   8    2.08    0.48
  -8  -1   8    3.01    0.53
   8   1  -8    1.47    0.47
   8   1  -8    1.30    0.47
   8   1  -8    2.89    0.51
   8   1  -8    2.35    0.51
  -8  -1   9    0.31    0.14
  -8  -1   9    0.38    0.15
  -8  -1   9    0.52    0.13
  -8  -1   9    0.64    0.21
   8   1  -9    0.31    0.14
   8   1  -9    0.40    0.13
   8   1  -9    0.84    0.17
   8   1  -9    0.57    0.17
  -8  -1  10    0.21    0.09
  -8  -1  10    0.16    0.10
  -8  -1  10    0.58    0.20
   8   1 -10    0.16    0.09
   8   1 -10    0.09    0.07
   8   1 -10    0.25    0.12
  -8  -1  11    0.01    0.09
  -8  -1  11   -0.12    0.06
  -8  -1  11    0.11    0.18
   8   1 -11   -0.06    0.06
   8   1 -11   -0.08    0.14
   8   1 -11    0.18    0.13
  -8  -1  12    0.53    0.22
  -8  -1  12    0.57    0.22
  -8  -1  12    1.11    0.21
   8   1 -12    0.60    0.22
   8   1 -12    0.52    0.21
   8   1 -12    1.88    0.27
  -8  -1  13    0.89    0.31
  -8  -1  13    0.85    0.29
  -8  -1  13    1.11    0.28
  -8  -1  13    1.39    0.38
   8   1 -13    1.00    0.30
   8   1 -13    1.06    0.28
   8   1 -13    0.95    0.29
   8   1 -13    1.24    0.35
  -8  -1  14    0.07    0.10
  -8  -1  14   -0.03    0.11
  -8  -1  14    0.04    0.05
   8   1 -14   -0.08    0.11
   8   1 -14    0.01    0.05
   8   1 -14    0.16    0.13
   8   1 -14    0.11    0.19
  -8  -1  15    0.07    0.12
  -8  -1  15   -0.02    0.06
   8   1 -15   -0.10    0.09
   8   1 -15   -0.47    0.20
  -8  -1  16    0.02    0.12
  -8  -1  16    0.05    0.05
   8   1 -16    0.05    0.11
   8   1 -16    0.07    0.09
  -8  -1  17    0.13    0.16
  -8  -1  17    0.16    0.14
  -8  -1  17    0.03    0.06
   8   1 -17   -0.03    0.15
   8   1 -17   -0.14    0.10
   8   1 -17    0.00    0.21
  -8  -1  18    0.16    0.17
  -8  -1  18   -0.16    0.18
  -8  -1  18    0.11    0.07
   8   1 -18   -0.10    0.10
   8   1 -18    0.27    0.21
  -8  -1  19    0.26    0.18
  -8  -1  19    0.10    0.08
   8   1 -19   -0.34    0.19
   8   1 -19   -0.04    0.09
   8   1 -20   -0.10    0.19
  -8   0   1    0.53    0.13
  -8   0   1    0.38    0.13
  -8   0   1    0.53    0.15
   8   0  -1    0.45    0.13
   8   0  -1    0.44    0.13
  -8   0   2    2.63    0.68
  -8   0   2    2.50    0.68
   8   0  -2    2.83    0.68
   8   0  -2    2.78    0.68
   8   0  -2    2.80    0.69
   8   0  -2    2.24    0.69
  -8   0   3    0.01    0.04
  -8   0   3   -0.06    0.05
   8   0  -3    0.06    0.04
   8   0  -3   -0.08    0.07
   8   0  -3   -0.04    0.08
  -8   0   4    8.09    2.01
  -8   0   4    8.65    2.02
  -8   0   4    7.27    2.03
   8   0  -4    7.86    2.01
   8   0  -4    7.62    2.01
   8   0  -4    7.33    2.04
  -8   0   5    3.57    0.90
  -8   0   5    3.38    0.91
   8   0  -5    3.37    0.90
   8   0  -5    3.57    0.90
   8   0  -5    3.71    0.92
   8   0  -5    3.76    0.94
  -8   0   6    1.41    0.36
   8   0  -6    1.32    0.36
   8   0  -6    1.23    0.37
   8   0  -6    1.56    0.39
   8   0  -7    2.45    0.67
   8   0  -7    2.70    0.67
  -8   0   8    0.21    0.08
  -8   0   8    0.21    0.08
  -8   0   8    0.21    0.07
  -8   0   8    0.17    0.18
   8   0  -8    0.15    0.08
   8   0  -8    0.05    0.06
   8   0  -8    0.12    0.10
   8   0  -8    0.11    0.13
  -8   0   9    1.31    0.31
  -8   0   9    1.09    0.31
  -8   0   9    2.07    0.39
   8   0  -9    0.99    0.31
   8   0  -9    1.05    0.30
  -8   0  10   -0.04    0.08
  -8   0  10    0.02    0.06
  -8   0  10    0.38    0.21
   8   0 -10    0.09    0.06
   8   0 -10    0.05    0.13
   8   0 -10    0.04    0.14
  -8   0  11   -0.08    0.08
  -8   0  11    0.13    0.09
  -8   0  11   -0.09    0.06
   8   0 -11    0.20    0.09
   8   0 -11    0.01    0.06
   8   0 -11    0.08    0.14
  -8   0  12   -0.03    0.10
  -8   0  12   -0.07    0.09
  -8   0  12    0.12    0.06
  -8   0  12    0.37    0.21
   8   0 -12    0.08    0.09
   8   0 -12    0.10    0.08
   8   0 -12    0.33    0.12
   8   0 -12    0.21    0.16
  -8   0  13    0.47    0.23
  -8   0  13    0.64    0.22
  -8   0  13    0.79    0.20
   8   0 -13    0.50    0.22
   8   0 -13    0.67    0.20
   8   0 -13    1.33    0.24
   8   0 -13    0.64    0.28
  -8   0  14    0.26    0.14
  -8   0  14    0.28    0.15
   8   0 -14    0.24    0.13
   8   0 -14    0.53    0.23
  -8   0  15    0.19    0.11
  -8   0  15    0.08    0.13
  -8   0  15    0.02    0.05
   8   0 -15    0.07    0.12
   8   0 -15    0.11    0.11
   8   0 -15   -0.26    0.21
  -8   0  16    0.17    0.13
  -8   0  16    0.15    0.14
  -8   0  16    0.08    0.06
   8   0 -16    0.22    0.14
   8   0 -16    0.07    0.09
   8   0 -16    0.12    0.21
  -8   0  17    0.16    0.16
  -8   0  17   -0.10    0.15
  -8   0  17   -0.08    0.05
   8   0 -17   -0.25    0.15
   8   0 -17   -0.03    0.10
   8   0 -17    0.12    0.21
  -8   0  18   -0.21    0.17
  -8   0  18    0.12    0.18
  -8   0  18    0.13    0.07
   8   0 -18    0.19    0.15
   8   0 -18   -0.05    0.10
  -8   0  19   -0.09    0.20
  -8   0  19    0.00    0.07
   8   0 -19   -0.22    0.16
   8   0 -19   -0.05    0.09
  -8   1   1    0.07    0.05
  -8   1   1    0.10    0.06
  -8   1   1    0.17    0.06
   8  -1  -1    0.13    0.06
   8  -1  -1    0.08    0.05
   8  -1  -1    0.11    0.07
  -8   1   2    0.24    0.07
  -8   1   2    0.21    0.08
  -8   1   2    0.32    0.09
   8  -1  -2    0.20    0.09
  -8   1   3    1.79    0.43
  -8   1   3    1.52    0.43
   8  -1  -3    1.63    0.43
   8  -1  -3    1.91    0.43
   8  -1  -3    1.64    0.44
   8  -1  -3    1.27    0.44
  -8   1   4    3.10    0.79
  -8   1   4    2.80    0.79
  -8   1   4    2.91    0.80
   8  -1  -4    3.06    0.79
   8  -1  -4    3.36    0.81
   8  -1  -4    3.26    0.81
  -8   1   5    4.63    1.14
  -8   1   5    4.65    1.14
   8  -1  -5    4.24    1.14
   8  -1  -5    4.45    1.14
   8  -1  -5    4.41    1.16
   8  -1  -5    4.08    1.16
  -8   1   6    0.84    0.19
  -8   1   6    0.64    0.19
  -8   1   6    0.58    0.18
  -8   1   6    1.09    0.26
   8  -1  -6    0.68    0.19
   8  -1  -6    0.67    0.18
   8  -1  -6    0.49    0.20
   8  -1  -6    0.57    0.20
  -8   1   7    0.60    0.17
  -8   1   7    0.67    0.18
  -8   1   7    0.66    0.17
  -8   1   7    0.96    0.25
   8  -1  -7    0.64    0.17
   8  -1  -7    0.48    0.17
   8  -1  -7    0.55    0.19
  -8   1   8    0.64    0.18
  -8   1   8    0.66    0.19
  -8   1   8    1.25    0.29
   8  -1  -8    0.57    0.19
   8  -1  -8    0.57    0.18
   8  -1  -8    0.87    0.22
  -8   1   9    0.42    0.13
  -8   1   9    0.30    0.12
  -8   1   9    0.83    0.28
   8  -1  -9    0.47    0.13
  -8   1  10    0.10    0.08
  -8   1  10    0.15    0.09
   8  -1 -10   -0.03    0.09
   8  -1 -10    0.05    0.06
   8  -1 -10    0.36    0.13
  -8   1  11   -0.07    0.10
  -8   1  11    0.00    0.06
  -8   1  11   -0.32    0.22
   8  -1 -11   -0.11    0.09
   8  -1 -11   -0.23    0.15
   8  -1 -11   -0.05    0.13
  -8   1  12    0.10    0.10
  -8   1  12   -0.21    0.11
  -8   1  12    0.00    0.06
   8  -1 -12    0.09    0.10
   8  -1 -12    0.08    0.08
   8  -1 -12    0.47    0.15
   8  -1 -12   -0.01    0.13
  -8   1  13    0.11    0.15
  -8   1  13    0.28    0.15
   8  -1 -13    0.39    0.15
   8  -1 -13    0.79    0.21
  -8   1  14    0.10    0.15
  -8   1  14    0.16    0.16
  -8   1  14    0.42    0.11
   8  -1 -14    0.60    0.15
   8  -1 -14    0.17    0.21
  -8   1  15   -0.08    0.13
  -8   1  15   -0.08    0.06
   8  -1 -15   -0.06    0.11
   8  -1 -15   -0.06    0.12
  -8   1  16   -0.22    0.13
  -8   1  16   -0.02    0.13
  -8   1  16   -0.09    0.06
   8  -1 -16   -0.05    0.12
   8  -1 -16   -0.09    0.14
   8  -1 -16   -0.23    0.21
  -8   1  17    0.31    0.15
  -8   1  17    0.15    0.18
  -8   1  17    0.05    0.06
   8  -1 -17    0.02    0.13
   8  -1 -17    0.07    0.10
   8  -1 -17   -0.11    0.22
  -8   1  18    0.14    0.17
  -8   1  18    0.10    0.07
   8  -1 -18    0.30    0.16
   8  -1 -18   -0.17    0.09
  -8   1  19    0.13    0.21
   8  -1 -19    0.00    0.20
  -8   2   1    0.58    0.20
  -8   2   1    0.84    0.21
  -8   2   1    0.85    0.22
   8  -2  -1    0.78    0.20
   8  -2  -1    0.70    0.21
   8  -2  -1    0.70    0.21
  -8   2   2    0.63    0.16
  -8   2   2    0.59    0.16
  -8   2   2    0.35    0.16
   8  -2  -2    0.59    0.15
   8  -2  -2    0.57    0.16
   8  -2  -2    0.38    0.15
  -8   2   3    1.77    0.44
  -8   2   3    1.74    0.44
   8  -2  -3    1.58    0.44
   8  -2  -3    1.90    0.44
   8  -2  -3    1.55    0.45
   8  -2  -3    1.46    0.45
  -8   2   4   -0.06    0.04
  -8   2   4    0.08    0.06
  -8   2   4    0.01    0.05
  -8   2   4   -0.03    0.08
   8  -2  -4    0.02    0.06
   8  -2  -4   -0.04    0.05
   8  -2  -4    0.06    0.08
   8  -2  -4    0.14    0.10
  -8   2   5    1.94    0.51
  -8   2   5    2.02    0.52
  -8   2   5    1.78    0.51
  -8   2   5    2.65    0.54
   8  -2  -5    1.97    0.52
   8  -2  -5    1.84    0.51
   8  -2  -5    2.03    0.53
   8  -2  -5    2.14    0.53
  -8   2   6    9.09    2.26
  -8   2   6    8.82    2.27
  -8   2   6   18.53    2.52
   8  -2  -6    8.86    2.27
   8  -2  -6    8.06    2.26
   8  -2  -6    8.91    2.30
  -8   2   7    0.42    0.13
  -8   2   7    0.54    0.14
  -8   2   7    0.46    0.13
  -8   2   7    0.67    0.25
   8  -2  -7    0.47    0.14
   8  -2  -7    0.35    0.12
   8  -2  -7    0.40    0.16
  -8   2   8    0.60    0.18
  -8   2   8    0.49    0.18
  -8   2   8    0.89    0.19
  -8   2   8    1.08    0.29
   8  -2  -8    0.76    0.19
   8  -2  -8    0.58    0.18
   8  -2  -8    0.46    0.20
   8  -2  -8    0.62    0.21
  -8   2   9   -0.03    0.06
  -8   2   9   -0.19    0.08
  -8   2   9    0.13    0.07
   8  -2  -9    0.00    0.07
   8  -2  -9    0.02    0.06
   8  -2  -9   -0.04    0.10
  -8   2  10    0.18    0.11
  -8   2  10    0.28    0.11
  -8   2  10    0.33    0.10
  -8   2  10    1.07    0.28
   8  -2 -10    0.29    0.11
   8  -2 -10    0.27    0.11
   8  -2 -10    0.20    0.15
   8  -2 -10    0.28    0.16
  -8   2  11   -0.10    0.08
  -8   2  11   -0.05    0.10
  -8   2  11   -0.12    0.06
   8  -2 -11   -0.07    0.08
   8  -2 -11   -0.07    0.06
   8  -2 -11    0.08    0.15
   8  -2 -11   -0.07    0.14
  -8   2  12    0.03    0.09
   8  -2 -12    0.07    0.09
   8  -2 -12   -0.10    0.16
  -8   2  13    0.03    0.07
   8  -2 -13   -0.11    0.10
   8  -2 -13    0.35    0.14
   8  -2 -13   -0.13    0.16
  -8   2  14    0.84    0.25
  -8   2  14    0.67    0.20
   8  -2 -14    0.78    0.24
  -8   2  15    0.05    0.13
  -8   2  15    0.27    0.16
  -8   2  15    0.03    0.06
   8  -2 -15    0.00    0.12
   8  -2 -15   -0.07    0.15
   8  -2 -15    0.46    0.19
  -8   2  16   -0.01    0.16
   8  -2 -16   -0.23    0.15
   8  -2 -16   -0.22    0.19
  -8   2  17    0.02    0.18
  -8   2  17    0.12    0.06
   8  -2 -17    0.12    0.15
   8  -2 -17    0.08    0.11
  -8   2  18    0.04    0.20
  -8   2  18   -0.01    0.07
   8  -2 -18   -0.07    0.18
   8  -2 -18   -0.17    0.10
  -8   3   1    0.00    0.04
  -8   3   1    0.13    0.06
  -8   3   1    0.07    0.07
  -8   3   1    0.24    0.09
   8  -3  -1   -0.04    0.06
   8  -3  -1    0.07    0.07
  -8   3   2   -0.04    0.04
  -8   3   2    0.06    0.06
  -8   3   2    0.08    0.07
  -8   3   2   -0.06    0.08
   8  -3  -2   -0.07    0.06
   8  -3  -2   -0.03    0.05
   8  -3  -2    0.09    0.07
   8  -3  -2    0.14    0.08
  -8   3   3    0.03    0.04
  -8   3   3   -0.01    0.06
  -8   3   3    0.04    0.07
  -8   3   3    0.06    0.08
   8  -3  -3    0.09    0.06
   8  -3  -3    0.14    0.05
   8  -3  -3    0.06    0.07
   8  -3  -3    0.10    0.10
  -8   3   4    0.02    0.05
  -8   3   4    0.17    0.07
  -8   3   4   -0.06    0.09
   8  -3  -4    0.12    0.07
   8  -3  -4    0.01    0.06
   8  -3  -4    0.06    0.07
  -8   3   5    0.00    0.04
  -8   3   5   -0.15    0.07
  -8   3   5   -0.03    0.05
  -8   3   5   -0.26    0.09
   8  -3  -5    0.02    0.06
   8  -3  -5    0.01    0.05
   8  -3  -5   -0.02    0.08
   8  -3  -5   -0.01    0.11
  -8   3   6    3.26    0.82
  -8   3   6    3.55    0.83
  -8   3   6    2.73    0.82
   8  -3  -6    2.83    0.82
   8  -3  -6    3.10    0.82
   8  -3  -6    4.07    0.85
   8  -3  -6    3.72    0.87
  -8   3   7    0.91    0.20
  -8   3   7    0.68    0.21
  -8   3   7    0.56    0.19
  -8   3   7    0.21    0.31
   8  -3  -7    0.68    0.20
   8  -3  -7    0.79    0.20
  -8   3   8    0.78    0.18
  -8   3   8    0.36    0.16
  -8   3   8    0.35    0.30
   8  -3  -8    0.49    0.18
   8  -3  -8    0.84    0.20
   8  -3  -8    0.41    0.17
  -8   3   9    0.88    0.25
  -8   3   9    0.75    0.25
  -8   3   9    1.11    0.26
  -8   3   9    1.26    0.36
   8  -3  -9    0.63    0.27
   8  -3  -9    1.22    0.29
  -8   3  10    0.00    0.07
  -8   3  10   -0.06    0.08
  -8   3  10    0.09    0.07
   8  -3 -10    0.09    0.14
   8  -3 -10    0.03    0.14
  -8   3  11    0.03    0.08
  -8   3  11   -0.03    0.08
   8  -3 -11    0.12    0.17
  -8   3  12    0.09    0.10
  -8   3  12    0.05    0.12
  -8   3  12    0.15    0.08
   8  -3 -12    0.23    0.13
   8  -3 -12    0.29    0.17
   8  -3 -12    0.31    0.16
  -8   3  13    0.36    0.14
  -8   3  13    0.10    0.08
   8  -3 -13   -0.05    0.11
   8  -3 -13    0.20    0.16
   8  -3 -13    0.22    0.18
  -8   3  14    0.22    0.12
  -8   3  14   -0.11    0.13
  -8   3  14    0.20    0.08
   8  -3 -14    0.03    0.12
   8  -3 -14   -0.19    0.15
   8  -3 -14    0.02    0.18
  -8   3  15    0.31    0.18
  -8   3  15    0.41    0.20
   8  -3 -15    0.36    0.19
   8  -3 -15    0.57    0.21
  -8   3  16    0.21    0.15
  -8   3  16    0.26    0.16
  -8   3  16    0.01    0.07
   8  -3 -16    0.06    0.14
   8  -3 -16    0.27    0.15
  -8   3  17    0.18    0.19
  -8   3  17   -0.12    0.06
   8  -3 -17    0.06    0.16
   8  -3 -17   -0.05    0.15
  -8   4   1    5.58    1.41
  -8   4   1    5.70    1.47
   8  -4  -1    5.37    1.41
   8  -4  -1    5.48    1.41
  -8   4   2    0.59    0.16
  -8   4   2    0.74    0.18
   8  -4  -2    0.54    0.17
   8  -4  -2    0.64    0.17
   8  -4  -2    0.36    0.17
  -8   4   3    0.57    0.14
  -8   4   3    0.62    0.16
   8  -4  -3    0.43    0.14
   8  -4  -3    0.42    0.15
   8  -4  -3    0.38    0.17
  -8   4   4    0.71    0.18
  -8   4   4    0.77    0.19
  -8   4   4    0.48    0.18
   8  -4  -4    0.51    0.18
   8  -4  -4    0.72    0.18
   8  -4  -4    0.63    0.19
   8  -4  -4    0.65    0.20
  -8   4   5    2.21    0.57
  -8   4   5    2.17    0.58
  -8   4   5    2.01    0.57
   8  -4  -5    2.06    0.57
   8  -4  -5    2.42    0.57
   8  -4  -5    2.23    0.59
  -8   4   6    1.62    0.36
  -8   4   6    1.09    0.34
  -8   4   6    1.43    0.37
   8  -4  -6    1.47    0.35
   8  -4  -6    1.14    0.36
   8  -4  -6    1.24    0.37
  -8   4   7    2.30    0.65
  -8   4   7    2.87    0.66
  -8   4   7    2.44    0.66
   8  -4  -7    2.69    0.65
   8  -4  -7    2.32    0.65
   8  -4  -7    2.67    0.67
   8  -4  -7    2.56    0.70
  -8   4   8    0.00    0.06
  -8   4   8    0.16    0.10
  -8   4   8    0.06    0.08
   8  -4  -8    0.06    0.08
   8  -4  -8    0.02    0.07
   8  -4  -8   -0.19    0.09
  -8   4   9    0.12    0.08
  -8   4   9    0.22    0.10
  -8   4   9    0.17    0.09
   8  -4  -9    0.22    0.09
   8  -4  -9    0.20    0.13
   8  -4  -9   -0.16    0.07
  -8   4  10   -0.14    0.08
  -8   4  10    0.02    0.08
   8  -4 -10    0.12    0.17
   8  -4 -10   -0.25    0.10
  -8   4  11   -0.11    0.08
  -8   4  11    0.06    0.10
  -8   4  11    0.11    0.08
   8  -4 -11   -0.29    0.08
   8  -4 -11   -0.05    0.14
   8  -4 -11    0.42    0.14
  -8   4  12   -0.04    0.08
  -8   4  12    0.04    0.12
  -8   4  12    0.10    0.08
   8  -4 -12   -0.03    0.10
  -8   4  13    0.02    0.11
  -8   4  13    0.07    0.11
  -8   4  13   -0.02    0.07
   8  -4 -13    0.05    0.10
   8  -4 -13   -0.39    0.18
   8  -4 -13    0.05    0.16
  -8   4  14   -0.02    0.10
  -8   4  14   -0.13    0.14
   8  -4 -14   -0.09    0.12
   8  -4 -14    0.32    0.17
  -8   4  15    0.13    0.13
  -8   4  15    0.23    0.17
  -8   4  15   -0.05    0.07
   8  -4 -15    0.42    0.15
   8  -4 -15    0.11    0.18
  -8   4  16   -0.06    0.16
  -8   4  16    0.13    0.08
   8  -4 -16   -0.16    0.15
   8  -4 -16   -0.09    0.13
  -8   5   1    4.74    1.19
  -8   5   1    4.44    1.17
  -8   5   1    4.59    1.19
   8  -5  -1    4.45    1.17
   8  -5  -1    4.52    1.17
   8  -5  -1    4.89    1.20
  -8   5   2    2.33    0.52
  -8   5   2    1.91    0.54
  -8   5   2    2.29    0.54
   8  -5  -2    1.84    0.52
   8  -5  -2    1.85    0.52
   8  -5  -2    1.82    0.53
  -8   5   3    1.12    0.33
  -8   5   3    1.43    0.33
   8  -5  -3    1.18    0.32
   8  -5  -3    1.04    0.34
  -8   5   4    0.10    0.08
  -8   5   4    0.19    0.10
  -8   5   4    0.42    0.09
   8  -5  -4    0.24    0.09
   8  -5  -4    0.02    0.08
   8  -5  -4    0.14    0.12
  -8   5   5   -0.09    0.06
  -8   5   5    0.00    0.09
  -8   5   5   -0.16    0.07
   8  -5  -5   -0.01    0.07
   8  -5  -5    0.03    0.07
   8  -5  -5    0.01    0.12
  -8   5   6    0.49    0.17
  -8   5   6    0.63    0.19
  -8   5   6    0.65    0.17
   8  -5  -6    0.61    0.21
  -8   5   7    1.89    0.52
  -8   5   7    1.80    0.53
  -8   5   7    2.04    0.53
   8  -5  -7    2.16    0.53
   8  -5  -7    2.27    0.58
  -8   5   8    1.47    0.32
  -8   5   8    1.13    0.34
   8  -5  -8    0.89    0.32
  -8   5   9    0.32    0.14
  -8   5   9    0.80    0.18
  -8   5   9    0.49    0.16
   8  -5  -9    0.48    0.16
   8  -5  -9    0.07    0.18
  -8   5  10    0.33    0.11
  -8   5  10    0.31    0.14
  -8   5  10    0.07    0.10
   8  -5 -10   -0.04    0.11
   8  -5 -10    0.44    0.18
  -8   5  11   -0.07    0.09
  -8   5  11    0.06    0.13
  -8   5  11   -0.02    0.08
   8  -5 -11    0.01    0.11
   8  -5 -11   -0.10    0.17
  -8   5  12    0.12    0.09
  -8   5  12   -0.14    0.12
  -8   5  12   -0.08    0.08
   8  -5 -12    0.21    0.12
   8  -5 -12    0.18    0.19
  -8   5  13    0.13    0.11
  -8   5  13    0.13    0.09
   8  -5 -13    0.57    0.23
  -8   5  14   -0.06    0.17
  -8   5  14    0.03    0.08
   8  -5 -14   -0.10    0.12
   8  -5 -14    0.09    0.19
  -8   5  15   -0.22    0.14
  -8   5  15    0.11    0.08
   8  -5 -15    0.05    0.13
   8  -5 -15   -0.13    0.21
  -8   6   1    0.91    0.23
  -8   6   1    0.90    0.23
  -8   6   1    0.74    0.24
  -8   6   1    0.97    0.25
   8  -6  -1    0.95    0.24
   8  -6  -1    0.93    0.23
   8  -6  -1    0.54    0.23
   8  -6  -1    0.73    0.26
  -8   6   2    4.03    0.85
  -8   6   2    3.40    0.82
  -8   6   2    3.23    0.83
  -8   6   2    2.46    0.82
   8  -6  -2    3.42    0.82
   8  -6  -2    2.98    0.82
   8  -6  -2    2.92    0.83
   8  -6  -2    3.07    0.84
  -8   6   3    0.15    0.08
  -8   6   3    0.04    0.10
  -8   6   3    0.14    0.10
  -8   6   3    0.12    0.11
   8  -6  -3    0.15    0.09
   8  -6  -3    0.39    0.09
   8  -6  -3    0.08    0.08
   8  -6  -3    0.20    0.13
  -8   6   4    0.78    0.25
  -8   6   4    0.66    0.26
  -8   6   4    1.01    0.25
  -8   6   4    0.83    0.27
   8  -6  -4    1.09    0.26
   8  -6  -4    1.24    0.30
  -8   6   5    0.35    0.12
  -8   6   5    0.40    0.14
  -8   6   5    0.20    0.12
  -8   6   5    0.50    0.15
   8  -6  -5    0.26    0.12
   8  -6  -5    0.55    0.18
  -8   6   6    0.19    0.09
  -8   6   6    0.25    0.13
  -8   6   7    0.09    0.08
  -8   6   7    0.01    0.10
  -8   6   7    0.16    0.09
  -8   6   7    0.14    0.15
   8  -6  -7   -0.06    0.09
   8  -6  -7    0.00    0.16
  -8   6   8    1.33    0.40
  -8   6   8    1.40    0.42
  -8   6   8    1.65    0.42
   8  -6  -8    1.72    0.42
  -8   6   9    0.03    0.08
  -8   6   9    0.22    0.14
  -8   6   9   -0.02    0.11
  -8   6   9    0.03    0.16
   8  -6  -9    0.21    0.11
   8  -6  -9    0.37    0.16
  -8   6  10    0.06    0.10
  -8   6  10    0.02    0.15
  -8   6  10    0.24    0.11
   8  -6 -10    0.32    0.13
   8  -6 -10   -0.24    0.20
  -8   6  11    0.12    0.11
  -8   6  11    0.05    0.16
  -8   6  11    0.15    0.10
   8  -6 -11    0.11    0.13
  -8   6  12    0.00    0.10
  -8   6  12    0.04    0.14
  -8   6  12    0.05    0.10
   8  -6 -12   -0.05    0.12
   8  -6 -12   -0.07    0.20
  -8   6  13   -0.18    0.17
  -8   6  13   -0.28    0.10
   8  -6 -13    0.01    0.14
   8  -6 -13    0.33    0.23
  -8   6  14   -0.09    0.17
  -8   6  14   -0.03    0.10
   8  -6 -14    0.14    0.16
   8  -6 -14   -0.35    0.22
  -8   7   1    5.29    1.35
  -8   7   1    5.30    1.34
  -8   7   1    5.78    1.38
  -8   7   1    5.33    1.37
   8  -7  -1    4.88    1.34
   8  -7  -1    5.15    1.38
  -8   7   2    0.14    0.07
  -8   7   2   -0.01    0.10
  -8   7   3    1.72    0.53
   8  -7  -3    2.10    0.52
  -8   7   4    0.21    0.11
  -8   7   4    0.20    0.14
   8  -7  -4    0.20    0.10
   8  -7  -4    0.34    0.18
  -8   7   5    0.03    0.11
  -8   7   5    0.03    0.08
  -8   7   5   -0.20    0.13
   8  -7  -5    0.08    0.08
   8  -7  -5    0.38    0.16
  -8   7   6   -0.01    0.10
  -8   7   6    0.11    0.09
   8  -7  -6    0.10    0.09
   8  -7  -6    0.08    0.18
  -8   7   7    0.13    0.14
  -8   7   7   -0.05    0.09
  -8   7   7    0.19    0.13
   8  -7  -7   -0.03    0.10
   8  -7  -7   -0.46    0.17
  -8   7   8    0.20    0.15
  -8   7   8    0.24    0.13
  -8   7   8    0.19    0.17
   8  -7  -8    0.37    0.14
  -8   7   9    0.32    0.15
  -8   7   9    0.18    0.15
  -8   7   9    0.11    0.16
   8  -7  -9    0.21    0.13
   8  -7  -9    0.06    0.18
  -8   7  10    0.07    0.14
  -8   7  10   -0.17    0.10
  -8   7  10    0.03    0.16
   8  -7 -10   -0.15    0.11
   8  -7 -10    0.19    0.23
  -8   7  11   -0.09    0.17
  -8   7  11    0.32    0.11
   8  -7 -11    0.03    0.14
   8  -7 -11   -0.02    0.22
  -8   7  12   -0.02    0.17
  -8   7  12    0.12    0.12
   8  -7 -12    0.27    0.16
   8  -7 -12    0.13    0.24
  -8   7  13   -0.04    0.20
   8  -7 -13   -0.04    0.18
  -8   8   1    6.76    1.48
  -8   8   1    6.07    1.50
  -8   8   1    4.96    1.48
   8  -8  -1    5.30    1.46
  -8   8   2    2.06    0.52
  -8   8   2    1.92    0.53
   8  -8  -2    1.83    0.51
  -8   8   3    1.90    0.46
  -8   8   3    1.68    0.46
  -8   8   3    1.67    0.48
   8  -8  -3    1.51    0.45
  -8   8   4   -0.04    0.10
  -8   8   4    0.18    0.11
  -8   8   4    0.16    0.14
   8  -8  -4    0.01    0.09
  -8   8   5   -0.10    0.12
  -8   8   5   -0.03    0.09
  -8   8   5    0.10    0.14
   8  -8  -5   -0.12    0.09
  -8   8   6   -0.13    0.14
  -8   8   6    0.19    0.11
  -8   8   6   -0.26    0.14
   8  -8  -6    0.14    0.10
  -8   8   7    0.16    0.12
  -8   8   7    0.19    0.14
  -8   8   8    0.08    0.16
  -8   8   8    0.03    0.13
  -8   8   8   -0.08    0.15
   8  -8  -8    0.25    0.13
   8  -8  -8   -0.04    0.19
  -8   8   9    0.66    0.25
  -8   8   9    0.51    0.21
   8  -8  -9    0.64    0.22
   8  -8  -9    0.75    0.27
  -8   8  10    0.14    0.18
  -8   8  10    0.23    0.13
   8  -8 -10   -0.19    0.15
   8  -8 -10    0.28    0.29
  -8   8  11   -0.25    0.16
  -8   8  11    0.15    0.12
   8  -8 -11   -0.09    0.14
   8  -8 -11   -0.36    0.24
  -8   9   1    0.48    0.13
  -8   9   1    0.13    0.15
  -8   9   1    0.25    0.16
   8  -9  -1    0.31    0.13
   8  -9  -1    0.40    0.21
  -8   9   2    8.57    1.98
  -8   9   2    8.92    2.02
  -8   9   2    6.74    1.99
   8  -9  -2    6.91    1.96
   8  -9  -2    8.45    2.05
  -8   9   3    0.42    0.18
  -8   9   3    0.49    0.19
   8  -9  -3    0.83    0.26
  -8   9   4    0.28    0.13
  -8   9   4    0.18    0.14
   8  -9  -4    0.29    0.13
  -8   9   5    0.15    0.12
  -8   9   5    0.30    0.12
  -8   9   5    0.12    0.14
   8  -9  -5    0.23    0.13
   8  -9  -5    0.45    0.20
  -8   9   6    0.12    0.15
  -8   9   6    0.25    0.12
  -8   9   6   -0.14    0.15
   8  -9  -6    0.22    0.13
   8  -9  -6    0.18    0.18
  -8   9   7   -0.03    0.15
  -8   9   7   -0.28    0.13
   8  -9  -7    0.14    0.12
  -8   9   8    0.23    0.16
  -8   9   8    0.42    0.17
   8  -9  -8    0.20    0.13
   8  -9  -8   -0.02    0.25
  -8   9   9    0.09    0.16
   8  -9  -9    0.24    0.22
  -8  10   1    0.42    0.19
  -8  10   1    1.07    0.24
  -8  10   1    0.64    0.23
   8 -10  -1    0.82    0.21
   8 -10  -1    0.53    0.25
  -8  10   2    2.64    0.60
  -8  10   2    2.09    0.61
  -8  10   2    1.77    0.60
   8 -10  -2    2.25    0.60
   8 -10  -2    2.41    0.64
  -8  10   3    2.07    0.50
  -8  10   3    1.94    0.51
   8 -10  -3    1.79    0.49
   8 -10  -3    1.30    0.52
  -8  10   4    1.13    0.29
  -8  10   4    1.09    0.30
   8 -10  -4    0.82    0.27
   8 -10  -4    0.74    0.32
  -8  10   5    0.18    0.11
  -8  10   5    0.04    0.14
   8 -10  -5   -0.08    0.12
   8 -10  -5   -0.33    0.20
  -8  10   6   -0.22    0.17
   8 -10  -6   -0.22    0.22
  -8  11   1    0.21    0.16
   8 -11  -1   -0.17    0.20
  -8  11   2   -0.07    0.15
   8 -11  -2   -0.40    0.20
  -7 -15   4   -0.01    0.06
  -7 -14   4   -0.01    0.05
  -7 -14   4    0.15    0.08
   7  14  -4   -0.09    0.06
  -7 -14   5    0.04    0.07
  -7 -14   5    0.01    0.09
   7  14  -5    0.18    0.08
   7  14  -5    0.08    0.08
  -7 -14   6    0.00    0.07
  -7 -14   6    0.05    0.11
   7  14  -6    0.02    0.09
   7  14  -6    0.08    0.09
  -7 -14   7    0.19    0.09
  -7 -14   7    0.09    0.14
   7  14  -7   -0.09    0.09
   7  14  -7   -0.04    0.10
  -7 -14   8   -0.03    0.08
  -7 -14   8   -0.05    0.14
   7  14  -8    0.15    0.11
   7  14  -8    0.01    0.11
  -7 -14   9   -0.13    0.10
   7  14  -9    0.06    0.11
  -7 -14  10   -0.09    0.12
   7  13  -3   -0.02    0.03
  -7 -13   4    0.85    0.26
  -7 -13   4    1.22    0.27
  -7 -13   5    0.25    0.08
  -7 -13   5    0.31    0.10
   7  13  -5    0.03    0.08
   7  13  -5    0.15    0.08
  -7 -13   6    0.13    0.07
  -7 -13   6   -0.08    0.09
   7  13  -6   -0.03    0.08
   7  13  -6    0.00    0.08
  -7 -13   7    0.06    0.08
   7  13  -7    0.26    0.10
  -7 -13   8    0.21    0.10
  -7 -13   8    0.27    0.09
   7  13  -8   -0.11    0.11
   7  13  -8    0.19    0.10
  -7 -13   9    0.11    0.09
   7  13  -9    0.09    0.09
  -7 -13  10    0.15    0.09
  -7 -13  10    0.20    0.11
   7  13 -10    0.09    0.13
   7  13 -10    0.06    0.10
  -7 -13  11   -0.11    0.09
  -7 -13  11   -0.03    0.12
   7  13 -11    0.02    0.12
   7  13 -11    0.07    0.10
  -7 -13  12   -0.14    0.10
  -7 -13  12   -0.04    0.13
   7  13 -12   -0.11    0.15
   7  13 -12   -0.06    0.11
  -7 -13  13    0.01    0.11
  -7 -13  13   -0.13    0.16
   7  13 -13   -0.17    0.17
   7  13 -13    0.15    0.13
  -7 -13  14   -0.10    0.13
  -7 -13  14    0.36    0.19
  -7 -12   3    0.16    0.06
  -7 -12   3    0.26    0.07
   7  12  -4    0.32    0.12
   7  12  -4    0.49    0.12
  -7 -12   5    0.36    0.09
  -7 -12   5    0.35    0.11
   7  12  -5    0.18    0.10
   7  12  -5    0.26    0.09
  -7 -12   6    0.48    0.14
  -7 -12   6    0.47    0.14
   7  12  -6    0.38    0.15
   7  12  -6    0.58    0.15
  -7 -12   7    0.00    0.08
  -7 -12   7    0.12    0.07
   7  12  -7    0.21    0.09
  -7 -12   8   -0.03    0.06
  -7 -12   8    0.05    0.07
   7  12  -8    0.00    0.08
   7  12  -8    0.06    0.07
  -7 -12   9    0.00    0.06
  -7 -12   9    0.09    0.08
  -7 -12   9    0.01    0.06
  -7 -12   9   -0.15    0.15
   7  12  -9    0.07    0.10
   7  12  -9    0.02    0.08
   7  12  -9    0.05    0.05
   7  12  -9   -0.04    0.07
  -7 -12  10    0.11    0.08
  -7 -12  10    0.26    0.10
  -7 -12  10    0.01    0.09
  -7 -12  10    0.28    0.15
   7  12 -10    0.02    0.12
   7  12 -10    0.07    0.09
   7  12 -10    0.15    0.10
   7  12 -10    0.07    0.09
  -7 -12  11    0.15    0.08
  -7 -12  11    0.01    0.10
  -7 -12  11   -0.08    0.10
  -7 -12  11    0.07    0.13
   7  12 -11    0.00    0.12
   7  12 -11    0.03    0.09
   7  12 -11    0.02    0.11
  -7 -12  12    0.00    0.11
   7  12 -12   -0.03    0.12
   7  12 -12    0.24    0.12
   7  12 -12    0.01    0.11
  -7 -12  13    0.05    0.12
  -7 -12  13    0.15    0.13
   7  12 -13   -0.28    0.12
   7  12 -13    0.00    0.12
   7  12 -13    0.02    0.12
   7  12 -13   -0.06    0.15
  -7 -12  14    0.08    0.13
  -7 -12  14   -0.04    0.14
   7  12 -14   -0.22    0.14
   7  12 -14   -0.17    0.14
  -7 -12  15    0.16    0.17
  -7 -12  15    0.21    0.15
   7  12 -15   -0.06    0.16
  -7 -12  16   -0.06    0.20
  -7 -12  16   -0.06    0.16
   7  12 -16    0.08    0.19
  -7 -12  17   -0.22    0.22
  -7 -12  17    0.01    0.18
  -7 -11   3    0.07    0.03
  -7 -11   3   -0.01    0.03
   7  11  -3    0.00    0.03
   7  11  -3    0.00    0.03
  -7 -11   4    0.27    0.07
  -7 -11   4    0.18    0.06
   7  11  -4    0.10    0.07
   7  11  -4    0.24    0.07
  -7 -11   5    0.24    0.08
  -7 -11   5    0.21    0.07
   7  11  -5    0.19    0.08
   7  11  -5    0.25    0.08
  -7 -11   6    0.17    0.07
  -7 -11   6    0.18    0.07
   7  11  -6    0.30    0.08
   7  11  -6    0.11    0.07
  -7 -11   7    0.09    0.06
   7  11  -7    0.00    0.07
   7  11  -7    0.08    0.04
  -7 -11   8   -0.08    0.06
  -7 -11   8   -0.01    0.06
  -7 -11   8    0.06    0.06
  -7 -11   8    0.17    0.14
   7  11  -8   -0.08    0.07
   7  11  -8    0.06    0.07
   7  11  -8   -0.01    0.06
   7  11  -8   -0.09    0.07
  -7 -11   9   -0.10    0.06
  -7 -11   9    0.04    0.08
  -7 -11   9    0.06    0.07
  -7 -11   9   -0.06    0.12
   7  11  -9    0.15    0.10
   7  11  -9   -0.13    0.07
   7  11  -9    0.23    0.08
   7  11  -9   -0.10    0.09
  -7 -11  10    0.04    0.08
  -7 -11  10   -0.03    0.08
  -7 -11  10   -0.09    0.08
  -7 -11  10    0.05    0.11
   7  11 -10    0.07    0.11
   7  11 -10    0.01    0.08
   7  11 -10    0.02    0.07
   7  11 -10    0.22    0.11
  -7 -11  11    0.06    0.09
  -7 -11  11    0.20    0.09
  -7 -11  11    0.19    0.14
   7  11 -11    0.26    0.12
   7  11 -11    0.05    0.09
  -7 -11  12   -0.04    0.10
  -7 -11  12   -0.02    0.11
  -7 -11  12    0.09    0.10
  -7 -11  12    0.03    0.17
   7  11 -12   -0.11    0.12
   7  11 -12   -0.06    0.09
   7  11 -12    0.14    0.10
   7  11 -12    0.07    0.15
  -7 -11  13   -0.01    0.13
  -7 -11  13   -0.22    0.15
   7  11 -13    0.10    0.12
   7  11 -13   -0.19    0.09
   7  11 -13   -0.04    0.17
  -7 -11  14    0.40    0.17
  -7 -11  14    0.17    0.13
  -7 -11  14    0.15    0.12
  -7 -11  14   -0.10    0.17
   7  11 -14    0.10    0.12
   7  11 -14    0.19    0.14
   7  11 -14   -0.09    0.14
   7  11 -14    0.01    0.18
  -7 -11  15    0.07    0.17
  -7 -11  15    0.00    0.14
  -7 -11  15    0.15    0.13
  -7 -11  15    0.05    0.20
   7  11 -15    0.10    0.13
   7  11 -15   -0.04    0.15
   7  11 -15   -0.14    0.15
   7  11 -15   -0.26    0.21
  -7 -11  16    0.22    0.21
   7  11 -16   -0.09    0.17
   7  11 -16    0.20    0.27
  -7 -11  17    0.14    0.27
  -7 -11  17    0.25    0.17
   7  11 -17    0.02    0.18
  -7 -11  18   -0.14    0.27
  -7 -11  18   -0.29    0.19
   7  11 -18    0.09    0.20
  -7 -10   3    0.68    0.18
  -7 -10   4    0.16    0.05
  -7 -10   4    0.11    0.05
   7  10  -4    0.14    0.05
   7  10  -4    0.10    0.05
   7  10  -5    0.24    0.10
   7  10  -5    0.41    0.10
  -7 -10   6    0.40    0.08
  -7 -10   6    0.27    0.08
  -7 -10   6    0.21    0.08
   7  10  -6    0.13    0.09
   7  10  -6    0.25    0.08
   7  10  -6    0.24    0.08
   7  10  -6    0.26    0.08
  -7 -10   7    0.09    0.06
  -7 -10   7    0.03    0.05
  -7 -10   7    0.12    0.12
   7  10  -7    0.00    0.06
   7  10  -7    0.03    0.05
   7  10  -7    0.11    0.07
  -7 -10   8    0.05    0.07
  -7 -10   8    0.25    0.11
   7  10  -8    0.01    0.07
   7  10  -8   -0.05    0.06
   7  10  -8    0.10    0.06
   7  10  -8    0.13    0.08
  -7 -10   9    0.11    0.08
  -7 -10   9    0.03    0.07
  -7 -10   9    0.07    0.08
  -7 -10   9    0.21    0.13
   7  10  -9   -0.01    0.09
   7  10  -9   -0.04    0.07
   7  10  -9    0.09    0.07
   7  10  -9    0.03    0.10
  -7 -10  10    0.18    0.10
  -7 -10  10   -0.06    0.07
  -7 -10  10    0.17    0.08
   7  10 -10   -0.01    0.08
   7  10 -10    0.02    0.08
   7  10 -10    0.01    0.06
  -7 -10  11    0.01    0.08
  -7 -10  11   -0.16    0.08
  -7 -10  11   -0.10    0.16
   7  10 -11    0.18    0.11
   7  10 -11   -0.02    0.08
   7  10 -11   -0.06    0.08
   7  10 -11    0.12    0.12
  -7 -10  12    0.59    0.18
  -7 -10  12    0.44    0.14
  -7 -10  12    0.35    0.14
  -7 -10  12    0.35    0.18
   7  10 -12    0.23    0.16
   7  10 -12    0.54    0.16
   7  10 -12    0.21    0.15
   7  10 -12    0.40    0.19
  -7 -10  13    0.17    0.14
  -7 -10  13    0.02    0.11
  -7 -10  13    0.16    0.12
  -7 -10  13    0.20    0.16
   7  10 -13    0.24    0.13
   7  10 -13   -0.01    0.11
   7  10 -13    0.18    0.12
   7  10 -13   -0.10    0.16
  -7 -10  14   -0.36    0.15
  -7 -10  14   -0.07    0.11
  -7 -10  14    0.03    0.12
  -7 -10  14    0.10    0.21
   7  10 -14   -0.10    0.13
   7  10 -14   -0.24    0.13
   7  10 -14    0.00    0.13
   7  10 -14   -0.03    0.17
  -7 -10  15    0.33    0.21
  -7 -10  15    0.17    0.14
  -7 -10  15    0.28    0.14
  -7 -10  15    0.75    0.23
   7  10 -15    0.27    0.15
   7  10 -15    0.41    0.19
   7  10 -15   -0.06    0.14
   7  10 -15    0.26    0.20
  -7 -10  16    0.16    0.22
  -7 -10  16    0.12    0.12
  -7 -10  16   -0.02    0.13
  -7 -10  16   -0.11    0.22
   7  10 -16   -0.11    0.14
   7  10 -16   -0.37    0.20
  -7 -10  17    0.91    0.31
  -7 -10  17    0.25    0.16
  -7 -10  17    0.11    0.16
  -7 -10  17    0.06    0.23
   7  10 -17    0.16    0.17
   7  10 -17   -0.19    0.19
   7  10 -17   -0.18    0.25
  -7 -10  18    0.60    0.34
  -7 -10  18    0.25    0.17
   7  10 -18    0.14    0.20
   7  10 -18   -0.14    0.23
  -7 -10  19   -0.26    0.34
  -7 -10  19   -0.09    0.18
   7  10 -19   -0.12    0.19
   7   9  -2    1.61    0.41
  -7  -9   3    0.01    0.02
  -7  -9   3    0.04    0.03
   7   9  -3   -0.03    0.03
  -7  -9   4    1.89    0.43
  -7  -9   4    1.72    0.43
   7   9  -4    1.54    0.42
   7   9  -4    1.53    0.42
   7   9  -4    1.70    0.42
   7   9  -4    1.57    0.42
  -7  -9   5    1.38    0.33
  -7  -9   5    1.14    0.33
  -7  -9   5    1.54    0.34
  -7  -9   5    1.71    0.35
   7   9  -5    1.14    0.33
   7   9  -5    1.20    0.33
   7   9  -5    1.13    0.33
   7   9  -5    1.46    0.34
  -7  -9   6    0.15    0.07
  -7  -9   6    0.20    0.06
  -7  -9   6    0.17    0.06
  -7  -9   6    0.23    0.12
   7   9  -6    0.18    0.06
   7   9  -6    0.16    0.06
   7   9  -6    0.08    0.05
   7   9  -6    0.29    0.08
  -7  -9   7    0.19    0.07
  -7  -9   7    0.25    0.07
  -7  -9   7    0.29    0.14
   7   9  -7    0.09    0.07
   7   9  -7    0.17    0.06
   7   9  -7    0.14    0.09
  -7  -9   8    0.22    0.10
  -7  -9   8    0.15    0.07
  -7  -9   8    0.32    0.08
  -7  -9   8    0.26    0.14
   7   9  -8    0.18    0.08
   7   9  -8    0.31    0.09
   7   9  -8    0.14    0.07
   7   9  -8    0.15    0.11
  -7  -9   9    0.30    0.11
  -7  -9   9    0.15    0.07
  -7  -9   9    0.06    0.06
   7   9  -9    0.20    0.08
   7   9  -9    0.04    0.09
  -7  -9  10    0.44    0.13
  -7  -9  10    0.12    0.08
  -7  -9  10    0.17    0.07
  -7  -9  10    0.17    0.13
   7   9 -10    0.16    0.08
   7   9 -10    0.26    0.12
  -7  -9  11   -0.01    0.13
  -7  -9  11    0.15    0.08
  -7  -9  11    0.07    0.08
  -7  -9  11    0.05    0.13
   7   9 -11    0.04    0.11
   7   9 -11    0.01    0.10
   7   9 -11    0.05    0.07
   7   9 -11    0.11    0.13
  -7  -9  12    0.43    0.17
  -7  -9  12    0.20    0.11
  -7  -9  12    0.00    0.16
   7   9 -12    0.19    0.12
   7   9 -12    0.35    0.14
   7   9 -12    0.25    0.16
  -7  -9  13    0.26    0.10
  -7  -9  13    0.44    0.19
   7   9 -13    0.22    0.13
   7   9 -13    0.11    0.15
   7   9 -13    0.21    0.11
   7   9 -13    0.36    0.17
  -7  -9  14   -0.05    0.20
  -7  -9  14    0.10    0.10
  -7  -9  14    0.11    0.10
  -7  -9  14   -0.14    0.20
   7   9 -14   -0.08    0.12
   7   9 -14    0.06    0.15
   7   9 -14    0.18    0.10
   7   9 -14   -0.10    0.16
  -7  -9  15    0.14    0.22
  -7  -9  15   -0.01    0.11
  -7  -9  15    0.11    0.12
  -7  -9  15    0.11    0.21
   7   9 -15    0.08    0.13
   7   9 -15    0.12    0.10
   7   9 -15    0.52    0.17
  -7  -9  16    0.01    0.25
  -7  -9  16    0.18    0.11
  -7  -9  16    0.07    0.12
  -7  -9  16   -0.14    0.20
   7   9 -16    0.08    0.13
   7   9 -16   -0.07    0.11
   7   9 -16    0.23    0.18
  -7  -9  17   -0.28    0.27
  -7  -9  17   -0.14    0.13
  -7  -9  17    0.18    0.13
  -7  -9  17   -0.07    0.20
   7   9 -17    0.10    0.15
   7   9 -17   -0.23    0.12
   7   9 -17    0.01    0.20
  -7  -9  18    0.29    0.39
  -7  -9  18    0.13    0.14
  -7  -9  18   -0.14    0.14
   7   9 -18    0.34    0.17
   7   9 -18   -0.14    0.14
   7   9 -18   -0.15    0.21
  -7  -9  19    0.20    0.45
  -7  -9  19   -0.04    0.13
   7   9 -19   -0.08    0.16
   7   9 -19    0.11    0.24
  -7  -9  20    0.10    0.18
  -7  -9  20    0.15    0.14
   7   9 -20   -0.13    0.18
   7   9 -20    0.20    0.20
   7   9 -20   -0.41    0.26
  -7  -8   1    0.72    0.17
   7   8  -1    0.61    0.17
  -7  -8   2    0.31    0.08
  -7  -8   2    0.35    0.09
  -7  -8   2    0.34    0.09
  -7  -8   2    0.38    0.09
   7   8  -2    0.25    0.08
   7   8  -2    0.27    0.08
   7   8  -2    0.38    0.09
   7   8  -2    0.37    0.09
  -7  -8   3    3.97    0.88
  -7  -8   3    3.18    0.88
  -7  -8   3    4.00    0.90
   7   8  -3    3.47    0.88
   7   8  -3    3.10    0.88
   7   8  -3    3.85    0.90
  -7  -8   4    4.21    0.84
  -7  -8   4    2.97    0.83
  -7  -8   4    3.23    0.84
  -7  -8   4    3.05    0.84
   7   8  -4    3.01    0.84
   7   8  -4    3.09    0.84
  -7  -8   5   -0.04    0.05
  -7  -8   5   -0.01    0.03
  -7  -8   5    0.00    0.03
  -7  -8   5    0.11    0.10
   7   8  -5   -0.05    0.04
   7   8  -5   -0.02    0.04
   7   8  -5   -0.01    0.03
   7   8  -5    0.09    0.06
  -7  -8   6    3.65    0.67
  -7  -8   6    2.33    0.66
  -7  -8   6    2.22    0.66
  -7  -8   6    2.71    0.68
   7   8  -6    2.15    0.66
   7   8  -6    3.12    0.66
   7   8  -6    2.31    0.66
   7   8  -6    3.01    0.68
  -7  -8   7    0.06    0.04
  -7  -8   7    0.04    0.03
  -7  -8   7    0.18    0.10
   7   8  -7    0.03    0.06
   7   8  -7   -0.03    0.03
   7   8  -7   -0.02    0.08
  -7  -8   8    0.21    0.08
  -7  -8   8    0.12    0.05
  -7  -8   8    0.10    0.04
  -7  -8   8    0.02    0.10
   7   8  -8   -0.01    0.06
   7   8  -8    0.03    0.06
   7   8  -8    0.08    0.04
   7   8  -8    0.12    0.09
  -7  -8   9    0.89    0.15
  -7  -8   9    0.29    0.12
  -7  -8   9    0.31    0.11
  -7  -8   9    0.39    0.16
   7   8  -9    0.45    0.13
   7   8  -9    0.46    0.13
   7   8  -9    0.38    0.12
   7   8  -9    0.40    0.15
  -7  -8  10    0.14    0.11
  -7  -8  10    0.04    0.05
  -7  -8  10    0.04    0.12
   7   8 -10    0.16    0.08
   7   8 -10    0.05    0.06
   7   8 -10    0.04    0.10
  -7  -8  11   -0.18    0.11
  -7  -8  11    0.06    0.06
   7   8 -11    0.04    0.08
   7   8 -11    0.11    0.09
   7   8 -11   -0.01    0.06
   7   8 -11    0.02    0.12
  -7  -8  12    0.38    0.14
  -7  -8  12    0.06    0.07
  -7  -8  12    0.00    0.06
  -7  -8  12   -0.15    0.12
   7   8 -12    0.06    0.09
   7   8 -12   -0.03    0.09
   7   8 -12    0.03    0.07
   7   8 -12    0.12    0.13
  -7  -8  13    0.71    0.19
  -7  -8  13    0.19    0.10
  -7  -8  13    0.31    0.09
   7   8 -13    0.05    0.12
   7   8 -13    0.03    0.12
   7   8 -13    0.17    0.09
  -7  -8  14    0.28    0.18
  -7  -8  14    0.02    0.09
  -7  -8  14    0.02    0.07
  -7  -8  14   -0.23    0.19
   7   8 -14    0.01    0.07
   7   8 -14    0.16    0.16
  -7  -8  15    0.11    0.10
  -7  -8  15   -0.03    0.07
  -7  -8  15    0.32    0.20
   7   8 -15   -0.04    0.12
   7   8 -15   -0.01    0.08
   7   8 -15    0.10    0.17
  -7  -8  16    0.20    0.22
  -7  -8  16    0.19    0.12
  -7  -8  16    0.20    0.09
  -7  -8  16    0.07    0.22
   7   8 -16    0.11    0.13
   7   8 -16   -0.14    0.18
   7   8 -16    0.11    0.10
   7   8 -16    0.01    0.19
  -7  -8  17    0.59    0.27
  -7  -8  17    0.08    0.12
  -7  -8  17   -0.17    0.09
  -7  -8  17    0.34    0.22
   7   8 -17    0.08    0.10
   7   8 -17    0.23    0.18
  -7  -8  18    0.63    0.34
  -7  -8  18   -0.02    0.12
  -7  -8  18    0.15    0.11
   7   8 -18    0.27    0.16
   7   8 -18   -0.16    0.13
   7   8 -18    0.28    0.21
  -7  -8  19    0.16    0.36
  -7  -8  19    0.29    0.16
  -7  -8  19    0.19    0.11
   7   8 -19   -0.19    0.17
   7   8 -19   -0.13    0.14
   7   8 -19   -0.17    0.25
  -7  -8  20    0.49    0.19
   7   8 -20   -0.19    0.20
   7   8 -20   -0.19    0.16
   7   8 -20    0.18    0.27
  -7  -8  21    0.22    0.20
  -7  -8  21    0.11    0.15
   7   8 -21    0.07    0.18
   7   8 -21    0.03    0.16
   7   8 -21    0.07    0.28
  -7  -7   1    5.66    1.34
  -7  -7   1    4.96    1.34
  -7  -7   1    5.21    1.35
  -7  -7   1    5.43    1.36
   7   7  -1    4.87    1.33
   7   7  -1    5.56    1.33
   7   7  -1    4.95    1.36
   7   7  -1    5.41    1.36
  -7  -7   2    0.82    0.22
  -7  -7   2    0.98    0.22
  -7  -7   2    0.95    0.23
   7   7  -2    0.74    0.22
   7   7  -2    0.87    0.23
   7   7  -2    0.86    0.22
  -7  -7   3    0.24    0.08
  -7  -7   3    0.34    0.08
  -7  -7   3    0.34    0.08
  -7  -7   3    0.24    0.08
   7   7  -3    0.24    0.08
   7   7  -3    0.22    0.08
   7   7  -3    0.31    0.08
   7   7  -3    0.24    0.08
  -7  -7   4    0.05    0.04
  -7  -7   4    0.00    0.03
  -7  -7   4   -0.01    0.02
  -7  -7   4    0.14    0.09
   7   7  -4   -0.02    0.03
   7   7  -4    0.01    0.03
   7   7  -4   -0.07    0.03
   7   7  -4    0.03    0.05
  -7  -7   5    4.65    1.16
  -7  -7   5    4.34    1.18
  -7  -7   5    5.26    1.20
   7   7  -5    4.43    1.16
  -7  -7   6    1.15    0.31
  -7  -7   6    1.27    0.31
  -7  -7   6    1.32    0.31
  -7  -7   6    1.52    0.34
   7   7  -6    1.02    0.31
   7   7  -6    1.03    0.31
   7   7  -6    1.24    0.31
   7   7  -6    1.53    0.33
  -7  -7   7    0.76    0.21
  -7  -7   7    0.81    0.21
  -7  -7   7    0.70    0.23
   7   7  -7    0.73    0.21
   7   7  -7    0.82    0.21
   7   7  -7    0.96    0.23
  -7  -7   8    0.41    0.14
  -7  -7   8    0.33    0.13
  -7  -7   8    0.61    0.13
  -7  -7   8    0.67    0.17
   7   7  -8    0.45    0.14
   7   7  -8    0.60    0.14
   7   7  -8    0.43    0.13
   7   7  -8    0.47    0.16
  -7  -7   9    0.22    0.08
  -7  -7   9    0.17    0.07
  -7  -7   9    0.11    0.06
  -7  -7   9    0.13    0.11
   7   7  -9    0.08    0.08
   7   7  -9    0.17    0.07
   7   7  -9    0.19    0.06
   7   7  -9    0.26    0.11
  -7  -7  10    0.00    0.07
  -7  -7  10   -0.02    0.05
  -7  -7  10   -0.02    0.10
   7   7 -10   -0.06    0.05
   7   7 -10    0.00    0.05
   7   7 -10   -0.16    0.09
  -7  -7  11    0.14    0.08
  -7  -7  11   -0.01    0.06
  -7  -7  11    0.16    0.12
   7   7 -11    0.10    0.08
   7   7 -11    0.14    0.06
   7   7 -11   -0.07    0.11
  -7  -7  12   -0.08    0.09
  -7  -7  12    0.06    0.06
  -7  -7  12    0.02    0.06
  -7  -7  12   -0.10    0.12
   7   7 -12    0.00    0.08
   7   7 -12    0.15    0.07
   7   7 -12   -0.05    0.07
   7   7 -12    0.24    0.14
  -7  -7  13    0.10    0.12
  -7  -7  13    0.08    0.09
  -7  -7  13    0.25    0.08
  -7  -7  13    0.39    0.19
   7   7 -13    0.37    0.11
   7   7 -13    0.10    0.10
   7   7 -13    0.07    0.08
   7   7 -13    0.23    0.14
  -7  -7  14    0.34    0.14
  -7  -7  14    0.23    0.09
  -7  -7  14   -0.12    0.19
   7   7 -14    0.14    0.11
   7   7 -14    0.20    0.10
   7   7 -14    0.09    0.15
  -7  -7  15    0.03    0.10
  -7  -7  15    0.08    0.19
   7   7 -15   -0.21    0.11
   7   7 -15   -0.09    0.11
   7   7 -15   -0.34    0.15
  -7  -7  16   -0.08    0.20
  -7  -7  16    0.06    0.10
  -7  -7  16    0.23    0.09
   7   7 -16   -0.10    0.12
   7   7 -16   -0.03    0.13
   7   7 -16    0.01    0.09
   7   7 -16    0.03    0.18
  -7  -7  17    0.00    0.21
  -7  -7  17    0.20    0.10
  -7  -7  17    0.14    0.22
   7   7 -17    0.03    0.10
   7   7 -17    0.27    0.18
  -7  -7  18   -0.22    0.12
   7   7 -18    0.05    0.13
   7   7 -18    0.14    0.12
   7   7 -18    0.01    0.17
  -7  -7  19   -0.14    0.10
   7   7 -19   -0.10    0.14
   7   7 -19    0.21    0.12
  -7  -7  20    0.95    0.42
  -7  -7  20   -0.04    0.17
  -7  -7  20    0.06    0.12
   7   7 -20    0.22    0.16
   7   7 -20    0.08    0.14
   7   7 -20   -0.02    0.24
  -7  -7  21   -0.28    0.18
  -7  -7  21    0.10    0.11
   7   7 -21   -0.18    0.16
   7   7 -21    0.09    0.15
   7   7 -21   -0.20    0.25
  -7  -6   1    0.36    0.10
  -7  -6   1    0.30    0.10
  -7  -6   1    0.32    0.11
   7   6  -1    0.50    0.10
   7   6  -1    0.36    0.10
   7   6  -1    0.26    0.10
  -7  -6   2    0.02    0.04
  -7  -6   2   -0.03    0.03
  -7  -6   2    0.19    0.03
  -7  -6   2    0.21    0.05
   7   6  -2   -0.01    0.03
   7   6  -2    0.07    0.03
   7   6  -2    0.09    0.06
   7   6  -2    0.14    0.04
  -7  -6   3    0.22    0.07
  -7  -6   3    0.25    0.07
  -7  -6   3    0.39    0.07
  -7  -6   3    0.36    0.08
   7   6  -3    0.09    0.06
   7   6  -3    0.18    0.06
   7   6  -3    0.17    0.08
   7   6  -3    0.26    0.08
  -7  -6   4    2.52    0.62
  -7  -6   4    2.22    0.62
  -7  -6   4    3.49    0.65
   7   6  -4    2.28    0.62
   7   6  -4    2.38    0.61
   7   6  -4    2.59    0.63
  -7  -6   5    2.26    0.61
  -7  -6   5    2.19    0.61
  -7  -6   5    2.77    0.62
  -7  -6   5    3.62    0.65
   7   6  -5    2.16    0.61
   7   6  -5    2.33    0.61
   7   6  -5    2.48    0.63
   7   6  -5    2.98    0.64
  -7  -6   6    1.11    0.28
  -7  -6   6    1.01    0.27
  -7  -6   6    0.97    0.27
  -7  -6   6    1.26    0.29
   7   6  -6    1.10    0.27
   7   6  -6    1.03    0.27
   7   6  -6    1.14    0.28
   7   6  -6    0.84    0.28
  -7  -6   7    0.64    0.22
  -7  -6   7    0.90    0.22
  -7  -6   7    0.84    0.22
  -7  -6   7    1.15    0.25
   7   6  -7    0.84    0.22
   7   6  -7    0.79    0.22
   7   6  -7    0.77    0.22
   7   6  -7    0.93    0.24
  -7  -6   8    1.79    0.39
  -7  -6   8    1.99    0.41
   7   6  -8    1.40    0.39
   7   6  -8    1.26    0.38
  -7  -6   9    0.10    0.07
  -7  -6   9    0.02    0.06
  -7  -6   9    0.20    0.05
  -7  -6   9    0.21    0.11
   7   6  -9    0.09    0.07
   7   6  -9    0.13    0.06
   7   6  -9    0.16    0.06
   7   6  -9    0.17    0.10
  -7  -6  10    1.14    0.29
  -7  -6  10    1.35    0.29
  -7  -6  10    0.99    0.28
  -7  -6  10    1.18    0.31
   7   6 -10    0.86    0.29
   7   6 -10    1.11    0.28
   7   6 -10    0.97    0.28
   7   6 -10    1.06    0.30
  -7  -6  11   -0.17    0.08
  -7  -6  11    0.09    0.06
  -7  -6  11    0.07    0.04
  -7  -6  11    0.32    0.12
   7   6 -11    0.04    0.07
   7   6 -11    0.08    0.06
   7   6 -11    0.02    0.05
   7   6 -11    0.00    0.11
  -7  -6  12    0.15    0.08
  -7  -6  12    0.13    0.07
  -7  -6  12    0.09    0.05
   7   6 -12    0.23    0.08
   7   6 -12    0.13    0.07
   7   6 -12    0.05    0.06
  -7  -6  13    0.16    0.10
  -7  -6  13    0.27    0.09
  -7  -6  13    0.22    0.08
  -7  -6  13    0.35    0.16
   7   6 -13    0.38    0.11
   7   6 -13    0.16    0.08
   7   6 -13    0.13    0.08
   7   6 -13    0.04    0.14
  -7  -6  14    0.17    0.11
  -7  -6  14    0.24    0.09
  -7  -6  14    0.87    0.21
   7   6 -14    0.17    0.10
   7   6 -14    0.20    0.10
   7   6 -14    0.02    0.16
  -7  -6  15    0.02    0.10
  -7  -6  15    0.02    0.08
  -7  -6  15   -0.07    0.07
  -7  -6  15    0.25    0.21
   7   6 -15    0.10    0.09
   7   6 -15    0.00    0.08
   7   6 -15   -0.22    0.09
   7   6 -15    0.12    0.15
  -7  -6  16    0.34    0.14
  -7  -6  16    0.13    0.11
  -7  -6  16    0.05    0.07
   7   6 -16   -0.01    0.10
   7   6 -16    0.00    0.10
   7   6 -16   -0.01    0.09
  -7  -6  17    0.04    0.15
  -7  -6  17    0.05    0.11
   7   6 -17   -0.01    0.13
   7   6 -17    0.11    0.11
   7   6 -17    0.37    0.18
  -7  -6  18   -0.06    0.19
  -7  -6  18   -0.04    0.11
   7   6 -18    0.20    0.12
   7   6 -18   -0.22    0.17
  -7  -6  19   -0.20    0.21
  -7  -6  19   -0.08    0.12
  -7  -6  19    0.02    0.11
   7   6 -19   -0.06    0.15
   7   6 -19    0.04    0.12
  -7  -6  20   -0.14    0.23
  -7  -6  20    0.00    0.15
  -7  -6  20    0.22    0.13
   7   6 -20    0.10    0.18
   7   6 -20   -0.04    0.13
   7   6 -20    0.07    0.22
  -7  -6  21    0.06    0.17
  -7  -6  21    0.02    0.12
   7   6 -21    0.07    0.19
   7   6 -21    0.11    0.15
   7   6 -21   -0.05    0.25
  -7  -6  22    0.15    0.11
   7   6 -22    0.04    0.14
  -7  -5   1    1.72    0.42
  -7  -5   1    1.47    0.42
  -7  -5   1    1.51    0.43
  -7  -5   1    2.03    0.44
   7   5  -1    1.50    0.42
   7   5  -1    1.79    0.42
   7   5  -1    2.20    0.44
   7   5  -1    1.70    0.44
  -7  -5   2    1.48    0.39
  -7  -5   2    1.34    0.39
  -7  -5   2    1.41    0.39
   7   5  -2    1.43    0.39
   7   5  -2    1.70    0.38
   7   5  -2    1.71    0.40
  -7  -5   3    5.25    1.29
  -7  -5   3    4.37    1.28
  -7  -5   3    4.79    1.30
  -7  -5   3    6.36    1.33
   7   5  -3    5.12    1.28
   7   5  -3    5.54    1.28
   7   5  -3    4.63    1.30
  -7  -5   4    0.82    0.23
   7   5  -4    0.92    0.23
  -7  -5   5    0.51    0.11
  -7  -5   5    0.41    0.11
  -7  -5   5    0.34    0.10
  -7  -5   5    0.46    0.13
   7   5  -5    0.33    0.10
   7   5  -5    0.30    0.10
   7   5  -5    0.53    0.13
   7   5  -5    0.37    0.12
  -7  -5   6    2.84    0.70
  -7  -5   6    2.45    0.70
  -7  -5   6    2.65    0.72
   7   5  -6    2.47    0.70
   7   5  -6    3.63    0.73
   7   5  -6    3.21    0.72
  -7  -5   7    0.07    0.06
  -7  -5   7    0.06    0.04
  -7  -5   7    0.06    0.04
  -7  -5   7    0.03    0.08
   7   5  -7    0.01    0.05
   7   5  -7    0.02    0.03
   7   5  -7    0.26    0.10
   7   5  -7    0.10    0.09
  -7  -5   8    1.71    0.51
  -7  -5   8    2.00    0.51
  -7  -5   8    2.57    0.52
  -7  -5   8    3.17    0.55
   7   5  -8    1.62    0.51
   7   5  -8    1.65    0.51
   7   5  -8    3.37    0.55
   7   5  -8    2.84    0.54
  -7  -5   9    2.76    0.79
  -7  -5   9    2.94    0.79
  -7  -5   9    3.22    0.80
  -7  -5   9    4.19    0.83
   7   5  -9    2.95    0.79
   7   5  -9    2.75    0.78
   7   5  -9    4.19    0.82
   7   5  -9    4.27    0.83
  -7  -5  10    2.04    0.63
  -7  -5  10    2.29    0.62
  -7  -5  10    2.99    0.64
  -7  -5  10    3.75    0.68
   7   5 -10    2.03    0.62
   7   5 -10    2.30    0.62
   7   5 -10    2.63    0.64
   7   5 -10    3.33    0.66
  -7  -5  11   -0.04    0.08
  -7  -5  11    0.05    0.06
  -7  -5  11    0.06    0.04
  -7  -5  11   -0.03    0.11
   7   5 -11    0.04    0.07
   7   5 -11   -0.06    0.05
   7   5 -11    0.03    0.06
   7   5 -11    0.14    0.11
  -7  -5  12    0.05    0.09
  -7  -5  12   -0.07    0.06
  -7  -5  12   -0.01    0.04
  -7  -5  12    0.14    0.12
   7   5 -12    0.08    0.08
   7   5 -12    0.04    0.05
   7   5 -12    0.01    0.06
   7   5 -12    0.24    0.13
  -7  -5  13    0.11    0.09
  -7  -5  13    0.19    0.08
  -7  -5  13    0.06    0.05
  -7  -5  13   -0.11    0.13
   7   5 -13    0.13    0.09
   7   5 -13    0.04    0.07
   7   5 -13    0.07    0.07
   7   5 -13    0.09    0.14
  -7  -5  14    0.50    0.13
  -7  -5  14    0.27    0.08
  -7  -5  14    0.12    0.19
   7   5 -14    0.23    0.10
   7   5 -14    0.21    0.09
   7   5 -14    0.10    0.15
  -7  -5  15   -0.03    0.12
  -7  -5  15    0.15    0.09
  -7  -5  15    0.10    0.07
  -7  -5  15    0.51    0.21
   7   5 -15    0.06    0.11
   7   5 -15    0.16    0.08
   7   5 -15    0.16    0.08
   7   5 -15    0.19    0.17
  -7  -5  16    0.07    0.11
  -7  -5  16    0.16    0.10
  -7  -5  16   -0.10    0.06
  -7  -5  16    0.10    0.21
   7   5 -16   -0.23    0.12
   7   5 -16    0.02    0.08
   7   5 -16   -0.04    0.07
   7   5 -16   -0.10    0.17
  -7  -5  17    0.12    0.12
  -7  -5  17    0.07    0.12
  -7  -5  17   -0.03    0.07
   7   5 -17   -0.01    0.13
   7   5 -17    0.06    0.09
   7   5 -17    0.15    0.18
  -7  -5  18    0.20    0.15
  -7  -5  18    0.33    0.15
  -7  -5  18    0.24    0.11
   7   5 -18    0.17    0.14
   7   5 -18    0.34    0.15
   7   5 -18    0.46    0.20
  -7  -5  19    0.25    0.17
  -7  -5  19    0.19    0.14
  -7  -5  19    0.11    0.09
   7   5 -19    0.11    0.16
   7   5 -19    0.27    0.12
   7   5 -19   -0.31    0.20
  -7  -5  20    0.42    0.20
  -7  -5  20    0.23    0.15
  -7  -5  20    0.14    0.10
   7   5 -20    0.17    0.17
   7   5 -20   -0.19    0.12
   7   5 -20   -0.25    0.22
  -7  -5  21   -0.01    0.15
  -7  -5  21   -0.01    0.11
   7   5 -21   -0.03    0.16
   7   5 -21    0.04    0.14
  -7  -5  22   -0.11    0.12
   7   5 -22    0.02    0.15
  -7  -4   1    1.52    0.32
  -7  -4   1    1.17    0.32
  -7  -4   1    1.11    0.32
  -7  -4   1    1.17    0.33
   7   4  -1    1.46    0.33
   7   4  -1    1.00    0.33
  -7  -4   2    2.27    0.51
  -7  -4   2    1.86    0.51
  -7  -4   2    1.76    0.52
  -7  -4   2    1.88    0.52
   7   4  -2    1.77    0.51
   7   4  -2    2.25    0.51
   7   4  -2    2.15    0.52
   7   4  -2    2.37    0.53
  -7  -4   3    3.00    0.80
  -7  -4   3    3.74    0.82
  -7  -4   3    4.26    0.84
   7   4  -3    3.02    0.80
   7   4  -3    2.94    0.82
  -7  -4   4    0.81    0.22
  -7  -4   4    0.87    0.22
  -7  -4   4    1.26    0.23
  -7  -4   4    1.67    0.26
   7   4  -4    0.64    0.22
   7   4  -4    0.75    0.22
  -7  -4   5    0.59    0.18
  -7  -4   5    0.55    0.18
  -7  -4   5    0.88    0.18
  -7  -4   5    1.14    0.21
   7   4  -5    0.58    0.18
   7   4  -5    0.56    0.18
   7   4  -5    1.12    0.20
   7   4  -5    0.97    0.20
  -7  -4   6    1.73    0.30
  -7  -4   6    1.83    0.32
   7   4  -6    0.82    0.29
   7   4  -6    0.83    0.29
   7   4  -6    2.45    0.33
   7   4  -6    1.66    0.31
  -7  -4   7    0.16    0.07
  -7  -4   7    0.18    0.07
  -7  -4   7    0.39    0.07
  -7  -4   7    0.21    0.10
   7   4  -7    0.15    0.07
   7   4  -7    0.10    0.06
   7   4  -7    0.46    0.11
   7   4  -7    0.37    0.11
  -7  -4   8    0.10    0.06
  -7  -4   8    0.00    0.05
  -7  -4   8   -0.04    0.04
  -7  -4   8   -0.04    0.07
   7   4  -8    0.13    0.05
   7   4  -8    0.03    0.03
   7   4  -8    0.12    0.08
   7   4  -8    0.00    0.08
  -7  -4   9    3.03    0.86
  -7  -4   9    5.52    0.92
   7   4  -9    3.01    0.85
   7   4  -9    4.89    0.90
  -7  -4  10    0.27    0.08
  -7  -4  10    0.10    0.07
  -7  -4  10    0.07    0.04
  -7  -4  10    0.25    0.11
   7   4 -10    0.13    0.08
   7   4 -10    0.09    0.05
   7   4 -10   -0.07    0.09
   7   4 -10    0.12    0.11
  -7  -4  11    1.84    0.49
  -7  -4  11    1.80    0.48
   7   4 -11    1.94    0.49
   7   4 -11    1.90    0.49
  -7  -4  12    0.04    0.09
  -7  -4  12    0.06    0.07
  -7  -4  12    0.13    0.04
  -7  -4  12    0.00    0.12
   7   4 -12   -0.01    0.08
   7   4 -12    0.04    0.05
   7   4 -12    0.06    0.06
   7   4 -12   -0.12    0.12
  -7  -4  13    0.18    0.09
  -7  -4  13   -0.05    0.07
  -7  -4  13    0.06    0.04
  -7  -4  13   -0.02    0.12
   7   4 -13    0.00    0.08
   7   4 -13    0.02    0.05
   7   4 -13   -0.09    0.07
   7   4 -13    0.18    0.13
  -7  -4  14    0.06    0.10
  -7  -4  14    0.02    0.08
  -7  -4  14    0.30    0.15
   7   4 -14    0.04    0.09
   7   4 -14    0.01    0.06
   7   4 -14    0.11    0.15
  -7  -4  15    0.15    0.10
  -7  -4  15    0.17    0.06
  -7  -4  15    0.21    0.18
   7   4 -15   -0.01    0.10
   7   4 -15    0.14    0.07
   7   4 -15   -0.02    0.15
  -7  -4  16    0.14    0.12
  -7  -4  16    0.10    0.11
  -7  -4  16    0.03    0.05
  -7  -4  16    0.17    0.22
   7   4 -16   -0.08    0.12
   7   4 -16    0.14    0.08
   7   4 -16    0.01    0.06
   7   4 -16   -0.16    0.17
  -7  -4  17    0.17    0.13
  -7  -4  17    0.06    0.06
   7   4 -17    0.13    0.13
   7   4 -17   -0.02    0.07
   7   4 -17   -0.04    0.20
  -7  -4  18    0.11    0.15
  -7  -4  18   -0.09    0.13
  -7  -4  18    0.12    0.07
   7   4 -18   -0.02    0.14
   7   4 -18    0.16    0.10
   7   4 -18    0.44    0.21
  -7  -4  19   -0.12    0.15
  -7  -4  19    0.07    0.15
  -7  -4  19    0.10    0.09
   7   4 -19   -0.05    0.15
   7   4 -19    0.01    0.11
   7   4 -19    0.20    0.20
  -7  -4  20   -0.08    0.14
  -7  -4  20    0.12    0.17
   7   4 -20   -0.20    0.16
   7   4 -20   -0.06    0.12
   7   4 -20    0.21    0.22
  -7  -4  21   -0.10    0.17
  -7  -4  21    0.01    0.10
   7   4 -21    0.03    0.17
   7   4 -21    0.02    0.14
  -7  -4  22    0.12    0.13
   7   4 -22    0.00    0.16
  -7  -3   1   13.22    3.02
  -7  -3   1   11.59    3.02
  -7  -3   1   11.55    3.06
  -7  -3   1   11.16    3.06
   7   3  -1   11.50    3.02
   7   3  -1   11.93    3.02
   7   3  -1   12.57    3.08
   7   3  -1   10.60    3.06
  -7  -3   2    0.49    0.09
  -7  -3   2    0.39    0.08
  -7  -3   2    0.17    0.08
  -7  -3   2    0.23    0.09
   7   3  -2    0.18    0.08
   7   3  -2    0.31    0.08
   7   3  -2    0.33    0.09
   7   3  -2    0.30    0.10
  -7  -3   3    0.80    0.17
  -7  -3   3    0.60    0.17
  -7  -3   3    0.41    0.17
   7   3  -3    0.66    0.17
   7   3  -3    0.83    0.17
   7   3  -3    0.60    0.18
  -7  -3   4    0.67    0.20
  -7  -3   4    0.82    0.22
   7   3  -4    0.87    0.21
   7   3  -4    0.77    0.20
   7   3  -4    0.74    0.21
  -7  -3   5    2.08    0.41
  -7  -3   5    1.65    0.41
  -7  -3   5    1.88    0.41
  -7  -3   5    1.74    0.42
   7   3  -5    1.25    0.40
   7   3  -5    1.36    0.40
  -7  -3   6    2.34    0.62
  -7  -3   6    2.41    0.64
   7   3  -6    2.36    0.62
   7   3  -6    2.23    0.61
   7   3  -6    3.20    0.64
   7   3  -6    2.61    0.63
  -7  -3   7    5.52    1.28
  -7  -3   7    4.54    1.28
  -7  -3   7    5.52    1.31
  -7  -3   7    6.32    1.32
   7   3  -7    4.38    1.28
   7   3  -7    4.52    1.27
   7   3  -7    7.71    1.35
   7   3  -7    7.84    1.35
  -7  -3   8    0.61    0.16
  -7  -3   8    0.42    0.15
  -7  -3   8    0.58    0.17
   7   3  -8    0.58    0.15
   7   3  -8    0.49    0.14
   7   3  -8    0.65    0.17
  -7  -3   9    0.55    0.17
  -7  -3   9    0.42    0.17
  -7  -3   9    0.55    0.16
  -7  -3   9    0.85    0.19
   7   3  -9    0.52    0.17
   7   3  -9    0.62    0.16
   7   3  -9    1.13    0.20
   7   3  -9    0.75    0.19
  -7  -3  10    0.47    0.15
  -7  -3  10    0.45    0.14
  -7  -3  10    0.64    0.13
  -7  -3  10    0.48    0.17
   7   3 -10    0.49    0.14
   7   3 -10    0.29    0.13
  -7  -3  11    0.22    0.09
  -7  -3  11    0.07    0.08
  -7  -3  11    0.26    0.06
  -7  -3  11    0.33    0.13
   7   3 -11    0.10    0.08
   7   3 -11    0.22    0.07
   7   3 -11   -0.06    0.12
   7   3 -11   -0.08    0.12
  -7  -3  12    0.81    0.24
  -7  -3  12    0.93    0.24
  -7  -3  12    0.88    0.23
  -7  -3  12    1.09    0.27
   7   3 -12    0.80    0.24
   7   3 -12    0.81    0.23
   7   3 -12    0.76    0.24
   7   3 -12    0.78    0.25
  -7  -3  13    0.11    0.09
  -7  -3  13   -0.05    0.08
  -7  -3  13    0.05    0.04
  -7  -3  13    0.01    0.13
   7   3 -13   -0.08    0.09
   7   3 -13    0.13    0.05
   7   3 -13   -0.05    0.08
   7   3 -13    0.23    0.14
  -7  -3  14    0.19    0.11
  -7  -3  14    0.18    0.09
  -7  -3  14   -0.04    0.05
  -7  -3  14   -0.03    0.14
   7   3 -14   -0.15    0.09
   7   3 -14    0.06    0.06
   7   3 -14    0.09    0.07
   7   3 -14    0.20    0.14
  -7  -3  15    0.02    0.10
  -7  -3  15    0.05    0.09
  -7  -3  15   -0.04    0.04
   7   3 -15   -0.09    0.10
   7   3 -15   -0.02    0.07
  -7  -3  16    0.29    0.14
  -7  -3  16    0.25    0.14
  -7  -3  16    0.23    0.09
  -7  -3  16    0.66    0.21
   7   3 -16    0.16    0.13
   7   3 -16    0.31    0.10
   7   3 -16    0.33    0.11
   7   3 -16    0.23    0.19
  -7  -3  17    0.21    0.12
   7   3 -17    0.09    0.09
   7   3 -17    0.26    0.20
  -7  -3  18    0.04    0.13
  -7  -3  18   -0.09    0.05
   7   3 -18   -0.10    0.13
   7   3 -18   -0.03    0.08
   7   3 -18    0.23    0.22
  -7  -3  19    0.54    0.19
  -7  -3  19    0.87    0.22
  -7  -3  19    0.46    0.13
   7   3 -19    0.30    0.20
   7   3 -19    0.28    0.14
   7   3 -19    0.01    0.24
  -7  -3  20   -0.05    0.14
  -7  -3  20    0.08    0.16
   7   3 -20    0.06    0.15
   7   3 -20    0.05    0.22
  -7  -3  21    0.09    0.20
  -7  -3  21    0.26    0.12
   7   3 -21   -0.13    0.20
   7   3 -21    0.19    0.13
  -7  -2   1    0.06    0.03
  -7  -2   1    0.11    0.03
  -7  -2   1    0.07    0.04
  -7  -2   1    0.03    0.04
   7   2  -1    0.01    0.03
   7   2  -1    0.05    0.03
   7   2  -1    0.01    0.04
  -7  -2   2    0.27    0.06
  -7  -2   2    0.22    0.06
  -7  -2   2    0.13    0.06
  -7  -2   2    0.11    0.07
   7   2  -2    0.25    0.06
   7   2  -2    0.14    0.06
   7   2  -2    0.20    0.07
   7   2  -2    0.12    0.08
  -7  -2   3    2.93    0.82
   7   2  -3    3.09    0.82
   7   2  -3    3.48    0.82
   7   2  -3    3.23    0.83
   7   2  -3    3.60    0.84
  -7  -2   4    0.44    0.09
  -7  -2   4    0.29    0.09
  -7  -2   4    0.22    0.09
  -7  -2   4    0.38    0.13
   7   2  -4    0.24    0.09
   7   2  -4    0.35    0.09
   7   2  -4    0.33    0.10
   7   2  -4    0.24    0.10
  -7  -2   5    5.76    1.55
  -7  -2   5    7.09    1.58
   7   2  -5    5.77    1.54
   7   2  -5    6.11    1.54
   7   2  -5    6.06    1.56
  -7  -2   6    1.02    0.23
  -7  -2   6    0.77    0.23
  -7  -2   6    0.85    0.23
  -7  -2   6    0.93    0.25
   7   2  -6    0.72    0.23
   7   2  -6    0.82    0.22
   7   2  -6    0.94    0.24
   7   2  -6    0.92    0.24
  -7  -2   7    0.15    0.07
  -7  -2   7    0.23    0.07
  -7  -2   7    0.30    0.09
   7   2  -7    0.16    0.07
   7   2  -7    0.07    0.06
   7   2  -7    0.30    0.10
  -7  -2   8   11.99    2.52
  -7  -2   8    8.32    2.53
  -7  -2   8   10.76    2.57
   7   2  -8    8.38    2.50
   7   2  -8   12.17    2.59
   7   2  -8   12.52    2.59
  -7  -2   9    1.03    0.28
  -7  -2   9    0.79    0.28
  -7  -2   9    1.43    0.28
  -7  -2   9    1.14    0.30
   7   2  -9    0.93    0.28
   7   2  -9    0.80    0.27
   7   2  -9    2.47    0.33
   7   2  -9    1.75    0.32
  -7  -2  10    0.94    0.30
  -7  -2  10    1.52    0.30
  -7  -2  10    1.54    0.33
   7   2 -10    0.87    0.30
  -7  -2  11   -0.03    0.07
  -7  -2  11    0.00    0.06
  -7  -2  11   -0.01    0.04
  -7  -2  11    0.07    0.12
   7   2 -11    0.05    0.07
   7   2 -11   -0.06    0.05
   7   2 -11    0.08    0.12
   7   2 -11    0.02    0.11
  -7  -2  12    0.05    0.07
  -7  -2  12    0.18    0.07
  -7  -2  12    0.11    0.05
  -7  -2  12    0.17    0.13
   7   2 -12    0.06    0.07
   7   2 -12    0.02    0.05
   7   2 -12    0.18    0.11
   7   2 -12    0.24    0.13
  -7  -2  13    0.53    0.15
  -7  -2  13    0.60    0.20
   7   2 -13    0.35    0.14
   7   2 -13    0.74    0.19
  -7  -2  14   -0.07    0.10
  -7  -2  14   -0.09    0.07
  -7  -2  14    0.06    0.05
  -7  -2  14    0.09    0.15
   7   2 -14   -0.11    0.08
   7   2 -14    0.05    0.07
   7   2 -14   -0.03    0.08
   7   2 -14   -0.30    0.14
  -7  -2  15    0.11    0.11
  -7  -2  15    0.19    0.08
  -7  -2  15   -0.08    0.04
  -7  -2  15   -0.24    0.16
   7   2 -15   -0.05    0.09
   7   2 -15   -0.03    0.06
   7   2 -15    0.04    0.06
   7   2 -15    0.03    0.16
  -7  -2  16   -0.10    0.10
  -7  -2  16    0.12    0.10
  -7  -2  16   -0.01    0.05
   7   2 -16    0.06    0.11
   7   2 -16    0.11    0.08
   7   2 -16   -0.14    0.17
  -7  -2  17    0.30    0.14
  -7  -2  17    0.37    0.16
  -7  -2  17    0.25    0.09
   7   2 -17    0.19    0.14
   7   2 -17    0.24    0.11
   7   2 -17    0.28    0.22
  -7  -2  18    0.02    0.14
  -7  -2  18    0.04    0.14
  -7  -2  18    0.03    0.06
   7   2 -18    0.08    0.14
   7   2 -18    0.00    0.09
  -7  -2  19    0.33    0.15
  -7  -2  19    0.21    0.16
  -7  -2  19    0.11    0.07
   7   2 -19    0.12    0.17
   7   2 -19    0.16    0.10
   7   2 -19    0.15    0.20
  -7  -2  20    0.33    0.16
  -7  -2  20    0.12    0.18
  -7  -2  20    0.19    0.09
   7   2 -20    0.05    0.17
   7   2 -20    0.08    0.10
   7   2 -20    0.29    0.21
  -7  -2  21   -0.25    0.16
  -7  -2  21    0.02    0.08
   7   2 -21    0.04    0.17
   7   2 -21   -0.01    0.09
  -7  -1   1    2.59    0.75
  -7  -1   1    3.05    0.76
  -7  -1   1    3.11    0.76
   7   1  -1    2.95    0.75
   7   1  -1    3.24    0.76
   7   1  -1    3.03    0.76
  -7  -1   2    0.78    0.21
  -7  -1   2    0.83    0.21
  -7  -1   2    1.02    0.22
  -7  -1   2    0.80    0.22
   7   1  -2    0.73    0.21
   7   1  -2    0.79    0.21
   7   1  -2    0.92    0.22
   7   1  -2    0.66    0.21
  -7  -1   3    0.57    0.14
  -7  -1   3    0.47    0.14
   7   1  -3    0.47    0.13
   7   1  -3    0.49    0.13
   7   1  -3    0.49    0.14
   7   1  -3    0.48    0.15
  -7  -1   4    0.00    0.03
  -7  -1   4    0.09    0.04
  -7  -1   4   -0.02    0.04
  -7  -1   4   -0.05    0.09
   7   1  -4   -0.07    0.04
   7   1  -4    0.04    0.03
   7   1  -4   -0.03    0.06
   7   1  -4   -0.06    0.07
  -7  -1   5    0.31    0.12
  -7  -1   5    0.72    0.16
   7   1  -5    0.65    0.13
   7   1  -5    0.44    0.12
   7   1  -5    0.42    0.14
   7   1  -5    0.36    0.14
  -7  -1   6    0.02    0.09
   7   1  -6    0.15    0.05
   7   1  -6   -0.03    0.04
   7   1  -6    0.10    0.08
  -7  -1   7    3.55    0.70
  -7  -1   7    3.07    0.71
  -7  -1   7    3.97    0.74
   7   1  -7    1.97    0.69
   7   1  -7    3.23    0.72
   7   1  -7    3.06    0.72
  -7  -1   8    1.63    0.41
  -7  -1   8    1.79    0.41
  -7  -1   8    2.28    0.42
  -7  -1   8    2.33    0.44
   7   1  -8    1.25    0.40
   7   1  -8    1.23    0.40
  -7  -1   9    3.31    0.75
  -7  -1   9    2.87    0.75
  -7  -1   9    2.95    0.76
  -7  -1   9    2.91    0.77
   7   1  -9    2.75    0.75
   7   1  -9    2.54    0.74
   7   1  -9    4.40    0.79
  -7  -1  10    1.66    0.50
  -7  -1  10    1.74    0.50
  -7  -1  10    2.77    0.52
  -7  -1  10    3.06    0.54
   7   1 -10    1.60    0.50
   7   1 -10    1.50    0.50
   7   1 -10    4.39    0.57
   7   1 -10    3.24    0.55
  -7  -1  11    0.11    0.07
  -7  -1  11    0.03    0.07
  -7  -1  11   -0.01    0.05
  -7  -1  11    0.09    0.12
   7   1 -11    0.01    0.07
   7   1 -11    0.10    0.05
   7   1 -11   -0.04    0.12
   7   1 -11   -0.30    0.11
  -7  -1  12    0.01    0.07
  -7  -1  12    0.03    0.07
  -7  -1  12    0.13    0.14
   7   1 -12   -0.16    0.07
   7   1 -12    0.00    0.06
   7   1 -12   -0.10    0.12
  -7  -1  13    0.18    0.12
  -7  -1  13    0.19    0.11
  -7  -1  13    0.24    0.08
  -7  -1  13    0.06    0.17
   7   1 -13    0.43    0.12
   7   1 -13    0.30    0.09
   7   1 -13    0.29    0.13
   7   1 -13    0.20    0.14
  -7  -1  14    0.34    0.10
  -7  -1  14    0.11    0.07
   7   1 -14    0.24    0.10
   7   1 -14    0.23    0.10
  -7  -1  15    0.14    0.13
  -7  -1  15    0.43    0.12
  -7  -1  15    0.16    0.08
  -7  -1  15    0.35    0.18
   7   1 -15    0.37    0.12
   7   1 -15    0.24    0.09
   7   1 -15    0.23    0.10
   7   1 -15    0.05    0.15
  -7  -1  16   -0.09    0.12
  -7  -1  16    0.03    0.09
  -7  -1  16   -0.05    0.05
   7   1 -16   -0.06    0.10
   7   1 -16    0.03    0.07
   7   1 -16    0.08    0.16
  -7  -1  17    0.02    0.14
  -7  -1  17   -0.14    0.12
  -7  -1  17    0.02    0.06
   7   1 -17    0.00    0.13
   7   1 -17    0.03    0.08
   7   1 -17   -0.02    0.19
  -7  -1  18    0.03    0.14
  -7  -1  18    0.18    0.12
  -7  -1  18    0.04    0.06
   7   1 -18    0.02    0.13
   7   1 -18   -0.03    0.06
   7   1 -18    0.09    0.19
  -7  -1  19   -0.05    0.15
  -7  -1  19   -0.16    0.15
  -7  -1  19   -0.07    0.07
   7   1 -19   -0.10    0.13
   7   1 -19    0.20    0.09
   7   1 -19    0.28    0.20
  -7  -1  20    0.06    0.18
  -7  -1  20    0.22    0.09
   7   1 -20    0.21    0.16
   7   1 -20    0.01    0.10
  -7  -1  21    0.21    0.17
  -7  -1  21    0.11    0.09
   7   1 -21    0.16    0.18
   7   1 -21    0.17    0.10
  -7   0   1    1.22    0.32
  -7   0   1    1.21    0.32
   7   0  -1    1.10    0.31
   7   0  -1    1.27    0.31
   7   0  -1    1.17    0.32
   7   0  -1    1.37    0.33
  -7   0   2    0.44    0.13
  -7   0   2    0.41    0.13
   7   0  -2    0.48    0.12
   7   0  -2    0.50    0.12
   7   0  -2    0.38    0.12
   7   0  -2    0.33    0.13
  -7   0   3    1.53    0.39
   7   0  -3    1.53    0.39
   7   0  -3    1.35    0.39
  -7   0   4    1.84    0.27
   7   0  -4    0.66    0.21
   7   0  -4    0.75    0.21
   7   0  -4    0.96    0.22
   7   0  -5    0.63    0.20
   7   0  -5    0.76    0.20
   7   0  -5    0.90    0.22
   7   0  -5    1.01    0.23
  -7   0   6    0.53    0.15
  -7   0   6    0.98    0.20
   7   0  -6    0.46    0.14
   7   0  -6    0.52    0.16
   7   0  -6    0.52    0.17
  -7   0   7    0.41    0.11
  -7   0   7    0.47    0.14
   7   0  -7    0.23    0.10
   7   0  -7    0.21    0.09
   7   0  -7    0.33    0.11
   7   0  -7    0.66    0.13
   7   0  -8    5.84    1.52
   7   0  -8    5.14    1.52
   7   0  -8   10.20    1.64
   7   0  -8    9.09    1.60
   7   0  -9   11.01    2.52
   7   0  -9    8.73    2.48
  -7   0  10   -0.09    0.07
  -7   0  10    0.04    0.07
  -7   0  10    0.08    0.05
  -7   0  10   -0.26    0.11
   7   0 -10   -0.13    0.06
   7   0 -10    0.03    0.05
   7   0 -10    0.02    0.12
   7   0 -10   -0.05    0.09
  -7   0  11    0.78    0.24
  -7   0  11    1.10    0.24
   7   0 -11    0.99    0.24
   7   0 -11    0.73    0.23
  -7   0  12    0.23    0.11
  -7   0  12    0.25    0.09
  -7   0  12    0.36    0.17
   7   0 -12    0.24    0.10
   7   0 -12    0.52    0.14
   7   0 -12    0.33    0.15
  -7   0  13    0.01    0.09
  -7   0  13    0.12    0.08
  -7   0  13    0.12    0.05
   7   0 -13   -0.05    0.08
   7   0 -13    0.00    0.07
   7   0 -13    0.14    0.09
  -7   0  14    0.11    0.12
  -7   0  14    0.06    0.11
  -7   0  14    0.25    0.08
  -7   0  14    0.43    0.18
   7   0 -14    0.35    0.11
   7   0 -14    0.33    0.10
  -7   0  15   -0.07    0.11
  -7   0  15    0.06    0.09
  -7   0  15    0.05    0.04
   7   0 -15   -0.06    0.10
   7   0 -15    0.10    0.04
   7   0 -15   -0.17    0.08
   7   0 -15    0.08    0.16
  -7   0  16    0.21    0.11
  -7   0  16    0.00    0.04
   7   0 -16    0.16    0.08
   7   0 -16   -0.04    0.16
  -7   0  17   -0.02    0.10
  -7   0  17   -0.04    0.05
   7   0 -17   -0.04    0.10
   7   0 -17    0.00    0.08
  -7   0  18    0.02    0.13
  -7   0  18   -0.14    0.13
  -7   0  18    0.03    0.05
   7   0 -18    0.03    0.13
   7   0 -18    0.01    0.08
   7   0 -18   -0.21    0.19
  -7   0  19    0.10    0.14
  -7   0  19   -0.05    0.13
  -7   0  19    0.03    0.06
   7   0 -19   -0.26    0.13
   7   0 -19    0.20    0.09
   7   0 -19   -0.15    0.19
  -7   0  20    0.02    0.15
  -7   0  20    0.15    0.07
   7   0 -20   -0.04    0.16
   7   0 -20    0.02    0.09
  -7   1   1    0.67    0.18
  -7   1   1    0.63    0.18
  -7   1   1    0.66    0.18
  -7   1   1    0.68    0.19
   7  -1  -1    0.83    0.18
   7  -1  -1    0.72    0.18
   7  -1  -1    0.55    0.18
   7  -1  -1    0.50    0.18
  -7   1   2    0.21    0.07
  -7   1   2    0.32    0.08
  -7   1   2    0.26    0.08
   7  -1  -2    0.19    0.07
   7  -1  -2    0.18    0.07
   7  -1  -2    0.34    0.08
  -7   1   3    1.16    0.32
  -7   1   3    1.16    0.32
  -7   1   3    1.44    0.33
  -7   1   3    1.09    0.33
   7  -1  -3    1.36    0.32
   7  -1  -3    1.25    0.32
  -7   1   4    0.05    0.04
  -7   1   4    0.03    0.05
  -7   1   4    0.26    0.12
   7  -1  -4    0.06    0.04
   7  -1  -4    0.03    0.06
   7  -1  -4   -0.07    0.11
  -7   1   5    2.99    0.73
  -7   1   5    2.77    0.73
   7  -1  -5    2.79    0.73
   7  -1  -5    2.80    0.73
   7  -1  -5    2.97    0.75
   7  -1  -5    2.84    0.75
  -7   1   6    1.25    0.31
  -7   1   6    1.25    0.31
  -7   1   6    0.93    0.31
   7  -1  -6    1.15    0.31
   7  -1  -6    1.21    0.30
   7  -1  -6    1.29    0.33
  -7   1   7    0.81    0.23
  -7   1   7    0.90    0.23
  -7   1   7    1.23    0.26
   7  -1  -7    0.67    0.23
   7  -1  -7    0.85    0.24
  -7   1   8    0.02    0.06
  -7   1   8    0.06    0.06
  -7   1   8    0.16    0.06
  -7   1   8    0.21    0.14
   7  -1  -8   -0.09    0.06
   7  -1  -8    0.09    0.05
   7  -1  -8    0.10    0.08
   7  -1  -8    0.19    0.10
  -7   1   9   -0.11    0.06
  -7   1   9   -0.01    0.07
  -7   1   9    0.13    0.05
  -7   1   9    0.36    0.15
   7  -1  -9   -0.13    0.07
   7  -1  -9    0.04    0.05
   7  -1  -9    0.35    0.11
   7  -1  -9    0.13    0.10
  -7   1  10    2.80    0.69
  -7   1  10    2.58    0.69
  -7   1  10    3.10    0.70
  -7   1  10    3.53    0.73
   7  -1 -10    2.37    0.68
   7  -1 -10    2.41    0.68
  -7   1  11    0.22    0.10
  -7   1  11    0.30    0.09
  -7   1  11    0.42    0.16
   7  -1 -11    0.20    0.09
   7  -1 -11    0.63    0.16
   7  -1 -11    0.22    0.14
  -7   1  12    0.22    0.10
  -7   1  12    0.11    0.10
  -7   1  12    0.24    0.08
  -7   1  12    0.11    0.17
   7  -1 -12    0.18    0.10
   7  -1 -12    0.21    0.08
   7  -1 -12    0.36    0.14
   7  -1 -12    0.07    0.14
  -7   1  13    0.23    0.10
  -7   1  13    0.06    0.09
  -7   1  13    0.08    0.05
  -7   1  13   -0.02    0.15
   7  -1 -13    0.00    0.08
   7  -1 -13    0.02    0.07
   7  -1 -13   -0.11    0.13
   7  -1 -13    0.19    0.15
  -7   1  14   -0.01    0.11
  -7   1  14    0.07    0.10
  -7   1  14    0.06    0.05
  -7   1  14    0.06    0.12
   7  -1 -14    0.18    0.10
   7  -1 -14   -0.08    0.07
   7  -1 -14   -0.13    0.09
   7  -1 -14    0.21    0.15
  -7   1  15    0.01    0.11
  -7   1  15    0.09    0.09
   7  -1 -15   -0.01    0.10
   7  -1 -15    0.27    0.17
  -7   1  16    0.35    0.12
  -7   1  16    0.01    0.12
  -7   1  16    0.04    0.05
   7  -1 -16   -0.03    0.10
   7  -1 -16    0.07    0.08
   7  -1 -16   -0.02    0.17
  -7   1  17    0.01    0.05
   7  -1 -17    0.05    0.11
   7  -1 -17    0.15    0.09
   7  -1 -17   -0.12    0.17
  -7   1  18   -0.02    0.16
  -7   1  18    0.01    0.13
  -7   1  18   -0.06    0.05
   7  -1 -18    0.18    0.13
   7  -1 -18   -0.15    0.19
  -7   1  19   -0.20    0.17
  -7   1  19   -0.13    0.16
  -7   1  19    0.05    0.06
   7  -1 -19    0.23    0.15
   7  -1 -19   -0.27    0.10
  -7   1  20    0.27    0.19
  -7   1  20    0.06    0.06
   7  -1 -20   -0.19    0.16
   7  -1 -20    0.01    0.08
  -7   2   1    0.79    0.20
  -7   2   1    1.03    0.21
  -7   2   1    0.77    0.21
   7  -2  -1    0.61    0.20
   7  -2  -1    0.86    0.21
   7  -2  -1    0.73    0.21
  -7   2   2    0.53    0.15
  -7   2   2    0.60    0.15
  -7   2   2    0.59    0.16
  -7   2   2    0.66    0.16
   7  -2  -2    0.45    0.15
   7  -2  -2    0.54    0.15
   7  -2  -2    0.63    0.16
   7  -2  -2    0.60    0.16
  -7   2   3    0.62    0.16
  -7   2   3    0.48    0.16
  -7   2   3    0.62    0.16
  -7   2   3    0.67    0.17
   7  -2  -3    0.77    0.17
   7  -2  -3    0.42    0.17
  -7   2   4   -0.01    0.04
  -7   2   4    0.08    0.05
  -7   2   4    0.02    0.05
   7  -2  -4    0.05    0.04
   7  -2  -4    0.09    0.04
   7  -2  -4   -0.08    0.07
  -7   2   5    0.11    0.05
  -7   2   5    0.21    0.06
  -7   2   5    0.07    0.05
  -7   2   5    0.20    0.15
   7  -2  -5    0.13    0.06
   7  -2  -5    0.15    0.05
   7  -2  -5    0.16    0.09
   7  -2  -5    0.27    0.09
  -7   2   6    0.73    0.20
  -7   2   6    0.82    0.21
   7  -2  -6    0.61    0.21
   7  -2  -6    0.72    0.20
   7  -2  -6    1.00    0.23
   7  -2  -6    1.04    0.23
  -7   2   7    0.07    0.05
  -7   2   7   -0.04    0.05
  -7   2   7    0.00    0.05
  -7   2   7   -0.07    0.14
   7  -2  -7    0.02    0.05
   7  -2  -7   -0.01    0.03
   7  -2  -7    0.02    0.09
  -7   2   8   -0.01    0.06
  -7   2   8    0.06    0.06
  -7   2   8    0.05    0.06
  -7   2   8   -0.19    0.14
   7  -2  -8   -0.02    0.06
   7  -2  -8   -0.03    0.04
   7  -2  -8   -0.11    0.08
   7  -2  -8   -0.06    0.10
  -7   2   9    0.28    0.08
  -7   2   9    0.25    0.09
  -7   2   9    0.26    0.08
  -7   2   9    0.13    0.17
   7  -2  -9    0.16    0.08
   7  -2  -9    0.18    0.07
   7  -2  -9    0.12    0.10
   7  -2  -9    0.05    0.12
  -7   2  10    0.55    0.19
  -7   2  10    0.64    0.18
  -7   2  10    1.30    0.28
   7  -2 -10    0.56    0.18
   7  -2 -10    1.17    0.22
   7  -2 -10    0.60    0.21
  -7   2  11    0.05    0.07
  -7   2  11    0.14    0.09
  -7   2  11    0.13    0.07
  -7   2  11    0.15    0.17
   7  -2 -11    0.16    0.09
   7  -2 -11    0.04    0.07
   7  -2 -11    0.14    0.14
   7  -2 -11    0.16    0.11
  -7   2  12    0.16    0.08
  -7   2  12    0.14    0.06
  -7   2  12   -0.24    0.17
   7  -2 -12   -0.04    0.08
   7  -2 -12    0.40    0.17
   7  -2 -12    0.12    0.14
  -7   2  13    0.07    0.09
  -7   2  13   -0.11    0.09
  -7   2  13    0.08    0.05
  -7   2  13    0.35    0.17
   7  -2 -13    0.08    0.10
   7  -2 -13   -0.05    0.06
   7  -2 -13   -0.10    0.14
   7  -2 -13   -0.08    0.15
  -7   2  14    0.28    0.14
  -7   2  14    0.20    0.14
  -7   2  14    0.31    0.10
   7  -2 -14    0.42    0.14
   7  -2 -14    0.63    0.17
   7  -2 -14    0.40    0.20
  -7   2  15    0.02    0.11
  -7   2  15    0.07    0.10
  -7   2  15    0.01    0.05
   7  -2 -15   -0.25    0.10
   7  -2 -15    0.33    0.12
   7  -2 -15    0.13    0.18
  -7   2  16    0.41    0.16
  -7   2  16   -0.07    0.13
  -7   2  16   -0.05    0.05
   7  -2 -16   -0.16    0.11
   7  -2 -16    0.03    0.20
  -7   2  17   -0.28    0.12
  -7   2  17    0.07    0.15
  -7   2  17    0.17    0.05
   7  -2 -17    0.14    0.10
   7  -2 -17   -0.33    0.18
  -7   2  18   -0.12    0.14
  -7   2  18   -0.04    0.14
  -7   2  18    0.03    0.05
   7  -2 -18    0.07    0.13
   7  -2 -18    0.01    0.09
   7  -2 -18    0.19    0.20
  -7   2  19    0.08    0.18
  -7   2  19    0.00    0.06
   7  -2 -19   -0.04    0.14
   7  -2 -19    0.15    0.09
  -7   2  20   -0.14    0.17
   7  -2 -20   -0.24    0.18
  -7   3   1    0.61    0.16
  -7   3   1    0.75    0.17
  -7   3   1    0.52    0.17
   7  -3  -1    0.53    0.17
   7  -3  -1    0.62    0.16
   7  -3  -1    0.62    0.17
  -7   3   2    2.09    0.53
  -7   3   2    2.22    0.54
  -7   3   2    2.06    0.54
   7  -3  -2    2.17    0.54
   7  -3  -2    2.00    0.53
   7  -3  -2    1.85    0.54
  -7   3   3    0.78    0.23
  -7   3   3    1.05    0.24
  -7   3   3    0.91    0.24
   7  -3  -3    1.14    0.23
   7  -3  -3    0.59    0.23
   7  -3  -3    0.77    0.24
  -7   3   4    0.18    0.05
  -7   3   4    0.12    0.06
  -7   3   4    0.04    0.06
  -7   3   4    0.06    0.07
   7  -3  -4    0.18    0.06
   7  -3  -4    0.06    0.06
   7  -3  -4    0.12    0.07
   7  -3  -4    0.12    0.08
  -7   3   5    0.72    0.19
  -7   3   5    0.64    0.19
  -7   3   5    0.63    0.19
  -7   3   5    1.34    0.26
   7  -3  -5    0.69    0.19
   7  -3  -5    0.66    0.19
   7  -3  -5    0.70    0.20
   7  -3  -5    0.71    0.21
  -7   3   6    0.27    0.11
  -7   3   6    0.32    0.11
  -7   3   6    0.34    0.11
  -7   3   6    0.32    0.19
   7  -3  -6    0.41    0.11
   7  -3  -6    0.47    0.11
   7  -3  -6    0.28    0.13
   7  -3  -6    0.50    0.15
  -7   3   7    0.08    0.05
  -7   3   7   -0.07    0.06
  -7   3   7    0.05    0.05
  -7   3   7    0.03    0.17
   7  -3  -7    0.09    0.06
   7  -3  -7   -0.02    0.05
   7  -3  -7    0.05    0.09
   7  -3  -7   -0.12    0.10
  -7   3   8    0.26    0.08
  -7   3   8    0.19    0.08
  -7   3   8    0.43    0.19
   7  -3  -8    0.21    0.08
   7  -3  -8    0.12    0.07
   7  -3  -8    0.22    0.11
  -7   3   9    0.07    0.06
  -7   3   9    0.02    0.07
  -7   3   9    0.06    0.07
  -7   3   9    0.22    0.18
   7  -3  -9    0.09    0.07
   7  -3  -9    0.12    0.06
   7  -3  -9    0.19    0.10
   7  -3  -9   -0.03    0.11
  -7   3  10   -0.01    0.07
  -7   3  10    0.01    0.07
  -7   3  10    0.00    0.05
  -7   3  10    0.20    0.21
   7  -3 -10    0.20    0.07
   7  -3 -10    0.12    0.06
   7  -3 -10    0.15    0.13
   7  -3 -10   -0.04    0.12
  -7   3  11    0.30    0.10
  -7   3  11    0.25    0.10
  -7   3  11    0.16    0.08
  -7   3  11    0.23    0.23
   7  -3 -11    0.28    0.10
   7  -3 -11    0.17    0.09
   7  -3 -11    0.55    0.16
   7  -3 -11    0.14    0.14
  -7   3  12    0.13    0.09
  -7   3  12    0.15    0.10
  -7   3  12    0.07    0.07
  -7   3  12   -0.26    0.18
   7  -3 -12    0.33    0.10
   7  -3 -12   -0.02    0.08
   7  -3 -12    0.51    0.18
   7  -3 -12    0.22    0.13
  -7   3  13   -0.09    0.10
  -7   3  13    0.31    0.11
  -7   3  13    0.19    0.07
   7  -3 -13   -0.09    0.09
   7  -3 -13    0.11    0.14
   7  -3 -13    0.08    0.14
  -7   3  14    0.03    0.10
  -7   3  14    0.03    0.10
  -7   3  14   -0.01    0.06
   7  -3 -14   -0.10    0.09
   7  -3 -14    0.19    0.14
   7  -3 -14    0.05    0.17
  -7   3  15    0.48    0.24
  -7   3  15    0.76    0.20
   7  -3 -15    0.55    0.23
   7  -3 -15    1.07    0.24
   7  -3 -15    0.70    0.30
  -7   3  16   -0.07    0.13
  -7   3  16    0.11    0.12
  -7   3  16    0.15    0.06
   7  -3 -16    0.18    0.12
   7  -3 -16   -0.19    0.14
   7  -3 -16   -0.25    0.20
  -7   3  17    0.05    0.14
  -7   3  17    0.04    0.05
   7  -3 -17    0.15    0.12
   7  -3 -17   -0.14    0.20
  -7   3  18    0.23    0.19
  -7   3  18   -0.01    0.06
   7  -3 -18   -0.18    0.14
   7  -3 -18    0.02    0.10
  -7   3  19    0.03    0.17
  -7   3  19    0.03    0.07
   7  -3 -19    0.12    0.16
   7  -3 -19   -0.11    0.09
  -7   4   1    2.71    0.68
  -7   4   1    2.53    0.69
  -7   4   1    2.84    0.70
   7  -4  -1    2.83    0.68
   7  -4  -1    2.56    0.68
   7  -4  -1    2.37    0.69
  -7   4   2    0.98    0.27
  -7   4   2    0.99    0.27
  -7   4   2    1.37    0.28
   7  -4  -2    1.18    0.27
   7  -4  -2    0.90    0.27
   7  -4  -2    0.92    0.28
  -7   4   3    0.50    0.14
  -7   4   3    0.42    0.15
  -7   4   3    0.77    0.16
   7  -4  -3    0.62    0.15
   7  -4  -3    0.46    0.14
   7  -4  -3    0.40    0.16
  -7   4   4    0.59    0.16
  -7   4   4    0.39    0.16
  -7   4   4    0.82    0.17
   7  -4  -4    0.53    0.16
   7  -4  -4    0.56    0.16
   7  -4  -4    0.75    0.19
  -7   4   5   -0.01    0.05
  -7   4   5   -0.01    0.06
  -7   4   5    0.06    0.06
   7  -4  -5    0.13    0.06
   7  -4  -5    0.07    0.05
   7  -4  -5    0.36    0.11
  -7   4   6    0.03    0.04
  -7   4   6   -0.01    0.06
   7  -4  -6   -0.05    0.06
   7  -4  -6    0.09    0.05
  -7   4   7   -0.03    0.05
  -7   4   7    0.12    0.06
   7  -4  -7    0.02    0.05
   7  -4  -7   -0.18    0.11
  -7   4   8    0.02    0.06
  -7   4   8    0.00    0.07
  -7   4   8    0.01    0.06
   7  -4  -8    0.04    0.07
   7  -4  -8   -0.04    0.05
  -7   4   9    0.07    0.08
  -7   4   9    0.15    0.08
   7  -4  -9    0.11    0.07
   7  -4  -9    0.07    0.06
   7  -4  -9    0.08    0.11
  -7   4  10   -0.07    0.07
  -7   4  10    0.05    0.08
  -7   4  10    0.06    0.06
   7  -4 -10    0.04    0.07
   7  -4 -10   -0.04    0.06
   7  -4 -10    0.17    0.14
  -7   4  11   -0.07    0.07
  -7   4  11   -0.14    0.08
  -7   4  11   -0.06    0.06
   7  -4 -11    0.03    0.08
   7  -4 -11   -0.01    0.07
   7  -4 -11   -0.21    0.15
  -7   4  12   -0.02    0.08
  -7   4  12   -0.06    0.10
  -7   4  12   -0.04    0.07
   7  -4 -12    0.04    0.08
  -7   4  13    0.00    0.10
  -7   4  13    0.14    0.11
  -7   4  13    0.05    0.07
   7  -4 -13    0.05    0.10
   7  -4 -13    0.28    0.16
  -7   4  14    0.14    0.14
  -7   4  14    0.34    0.10
   7  -4 -14    0.18    0.13
   7  -4 -14    0.26    0.17
  -7   4  15    0.20    0.12
  -7   4  15    0.01    0.14
  -7   4  15    0.08    0.07
   7  -4 -15    0.07    0.13
   7  -4 -15    0.09    0.17
  -7   4  16   -0.18    0.13
   7  -4 -16    0.05    0.14
  -7   4  17    0.03    0.16
  -7   4  17   -0.07    0.18
  -7   4  17    0.16    0.06
   7  -4 -17    0.16    0.15
   7  -4 -17    0.12    0.13
  -7   4  18   -0.12    0.18
  -7   4  18    0.08    0.07
   7  -4 -18   -0.16    0.17
   7  -4 -18    0.23    0.11
  -7   5   1    7.82    1.98
  -7   5   1    7.58    2.05
  -7   5   1    8.07    2.01
  -7   5   1    7.95    2.01
   7  -5  -1    8.48    1.98
   7  -5  -1    7.60    1.98
   7  -5  -1    6.97    2.00
   7  -5  -1    6.97    2.00
  -7   5   2    1.79    0.46
  -7   5   2    1.74    0.46
   7  -5  -2    1.83    0.45
   7  -5  -2    1.56    0.45
   7  -5  -2    1.76    0.46
   7  -5  -2    1.74    0.46
  -7   5   3    0.10    0.05
  -7   5   3   -0.10    0.07
  -7   5   3    0.07    0.07
  -7   5   3    0.12    0.08
   7  -5  -3    0.14    0.07
   7  -5  -3    0.14    0.06
   7  -5  -3    0.02    0.08
   7  -5  -3    0.20    0.10
  -7   5   4    0.08    0.05
  -7   5   4    0.06    0.07
   7  -5  -4   -0.02    0.04
   7  -5  -4    0.07    0.06
  -7   5   5    0.79    0.21
  -7   5   5    0.72    0.22
  -7   5   5    0.81    0.21
  -7   5   5    0.67    0.23
   7  -5  -5    0.70    0.21
   7  -5  -5    0.81    0.21
   7  -5  -5    0.91    0.22
   7  -5  -5    0.61    0.23
  -7   5   6    0.49    0.15
  -7   5   6    0.57    0.17
  -7   5   6    0.49    0.15
  -7   5   6    0.67    0.20
   7  -5  -6    0.61    0.16
   7  -5  -6    0.64    0.16
   7  -5  -6    0.48    0.17
   7  -5  -6    0.46    0.18
  -7   5   7    0.01    0.05
  -7   5   7    0.10    0.08
  -7   5   7    0.06    0.06
   7  -5  -7   -0.09    0.07
   7  -5  -7    0.16    0.05
   7  -5  -7   -0.08    0.12
  -7   5   8   -0.03    0.05
  -7   5   8    0.06    0.09
  -7   5   8    0.00    0.07
  -7   5   8    0.02    0.24
   7  -5  -8    0.31    0.08
   7  -5  -8    0.08    0.05
   7  -5  -8    0.05    0.09
  -7   5   9   -0.06    0.07
  -7   5   9    0.23    0.09
  -7   5   9    0.24    0.09
   7  -5  -9    0.11    0.07
   7  -5  -9    0.19    0.07
   7  -5  -9    0.23    0.14
  -7   5  10   -0.21    0.07
  -7   5  10   -0.02    0.09
  -7   5  10    0.10    0.07
   7  -5 -10   -0.15    0.07
   7  -5 -10    0.04    0.06
   7  -5 -10    0.29    0.16
  -7   5  11    0.07    0.08
  -7   5  12    0.01    0.09
  -7   5  12   -0.03    0.10
  -7   5  12    0.07    0.08
   7  -5 -12   -0.01    0.10
   7  -5 -12    0.02    0.17
  -7   5  13    0.02    0.10
  -7   5  13   -0.03    0.12
  -7   5  13    0.00    0.07
   7  -5 -13    0.00    0.09
   7  -5 -13    0.09    0.19
  -7   5  14    0.06    0.12
  -7   5  14    0.13    0.14
  -7   5  14    0.03    0.08
   7  -5 -14    0.19    0.14
   7  -5 -14   -0.02    0.18
  -7   5  15    0.10    0.11
  -7   5  16    0.30    0.12
  -7   5  16    0.40    0.17
  -7   5  16   -0.02    0.07
   7  -5 -16   -0.03    0.14
   7  -5 -16    0.05    0.18
  -7   5  17   -0.11    0.15
  -7   5  17   -0.11    0.07
   7  -5 -17   -0.07    0.15
   7  -5 -17    0.12    0.16
  -7   6   1    3.04    0.77
  -7   6   1    2.76    0.76
  -7   6   1    2.64    0.77
  -7   6   1    3.19    0.79
   7  -6  -1    3.57    0.77
   7  -6  -1    2.79    0.77
   7  -6  -1    2.93    0.78
   7  -6  -1    3.15    0.79
  -7   6   2    1.14    0.30
  -7   6   2    1.03    0.31
  -7   6   2    1.20    0.31
  -7   6   2    1.18    0.32
   7  -6  -2    1.03    0.30
   7  -6  -2    1.32    0.30
   7  -6  -2    0.97    0.31
   7  -6  -2    0.94    0.31
  -7   6   3    0.16    0.09
  -7   6   3    0.40    0.12
  -7   6   3    0.32    0.11
  -7   6   3    0.46    0.14
   7  -6  -3    0.43    0.11
   7  -6  -3    0.26    0.10
   7  -6  -3    0.37    0.12
   7  -6  -3    0.30    0.14
  -7   6   4    0.34    0.08
  -7   6   4    0.31    0.11
  -7   6   4    0.15    0.08
  -7   6   4    0.25    0.11
   7  -6  -4    0.05    0.09
   7  -6  -4    0.16    0.08
   7  -6  -4    0.35    0.10
   7  -6  -4    0.27    0.13
  -7   6   5    0.04    0.07
  -7   6   5    0.00    0.06
   7  -6  -5   -0.06    0.06
   7  -6  -5    0.17    0.12
  -7   6   6    0.01    0.06
  -7   6   6    0.28    0.10
  -7   6   6    0.11    0.07
  -7   6   6    0.08    0.12
   7  -6  -6    0.08    0.08
   7  -6  -6    0.10    0.06
   7  -6  -6    0.05    0.10
   7  -6  -6    0.25    0.12
  -7   6   7    0.46    0.12
  -7   6   7    0.18    0.14
  -7   6   7    0.46    0.13
  -7   6   7    0.30    0.16
   7  -6  -7    0.52    0.14
   7  -6  -7    0.29    0.12
   7  -6  -7    0.53    0.15
   7  -6  -7    0.45    0.17
  -7   6   8    0.27    0.10
  -7   6   8    0.01    0.08
  -7   6   8   -0.11    0.22
   7  -6  -8    0.09    0.08
   7  -6  -8   -0.09    0.08
  -7   6   9   -0.21    0.11
  -7   6   9   -0.04    0.10
  -7   6   9    0.51    0.29
   7  -6  -9   -0.25    0.09
   7  -6  -9    0.01    0.13
  -7   6  10    0.29    0.11
  -7   6  10   -0.07    0.09
  -7   6  10    0.25    0.32
   7  -6 -10   -0.04    0.09
   7  -6 -10    0.13    0.16
  -7   6  11   -0.11    0.10
  -7   6  11    0.10    0.08
  -7   6  11    0.08    0.33
   7  -6 -11    0.12    0.09
   7  -6 -11    0.21    0.17
  -7   6  12    0.00    0.13
  -7   6  12    0.09    0.08
  -7   6  12    0.17    0.32
   7  -6 -12    0.01    0.10
   7  -6 -12    0.22    0.18
  -7   6  13    0.11    0.12
  -7   6  13    0.12    0.08
  -7   6  13   -0.18    0.32
   7  -6 -13    0.12    0.11
   7  -6 -13    0.24    0.21
  -7   6  14    0.06    0.08
  -7   6  14    0.42    0.32
   7  -6 -14   -0.20    0.19
  -7   6  15   -0.12    0.15
  -7   6  15   -0.14    0.08
   7  -6 -15   -0.23    0.13
   7  -6 -15   -0.12    0.19
  -7   6  16   -0.16    0.17
  -7   6  16    0.09    0.07
   7  -6 -16   -0.09    0.15
   7  -6 -16    0.00    0.17
  -7   7   1    4.52    1.19
  -7   7   1    4.26    1.20
   7  -7  -1    4.74    1.18
   7  -7  -1    5.08    1.22
  -7   7   2    2.78    0.69
  -7   7   2    2.60    0.69
   7  -7  -2    2.63    0.68
   7  -7  -2    2.43    0.70
  -7   7   3    0.16    0.12
   7  -7  -3    0.32    0.11
   7  -7  -3    0.36    0.12
   7  -7  -3    0.42    0.15
  -7   7   4    0.53    0.20
  -7   7   4    0.71    0.20
  -7   7   4    0.97    0.23
   7  -7  -4    0.64    0.19
   7  -7  -4    0.64    0.21
   7  -7  -4    0.75    0.23
  -7   7   5    0.25    0.13
  -7   7   5    0.27    0.11
  -7   7   5    0.43    0.15
   7  -7  -5    0.30    0.12
   7  -7  -5    0.24    0.12
   7  -7  -5    0.20    0.15
  -7   7   6    0.61    0.14
  -7   7   6    0.19    0.10
  -7   7   6    0.20    0.13
   7  -7  -6    0.15    0.10
   7  -7  -6    0.31    0.17
  -7   7   7   -0.02    0.07
  -7   7   7    0.04    0.11
   7  -7  -7   -0.05    0.16
  -7   7   8    0.10    0.09
  -7   7   8   -0.02    0.10
  -7   7   8    0.26    0.16
   7  -7  -8   -0.06    0.08
  -7   7   9   -0.03    0.12
  -7   7   9    0.10    0.11
   7  -7  -9    0.13    0.10
   7  -7  -9   -0.02    0.14
  -7   7  10   -0.01    0.13
  -7   7  10    0.03    0.09
  -7   7  10    0.27    0.36
   7  -7 -10   -0.04    0.10
   7  -7 -10    0.48    0.19
  -7   7  11    0.07    0.13
  -7   7  11    0.11    0.09
  -7   7  11   -0.55    0.36
   7  -7 -11    0.09    0.12
   7  -7 -11   -0.12    0.19
  -7   7  12   -0.20    0.14
  -7   7  12    0.28    0.10
  -7   7  12   -0.13    0.34
   7  -7 -12    0.24    0.13
   7  -7 -12   -0.17    0.22
  -7   7  13   -0.20    0.15
  -7   7  13   -0.08    0.09
  -7   7  13   -0.02    0.29
   7  -7 -13   -0.19    0.13
   7  -7 -13   -0.45    0.24
  -7   7  14    0.26    0.17
  -7   7  14    0.06    0.09
   7  -7 -14    0.00    0.14
   7  -7 -14    0.43    0.21
  -7   7  15    0.13    0.18
  -7   7  15   -0.04    0.08
   7  -7 -15   -0.06    0.15
   7  -7 -15    0.03    0.22
  -7   8   1    3.38    0.89
  -7   8   1    3.72    0.91
  -7   8   1    3.13    0.91
   7  -8  -1    3.44    0.89
   7  -8  -1    3.35    0.90
   7  -8  -1    3.85    0.93
  -7   8   2    0.16    0.08
  -7   8   2    0.18    0.10
  -7   8   2    0.33    0.12
   7  -8  -2    0.21    0.09
   7  -8  -2    0.01    0.06
   7  -8  -2   -0.04    0.14
  -7   8   3    1.80    0.45
  -7   8   3    1.81    0.45
  -7   8   3    1.56    0.46
   7  -8  -3    1.57    0.44
   7  -8  -3    1.54    0.47
  -7   8   4    0.16    0.09
  -7   8   4    0.06    0.12
   7  -8  -4    0.18    0.16
  -7   8   5   -0.09    0.09
  -7   8   5    0.14    0.14
   7  -8  -5    0.14    0.08
  -7   8   6   -0.14    0.10
  -7   8   6   -0.01    0.09
  -7   8   6   -0.04    0.11
   7  -8  -6   -0.07    0.08
   7  -8  -6   -0.43    0.18
  -7   8   7    0.04    0.12
  -7   8   7    0.08    0.10
  -7   8   7   -0.15    0.13
   7  -8  -7    0.07    0.09
   7  -8  -7    0.16    0.18
  -7   8   8    0.05    0.13
  -7   8   8   -0.04    0.11
  -7   8   8    0.16    0.16
   7  -8  -8   -0.12    0.10
  -7   8   9   -0.08    0.14
  -7   8   9   -0.21    0.11
  -7   8   9   -0.06    0.16
   7  -8  -9    0.09    0.11
   7  -8  -9   -0.23    0.17
  -7   8  10    0.21    0.17
  -7   8  10    0.13    0.11
  -7   8  10    0.30    0.17
   7  -8 -10    0.23    0.13
  -7   8  11    0.05    0.16
  -7   8  11   -0.21    0.11
   7  -8 -11   -0.21    0.13
   7  -8 -11   -0.20    0.22
  -7   8  12   -0.07    0.15
  -7   8  12    0.10    0.10
   7  -8 -12    0.26    0.14
   7  -8 -12    0.14    0.23
  -7   8  13    0.36    0.19
  -7   8  13   -0.11    0.09
   7  -8 -13   -0.05    0.15
   7  -8 -13   -0.20    0.26
  -7   8  14   -0.12    0.11
   7  -8 -14    0.12    0.21
  -7   9   1    3.67    0.84
  -7   9   1    2.48    0.84
   7  -9  -1    3.13    0.83
   7  -9  -1    3.57    0.84
  -7   9   2    0.45    0.14
  -7   9   2    0.40    0.17
  -7   9   2    0.25    0.16
   7  -9  -2    0.62    0.15
   7  -9  -2    0.42    0.16
   7  -9  -2    0.62    0.22
  -7   9   3   -0.01    0.09
  -7   9   3    0.22    0.11
  -7   9   3   -0.05    0.12
   7  -9  -3    0.17    0.09
   7  -9  -3    0.05    0.16
  -7   9   4    0.01    0.09
  -7   9   4    0.30    0.11
  -7   9   4    0.12    0.12
   7  -9  -4    0.08    0.10
   7  -9  -4    0.17    0.11
   7  -9  -4    0.31    0.17
  -7   9   5    0.29    0.14
  -7   9   5    0.04    0.10
   7  -9  -5    0.22    0.10
   7  -9  -5   -0.01    0.11
   7  -9  -5    0.06    0.16
  -7   9   6    0.11    0.14
  -7   9   6    0.01    0.10
  -7   9   6   -0.33    0.14
   7  -9  -6    0.12    0.11
   7  -9  -6    0.07    0.10
   7  -9  -6   -0.08    0.18
  -7   9   7    0.05    0.13
  -7   9   7    0.19    0.11
  -7   9   7    0.19    0.15
   7  -9  -7    0.13    0.10
   7  -9  -7    0.06    0.10
  -7   9   8   -0.13    0.13
  -7   9   8   -0.05    0.12
   7  -9  -8   -0.09    0.09
   7  -9  -8    0.21    0.20
  -7   9   9    0.22    0.16
  -7   9   9   -0.36    0.14
   7  -9  -9    0.18    0.13
   7  -9  -9   -0.17    0.10
  -7   9  10   -0.17    0.16
  -7   9  10    0.03    0.11
  -7   9  10    0.17    0.16
   7  -9 -10    0.04    0.13
   7  -9 -10   -0.27    0.21
  -7   9  11    0.22    0.19
  -7   9  11    0.14    0.11
   7  -9 -11   -0.07    0.15
   7  -9 -11    0.27    0.23
  -7   9  12   -0.41    0.19
  -7   9  12   -0.08    0.13
   7  -9 -12   -0.12    0.15
   7  -9 -12    0.52    0.28
  -7  10   1    0.77    0.24
  -7  10   1    1.05    0.26
  -7  10   1    0.58    0.26
   7 -10  -1    0.86    0.24
   7 -10  -1    1.04    0.26
   7 -10  -1    0.61    0.28
  -7  10   2    1.93    0.55
  -7  10   2    2.10    0.56
  -7  10   2    1.69    0.56
   7 -10  -2    2.13    0.55
   7 -10  -2    2.24    0.56
   7 -10  -2    2.66    0.60
  -7  10   3    0.15    0.12
  -7  10   3    0.35    0.13
  -7  10   3    0.35    0.15
   7 -10  -3    0.28    0.11
   7 -10  -3    0.02    0.13
   7 -10  -3    0.58    0.20
  -7  10   4   -0.05    0.10
  -7  10   4    0.07    0.11
   7 -10  -4   -0.29    0.11
   7 -10  -4    0.25    0.19
  -7  10   5    0.26    0.12
  -7  10   5    0.01    0.10
  -7  10   5    0.09    0.14
   7 -10  -5   -0.20    0.17
  -7  10   6   -0.27    0.10
  -7  10   6    0.25    0.16
   7 -10  -6   -0.04    0.11
   7 -10  -6   -0.06    0.12
  -7  10   7   -0.11    0.13
  -7  10   7    0.08    0.13
  -7  10   7   -0.18    0.14
   7 -10  -7    0.05    0.12
  -7  10   8   -0.14    0.15
  -7  10   8    0.00    0.14
   7 -10  -8    0.19    0.13
   7 -10  -8    0.29    0.22
  -7  10   9   -0.03    0.18
  -7  10   9    0.18    0.14
   7 -10  -9   -0.08    0.13
   7 -10  -9    0.02    0.20
  -7  10  10    0.00    0.13
   7 -10 -10    0.43    0.26
  -7  11   1    0.41    0.13
  -7  11   1    0.50    0.18
  -7  11   1    0.35    0.16
   7 -11  -1    0.19    0.13
   7 -11  -1    0.34    0.20
  -7  11   2    1.22    0.32
  -7  11   2    1.03    0.34
   7 -11  -2    1.14    0.32
  -7  11   3    0.39    0.12
  -7  11   3   -0.03    0.13
  -7  11   3    0.11    0.14
   7 -11  -3    0.34    0.12
   7 -11  -3    0.07    0.19
  -7  11   4    0.01    0.10
  -7  11   4   -0.16    0.13
  -7  11   4    0.01    0.11
   7 -11  -4    0.01    0.09
   7 -11  -4    0.20    0.16
  -7  11   5   -0.13    0.14
   7 -11  -5    0.24    0.11
   7 -11  -5    0.08    0.19
  -7  11   6   -0.15    0.13
  -7  11   6   -0.20    0.14
   7 -11  -6    0.09    0.11
   7 -11  -6    0.18    0.19
  -7  11   7    0.21    0.17
   7 -11  -7   -0.11    0.19
  -7  11   8    0.05    0.18
   7 -11  -8   -0.11    0.20
  -7  12   1   -0.01    0.14
   7 -12  -1    0.33    0.19
  -7  12   2    0.04    0.14
   7 -12  -2    0.03    0.22
  -7  12   3    0.66    0.19
   7 -12  -3   -0.22    0.21
  -7  12   4    0.17    0.17
   7 -12  -4    0.27    0.22
  -6 -15   1    0.02    0.05
  -6 -15   1    0.09    0.07
   6  15  -1    0.07    0.08
   6  15  -1    0.04    0.07
  -6 -15   2   -0.02    0.06
  -6 -15   2    0.12    0.09
   6  15  -2    0.08    0.09
   6  15  -2    0.09    0.08
  -6 -15   3    0.19    0.11
   6  15  -3   -0.03    0.08
  -6 -15   4    0.15    0.08
  -6 -15   4    0.12    0.13
   6  15  -4    0.12    0.13
   6  15  -4    0.10    0.10
  -6 -15   5    0.03    0.07
  -6 -15   5    0.25    0.14
   6  15  -5   -0.06    0.13
   6  15  -5    0.19    0.11
  -6 -15   6   -0.04    0.08
  -6 -15   6    0.07    0.14
   6  15  -6    0.15    0.15
   6  15  -6    0.12    0.11
  -6 -15   7   -0.02    0.15
   6  15  -7   -0.11    0.15
   6  15  -7   -0.16    0.12
  -6 -15   8    0.06    0.12
  -6 -15   8    0.37    0.18
  -6 -14   1    0.03    0.04
  -6 -14   1    0.11    0.05
   6  14  -1    0.04    0.07
  -6 -14   2    0.07    0.06
  -6 -14   2    0.17    0.07
   6  14  -2    0.18    0.09
   6  14  -2    0.02    0.07
  -6 -14   3    0.19    0.06
  -6 -14   3    0.06    0.08
   6  14  -3    0.05    0.10
   6  14  -3    0.08    0.07
  -6 -14   4   -0.06    0.06
  -6 -14   4   -0.09    0.09
   6  14  -4   -0.26    0.10
   6  14  -4   -0.05    0.08
  -6 -14   5   -0.01    0.07
   6  14  -5    0.14    0.12
  -6 -14   6   -0.02    0.08
  -6 -14   6   -0.16    0.11
   6  14  -6   -0.01    0.12
   6  14  -6   -0.12    0.08
  -6 -14   7    0.26    0.10
  -6 -14   7    0.07    0.15
   6  14  -7    0.08    0.14
   6  14  -7    0.13    0.11
  -6 -14   8    0.07    0.08
  -6 -14   8   -0.09    0.12
   6  14  -8    0.07    0.13
   6  14  -8   -0.01    0.09
  -6 -14   9    0.13    0.10
   6  14  -9    0.24    0.17
   6  14  -9    0.08    0.11
  -6 -14  10    0.14    0.12
  -6 -14  10    0.05    0.10
   6  14 -10   -0.02    0.15
   6  14 -10   -0.09    0.11
  -6 -14  11    0.25    0.13
  -6 -14  11    0.30    0.14
   6  14 -11   -0.15    0.18
   6  14 -11    0.07    0.12
  -6 -14  12    0.06    0.12
  -6 -14  12    0.00    0.14
   6  14 -12    0.16    0.18
   6  14 -12   -0.14    0.10
  -6 -14  13    0.03    0.12
  -6 -14  13   -0.06    0.15
  -6 -13   1    0.06    0.03
   6  13  -1   -0.05    0.05
   6  13  -1    0.04    0.04
  -6 -13   2    0.02    0.04
  -6 -13   2    0.11    0.05
   6  13  -2   -0.01    0.06
   6  13  -2   -0.02    0.05
  -6 -13   3   -0.03    0.05
  -6 -13   3    0.04    0.06
   6  13  -3   -0.04    0.07
   6  13  -3    0.11    0.06
  -6 -13   4    1.50    0.40
   6  13  -4    1.50    0.40
  -6 -13   5    0.14    0.07
  -6 -13   5    0.38    0.10
   6  13  -5   -0.04    0.10
   6  13  -5    0.13    0.08
  -6 -13   6    0.03    0.07
  -6 -13   6    0.15    0.09
   6  13  -6    0.05    0.09
   6  13  -6    0.11    0.08
  -6 -13   7    0.04    0.07
   6  13  -7    0.13    0.11
   6  13  -7    0.17    0.08
  -6 -13   8    0.24    0.11
   6  13  -8    0.19    0.15
   6  13  -8    0.38    0.12
  -6 -13   9    0.22    0.09
  -6 -13   9    0.18    0.10
   6  13  -9    0.15    0.13
   6  13  -9    0.03    0.09
  -6 -13  10    0.09    0.09
  -6 -13  10    0.03    0.10
  -6 -13  10    0.00    0.08
   6  13 -10    0.20    0.15
   6  13 -10    0.08    0.08
   6  13 -10    0.05    0.08
  -6 -13  11    0.35    0.11
  -6 -13  11    0.15    0.13
  -6 -13  11    0.10    0.13
  -6 -13  11    0.52    0.15
   6  13 -11    0.15    0.17
   6  13 -11    0.21    0.13
   6  13 -11    0.36    0.14
   6  13 -11    0.05    0.12
  -6 -13  12    0.20    0.10
   6  13 -12    0.09    0.12
   6  13 -12    0.06    0.11
   6  13 -12   -0.02    0.14
  -6 -13  13    0.12    0.13
   6  13 -13    0.05    0.17
   6  13 -13    0.19    0.13
  -6 -13  14   -0.14    0.12
  -6 -13  14   -0.01    0.13
   6  13 -14    0.30    0.21
   6  13 -14    0.26    0.13
  -6 -13  15    0.08    0.13
  -6 -13  15   -0.09    0.15
  -6 -13  16    0.16    0.15
  -6 -13  16   -0.14    0.16
  -6 -12   1    0.01    0.03
  -6 -12   1    0.03    0.03
   6  12  -1   -0.04    0.04
   6  12  -1    0.05    0.03
  -6 -12   2    0.42    0.12
  -6 -12   2    0.57    0.13
   6  12  -2    0.37    0.13
   6  12  -2    0.52    0.13
  -6 -12   3    0.40    0.11
  -6 -12   3    0.49    0.12
   6  12  -3    0.41    0.12
   6  12  -3    0.32    0.11
  -6 -12   4    0.50    0.16
  -6 -12   4    0.71    0.17
   6  12  -4    0.49    0.17
   6  12  -4    0.70    0.17
  -6 -12   5    0.37    0.10
  -6 -12   5    0.22    0.11
   6  12  -5    0.30    0.12
   6  12  -5    0.33    0.10
  -6 -12   6    0.17    0.07
   6  12  -6    0.13    0.10
  -6 -12   7    0.34    0.10
  -6 -12   7    0.19    0.09
   6  12  -7    0.25    0.12
   6  12  -7    0.33    0.10
  -6 -12   8    0.07    0.06
  -6 -12   8    0.18    0.08
   6  12  -8    0.08    0.11
   6  12  -8    0.09    0.08
  -6 -12   9   -0.07    0.06
  -6 -12   9   -0.12    0.07
  -6 -12   9   -0.06    0.07
  -6 -12   9    0.04    0.09
   6  12  -9    0.08    0.08
   6  12  -9   -0.03    0.06
   6  12  -9    0.00    0.08
  -6 -12  10    0.16    0.08
  -6 -12  10    0.16    0.09
  -6 -12  10    0.10    0.09
  -6 -12  10    0.08    0.11
   6  12 -10    0.24    0.13
   6  12 -10    0.20    0.10
   6  12 -10    0.06    0.10
   6  12 -10   -0.06    0.10
  -6 -12  11   -0.01    0.07
  -6 -12  11    0.14    0.09
  -6 -12  11    0.10    0.10
  -6 -12  11   -0.22    0.15
   6  12 -11    0.17    0.13
   6  12 -11    0.10    0.09
   6  12 -11    0.00    0.10
   6  12 -11   -0.19    0.11
  -6 -12  12    0.47    0.16
  -6 -12  12    0.65    0.18
  -6 -12  12    0.62    0.19
  -6 -12  12    0.86    0.24
   6  12 -12    0.41    0.21
   6  12 -12    0.42    0.18
   6  12 -12    0.42    0.18
   6  12 -12    0.45    0.18
  -6 -12  13    0.30    0.11
  -6 -12  13   -0.02    0.12
  -6 -12  13   -0.16    0.12
  -6 -12  13   -0.14    0.20
   6  12 -13    0.07    0.14
   6  12 -13    0.30    0.13
   6  12 -13    0.06    0.12
   6  12 -13    0.36    0.14
  -6 -12  14    0.00    0.10
  -6 -12  14   -0.19    0.12
  -6 -12  14    0.21    0.13
  -6 -12  14    0.52    0.22
   6  12 -14   -0.14    0.13
   6  12 -14    0.05    0.13
   6  12 -14    0.07    0.13
   6  12 -14    0.16    0.17
  -6 -12  15    0.06    0.11
  -6 -12  15    0.16    0.13
   6  12 -15    0.34    0.16
   6  12 -15   -0.07    0.13
   6  12 -15   -0.48    0.19
  -6 -12  16   -0.03    0.15
  -6 -12  16    0.08    0.15
   6  12 -16   -0.26    0.18
  -6 -12  17   -0.13    0.17
  -6 -12  17   -0.15    0.16
   6  12 -17    0.15    0.19
  -6 -12  18   -0.17    0.19
  -6 -12  18   -0.24    0.19
  -6 -11   1    0.03    0.02
  -6 -11   1    0.02    0.03
   6  11  -1    0.03    0.02
   6  11  -1    0.04    0.03
  -6 -11   2    0.06    0.03
   6  11  -2    0.02    0.04
  -6 -11   3    0.03    0.03
  -6 -11   3    0.05    0.05
   6  11  -3    0.06    0.05
   6  11  -3    0.05    0.04
  -6 -11   4    0.03    0.04
   6  11  -4    0.11    0.06
   6  11  -4    0.02    0.04
  -6 -11   5    1.60    0.39
  -6 -11   5    1.43    0.39
  -6 -11   6    0.05    0.05
  -6 -11   6    0.02    0.05
   6  11  -6   -0.05    0.06
   6  11  -6   -0.02    0.05
  -6 -11   7    0.56    0.11
  -6 -11   7    0.36    0.11
  -6 -11   7    0.32    0.10
  -6 -11   7    0.40    0.12
   6  11  -7    0.29    0.11
   6  11  -7    0.39    0.11
   6  11  -7    0.20    0.09
   6  11  -7    0.35    0.10
  -6 -11   8   -0.02    0.06
  -6 -11   8    0.06    0.09
   6  11  -8   -0.07    0.09
   6  11  -8   -0.03    0.06
   6  11  -8   -0.04    0.06
   6  11  -8   -0.03    0.06
  -6 -11   9    0.26    0.11
  -6 -11   9    0.27    0.13
   6  11  -9    0.23    0.13
   6  11  -9    0.40    0.12
   6  11  -9    0.32    0.12
   6  11  -9    0.32    0.11
  -6 -11  10    0.27    0.09
  -6 -11  10    0.11    0.09
  -6 -11  10    0.28    0.09
  -6 -11  10    0.24    0.15
   6  11 -10    0.17    0.12
   6  11 -10    0.15    0.10
   6  11 -10    0.09    0.09
   6  11 -10    0.09    0.11
  -6 -11  11   -0.05    0.08
  -6 -11  11    0.05    0.07
  -6 -11  11    0.02    0.08
  -6 -11  11    0.23    0.16
   6  11 -11   -0.03    0.12
   6  11 -11   -0.01    0.10
  -6 -11  12    0.31    0.11
  -6 -11  12    0.17    0.11
  -6 -11  12    0.32    0.11
  -6 -11  12    0.33    0.20
   6  11 -12    0.13    0.15
   6  11 -12    0.18    0.11
   6  11 -12    0.18    0.11
   6  11 -12    0.11    0.14
  -6 -11  13    1.29    0.25
  -6 -11  13    0.82    0.26
  -6 -11  13    0.51    0.31
   6  11 -13    0.76    0.24
   6  11 -13    0.63    0.24
   6  11 -13    0.70    0.26
  -6 -11  14   -0.01    0.12
  -6 -11  14    0.05    0.10
  -6 -11  14   -0.01    0.15
  -6 -11  14   -0.10    0.19
   6  11 -14    0.19    0.14
   6  11 -14    0.10    0.11
   6  11 -14   -0.09    0.13
   6  11 -14    0.30    0.15
  -6 -11  15    0.21    0.13
  -6 -11  15    0.00    0.12
  -6 -11  15   -0.04    0.14
  -6 -11  15   -0.31    0.21
   6  11 -15    0.36    0.14
   6  11 -15    0.09    0.12
   6  11 -15   -0.23    0.14
   6  11 -15    0.15    0.14
  -6 -11  16   -0.08    0.16
  -6 -11  16    0.13    0.16
  -6 -11  16    0.33    0.22
   6  11 -16    0.17    0.15
   6  11 -16    0.00    0.16
   6  11 -16   -0.04    0.18
  -6 -11  17   -0.19    0.13
  -6 -11  17   -0.03    0.15
  -6 -11  17    0.02    0.22
   6  11 -17   -0.10    0.18
   6  11 -17   -0.09    0.20
   6  11 -17    0.51    0.21
  -6 -11  18   -0.12    0.22
  -6 -11  18   -0.23    0.16
  -6 -11  19    0.44    0.27
  -6 -11  19   -0.11    0.17
   6  11 -19   -0.11    0.20
  -6 -10   1    0.00    0.02
   6  10  -1   -0.02    0.02
  -6 -10   2   -0.04    0.02
   6  10  -2    0.01    0.03
   6  10  -2   -0.06    0.03
  -6 -10   3    0.09    0.03
  -6 -10   3    0.06    0.03
   6  10  -3    0.03    0.04
   6  10  -3    0.04    0.04
  -6 -10   4    0.04    0.03
  -6 -10   4   -0.04    0.03
   6  10  -4    0.06    0.05
   6  10  -4    0.01    0.03
  -6 -10   5    1.43    0.35
   6  10  -5    1.28    0.35
  -6 -10   6    0.27    0.08
  -6 -10   6    0.34    0.08
  -6 -10   6    0.20    0.08
  -6 -10   6    0.33    0.10
   6  10  -6    0.37    0.09
   6  10  -6    0.24    0.08
   6  10  -6    0.19    0.07
   6  10  -6    0.19    0.08
  -6 -10   7    0.18    0.06
  -6 -10   7    0.26    0.07
  -6 -10   7    0.12    0.07
  -6 -10   7    0.26    0.09
   6  10  -7    0.14    0.08
   6  10  -7    0.08    0.07
   6  10  -7    0.19    0.07
  -6 -10   8    0.28    0.08
  -6 -10   8    0.21    0.08
  -6 -10   8    0.29    0.09
  -6 -10   8    0.20    0.10
   6  10  -8    0.19    0.10
   6  10  -8    0.34    0.09
   6  10  -8    0.06    0.08
  -6 -10   9    0.15    0.07
  -6 -10   9    0.05    0.07
  -6 -10   9    0.14    0.07
  -6 -10   9   -0.05    0.12
   6  10  -9    0.23    0.09
   6  10  -9    0.03    0.06
   6  10  -9    0.04    0.06
   6  10  -9    0.14    0.09
  -6 -10  10   -0.10    0.06
  -6 -10  10    0.13    0.07
  -6 -10  10   -0.12    0.06
   6  10 -10    0.15    0.07
   6  10 -10   -0.11    0.09
  -6 -10  11    0.13    0.10
  -6 -10  11    0.06    0.08
  -6 -10  11    0.00    0.07
  -6 -10  11    0.24    0.17
   6  10 -11    0.10    0.10
   6  10 -11    0.02    0.07
   6  10 -11    0.13    0.08
   6  10 -11    0.09    0.10
  -6 -10  12    0.08    0.10
  -6 -10  12   -0.01    0.08
  -6 -10  12   -0.03    0.09
  -6 -10  12    0.01    0.17
   6  10 -12    0.15    0.11
   6  10 -12   -0.15    0.08
   6  10 -12    0.18    0.13
   6  10 -12    0.09    0.11
  -6 -10  13    1.09    0.32
  -6 -10  13    1.73    0.39
   6  10 -13    1.08    0.33
   6  10 -13    0.90    0.31
   6  10 -13    1.27    0.33
  -6 -10  14    1.21    0.24
  -6 -10  14    0.54    0.20
  -6 -10  14    0.42    0.20
   6  10 -14    0.51    0.23
   6  10 -14    0.80    0.22
   6  10 -14    0.72    0.23
  -6 -10  15    0.18    0.15
  -6 -10  15    0.09    0.10
  -6 -10  15   -0.02    0.13
  -6 -10  15   -0.04    0.19
   6  10 -15    0.05    0.13
   6  10 -15    0.02    0.13
   6  10 -15    0.06    0.14
  -6 -10  16    0.09    0.17
  -6 -10  16    0.15    0.12
  -6 -10  16   -0.26    0.14
  -6 -10  16    0.33    0.18
   6  10 -16   -0.06    0.12
   6  10 -16   -0.05    0.14
   6  10 -16    0.24    0.15
  -6 -10  17   -0.03    0.19
  -6 -10  17    0.22    0.12
  -6 -10  17   -0.03    0.13
  -6 -10  17   -0.07    0.17
   6  10 -17   -0.27    0.14
   6  10 -17    0.11    0.17
   6  10 -17    0.18    0.19
  -6 -10  18   -0.11    0.25
  -6 -10  18   -0.04    0.15
  -6 -10  18    0.27    0.15
  -6 -10  18    0.10    0.20
   6  10 -18   -0.39    0.17
   6  10 -18   -0.24    0.19
   6  10 -18    0.03    0.19
  -6 -10  19    0.38    0.31
   6  10 -19   -0.06    0.23
  -6 -10  20    0.05    0.17
   6  10 -20   -0.10    0.17
   6  10 -20    0.17    0.22
   6  10 -20   -0.23    0.24
  -6  -9   1    1.22    0.31
  -6  -9   2    0.35    0.09
  -6  -9   2    0.35    0.09
  -6  -9   3    0.65    0.16
  -6  -9   3    0.66    0.16
   6   9  -3    0.51    0.16
   6   9  -3    0.61    0.16
  -6  -9   4    0.28    0.08
  -6  -9   4    0.21    0.08
  -6  -9   4    0.35    0.08
   6   9  -4    0.23    0.08
   6   9  -4    0.32    0.08
  -6  -9   5    0.97    0.23
  -6  -9   5    0.98    0.24
   6   9  -5    0.77    0.23
   6   9  -5    0.80    0.23
   6   9  -5    0.87    0.23
   6   9  -5    1.01    0.24
  -6  -9   6    2.18    0.53
  -6  -9   6    1.90    0.53
   6   9  -6    2.03    0.52
   6   9  -6    1.96    0.53
  -6  -9   7    0.02    0.04
  -6  -9   7   -0.15    0.05
  -6  -9   7   -0.04    0.07
   6   9  -7   -0.05    0.06
   6   9  -7   -0.01    0.04
   6   9  -7   -0.06    0.07
  -6  -9   8    0.81    0.21
  -6  -9   8    0.75    0.20
  -6  -9   8    0.56    0.21
   6   9  -8    0.74    0.21
   6   9  -8    0.81    0.20
   6   9  -8    0.74    0.21
  -6  -9   9   -0.02    0.06
  -6  -9   9    0.08    0.05
  -6  -9   9    0.00    0.06
  -6  -9   9   -0.10    0.11
   6   9  -9   -0.04    0.08
   6   9  -9    0.01    0.06
   6   9  -9    0.11    0.05
   6   9  -9    0.08    0.08
  -6  -9  10    0.56    0.14
   6   9 -10    0.44    0.13
   6   9 -10    0.31    0.12
   6   9 -10    0.32    0.13
  -6  -9  11    0.18    0.11
  -6  -9  11    0.01    0.06
  -6  -9  11    0.08    0.08
  -6  -9  11   -0.16    0.13
   6   9 -11   -0.01    0.09
   6   9 -11   -0.19    0.09
   6   9 -11    0.01    0.07
   6   9 -11    0.18    0.09
  -6  -9  12    0.27    0.14
  -6  -9  12    0.05    0.08
  -6  -9  12    0.12    0.09
  -6  -9  12    0.21    0.16
   6   9 -12    0.02    0.10
   6   9 -12    0.22    0.10
  -6  -9  13    0.01    0.14
  -6  -9  13   -0.09    0.08
  -6  -9  13   -0.07    0.09
  -6  -9  13   -0.16    0.18
   6   9 -13    0.07    0.10
   6   9 -13   -0.14    0.11
   6   9 -13    0.05    0.10
   6   9 -13    0.07    0.11
  -6  -9  14    4.02    0.58
   6   9 -14    2.12    0.52
   6   9 -14    1.30    0.50
  -6  -9  15    0.40    0.21
  -6  -9  15   -0.04    0.10
  -6  -9  15    0.09    0.10
  -6  -9  15    0.37    0.18
   6   9 -15    0.12    0.13
   6   9 -15   -0.06    0.16
   6   9 -15    0.19    0.10
   6   9 -15    0.12    0.14
  -6  -9  16    0.38    0.22
  -6  -9  16    0.27    0.12
  -6  -9  16   -0.02    0.19
   6   9 -16    0.15    0.13
   6   9 -16    0.03    0.18
   6   9 -16    0.09    0.13
   6   9 -16   -0.09    0.15
  -6  -9  17    0.08    0.24
  -6  -9  17    0.08    0.12
   6   9 -17   -0.24    0.14
   6   9 -17    0.15    0.13
   6   9 -17    0.18    0.14
  -6  -9  18    0.04    0.13
  -6  -9  18    0.10    0.14
  -6  -9  18    0.05    0.19
   6   9 -18   -0.03    0.12
   6   9 -18    0.22    0.15
   6   9 -18   -0.06    0.19
  -6  -9  19   -0.10    0.32
  -6  -9  19    0.19    0.15
   6   9 -19   -0.04    0.16
   6   9 -19    0.08    0.19
  -6  -9  20   -0.64    0.39
  -6  -9  20    0.02    0.14
  -6  -9  20    0.13    0.16
   6   9 -20   -0.13    0.18
   6   9 -20    0.25    0.19
   6   9 -20   -0.23    0.24
  -6  -9  21   -0.13    0.16
  -6  -9  21   -0.08    0.15
   6   9 -21   -0.21    0.20
   6   9 -21    0.22    0.21
   6   9 -21    0.54    0.26
  -6  -8   1    0.60    0.15
   6   8  -1    0.58    0.15
  -6  -8   2    3.61    0.90
  -6  -8   2    3.29    0.90
   6   8  -2    3.56    0.90
   6   8  -2    3.67    0.90
  -6  -8   3    3.16    0.81
  -6  -8   3    3.15    0.81
  -6  -8   3    3.84    0.83
  -6  -8   3    3.31    0.83
   6   8  -3    3.19    0.81
   6   8  -3    2.90    0.81
   6   8  -3    3.48    0.83
   6   8  -3    3.53    0.83
  -6  -8   4    0.68    0.16
  -6  -8   4    0.58    0.16
  -6  -8   4    0.60    0.16
   6   8  -4    0.52    0.16
   6   8  -4    0.58    0.16
   6   8  -4    0.68    0.16
  -6  -8   5    1.02    0.21
  -6  -8   5    0.78    0.21
  -6  -8   5    0.74    0.21
  -6  -8   5    0.78    0.22
   6   8  -5    0.79    0.21
   6   8  -5    0.78    0.21
   6   8  -5    0.78    0.21
   6   8  -5    0.78    0.22
  -6  -8   6    9.63    1.96
  -6  -8   6    7.14    1.94
  -6  -8   6    6.77    1.96
  -6  -8   6    7.14    1.97
   6   8  -6    7.10    1.95
   6   8  -6    8.28    1.95
   6   8  -6    6.68    1.96
   6   8  -6    8.61    1.99
  -6  -8   7    0.89    0.19
  -6  -8   7    0.54    0.17
  -6  -8   7    0.48    0.17
  -6  -8   7    0.59    0.19
   6   8  -7    0.94    0.19
   6   8  -7    0.86    0.18
   6   8  -7    0.64    0.17
   6   8  -7    0.81    0.19
  -6  -8   8    0.61    0.14
  -6  -8   8    0.25    0.13
  -6  -8   8    0.54    0.13
  -6  -8   8    0.61    0.16
   6   8  -8    0.43    0.14
   6   8  -8    0.42    0.14
   6   8  -8    0.57    0.13
   6   8  -8    0.56    0.15
  -6  -8   9    1.71    0.35
  -6  -8   9    1.17    0.33
  -6  -8   9    1.17    0.34
   6   8  -9    0.99    0.34
   6   8  -9    1.55    0.34
   6   8  -9    1.36    0.34
  -6  -8  10    0.33    0.11
  -6  -8  10    0.08    0.10
  -6  -8  10    0.37    0.10
  -6  -8  10    0.64    0.16
   6   8 -10    0.33    0.12
   6   8 -10    0.42    0.11
   6   8 -10    0.27    0.09
   6   8 -10    0.43    0.12
  -6  -8  11    0.24    0.10
  -6  -8  11    0.21    0.07
  -6  -8  11    0.19    0.07
  -6  -8  11    0.05    0.14
   6   8 -11    0.13    0.10
   6   8 -11    0.30    0.10
   6   8 -11    0.15    0.07
   6   8 -11    0.01    0.09
  -6  -8  12    0.24    0.08
  -6  -8  12    0.12    0.15
   6   8 -12   -0.01    0.09
   6   8 -12    0.23    0.11
  -6  -8  13   -0.01    0.12
  -6  -8  13   -0.18    0.07
  -6  -8  13    0.09    0.06
  -6  -8  13   -0.01    0.16
   6   8 -13    0.09    0.09
   6   8 -13   -0.04    0.09
   6   8 -13   -0.09    0.07
   6   8 -13    0.01    0.10
  -6  -8  14    1.50    0.29
  -6  -8  14    0.88    0.24
  -6  -8  14    0.63    0.23
  -6  -8  14    0.54    0.28
   6   8 -14    0.77    0.25
   6   8 -14    1.32    0.27
   6   8 -14    0.83    0.24
   6   8 -14    0.86    0.26
  -6  -8  15    3.13    0.52
  -6  -8  15    1.49    0.45
  -6  -8  15    1.68    0.45
  -6  -8  15    1.80    0.49
   6   8 -15    1.31    0.46
   6   8 -15    2.38    0.48
   6   8 -15    1.16    0.46
  -6  -8  16    0.22    0.19
  -6  -8  16   -0.05    0.08
  -6  -8  16    0.00    0.18
   6   8 -16   -0.02    0.11
   6   8 -16   -0.01    0.14
   6   8 -16    0.04    0.13
  -6  -8  17    0.09    0.21
  -6  -8  17    0.03    0.10
  -6  -8  17    0.19    0.10
   6   8 -17    0.07    0.13
   6   8 -17   -0.01    0.10
  -6  -8  18    0.28    0.24
  -6  -8  18    0.04    0.12
  -6  -8  18   -0.09    0.10
  -6  -8  18    0.49    0.19
   6   8 -18   -0.12    0.11
   6   8 -18    0.10    0.16
  -6  -8  19    0.10    0.29
  -6  -8  19   -0.08    0.12
   6   8 -19    0.09    0.15
   6   8 -19    0.21    0.17
  -6  -8  20   -0.94    0.36
  -6  -8  20   -0.12    0.14
  -6  -8  20   -0.04    0.14
   6   8 -20   -0.21    0.16
   6   8 -20   -0.15    0.21
  -6  -8  21    0.17    0.17
  -6  -8  21   -0.08    0.14
   6   8 -21    0.08    0.16
   6   8 -21    0.11    0.15
   6   8 -21    0.63    0.24
  -6  -8  22   -0.10    0.14
   6   8 -22    0.21    0.16
  -6  -7   1    0.28    0.07
  -6  -7   1    0.27    0.07
  -6  -7   1    0.17    0.06
  -6  -7   1    0.23    0.07
   6   7  -1    0.31    0.07
   6   7  -1    0.27    0.07
   6   7  -1    0.26    0.07
   6   7  -1    0.21    0.07
  -6  -7   2    1.92    0.48
  -6  -7   2    1.58    0.48
  -6  -7   2    1.72    0.48
   6   7  -2    2.09    0.48
   6   7  -2    1.86    0.47
   6   7  -2    1.77    0.48
   6   7  -2    1.99    0.48
  -6  -7   3    0.20    0.05
  -6  -7   3    0.17    0.04
  -6  -7   3    0.11    0.04
   6   7  -3    0.18    0.05
   6   7  -3    0.18    0.05
   6   7  -3    0.09    0.04
  -6  -7   4    1.05    0.21
  -6  -7   4    0.76    0.21
  -6  -7   4    0.78    0.21
  -6  -7   4    0.79    0.22
   6   7  -4    0.75    0.21
   6   7  -4    0.82    0.21
   6   7  -4    0.78    0.21
   6   7  -4    0.90    0.22
  -6  -7   5    0.00    0.04
  -6  -7   5   -0.03    0.03
  -6  -7   5    0.04    0.02
  -6  -7   5    0.12    0.05
   6   7  -5    0.02    0.03
   6   7  -5    0.01    0.03
   6   7  -5    0.00    0.02
   6   7  -5   -0.10    0.05
  -6  -7   6   -0.04    0.04
  -6  -7   6    0.03    0.03
  -6  -7   6   -0.01    0.03
  -6  -7   6    0.06    0.06
   6   7  -6    0.05    0.04
   6   7  -6    0.02    0.03
   6   7  -6    0.04    0.03
   6   7  -6   -0.10    0.06
  -6  -7   7    7.10    1.48
  -6  -7   7    5.43    1.47
  -6  -7   7    4.76    1.48
  -6  -7   7    5.33    1.50
   6   7  -7    5.98    1.48
   6   7  -7    5.66    1.47
   6   7  -7    5.78    1.49
   6   7  -7    6.63    1.51
  -6  -7   8    0.21    0.08
  -6  -7   8    0.19    0.07
  -6  -7   8    0.22    0.07
  -6  -7   8    0.12    0.10
   6   7  -8    0.15    0.08
   6   7  -8    0.17    0.07
   6   7  -8    0.22    0.07
   6   7  -8    0.23    0.10
  -6  -7   9    0.41    0.12
  -6  -7   9    0.21    0.11
  -6  -7   9    0.59    0.11
  -6  -7   9    0.31    0.15
   6   7  -9    0.17    0.12
   6   7  -9    0.31    0.11
   6   7  -9    0.59    0.11
   6   7  -9    0.38    0.13
  -6  -7  10    1.68    0.37
  -6  -7  10    1.20    0.36
  -6  -7  10    1.34    0.36
  -6  -7  10    1.44    0.38
   6   7 -10    1.43    0.36
   6   7 -10    1.34    0.36
   6   7 -10    1.35    0.36
   6   7 -10    1.33    0.37
  -6  -7  11    1.32    0.31
  -6  -7  11    1.13    0.29
  -6  -7  11    1.28    0.30
  -6  -7  11    1.18    0.33
   6   7 -11    0.75    0.30
   6   7 -11    1.01    0.29
   6   7 -11    1.14    0.30
   6   7 -11    1.16    0.30
  -6  -7  12   -0.01    0.06
  -6  -7  12    0.01    0.05
  -6  -7  12    0.09    0.13
   6   7 -12   -0.06    0.08
   6   7 -12   -0.02    0.08
  -6  -7  13    0.77    0.20
  -6  -7  13    0.50    0.17
  -6  -7  13    0.62    0.17
  -6  -7  13    0.35    0.21
   6   7 -13    0.71    0.18
   6   7 -13    0.50    0.18
   6   7 -13    0.54    0.17
   6   7 -13    0.79    0.19
  -6  -7  14    0.39    0.14
  -6  -7  14    0.15    0.09
  -6  -7  14    0.21    0.08
  -6  -7  14    0.16    0.17
   6   7 -14    0.14    0.11
   6   7 -14    0.12    0.09
   6   7 -14    0.12    0.08
   6   7 -14    0.27    0.12
  -6  -7  15    3.38    0.61
  -6  -7  15    1.92    0.55
  -6  -7  15    2.16    0.56
  -6  -7  15    2.43    0.60
   6   7 -15    1.89    0.55
   6   7 -15    1.89    0.57
  -6  -7  16    1.12    0.27
  -6  -7  16    0.56    0.18
  -6  -7  16    0.45    0.17
  -6  -7  16    0.75    0.24
   6   7 -16    0.44    0.19
   6   7 -16    0.63    0.20
   6   7 -16    0.38    0.20
  -6  -7  17    0.29    0.21
  -6  -7  17    0.08    0.10
  -6  -7  17    0.06    0.08
   6   7 -17   -0.10    0.12
   6   7 -17    0.15    0.10
   6   7 -17    0.09    0.10
  -6  -7  18    0.37    0.25
  -6  -7  18    0.00    0.10
  -6  -7  18    0.06    0.08
  -6  -7  18    0.19    0.17
   6   7 -18    0.03    0.11
  -6  -7  19    0.29    0.27
  -6  -7  19    0.03    0.12
   6   7 -19    0.06    0.14
   6   7 -19   -0.15    0.15
  -6  -7  20    0.51    0.32
  -6  -7  20    0.12    0.14
  -6  -7  20    0.05    0.09
   6   7 -20   -0.07    0.15
   6   7 -20   -0.05    0.12
   6   7 -20   -0.11    0.20
  -6  -7  21    0.32    0.15
  -6  -7  21   -0.03    0.13
   6   7 -21    0.16    0.16
   6   7 -21    0.10    0.15
   6   7 -21    0.18    0.20
  -6  -7  22    0.00    0.19
  -6  -7  22    0.01    0.12
   6   7 -22   -0.18    0.20
   6   7 -22    0.29    0.15
  -6  -6   1    9.40    2.47
  -6  -6   1   10.09    2.48
  -6  -6   1   11.89    2.54
   6   6  -1    9.71    2.47
   6   6  -1    9.48    2.47
   6   6  -1    9.69    2.52
  -6  -6   2    0.20    0.06
  -6  -6   2    0.30    0.06
  -6  -6   2    0.26    0.07
   6   6  -2    0.12    0.06
   6   6  -2    0.13    0.07
   6   6  -2    0.24    0.06
  -6  -6   3    3.35    0.85
  -6  -6   3    3.28    0.85
  -6  -6   3    3.67    0.86
  -6  -6   3    3.42    0.87
   6   6  -3    3.41    0.85
   6   6  -3    3.16    0.85
  -6  -6   4    0.71    0.18
  -6  -6   4    0.50    0.18
  -6  -6   4    0.81    0.18
  -6  -6   4    0.65    0.19
   6   6  -4    0.84    0.18
   6   6  -4    0.62    0.18
   6   6  -4    0.75    0.18
   6   6  -4    0.88    0.19
  -6  -6   5    0.34    0.10
  -6  -6   5    0.22    0.09
  -6  -6   5    0.63    0.10
  -6  -6   5    0.53    0.11
   6   6  -5    0.23    0.10
   6   6  -5    0.31    0.09
   6   6  -5    0.44    0.10
   6   6  -5    0.46    0.11
  -6  -6   6    0.26    0.06
  -6  -6   6    0.21    0.06
  -6  -6   6    0.11    0.07
   6   6  -6    0.17    0.07
   6   6  -6    0.16    0.06
   6   6  -6    0.20    0.08
  -6  -6   7    2.19    0.61
  -6  -6   7    2.31    0.61
  -6  -6   7    2.45    0.62
  -6  -6   7    2.42    0.62
   6   6  -7    2.63    0.61
   6   6  -7    2.20    0.61
   6   6  -7    2.48    0.62
   6   6  -7    3.12    0.63
  -6  -6   8    9.08    2.26
  -6  -6   8    8.81    2.26
  -6  -6   8    8.48    2.28
   6   6  -8    9.51    2.26
   6   6  -8    8.31    2.25
   6   6  -8    9.21    2.29
  -6  -6   9    0.28    0.07
  -6  -6   9    0.08    0.05
  -6  -6   9    0.14    0.05
  -6  -6   9    0.05    0.10
   6   6  -9    0.01    0.06
   6   6  -9    0.11    0.05
   6   6  -9    0.14    0.05
   6   6  -9    0.18    0.09
  -6  -6  10    0.39    0.13
  -6  -6  10    0.55    0.13
  -6  -6  10    0.55    0.13
  -6  -6  10    0.54    0.17
   6   6 -10    0.37    0.14
   6   6 -10    0.37    0.13
   6   6 -10    0.40    0.13
   6   6 -10    0.55    0.15
  -6  -6  11    0.48    0.13
  -6  -6  11    0.53    0.12
  -6  -6  11    0.30    0.11
  -6  -6  11    0.50    0.17
   6   6 -11    0.52    0.13
   6   6 -11    0.40    0.12
   6   6 -11    0.34    0.11
   6   6 -11    0.32    0.13
  -6  -6  12    3.30    0.93
  -6  -6  12    3.58    0.94
  -6  -6  12    3.87    0.96
   6   6 -12    3.66    0.93
   6   6 -12    3.71    0.94
   6   6 -12    4.00    0.95
  -6  -6  13    0.59    0.16
  -6  -6  13    0.28    0.15
  -6  -6  13    0.65    0.15
   6   6 -13    0.22    0.16
   6   6 -13    0.55    0.15
   6   6 -13    0.70    0.15
  -6  -6  14    0.24    0.13
  -6  -6  14    0.39    0.12
  -6  -6  14    0.41    0.11
  -6  -6  14    0.07    0.17
   6   6 -14    0.41    0.13
   6   6 -14    0.44    0.12
   6   6 -14    0.29    0.12
   6   6 -14    0.31    0.14
  -6  -6  15    1.26    0.29
  -6  -6  15    0.90    0.27
  -6  -6  15    1.08    0.27
  -6  -6  15    0.94    0.33
   6   6 -15    1.07    0.29
   6   6 -15    0.83    0.28
   6   6 -15    1.11    0.28
   6   6 -15    0.71    0.28
  -6  -6  16    1.64    0.48
  -6  -6  16    2.00    0.48
  -6  -6  16    1.78    0.53
   6   6 -16    1.64    0.48
   6   6 -16    1.84    0.48
   6   6 -16    1.81    0.49
  -6  -6  17    0.30    0.15
  -6  -6  17   -0.01    0.10
  -6  -6  17    0.13    0.08
  -6  -6  17    0.11    0.25
   6   6 -17    0.23    0.11
   6   6 -17   -0.02    0.10
   6   6 -17    0.05    0.09
  -6  -6  18   -0.03    0.18
  -6  -6  18    0.16    0.09
   6   6 -18    0.10    0.10
   6   6 -18    0.06    0.14
  -6  -6  19    0.04    0.10
  -6  -6  19   -0.02    0.10
   6   6 -19   -0.02    0.12
   6   6 -19   -0.25    0.14
  -6  -6  20    0.12    0.26
  -6  -6  20    0.21    0.13
  -6  -6  20    0.19    0.10
   6   6 -20    0.23    0.15
   6   6 -20   -0.12    0.12
   6   6 -20   -0.04    0.16
  -6  -6  21   -0.12    0.31
  -6  -6  21   -0.14    0.14
  -6  -6  21   -0.07    0.11
   6   6 -21   -0.08    0.17
   6   6 -21   -0.17    0.12
   6   6 -21    0.04    0.20
  -6  -6  22   -0.26    0.14
  -6  -6  22    0.14    0.12
   6   6 -22   -0.12    0.16
   6   6 -22    0.38    0.16
  -6  -6  23    0.02    0.12
   6   6 -23    0.04    0.15
  -6  -5   1    0.12    0.04
  -6  -5   1    0.10    0.04
  -6  -5   1    0.07    0.04
   6   5  -1    0.14    0.04
   6   5  -1    0.12    0.04
  -6  -5   2    5.46    1.21
  -6  -5   2    4.67    1.20
  -6  -5   2    4.22    1.22
  -6  -5   2    4.76    1.23
   6   5  -2    4.29    1.20
   6   5  -2    5.10    1.20
   6   5  -2    4.40    1.22
   6   5  -2    4.68    1.22
  -6  -5   3    1.15    0.27
  -6  -5   3    0.86    0.27
   6   5  -3    1.27    0.28
   6   5  -3    1.52    0.29
  -6  -5   4    0.00    0.04
  -6  -5   4    0.05    0.03
  -6  -5   4    0.01    0.02
  -6  -5   4    0.01    0.06
   6   5  -4    0.02    0.03
   6   5  -4    0.02    0.02
   6   5  -4    0.13    0.06
   6   5  -4    0.09    0.05
  -6  -5   5    0.17    0.05
  -6  -5   5    0.16    0.06
   6   5  -5    0.06    0.03
   6   5  -5    0.11    0.06
  -6  -5   6    1.71    0.41
  -6  -5   6    1.29    0.40
  -6  -5   6    2.23    0.42
  -6  -5   6    2.49    0.43
   6   5  -6    1.62    0.40
   6   5  -6    1.43    0.40
  -6  -5   7    0.04    0.03
  -6  -5   7    0.07    0.03
  -6  -5   7    0.05    0.07
   6   5  -7    0.04    0.04
   6   5  -7   -0.01    0.05
   6   5  -7   -0.07    0.07
  -6  -5   8    6.83    1.50
  -6  -5   8    8.41    1.54
   6   5  -8    4.82    1.47
   6   5  -8    5.55    1.47
   6   5  -8    6.73    1.50
   6   5  -8    7.63    1.52
  -6  -5   9   13.92    3.31
  -6  -5   9   11.52    3.30
  -6  -5   9   12.23    3.34
  -6  -5   9   14.92    3.40
   6   5  -9   13.41    3.30
   6   5  -9   12.64    3.30
   6   5  -9   13.46    3.36
   6   5  -9   15.30    3.39
  -6  -5  10    1.09    0.28
  -6  -5  10    0.88    0.27
  -6  -5  10    1.23    0.28
  -6  -5  10    1.42    0.30
   6   5 -10    1.16    0.28
   6   5 -10    0.91    0.27
   6   5 -10    1.02    0.28
   6   5 -10    1.04    0.29
  -6  -5  11    2.77    0.76
  -6  -5  11    2.86    0.76
  -6  -5  11    4.31    0.81
   6   5 -11    2.74    0.76
   6   5 -11    2.90    0.76
   6   5 -11    3.82    0.79
  -6  -5  12    0.00    0.06
  -6  -5  12    0.22    0.05
  -6  -5  12    0.28    0.15
   6   5 -12    0.11    0.07
   6   5 -12    0.06    0.06
   6   5 -12    0.34    0.10
  -6  -5  13    1.32    0.29
  -6  -5  13    1.06    0.28
  -6  -5  13    1.12    0.27
  -6  -5  13    0.93    0.31
   6   5 -13    1.06    0.29
   6   5 -13    0.99    0.28
   6   5 -13    0.93    0.27
   6   5 -13    0.87    0.29
  -6  -5  14    1.07    0.32
  -6  -5  14    0.96    0.31
  -6  -5  14    1.37    0.31
  -6  -5  14    1.25    0.36
   6   5 -14    1.21    0.32
   6   5 -14    1.27    0.31
   6   5 -14    1.07    0.31
   6   5 -14    1.12    0.32
  -6  -5  15   -0.15    0.09
  -6  -5  15    0.05    0.07
   6   5 -15    0.00    0.09
   6   5 -15    0.03    0.07
   6   5 -15   -0.02    0.07
   6   5 -15    0.20    0.10
  -6  -5  16    1.85    0.50
  -6  -5  16    1.98    0.50
  -6  -5  16    2.27    0.56
   6   5 -16    1.55    0.51
   6   5 -16    1.95    0.51
   6   5 -16    2.13    0.52
  -6  -5  17    1.16    0.28
  -6  -5  17    0.85    0.27
  -6  -5  17    0.94    0.26
  -6  -5  17    1.22    0.35
   6   5 -17    0.50    0.28
   6   5 -17    1.00    0.27
   6   5 -17    0.93    0.27
   6   5 -17    1.11    0.30
  -6  -5  18    0.00    0.12
  -6  -5  18   -0.02    0.07
   6   5 -18   -0.08    0.09
   6   5 -18   -0.14    0.13
  -6  -5  19    0.21    0.11
  -6  -5  19    0.07    0.09
   6   5 -19    0.31    0.14
   6   5 -19    0.16    0.12
   6   5 -19    0.17    0.16
  -6  -5  20    0.13    0.18
  -6  -5  20    0.08    0.12
  -6  -5  20   -0.10    0.10
   6   5 -20   -0.05    0.14
   6   5 -20    0.18    0.12
   6   5 -20   -0.08    0.16
  -6  -5  21    0.04    0.20
  -6  -5  21    0.16    0.13
  -6  -5  21   -0.40    0.12
   6   5 -21    0.12    0.16
   6   5 -21   -0.16    0.13
   6   5 -21    0.03    0.19
  -6  -5  22    0.09    0.16
  -6  -5  22   -0.19    0.13
   6   5 -22    0.07    0.16
   6   5 -22    0.09    0.14
  -6  -5  23    0.14    0.12
   6   5 -23   -0.02    0.14
  -6  -4   1   12.87    2.99
  -6  -4   1   11.64    2.99
  -6  -4   1   10.24    3.02
  -6  -4   1   11.36    3.03
   6   4  -1   10.64    2.98
   6   4  -1   13.39    2.99
   6   4  -1   11.92    3.04
   6   4  -1   10.93    3.03
  -6  -4   2    0.05    0.03
  -6  -4   2    0.08    0.03
  -6  -4   2    0.05    0.03
  -6  -4   2    0.04    0.06
   6   4  -2    0.06    0.03
   6   4  -2    0.08    0.03
   6   4  -2    0.03    0.03
   6   4  -2    0.01    0.04
  -6  -4   3    1.34    0.32
  -6  -4   3    1.28    0.32
   6   4  -3    1.05    0.32
   6   4  -3    1.35    0.32
  -6  -4   4    5.68    1.48
  -6  -4   4    5.46    1.48
  -6  -4   4   11.25    1.61
   6   4  -4    5.22    1.48
   6   4  -4    6.12    1.48
   6   4  -4    8.05    1.54
  -6  -4   5    0.38    0.12
  -6  -4   5    0.29    0.11
  -6  -4   5    0.60    0.12
  -6  -4   5    0.62    0.13
   6   4  -5    0.30    0.11
   6   4  -5    0.41    0.11
   6   4  -5    0.84    0.14
   6   4  -5    0.72    0.13
  -6  -4   6   -0.01    0.04
  -6  -4   6    0.02    0.03
  -6  -4   6    0.03    0.03
  -6  -4   6   -0.03    0.06
   6   4  -6   -0.01    0.03
   6   4  -6    0.02    0.03
   6   4  -6    0.10    0.07
   6   4  -6    0.05    0.06
  -6  -4   7    7.09    2.12
  -6  -4   7   12.52    2.21
  -6  -4   7   12.27    2.22
   6   4  -7    7.36    2.12
   6   4  -7   16.78    2.30
   6   4  -7   12.35    2.21
  -6  -4   8    2.07    0.55
  -6  -4   8    1.81    0.55
  -6  -4   8    3.76    0.58
  -6  -4   8    3.70    0.59
   6   4  -8    2.11    0.55
   6   4  -8    1.96    0.54
  -6  -4   9   18.65    4.63
  -6  -4   9   16.30    4.62
  -6  -4   9   21.53    4.73
  -6  -4   9   23.04    4.78
   6   4  -9   16.58    4.62
   6   4  -9   17.49    4.62
   6   4  -9   28.84    4.87
   6   4  -9   24.76    4.79
  -6  -4  10    1.53    0.38
  -6  -4  10    1.46    0.38
  -6  -4  10    1.40    0.39
   6   4 -10    1.31    0.37
   6   4 -10    1.60    0.39
   6   4 -10    1.61    0.39
  -6  -4  11    0.50    0.12
  -6  -4  11    0.31    0.10
  -6  -4  11    0.27    0.09
  -6  -4  11    0.13    0.14
   6   4 -11    0.38    0.11
   6   4 -11    0.40    0.10
   6   4 -11    0.36    0.11
   6   4 -11    0.31    0.13
  -6  -4  12    2.80    0.69
  -6  -4  12    3.16    0.71
  -6  -4  12    2.84    0.73
   6   4 -12    2.46    0.70
   6   4 -12    2.47    0.70
   6   4 -12    2.67    0.71
  -6  -4  13    1.67    0.45
  -6  -4  13    1.39    0.44
  -6  -4  13    2.21    0.45
  -6  -4  13    2.06    0.49
   6   4 -13    1.55    0.45
   6   4 -13    1.59    0.44
   6   4 -13    1.99    0.45
   6   4 -13    1.84    0.46
  -6  -4  14   -0.02    0.10
  -6  -4  14    0.12    0.07
  -6  -4  14    0.24    0.07
  -6  -4  14    0.37    0.17
   6   4 -14    0.07    0.09
   6   4 -14    0.18    0.08
   6   4 -14    0.27    0.08
   6   4 -14    0.29    0.11
  -6  -4  15    0.85    0.27
   6   4 -15    0.67    0.23
   6   4 -15    0.83    0.22
   6   4 -15    0.85    0.25
  -6  -4  16    0.46    0.16
  -6  -4  16    0.61    0.15
  -6  -4  16    0.46    0.23
   6   4 -16    0.38    0.17
   6   4 -16    0.44    0.15
   6   4 -16    0.61    0.19
  -6  -4  17    2.99    0.58
  -6  -4  17    1.90    0.56
  -6  -4  17    2.06    0.56
  -6  -4  17    2.42    0.63
   6   4 -17    1.93    0.57
   6   4 -17    1.87    0.56
   6   4 -17    2.19    0.56
   6   4 -17    2.47    0.59
  -6  -4  18    0.19    0.13
  -6  -4  18    0.17    0.09
   6   4 -18    0.19    0.12
   6   4 -18    0.59    0.17
  -6  -4  19    0.25    0.11
  -6  -4  19    0.17    0.10
   6   4 -19    0.22    0.12
   6   4 -19    0.07    0.11
   6   4 -19   -0.07    0.16
  -6  -4  20   -0.17    0.14
  -6  -4  20    0.08    0.12
  -6  -4  20   -0.11    0.08
   6   4 -20    0.06    0.12
   6   4 -20    0.22    0.12
   6   4 -20   -0.04    0.15
  -6  -4  21    0.20    0.18
  -6  -4  21    0.05    0.13
  -6  -4  21    0.19    0.10
   6   4 -21   -0.02    0.13
   6   4 -21    0.06    0.13
   6   4 -21   -0.19    0.18
  -6  -4  22   -0.09    0.13
  -6  -4  22   -0.07    0.11
   6   4 -22    0.04    0.15
[truncated: 2,576,947 more chars]
