# Supplementary material for: Synthesis of a π‐Extended Phenazine Diimide Derivative and Characterization of Its Closed‐Shell Reduced States
Source: Chemistry. 2026 Feb 15;32(17):e03285. doi: 10.1002/chem.202503285 (PMC13150043; doi:10.1002/chem.202503285)
Supplement: Supplementary file 4 — Supporting File 4: 1b.cif. [file CHEM-32-e03285-s001.cif]

data_2

_publ_section_title
;
Phenazine extended naphthalene imides: a novel electrochromic member
of the PAH imides family.
;
_publ_contact_author_name        'Nicola Demitri'

_publ_contact_author_address     
;
Elettra-Sincrotrone Trieste, S.S. 14 Km 163.5 in Area Science Park, 
34149 Basovizza - Trieste, Italy.
;
_publ_contact_author_email       nicola.demitri@elettra.eu
_publ_contact_author_phone       '+39 040 375 8861'
loop_
_publ_author_name
_publ_author_address
'Dosso, Jacopo'
;
Department of Chemical and Pharmaceutical Sciences, CENMAT, Centre for
Excellence for Nanostructured Materials, INSTM UdR Trieste, University
of Trieste, via Licio Giorgieri 1, 34127 Trieste, Italy.
;
'Rigodanza, Francesco'
;
Department of Chemical and Pharmaceutical Sciences, CENMAT, Centre for
Excellence for Nanostructured Materials, INSTM UdR Trieste, University
of Trieste, via Licio Giorgieri 1, 34127 Trieste, Italy.
;
'Bartolomei, Beatrice'
;
Department of Chemical and Pharmaceutical Sciences, CENMAT, Centre for
Excellence for Nanostructured Materials, INSTM UdR Trieste, University
of Trieste, via Licio Giorgieri 1, 34127 Trieste, Italy.
;
'Misia, Giuseppe'
;
Department of Chemical and Pharmaceutical Sciences, CENMAT, Centre for
Excellence for Nanostructured Materials, INSTM UdR Trieste, University
of Trieste, via Licio Giorgieri 1, 34127 Trieste, Italy.
;
'Costa, Paolo'
;
Department of Chemical Sciences, University of Padova, 35131 Padova, Italy.
;
'Demitri, Nicola'
;
Elettra-Sincrotrone Trieste, S.S. 14 Km 163.5 in Area Science Park, 
34149 Basovizza - Trieste, Italy.
;
'Prato, Maurizio'
;
Department of Chemical and Pharmaceutical Sciences, CENMAT, Centre for
Excellence for Nanostructured Materials, INSTM UdR Trieste, University
of Trieste, via Licio Giorgieri 1, 34127 Trieste, Italy.
;

_publ_section_abstract
;
The structure of 2, C~32~H~26~N~4~O~4~, at 100 K has
triclinic (<i>P</i>-1) symmetry.
;
_publ_contact_letter 
;
Please consider this CIF for publication. I certify that this contibution is the
original work of those listed as authors; that it has not been published
before (in any language or medium) and is not being considered for publication
elsewhere; that all authors concur with and are aware of the submission; that
all workers involved in the study are listed as authors or given proper credit
in the acknowledgements; that I have obtained permission for and acknowledged
the source of any excerpts from other copyright works; and that to the best of
my knowledge the paper contains no statements which are libellous, unlawful or
in any way actionable. All coauthors have made significant scientific
contributions to the work reported, including the ideas and their execution,
and share responsibility and accountability for the results.
;
 
_audit_creation_method            'SHELXL-2018/3'
_shelx_SHELXL_version_number      '2018/3'
_chemical_name_systematic         ?
_chemical_name_common             ?
_chemical_melting_point           ?
_chemical_formula_moiety
 'C32 H26 N4 O4'
_chemical_formula_sum
 'C32 H26 N4 O4'
_chemical_formula_weight          530.57

loop_
 _atom_type_symbol
 _atom_type_description
 _atom_type_scat_dispersion_real
 _atom_type_scat_dispersion_imag
 _atom_type_scat_source
 'C'  'C'   0.0020   0.0012
 'International Tables Vol C Tables 4.2.6.8 and 6.1.1.4'
 'H'  'H'   0.0000   0.0000
 'International Tables Vol C Tables 4.2.6.8 and 6.1.1.4'
 'N'  'N'   0.0042   0.0025
 'International Tables Vol C Tables 4.2.6.8 and 6.1.1.4'
 'O'  'O'   0.0077   0.0045
 'International Tables Vol C Tables 4.2.6.8 and 6.1.1.4'
 
_space_group_crystal_system       triclinic
_space_group_IT_number            2
_space_group_name_H-M_alt         'P -1'
_space_group_name_Hall            '-P 1'
 
_shelx_space_group_comment
;
The symmetry employed for this shelxl refinement is uniquely defined
by the following loop, which should always be used as a source of
symmetry information in preference to the above space-group names.
They are only intended as comments.
;
 
loop_
 _space_group_symop_operation_xyz
 'x, y, z'
 '-x, -y, -z'
 
_cell_length_a                    4.7155(9)
_cell_length_b                    10.922(2)
_cell_length_c                    12.609(3)
_cell_angle_alpha                 107.74(3)
_cell_angle_beta                  93.69(3)
_cell_angle_gamma                 96.23(3)
_cell_volume                      611.6(2)
_cell_formula_units_Z             1
_cell_measurement_temperature     100(2)
_cell_measurement_reflns_used     3931
_cell_measurement_theta_min       1.487
_cell_measurement_theta_max       31.099
 
_exptl_crystal_description        'Tiny rods'
_exptl_crystal_colour             'Yellow'
_exptl_crystal_density_meas       ?
_exptl_crystal_density_method     ?
_exptl_crystal_density_diffrn     1.440          
_exptl_crystal_F_000              278
_exptl_transmission_factor_min    ?
_exptl_transmission_factor_max    ?
_exptl_crystal_size_max           0.100
_exptl_crystal_size_mid           0.050
_exptl_crystal_size_min           0.020
_exptl_absorpt_coefficient_mu     0.073
_shelx_estimated_absorpt_T_min    0.993
_shelx_estimated_absorpt_T_max    0.999
_exptl_absorpt_correction_type    none
_exptl_absorpt_correction_T_min   ?
_exptl_absorpt_correction_T_max   ?
_exptl_absorpt_process_details    ?
_exptl_absorpt_special_details    ?
_diffrn_ambient_temperature       100(2)
_diffrn_radiation_wavelength      0.620


_diffrn_standards_number 0
_diffrn_standards_interval_count 0
_diffrn_standards_decay_% 0
_diffrn_measurement_method       'Rotating crystal'
_diffrn_radiation_type           Synchrotron
_diffrn_source                   'Elettra Synchrotron - XRD2 BL'
_diffrn_measurement_device_type  
;
'Arinax MD2s Goniometer, Pilatus 6M detector'
;

_diffrn_detector_area_resol_mean  ?
_diffrn_reflns_number             28620
_diffrn_reflns_av_unetI/netI      0.0498
_diffrn_reflns_av_R_equivalents   0.0676
_diffrn_reflns_limit_h_min        -7
_diffrn_reflns_limit_h_max        7
_diffrn_reflns_limit_k_min        -18
_diffrn_reflns_limit_k_max        18
_diffrn_reflns_limit_l_min        -19
_diffrn_reflns_limit_l_max        19
_diffrn_reflns_theta_min          1.487
_diffrn_reflns_theta_max          31.099
_diffrn_reflns_theta_full         21.839
_diffrn_measured_fraction_theta_max   0.901
_diffrn_measured_fraction_theta_full  0.993
_diffrn_reflns_Laue_measured_fraction_max    0.901
_diffrn_reflns_Laue_measured_fraction_full   0.993
_diffrn_reflns_point_group_measured_fraction_max   0.901
_diffrn_reflns_point_group_measured_fraction_full  0.993
_reflns_number_total              5320
_reflns_number_gt                 3889
_reflns_threshold_expression      'I > 2\s(I)'
_reflns_Friedel_coverage          0.000
_reflns_Friedel_fraction_max      .
_reflns_Friedel_fraction_full     .
 
_reflns_special_details
;
 Reflections were merged by SHELXL according to the crystal
 class for the calculation of statistics and refinement.
 
 _reflns_Friedel_fraction is defined as the number of unique
 Friedel pairs measured divided by the number that would be
 possible theoretically, ignoring centric projections and
 systematic absences.
;
 
_computing_data_collection       'MXCuBE3 (Mueller,2017)'
_computing_cell_refinement       'XDS (Kabsch, 2010)'
_computing_data_reduction        'XDS (Kabsch, 2010)'
_computing_structure_solution    'SHELXT (Sheldrick, 2015)'
_computing_structure_refinement  'SHELXL-2018/3 (Sheldrick, 2015)'
_computing_molecular_graphics    'Ortep3 for Windows - Coot'
_computing_publication_material  'enCIFer - publCIF'
 
_refine_special_details
;
Hydrogen atoms were included at calculated positions with isotropic 
Ufactors=1.2Ueq (Ufactors=1.5Ueq for methyl groups). Anisotropic
thermal motion modeling has been applied to all atoms.
;

_refine_ls_structure_factor_coef  Fsqd
_refine_ls_matrix_type            full
_refine_ls_weighting_scheme       calc
_refine_ls_weighting_details
'w=1/[\s^2^(Fo^2^)+(0.1107P)^2^+0.0529P] where P=(Fo^2^+2Fc^2^)/3'
_atom_sites_solution_primary      direct
_atom_sites_solution_secondary    difmap
_atom_sites_solution_hydrogens    geom
_refine_ls_hydrogen_treatment     constr
_refine_ls_extinction_method      none
_refine_ls_extinction_coef        .
_refine_ls_number_reflns          5320
_refine_ls_number_parameters      182
_refine_ls_number_restraints      0
_refine_ls_R_factor_all           0.0793
_refine_ls_R_factor_gt            0.0582
_refine_ls_wR_factor_ref          0.1792
_refine_ls_wR_factor_gt           0.1628
_refine_ls_goodness_of_fit_ref    1.041
_refine_ls_restrained_S_all       1.041
_refine_ls_shift/su_max           0.001
_refine_ls_shift/su_mean          0.000
 
loop_
 _atom_site_label
 _atom_site_type_symbol
 _atom_site_fract_x
 _atom_site_fract_y
 _atom_site_fract_z
 _atom_site_U_iso_or_equiv
 _atom_site_adp_type
 _atom_site_occupancy
 _atom_site_site_symmetry_order  
 _atom_site_calc_flag
 _atom_site_refinement_flags_posn
 _atom_site_refinement_flags_adp
 _atom_site_refinement_flags_occupancy
 _atom_site_disorder_assembly
 _atom_site_disorder_group
O1 O 0.36389(16) 0.51912(7) 0.11922(6) 0.02038(16) Uani 1 1 d . . . . .
O2 O -0.00524(16) 0.87657(7) 0.31929(6) 0.02182(17) Uani 1 1 d . . . . .
N1 N 0.18195(16) 0.69897(7) 0.21872(7) 0.01473(15) Uani 1 1 d . . . . .
N2 N 1.02619(16) 0.40888(7) 0.39471(6) 0.01252(15) Uani 1 1 d . . . . .
C12 C 0.85547(18) 0.50177(8) 0.40513(7) 0.01223(16) Uani 1 1 d . . . . .
C4 C 0.49242(18) 0.69462(8) 0.41798(7) 0.01171(16) Uani 1 1 d . . . . .
C2 C 0.35288(19) 0.60037(8) 0.20919(8) 0.01428(16) Uani 1 1 d . . . . .
C11 C 0.82934(17) 0.59383(8) 0.51148(7) 0.01163(16) Uani 1 1 d . . . . .
C6 C 0.15166(19) 0.79429(8) 0.31858(8) 0.01484(17) Uani 1 1 d . . . . .
C3 C 0.51968(18) 0.59965(8) 0.31326(7) 0.01259(16) Uani 1 1 d . . . . .
C7 C 0.28795(19) 0.88301(8) 0.52301(8) 0.01495(17) Uani 1 1 d . . . . .
H7 H 0.167602 0.947927 0.525310 0.018 Uiso 1 1 calc R U . . .
C10 C 0.64427(18) 0.69294(8) 0.51745(7) 0.01180(15) Uani 1 1 d . . . . .
C14 C 0.01994(19) 0.70142(9) 0.11524(8) 0.01656(17) Uani 1 1 d . . . . .
H14A H -0.149043 0.746963 0.134888 0.020 Uiso 1 1 calc R U . . .
H14B H -0.050085 0.611373 0.067752 0.020 Uiso 1 1 calc R U . . .
C8 C 0.4379(2) 0.88119(8) 0.62144(8) 0.01563(17) Uani 1 1 d . . . . .
H8 H 0.419048 0.944875 0.690391 0.019 Uiso 1 1 calc R U . . .
C9 C 0.61419(19) 0.78716(8) 0.61931(8) 0.01423(16) Uani 1 1 d . . . . .
H9 H 0.714914 0.786280 0.686740 0.017 Uiso 1 1 calc R U . . .
C5 C 0.31354(18) 0.79074(8) 0.42199(7) 0.01300(16) Uani 1 1 d . . . . .
C13 C 0.69505(18) 0.50698(8) 0.30677(7) 0.01320(16) Uani 1 1 d . . . . .
H13 H 0.710939 0.445320 0.236352 0.016 Uiso 1 1 calc R U . . .
C15 C 0.2044(2) 0.76939(10) 0.04944(8) 0.02033(19) Uani 1 1 d . . . . .
H15A H 0.296472 0.854816 0.100061 0.024 Uiso 1 1 calc R U . . .
H15B H 0.358064 0.717050 0.020807 0.024 Uiso 1 1 calc R U . . .
C16 C 0.0294(2) 0.78890(11) -0.04836(9) 0.0239(2) Uani 1 1 d . . . . .
H16A H -0.060195 0.703251 -0.099389 0.029 Uiso 1 1 calc R U . . .
H16B H -0.126501 0.839751 -0.019644 0.029 Uiso 1 1 calc R U . . .
C17 C 0.2081(3) 0.85843(13) -0.11374(10) 0.0309(3) Uani 1 1 d . . . . .
H17A H 0.296162 0.943666 -0.063857 0.046 Uiso 1 1 calc R U . . .
H17B H 0.085126 0.869539 -0.174890 0.046 Uiso 1 1 calc R U . . .
H17C H 0.358691 0.807022 -0.144741 0.046 Uiso 1 1 calc R U . . .
 
loop_
 _atom_site_aniso_label
 _atom_site_aniso_U_11
 _atom_site_aniso_U_22
 _atom_site_aniso_U_33
 _atom_site_aniso_U_23
 _atom_site_aniso_U_13
 _atom_site_aniso_U_12
O1 0.0254(4) 0.0179(3) 0.0165(3) 0.0023(2) 0.0014(2) 0.0070(3)
O2 0.0252(4) 0.0191(3) 0.0238(4) 0.0074(3) 0.0021(3) 0.0128(3)
N1 0.0148(3) 0.0136(3) 0.0171(3) 0.0060(3) 0.0026(2) 0.0035(2)
N2 0.0130(3) 0.0091(3) 0.0166(3) 0.0047(3) 0.0042(2) 0.0027(2)
C12 0.0126(3) 0.0086(3) 0.0166(4) 0.0046(3) 0.0047(3) 0.0021(3)
C4 0.0115(3) 0.0082(3) 0.0163(4) 0.0045(3) 0.0043(3) 0.0014(3)
C2 0.0144(4) 0.0120(3) 0.0173(4) 0.0052(3) 0.0035(3) 0.0022(3)
C11 0.0115(3) 0.0081(3) 0.0165(4) 0.0046(3) 0.0047(3) 0.0020(2)
C6 0.0149(4) 0.0120(3) 0.0194(4) 0.0064(3) 0.0047(3) 0.0034(3)
C3 0.0130(3) 0.0099(3) 0.0158(4) 0.0050(3) 0.0037(3) 0.0015(3)
C7 0.0154(4) 0.0105(3) 0.0207(4) 0.0059(3) 0.0051(3) 0.0049(3)
C10 0.0119(3) 0.0084(3) 0.0160(4) 0.0042(3) 0.0042(3) 0.0022(2)
C14 0.0143(4) 0.0180(4) 0.0186(4) 0.0072(3) 0.0010(3) 0.0034(3)
C8 0.0186(4) 0.0106(3) 0.0179(4) 0.0036(3) 0.0046(3) 0.0043(3)
C9 0.0150(4) 0.0108(3) 0.0173(4) 0.0040(3) 0.0031(3) 0.0036(3)
C5 0.0132(3) 0.0096(3) 0.0177(4) 0.0057(3) 0.0041(3) 0.0027(3)
C13 0.0148(4) 0.0100(3) 0.0151(4) 0.0036(3) 0.0042(3) 0.0025(3)
C15 0.0174(4) 0.0249(4) 0.0213(4) 0.0122(4) -0.0007(3) 0.0012(3)
C16 0.0227(4) 0.0272(5) 0.0237(5) 0.0134(4) -0.0041(3) -0.0002(4)
C17 0.0341(6) 0.0347(6) 0.0253(5) 0.0178(5) -0.0078(4) -0.0078(5)
 
_geom_special_details
;
 All esds (except the esd in the dihedral angle between two l.s. planes)
 are estimated using the full covariance matrix.  The cell esds are taken
 into account individually in the estimation of esds in distances, angles
 and torsion angles; correlations between esds in cell parameters are only
 used when they are defined by crystal symmetry.  An approximate (isotropic)
 treatment of cell esds is used for estimating esds involving l.s. planes.
;
 
loop_
 _geom_bond_atom_site_label_1
 _geom_bond_atom_site_label_2
 _geom_bond_distance
 _geom_bond_site_symmetry_2
 _geom_bond_publ_flag
O1 C2 1.2170(12) . ?
O2 C6 1.2229(11) . ?
N1 C2 1.3949(12) . ?
N1 C6 1.3951(13) . ?
N1 C14 1.4780(12) . ?
N2 C11 1.3366(12) 2_766 ?
N2 C12 1.3432(12) . ?
C12 C13 1.4302(13) . ?
C12 C11 1.4321(13) . ?
C4 C5 1.4076(12) . ?
C4 C10 1.4097(13) . ?
C4 C3 1.4325(14) . ?
C2 C3 1.4884(13) . ?
C11 C10 1.4501(12) . ?
C6 C5 1.4810(14) . ?
C3 C13 1.3620(12) . ?
C7 C5 1.3843(13) . ?
C7 C8 1.3951(13) . ?
C7 H7 0.9500 . ?
C10 C9 1.4065(13) . ?
C14 C15 1.5245(14) . ?
C14 H14A 0.9900 . ?
C14 H14B 0.9900 . ?
C8 C9 1.3847(12) . ?
C8 H8 0.9500 . ?
C9 H9 0.9500 . ?
C13 H13 0.9500 . ?
C15 C16 1.5213(14) . ?
C15 H15A 0.9900 . ?
C15 H15B 0.9900 . ?
C16 C17 1.5162(16) . ?
C16 H16A 0.9900 . ?
C16 H16B 0.9900 . ?
C17 H17A 0.9800 . ?
C17 H17B 0.9800 . ?
C17 H17C 0.9800 . ?
 
loop_
 _geom_angle_atom_site_label_1
 _geom_angle_atom_site_label_2
 _geom_angle_atom_site_label_3
 _geom_angle
 _geom_angle_site_symmetry_1
 _geom_angle_site_symmetry_3
 _geom_angle_publ_flag
C2 N1 C6 124.80(8) . . ?
C2 N1 C14 117.27(8) . . ?
C6 N1 C14 117.93(8) . . ?
C11 N2 C12 116.81(8) 2_766 . ?
N2 C12 C13 118.45(8) . . ?
N2 C12 C11 121.77(8) . . ?
C13 C12 C11 119.78(8) . . ?
C5 C4 C10 119.54(8) . . ?
C5 C4 C3 119.97(9) . . ?
C10 C4 C3 120.49(8) . . ?
O1 C2 N1 120.91(9) . . ?
O1 C2 C3 121.99(8) . . ?
N1 C2 C3 117.09(8) . . ?
N2 C11 C12 121.42(8) 2_766 . ?
N2 C11 C10 119.24(8) 2_766 . ?
C12 C11 C10 119.33(8) . . ?
O2 C6 N1 120.36(9) . . ?
O2 C6 C5 122.05(9) . . ?
N1 C6 C5 117.59(8) . . ?
C13 C3 C4 121.15(9) . . ?
C13 C3 C2 118.81(8) . . ?
C4 C3 C2 120.03(8) . . ?
C5 C7 C8 120.36(8) . . ?
C5 C7 H7 119.8 . . ?
C8 C7 H7 119.8 . . ?
C9 C10 C4 119.50(8) . . ?
C9 C10 C11 121.77(8) . . ?
C4 C10 C11 118.73(8) . . ?
N1 C14 C15 111.65(8) . . ?
N1 C14 H14A 109.3 . . ?
C15 C14 H14A 109.3 . . ?
N1 C14 H14B 109.3 . . ?
C15 C14 H14B 109.3 . . ?
H14A C14 H14B 108.0 . . ?
C9 C8 C7 120.44(8) . . ?
C9 C8 H8 119.8 . . ?
C7 C8 H8 119.8 . . ?
C8 C9 C10 120.09(9) . . ?
C8 C9 H9 120.0 . . ?
C10 C9 H9 120.0 . . ?
C7 C5 C4 120.08(9) . . ?
C7 C5 C6 119.44(8) . . ?
C4 C5 C6 120.48(8) . . ?
C3 C13 C12 120.51(8) . . ?
C3 C13 H13 119.7 . . ?
C12 C13 H13 119.7 . . ?
C16 C15 C14 111.97(8) . . ?
C16 C15 H15A 109.2 . . ?
C14 C15 H15A 109.2 . . ?
C16 C15 H15B 109.2 . . ?
C14 C15 H15B 109.2 . . ?
H15A C15 H15B 107.9 . . ?
C17 C16 C15 112.78(9) . . ?
C17 C16 H16A 109.0 . . ?
C15 C16 H16A 109.0 . . ?
C17 C16 H16B 109.0 . . ?
C15 C16 H16B 109.0 . . ?
H16A C16 H16B 107.8 . . ?
C16 C17 H17A 109.5 . . ?
C16 C17 H17B 109.5 . . ?
H17A C17 H17B 109.5 . . ?
C16 C17 H17C 109.5 . . ?
H17A C17 H17C 109.5 . . ?
H17B C17 H17C 109.5 . . ?
 
loop_
 _geom_torsion_atom_site_label_1
 _geom_torsion_atom_site_label_2
 _geom_torsion_atom_site_label_3
 _geom_torsion_atom_site_label_4
 _geom_torsion
 _geom_torsion_site_symmetry_1
 _geom_torsion_site_symmetry_2
 _geom_torsion_site_symmetry_3
 _geom_torsion_site_symmetry_4
 _geom_torsion_publ_flag
C11 N2 C12 C13 -179.36(7) 2_766 . . . ?
C11 N2 C12 C11 0.13(14) 2_766 . . . ?
C6 N1 C2 O1 178.57(8) . . . . ?
C14 N1 C2 O1 -0.93(13) . . . . ?
C6 N1 C2 C3 -1.55(13) . . . . ?
C14 N1 C2 C3 178.95(7) . . . . ?
N2 C12 C11 N2 -0.13(14) . . . 2_766 ?
C13 C12 C11 N2 179.35(7) . . . 2_766 ?
N2 C12 C11 C10 179.28(7) . . . . ?
C13 C12 C11 C10 -1.24(13) . . . . ?
C2 N1 C6 O2 -179.36(8) . . . . ?
C14 N1 C6 O2 0.14(13) . . . . ?
C2 N1 C6 C5 0.18(13) . . . . ?
C14 N1 C6 C5 179.68(7) . . . . ?
C5 C4 C3 C13 178.87(7) . . . . ?
C10 C4 C3 C13 -0.97(13) . . . . ?
C5 C4 C3 C2 -1.66(13) . . . . ?
C10 C4 C3 C2 178.51(7) . . . . ?
O1 C2 C3 C13 1.64(13) . . . . ?
N1 C2 C3 C13 -178.24(7) . . . . ?
O1 C2 C3 C4 -177.85(8) . . . . ?
N1 C2 C3 C4 2.27(12) . . . . ?
C5 C4 C10 C9 0.17(13) . . . . ?
C3 C4 C10 C9 180.00(7) . . . . ?
C5 C4 C10 C11 -179.49(7) . . . . ?
C3 C4 C10 C11 0.35(13) . . . . ?
N2 C11 C10 C9 0.51(13) 2_766 . . . ?
C12 C11 C10 C9 -178.91(7) . . . . ?
N2 C11 C10 C4 -179.84(7) 2_766 . . . ?
C12 C11 C10 C4 0.74(12) . . . . ?
C2 N1 C14 C15 -83.40(10) . . . . ?
C6 N1 C14 C15 97.06(10) . . . . ?
C5 C7 C8 C9 0.02(14) . . . . ?
C7 C8 C9 C10 0.31(14) . . . . ?
C4 C10 C9 C8 -0.40(13) . . . . ?
C11 C10 C9 C8 179.24(7) . . . . ?
C8 C7 C5 C4 -0.25(13) . . . . ?
C8 C7 C5 C6 179.82(7) . . . . ?
C10 C4 C5 C7 0.16(13) . . . . ?
C3 C4 C5 C7 -179.68(7) . . . . ?
C10 C4 C5 C6 -179.92(7) . . . . ?
C3 C4 C5 C6 0.25(13) . . . . ?
O2 C6 C5 C7 -0.01(14) . . . . ?
N1 C6 C5 C7 -179.55(7) . . . . ?
O2 C6 C5 C4 -179.94(8) . . . . ?
N1 C6 C5 C4 0.53(13) . . . . ?
C4 C3 C13 C12 0.46(13) . . . . ?
C2 C3 C13 C12 -179.03(7) . . . . ?
N2 C12 C13 C3 -179.85(7) . . . . ?
C11 C12 C13 C3 0.65(13) . . . . ?
N1 C14 C15 C16 -172.12(8) . . . . ?
C14 C15 C16 C17 179.04(9) . . . . ?
 
_refine_diff_density_max    0.436
_refine_diff_density_min   -0.454
_refine_diff_density_rms    0.080

_shelx_res_file
;
TITL X4ESxT-18May091216_a.res in P-1
    PJD20_XDS_aimless_unmerged.res
    created by SHELXL-2018/3 at 21:14:17 on 28-May-2022
CELL 0.6200   4.71550  10.92250  12.60850 107.7400  93.6860  96.2265
ZERR    1.00   0.00094   0.00218   0.00252   0.0300   0.0300   0.0300
LATT   1
SFAC  C    H    N    O
DISP    H     0.00000    0.00000         0.66
DISP    C     0.00201    0.00119         8.75
DISP    N     0.00416    0.00245        14.28
DISP    O     0.00771    0.00451        22.87
UNIT  32 26 4 4
MERG   2
rem HFIX   23   -1.20 C14 C15 C16
rem HFIX  137   -1.50 C17
rem HFIX   43   -1.20 C7 C8 C9 C13
FMAP   2
PLAN   20
SIZE     0.020   0.050   0.100
ACTA
BOND   $H
CONF
LIST   4
WPDB  -2
L.S.  10
TEMP  -173.15

WGHT    0.110700    0.052900
FVAR       0.24878
O1    4    0.363894    0.519117    0.119224    11.00000    0.02543    0.01789 =
         0.01652    0.00228    0.00136    0.00697
O2    4   -0.005243    0.876573    0.319286    11.00000    0.02525    0.01910 =
         0.02379    0.00741    0.00206    0.01281
N1    3    0.181953    0.698970    0.218723    11.00000    0.01482    0.01359 =
         0.01710    0.00602    0.00264    0.00347
N2    3    1.026188    0.408883    0.394705    11.00000    0.01298    0.00910 =
         0.01660    0.00472    0.00419    0.00273
C12   1    0.855469    0.501767    0.405129    11.00000    0.01261    0.00855 =
         0.01656    0.00462    0.00466    0.00206
C4    1    0.492416    0.694625    0.417979    11.00000    0.01145    0.00823 =
         0.01634    0.00454    0.00435    0.00140
C2    1    0.352883    0.600375    0.209188    11.00000    0.01436    0.01198 =
         0.01729    0.00521    0.00352    0.00224
C11   1    0.829336    0.593835    0.511477    11.00000    0.01145    0.00809 =
         0.01647    0.00465    0.00469    0.00196
C6    1    0.151661    0.794291    0.318584    11.00000    0.01488    0.01203 =
         0.01938    0.00644    0.00467    0.00340
C3    1    0.519675    0.599651    0.313258    11.00000    0.01303    0.00987 =
         0.01579    0.00496    0.00365    0.00149
C7    1    0.287950    0.883011    0.523005    11.00000    0.01543    0.01055 =
         0.02073    0.00591    0.00506    0.00495
AFIX  43
H7    2    0.167602    0.947927    0.525310    11.00000   -1.20000
AFIX   0
C10   1    0.644270    0.692943    0.517447    11.00000    0.01186    0.00836 =
         0.01600    0.00417    0.00423    0.00220
C14   1    0.019943    0.701418    0.115238    11.00000    0.01431    0.01798 =
         0.01862    0.00724    0.00102    0.00342
AFIX  23
H14A  2   -0.149043    0.746963    0.134888    11.00000   -1.20000
H14B  2   -0.050085    0.611373    0.067752    11.00000   -1.20000
AFIX   0
C8    1    0.437948    0.881185    0.621442    11.00000    0.01861    0.01060 =
         0.01795    0.00355    0.00463    0.00426
AFIX  43
H8    2    0.419048    0.944875    0.690391    11.00000   -1.20000
AFIX   0
C9    1    0.614188    0.787157    0.619313    11.00000    0.01499    0.01079 =
         0.01726    0.00399    0.00308    0.00361
AFIX  43
H9    2    0.714914    0.786280    0.686740    11.00000   -1.20000
AFIX   0
C5    1    0.313536    0.790737    0.421990    11.00000    0.01324    0.00965 =
         0.01766    0.00569    0.00413    0.00266
C13   1    0.695050    0.506978    0.306765    11.00000    0.01481    0.01003 =
         0.01510    0.00361    0.00416    0.00255
AFIX  43
H13   2    0.710939    0.445320    0.236352    11.00000   -1.20000
AFIX   0
C15   1    0.204380    0.769394    0.049436    11.00000    0.01740    0.02491 =
         0.02127    0.01216   -0.00067    0.00117
AFIX  23
H15A  2    0.296472    0.854816    0.100061    11.00000   -1.20000
H15B  2    0.358064    0.717050    0.020807    11.00000   -1.20000
AFIX   0
C16   1    0.029379    0.788904   -0.048365    11.00000    0.02271    0.02718 =
         0.02375    0.01343   -0.00406   -0.00024
AFIX  23
H16A  2   -0.060195    0.703251   -0.099389    11.00000   -1.20000
H16B  2   -0.126501    0.839751   -0.019644    11.00000   -1.20000
AFIX   0
C17   1    0.208144    0.858429   -0.113743    11.00000    0.03414    0.03474 =
         0.02528    0.01781   -0.00778   -0.00784
AFIX 137
H17A  2    0.296162    0.943666   -0.063857    11.00000   -1.50000
H17B  2    0.085126    0.869539   -0.174890    11.00000   -1.50000
H17C  2    0.358691    0.807022   -0.144741    11.00000   -1.50000
AFIX   0
HKLF    4


REM  X4ESxT-18May091216_a.res in P-1
REM wR2 = 0.1792, GooF = S = 1.041, Restrained GooF = 1.041 for all data
REM R1 = 0.0582 for 3889 Fo > 4sig(Fo) and 0.0793 for all 5320 data
REM 182 parameters refined using 0 restraints

END

WGHT      0.1107      0.0529

REM Highest difference peak  0.436,  deepest hole -0.454,  1-sigma level  0.080
Q1    1   0.7617  0.5273  0.3660  11.00000  0.05    0.44
Q2    1   0.5343  0.6460  0.3688  11.00000  0.05    0.43
Q3    1   0.5921  0.5479  0.3073  11.00000  0.05    0.43
Q4    1   0.5286  0.8387  0.6184  11.00000  0.05    0.42
Q5    1   0.8524  0.5481  0.4613  11.00000  0.05    0.42
Q6    1   0.3986  0.7434  0.4254  11.00000  0.05    0.40
Q7    1   0.7264  0.6420  0.5163  11.00000  0.05    0.39
Q8    1   0.5769  0.6832  0.4582  11.00000  0.05    0.38
Q9    1   0.4484  0.5815  0.2512  11.00000  0.05    0.36
Q10   1   0.6625  0.7349  0.5706  11.00000  0.05    0.35
Q11   1   0.9880  0.3687  0.3327  11.00000  0.05    0.35
Q12   1   0.3262  0.8282  0.4819  11.00000  0.05    0.35
Q13   1   0.3793  0.8647  0.5565  11.00000  0.05    0.34
Q14   1   0.5526  0.7170  0.4791  11.00000  0.05    0.33
Q15   1   0.9161  0.5655  0.5361  11.00000  0.05    0.33
Q16   1   0.4033  0.6191  0.2784  11.00000  0.05    0.33
Q17   1   0.2417  0.7680  0.3557  11.00000  0.05    0.32
Q18   1   0.1106  0.7339  0.0833  11.00000  0.05    0.31
Q19   1   0.7970  0.4741  0.3433  11.00000  0.05    0.30
Q20   1   0.9481  0.4573  0.4023  11.00000  0.05    0.30
;
_shelx_res_checksum    8336

_shelx_hkl_file
;
  -7  -6   2    0.59    0.21
   7   6  -2    0.72    0.22
  -7  -6   3    0.63    0.20
   7   6  -3    0.95    0.22
  -7  -6   4    0.23    0.20
   7   6  -4   -0.28    0.21
  -7  -6   5    0.29    0.18
   7   6  -5    0.52    0.19
  -7  -6   6    0.17    0.17
   7   6  -6    0.04    0.17
   7   6  -7    0.99    0.29
   7   5  -1   -0.09    0.17
  -7  -5   2    0.63    0.21
   7   5  -2    0.50    0.19
   7   5  -2    0.43    0.22
  -7  -5   3    0.19    0.18
   7   5  -3   -0.07    0.14
   7   5  -3   -0.16    0.19
  -7  -5   4    0.13    0.20
   7   5  -4   -0.06    0.13
   7   5  -4   -0.02    0.20
  -7  -5   5    0.25    0.17
   7   5  -5    0.06    0.12
   7   5  -5   -0.08    0.17
  -7  -5   6    0.27    0.17
   7   5  -6    0.42    0.14
  -7  -5   7    0.11    0.16
   7   5  -7    0.49    0.14
   7   5  -7    0.43    0.20
  -7  -5   8    0.05    0.16
   7   5  -8    0.13    0.12
   7   5  -8    0.40    0.21
  -7  -4   1    0.15    0.18
   7   4  -1    0.15    0.19
  -7  -4   2    4.06    0.42
   7   4  -2    3.79    0.42
   7   4  -2    4.03    0.45
  -7  -4   3    0.18    0.16
   7   4  -3    0.15    0.13
   7   4  -3    0.10    0.19
  -7  -4   4   -0.02    0.16
   7   4  -4   -0.02    0.11
   7   4  -4   -0.02    0.19
  -7  -4   5    0.14    0.15
   7   4  -5    0.11    0.17
  -7  -4   6    0.26    0.14
   7   4  -6   -0.04    0.10
   7   4  -6   -0.10    0.17
   7   4  -7    0.13    0.12
   7   4  -7    0.24    0.20
  -7  -4   8    0.12    0.17
   7   4  -8   -0.08    0.12
   7   4  -8    0.22    0.20
   7   4  -9    0.02    0.13
  -7  -3   1   18.14    1.68
   7   3  -1   21.00    1.85
   7   3  -1   19.11    1.72
  -7  -3   2    0.57    0.17
   7   3  -2    1.03    0.17
   7   3  -2    0.70    0.22
  -7  -3   3    0.25    0.15
   7   3  -3    0.37    0.13
   7   3  -3    0.50    0.20
  -7  -3   4    0.52    0.16
   7   3  -4    0.61    0.13
   7   3  -4    0.70    0.21
  -7  -3   5    0.37    0.14
   7   3  -5    0.42    0.13
   7   3  -5    0.56    0.19
  -7  -3   6   -0.11    0.13
   7   3  -6    0.00    0.11
   7   3  -6   -0.16    0.18
  -7  -3   7    0.05    0.13
   7   3  -7    0.05    0.13
   7   3  -7    0.31    0.19
  -7  -3   8   -0.08    0.16
   7   3  -8   -0.01    0.14
   7   3  -8    0.20    0.20
  -7  -3   9    1.23    0.28
   7   3  -9    1.23    0.22
   7   3  -9    1.77    0.30
   7   3 -10    4.91    0.55
   7   3 -10    5.64    0.59
  -7  -2   1   15.86    1.44
  -7  -2   1   16.13    1.44
   7   2  -1   15.87    1.45
   7   2  -1   16.40    1.46
  -7  -2   2    3.11    0.36
  -7  -2   2    2.76    0.31
   7   2  -2    3.21    0.32
   7   2  -2    3.44    0.37
  -7  -2   3    1.18    0.21
  -7  -2   3    1.12    0.17
   7   2  -3    1.09    0.16
   7   2  -3    1.46    0.24
  -7  -2   4    0.13    0.17
  -7  -2   4    0.14    0.11
   7   2  -4   -0.03    0.11
   7   2  -4    0.26    0.19
  -7  -2   5    0.32    0.15
   7   2  -5    0.38    0.18
  -7  -2   6   -0.02    0.14
  -7  -2   6    0.34    0.12
   7   2  -6    0.31    0.13
   7   2  -6    0.26    0.18
  -7  -2   7    0.02    0.13
  -7  -2   7    0.14    0.12
   7   2  -7    0.05    0.14
   7   2  -7    0.06    0.18
  -7  -2   8    0.08    0.16
   7   2  -8    0.13    0.16
   7   2  -8   -0.17    0.20
  -7  -2   9   -0.18    0.20
   7   2  -9   -0.06    0.17
   7   2  -9   -0.31    0.21
   7   2 -10    4.28    0.52
   7   2 -10    4.62    0.51
  -7  -1   1    0.25    0.18
  -7  -1   1    0.09    0.10
   7   1  -1    0.19    0.11
   7   1  -1   -0.06    0.18
  -7  -1   2    0.20    0.17
  -7  -1   2    0.07    0.10
   7   1  -2    0.16    0.10
   7   1  -2    0.02    0.18
  -7  -1   3    0.21    0.18
  -7  -1   3    0.23    0.10
   7   1  -3    0.26    0.11
   7   1  -3    0.28    0.19
  -7  -1   4   -0.15    0.18
  -7  -1   4    0.09    0.10
   7   1  -4    0.09    0.10
   7   1  -4   -0.23    0.16
  -7  -1   5    1.12    0.21
  -7  -1   5    0.72    0.15
   7   1  -5    1.14    0.17
   7   1  -5    1.32    0.23
  -7  -1   6    0.03    0.11
   7   1  -6   -0.08    0.13
  -7  -1   7   -0.09    0.14
  -7  -1   7   -0.07    0.13
   7   1  -7   -0.18    0.15
   7   1  -7   -0.08    0.18
  -7  -1   8    0.23    0.18
   7   1  -8    0.13    0.17
   7   1  -8    0.34    0.22
   7   1  -9    0.20    0.18
   7   1  -9   -0.05    0.21
  -7   0   1    0.78    0.20
  -7   0   1    0.50    0.12
   7   0  -1    0.55    0.12
   7   0  -1    0.72    0.17
  -7   0   2   -0.01    0.17
  -7   0   2    0.04    0.09
   7   0  -2   -0.03    0.09
   7   0  -2    0.05    0.15
  -7   0   3    2.08    0.28
  -7   0   3    2.03    0.22
   7   0  -3    1.75    0.21
   7   0  -3    1.62    0.25
  -7   0   4    5.58    0.51
  -7   0   4    5.08    0.47
   7   0  -4    4.22    0.48
  -7   0   5    0.16    0.15
   7   0  -5    0.32    0.14
   7   0  -5    0.36    0.17
  -7   0   6    0.06    0.15
  -7   0   6    0.35    0.13
   7   0  -6    0.23    0.15
   7   0  -6    0.41    0.18
   7   0  -7   -0.03    0.15
   7   0  -7   -0.36    0.19
   7   0  -8    0.02    0.16
  -7   1   1    0.25    0.15
  -7   1   1    0.35    0.12
   7  -1  -1    0.22    0.11
   7  -1  -1    0.17    0.14
  -7   1   2    0.15    0.16
  -7   1   2    0.03    0.11
   7  -1  -2    0.10    0.12
   7  -1  -2    0.08    0.16
  -7   1   3    1.50    0.23
  -7   1   3    1.72    0.21
   7  -1  -3    1.36    0.20
   7  -1  -3    1.41    0.23
   7  -1  -4    5.99    0.58
   7  -1  -4    5.51    0.55
   7  -1  -5    5.64    0.59
   7  -1  -6   -0.13    0.13
   7  -1  -6    0.12    0.18
   7  -2  -1    0.18    0.11
   7  -2  -1    0.06    0.11
   7  -2  -2    0.25    0.13
   7  -2  -3    0.29    0.13
   7  -2  -4    0.68    0.18
   7  -2  -4    0.51    0.16
  -6  -8   1    0.15    0.15
   6   8  -1   -0.07    0.18
  -6  -8   2    9.67    0.92
   6   8  -2   11.14    0.98
  -6  -8   3    2.25    0.29
   6   8  -3    2.89    0.33
  -6  -8   4    0.25    0.14
   6   8  -4    0.10    0.15
  -6  -8   5    0.08    0.14
   6   8  -5   -0.15    0.16
  -6  -8   6    0.22    0.14
   6   8  -6    0.39    0.20
  -6  -8   7    0.34    0.14
   6   8  -7    0.39    0.18
  -6  -8   8    0.74    0.18
   6   8  -8    0.81    0.22
  -6  -8   9    0.76    0.23
   6   8  -9    0.75    0.23
  -6  -7   1    0.27    0.16
   6   7  -1    0.09    0.12
   6   7  -1    0.28    0.18
   6   7  -1    0.22    0.24
   6   7  -1   -0.13    0.16
  -6  -7   2   -0.14    0.16
   6   7  -2    0.05    0.11
   6   7  -2    0.19    0.16
   6   7  -2    0.07    0.22
  -6  -7   3    4.91    0.48
   6   7  -3    4.87    0.49
   6   7  -3    4.34    0.48
  -6  -7   4    0.03    0.13
   6   7  -4    0.18    0.13
   6   7  -4    0.06    0.14
   6   7  -4    0.08    0.19
   6   7  -4   -0.08    0.10
  -6  -7   5    0.02    0.13
   6   7  -5    0.17    0.13
   6   7  -5    0.03    0.16
   6   7  -5   -0.11    0.18
   6   7  -5   -0.08    0.12
  -6  -7   6    0.00    0.14
   6   7  -6    0.11    0.10
   6   7  -6   -0.18    0.16
  -6  -7   7    0.45    0.16
   6   7  -7    0.40    0.11
   6   7  -7    0.25    0.17
   6   7  -8    0.78    0.14
  -6  -7   9    0.21    0.19
   6   7  -9    0.10    0.12
   6   7  -9    0.13    0.21
   6   7 -10    0.15    0.17
  -6  -7  11    0.02    0.15
   6   7 -11    0.24    0.18
  -6  -6   1    0.05    0.15
  -6  -6   1    0.11    0.11
   6   6  -1   -0.05    0.16
   6   6  -1   -0.23    0.18
   6   6  -1    0.09    0.12
  -6  -6   2    1.39    0.23
   6   6  -2    1.66    0.22
   6   6  -2    2.02    0.25
  -6  -6   3    0.07    0.13
   6   6  -3    0.23    0.13
   6   6  -3    0.08    0.14
   6   6  -3    0.23    0.14
  -6  -6   4    0.53    0.15
   6   6  -4    0.36    0.15
   6   6  -4    0.36    0.15
  -6  -6   5   -0.34    0.14
   6   6  -5   -0.10    0.11
   6   6  -5    0.03    0.16
  -6  -6   6    0.18    0.14
   6   6  -6    0.20    0.11
   6   6  -6    0.26    0.15
  -6  -6   7    1.64    0.25
  -6  -6   8    0.75    0.20
   6   6  -8    0.23    0.12
   6   6  -8    0.28    0.18
   6   6  -9    0.49    0.11
   6   6  -9    0.49    0.17
   6   6 -10    0.08    0.11
  -6  -6  11    0.08    0.15
  -6  -6  12    0.24    0.14
   6   6 -12    0.06    0.15
  -6  -5   1    0.44    0.15
  -6  -5   1    0.18    0.10
   6   5  -1    0.08    0.11
   6   5  -1    0.42    0.15
   6   5  -1    0.23    0.12
  -6  -5   2   -0.06    0.15
   6   5  -2   -0.04    0.11
   6   5  -2    0.19    0.14
  -6  -5   3    0.17    0.13
   6   5  -3   -0.04    0.12
   6   5  -3   -0.05    0.12
  -6  -5   4    0.96    0.18
   6   5  -4    1.35    0.18
   6   5  -4    1.22    0.20
  -6  -5   5    1.47    0.21
   6   5  -5    1.53    0.19
   6   5  -5    1.50    0.23
  -6  -5   6    7.75    0.73
   6   5  -6    7.31    0.70
   6   5  -6    9.19    0.79
   6   5  -7    1.59    0.19
  -6  -5   8    0.00    0.15
   6   5  -8   -0.02    0.10
   6   5  -8    0.24    0.16
  -6  -5   9    1.68    0.23
   6   5  -9    1.86    0.24
  -6  -5  10    0.87    0.17
  -6  -5  11    0.63    0.15
   6   5 -11    0.47    0.14
   6   5 -11    0.78    0.18
  -6  -5  12   -0.05    0.12
   6   5 -12   -0.25    0.15
   6   5 -12    0.13    0.13
  -6  -5  13   -0.08    0.12
   6   5 -13    0.09    0.13
   6   4  -1    0.03    0.09
   6   4  -1   -0.05    0.14
  -6  -4   2    0.15    0.14
   6   4  -2    0.05    0.13
  -6  -4   3    0.03    0.13
   6   4  -3    0.05    0.11
  -6  -4   4   -0.03    0.13
   6   4  -4   -0.03    0.14
   6   4  -5    0.43    0.15
  -6  -4   6    8.48    0.74
  -6  -4   6    7.42    0.68
   6   4  -6    6.66    0.65
   6   4  -6    8.39    0.74
  -6  -4   7    2.72    0.32
  -6  -4   7    2.07    0.24
   6   4  -7    2.29    0.25
   6   4  -7    3.05    0.32
  -6  -4   8    0.79    0.17
   6   4  -8    0.67    0.13
   6   4  -8    0.82    0.18
  -6  -4  10    0.57    0.15
   6   4 -10    0.77    0.15
   6   4 -10    0.74    0.17
  -6  -4  11   -0.17    0.11
   6   4 -11   -0.04    0.12
   6   4 -11   -0.08    0.13
  -6  -4  12   -0.10    0.12
   6   4 -12    0.02    0.16
   6   4 -12    0.03    0.15
  -6  -4  13   -0.26    0.14
   6   4 -13    0.12    0.14
  -6  -4  14    0.10    0.14
   6   4 -14   -0.13    0.13
  -6  -3   1    0.62    0.13
   6   3  -1    0.55    0.13
  -6  -3   2   -0.23    0.14
  -6  -3   2   -0.11    0.10
   6   3  -2   -0.05    0.10
  -6  -3   3    0.46    0.14
  -6  -3   3    0.49    0.12
   6   3  -3    0.51    0.12
   6   3  -3    0.51    0.15
  -6  -3   4    0.56    0.11
   6   3  -4    0.41    0.10
  -6  -3   5    1.35    0.17
  -6  -3   6    0.14    0.16
  -6  -3   6   -0.10    0.10
   6   3  -6   -0.05    0.09
   6   3  -6    0.06    0.15
  -6  -3   7    0.62    0.16
  -6  -3   7    0.43    0.11
   6   3  -7    0.41    0.10
   6   3  -7    0.36    0.14
  -6  -3   8    0.22    0.13
  -6  -3   8   -0.02    0.10
   6   3  -8    0.07    0.10
   6   3  -8   -0.04    0.14
  -6  -3   9    1.42    0.20
  -6  -3   9    1.11    0.17
   6   3  -9    1.21    0.17
   6   3  -9    1.75    0.22
  -6  -3  10    2.51    0.29
   6   3 -10    3.19    0.32
   6   3 -10    2.76    0.30
  -6  -3  11   -0.01    0.11
   6   3 -11    0.10    0.14
   6   3 -11    0.07    0.12
  -6  -3  12    0.23    0.14
   6   3 -12    0.20    0.16
   6   3 -12   -0.12    0.14
   6   3 -13   -0.13    0.16
  -6  -3  14   -0.09    0.13
   6   3 -14   -0.03    0.12
  -6  -2   1    1.97    0.24
  -6  -2   1    2.13    0.23
   6   2  -1    2.04    0.23
   6   2  -1    2.07    0.25
  -6  -2   2    1.04    0.17
  -6  -2   2    0.97    0.15
   6   2  -2    1.04    0.15
   6   2  -2    1.02    0.17
  -6  -2   3    0.05    0.12
  -6  -2   3   -0.02    0.10
   6   2  -3    0.04    0.08
   6   2  -3   -0.13    0.11
  -6  -2   4    0.18    0.12
  -6  -2   4    0.21    0.09
   6   2  -4    0.25    0.09
   6   2  -4    0.14    0.14
  -6  -2   5    0.16    0.13
  -6  -2   5   -0.01    0.09
  -6  -2   6    0.63    0.18
  -6  -2   6    0.71    0.12
   6   2  -6    0.37    0.10
   6   2  -6    0.49    0.16
  -6  -2   7   -0.08    0.12
  -6  -2   7    0.01    0.10
   6   2  -7    0.14    0.09
  -6  -2   8    3.30    0.34
  -6  -2   8    3.36    0.33
   6   2  -8    3.00    0.32
   6   2  -8    3.50    0.35
  -6  -2   9   16.72    1.51
   6   2  -9   17.94    1.54
  -6  -2  10    6.15    0.60
  -6  -2  10    6.97    0.63
   6   2 -10    7.57    0.68
   6   2 -10    6.23    0.61
  -6  -2  11   -0.02    0.12
   6   2 -11   -0.01    0.14
  -6  -2  12    0.33    0.13
   6   2 -12    0.60    0.15
  -6  -2  13    0.18    0.12
   6   2 -13    0.16    0.13
   6   2 -13    0.15    0.16
  -6  -2  14    0.34    0.13
   6   2 -14    0.33    0.12
   6   2 -14    0.19    0.16
  -6  -1   1    0.00    0.12
  -6  -1   1    0.08    0.09
   6   1  -1    0.02    0.10
   6   1  -1    0.23    0.13
  -6  -1   2    0.10    0.13
  -6  -1   2    0.02    0.09
   6   1  -2   -0.02    0.08
   6   1  -2    0.04    0.13
  -6  -1   3    0.02    0.11
  -6  -1   3    0.08    0.09
   6   1  -3    0.10    0.08
   6   1  -3    0.10    0.11
  -6  -1   4    0.08    0.11
  -6  -1   4    0.21    0.09
   6   1  -4    0.07    0.09
   6   1  -4    0.02    0.13
  -6  -1   5    0.05    0.13
   6   1  -5   -0.08    0.12
  -6  -1   6    0.19    0.15
  -6  -1   6    0.00    0.09
   6   1  -6   -0.02    0.09
   6   1  -6    0.18    0.14
  -6  -1   7    0.57    0.14
  -6  -1   7    0.65    0.13
   6   1  -7    0.63    0.12
   6   1  -7    0.76    0.15
  -6  -1   8    4.04    0.40
  -6  -1   8    3.91    0.38
   6   1  -8    3.76    0.39
   6   1  -8    4.08    0.40
  -6  -1   9   19.68    1.82
  -6  -1   9   24.11    1.95
   6   1  -9   23.69    2.04
   6   1  -9   19.17    1.80
  -6  -1  11    0.01    0.12
  -6  -1  11    0.13    0.13
   6   1 -11    0.12    0.12
   6   1 -11    0.25    0.13
  -6  -1  12    0.02    0.12
   6   1 -12   -0.09    0.12
   6   1 -12    0.10    0.15
   6   1 -13    0.59    0.13
   6   1 -13    0.43    0.18
   6   1 -14    0.09    0.13
   6   1 -14    0.10    0.17
  -6   0   1    0.35    0.13
  -6   0   1    0.33    0.09
   6   0  -1    0.47    0.09
   6   0  -1    0.37    0.13
  -6   0   2    0.70    0.15
  -6   0   2    0.48    0.10
   6   0  -2    0.49    0.10
   6   0  -2    0.58    0.14
  -6   0   3    0.44    0.13
  -6   0   3    0.53    0.10
   6   0  -3    0.46    0.10
   6   0  -3    0.54    0.13
  -6   0   4   -0.07    0.10
  -6   0   4   -0.21    0.08
   6   0  -4    0.04    0.08
   6   0  -4   -0.03    0.11
  -6   0   5    0.69    0.12
   6   0  -5    0.67    0.11
   6   0  -5    0.57    0.14
  -6   0   6    0.37    0.14
  -6   0   6    0.49    0.11
   6   0  -6    0.37    0.11
   6   0  -6    0.32    0.13
  -6   0   7    0.03    0.12
   6   0  -7    0.09    0.12
  -6   0   8    3.45    0.34
  -6   0   8    3.34    0.33
   6   0  -8    3.49    0.36
   6   0  -8    3.10    0.33
  -6   0   9    1.91    0.23
  -6   0   9    2.44    0.25
   6   0  -9    2.10    0.28
   6   0  -9    2.04    0.24
  -6   0  10    1.86    0.23
  -6   0  10    2.14    0.24
   6   0 -10    1.72    0.22
   6   0 -10    1.58    0.27
  -6   0  11    0.05    0.11
  -6   0  11    0.28    0.13
   6   0 -11    0.02    0.12
   6   0 -11    0.05    0.14
  -6   0  12    0.95    0.15
   6   0 -12    0.96    0.17
   6   0 -12    1.02    0.20
  -6   0  13    0.24    0.12
   6   0 -13    0.16    0.13
  -6   0  14    0.19    0.13
   6   0 -14    0.03    0.14
   6   0 -14    0.13    0.19
  -6   1   1    2.31    0.25
   6  -1  -1    2.03    0.21
   6  -1  -1    2.46    0.25
  -6   1   2    0.02    0.12
  -6   1   2    0.06    0.07
   6  -1  -2    0.11    0.07
   6  -1  -2    0.26    0.12
  -6   1   3    0.31    0.12
  -6   1   3    0.48    0.09
   6  -1  -3    0.30    0.08
   6  -1  -3    0.26    0.12
  -6   1   4    0.27    0.12
  -6   1   4    0.37    0.09
   6  -1  -4    0.42    0.09
   6  -1  -4    0.43    0.14
  -6   1   5    0.09    0.13
  -6   1   5    0.09    0.09
   6  -1  -5    0.08    0.08
   6  -1  -5    0.05    0.12
   6  -1  -6    1.35    0.17
   6  -1  -6    1.45    0.19
   6  -1  -7    0.26    0.10
   6  -1  -7    0.60    0.13
  -6   1   8    0.11    0.11
   6  -1  -8    0.10    0.11
  -6   1   9    0.44    0.13
  -6   1   9    0.36    0.13
   6  -1  -9    0.36    0.12
   6  -1  -9    0.46    0.14
  -6   1  10    0.05    0.10
  -6   1  10    0.10    0.11
   6  -1 -10   -0.04    0.14
  -6   1  11    0.04    0.11
  -6   1  11    0.11    0.13
   6  -1 -11    0.18    0.12
  -6   1  12    2.61    0.31
   6  -1 -12    3.16    0.34
   6  -1 -12    3.50    0.38
  -6   1  13    0.03    0.12
   6  -1 -13    0.16    0.13
   6  -1 -13    0.27    0.19
   6  -1 -14   -0.02    0.15
   6  -1 -14    0.13    0.19
  -6   2   1    0.10    0.09
  -6   2   1    0.06    0.08
   6  -2  -1   -0.01    0.07
  -6   2   2   13.73    1.12
   6  -2  -2   12.03    1.10
  -6   2   3    2.57    0.27
  -6   2   3    2.74    0.26
   6  -2  -3    2.63    0.26
   6  -2  -3    2.46    0.27
  -6   2   4    0.14    0.11
  -6   2   4    0.08    0.09
   6  -2  -4    0.06    0.08
   6  -2  -4   -0.07    0.10
  -6   2   5    1.10    0.16
   6  -2  -5    0.88    0.16
  -6   2   6    0.15    0.12
  -6   2   6    0.00    0.10
   6  -2  -6    0.07    0.11
   6  -2  -6    0.20    0.11
  -6   2   7    0.05    0.12
  -6   2   7   -0.01    0.10
   6  -2  -7    0.04    0.11
   6  -2  -7   -0.06    0.11
  -6   2   8    1.72    0.20
  -6   2   8    1.84    0.21
   6  -2  -8    1.54    0.20
   6  -2  -8    1.65    0.22
  -6   2   9    0.35    0.12
   6  -2  -9    0.50    0.13
   6  -2  -9    0.69    0.16
  -6   2  10    0.44    0.13
  -6   2  10    0.69    0.15
   6  -2 -10    0.53    0.12
   6  -2 -10    0.56    0.17
  -6   2  11    0.33    0.12
  -6   2  11    0.17    0.14
   6  -2 -11    0.39    0.13
   6  -2 -11    0.21    0.17
  -6   2  12    3.74    0.42
  -6   2  12    4.19    0.42
   6  -2 -12    4.12    0.44
   6  -2 -12    4.51    0.45
  -6   3   1   -0.03    0.06
  -6   3   1    0.00    0.06
   6  -3  -1    0.03    0.05
   6  -3  -1    0.02    0.06
  -6   3   2    5.28    0.46
   6  -3  -2    5.22    0.46
  -6   3   4    1.99    0.21
  -6   3   4    2.40    0.23
   6  -3  -4    2.26    0.23
   6  -3  -4    2.31    0.24
  -6   3   5    0.52    0.12
   6  -3  -5    0.63    0.13
  -6   3   6    0.64    0.14
  -6   3   6    0.63    0.14
   6  -3  -6    0.59    0.13
   6  -3  -6    0.61    0.14
  -6   3   7   -0.04    0.12
  -6   3   7    0.12    0.10
   6  -3  -7    0.07    0.11
   6  -3  -7   -0.03    0.13
  -6   3   8    0.23    0.11
  -6   3   8    0.09    0.12
   6  -3  -8    0.14    0.12
   6  -3  -8    0.14    0.14
  -6   3   9    1.14    0.17
  -6   3   9    1.22    0.18
   6  -3  -9    0.98    0.16
   6  -3  -9    1.04    0.18
  -6   3  10    0.06    0.11
  -6   3  10   -0.08    0.13
   6  -3 -10   -0.15    0.10
   6  -3 -10    0.07    0.14
  -6   3  11    0.02    0.14
   6  -3 -11    0.21    0.17
   6  -3 -12   -0.03    0.13
   6  -3 -12    0.23    0.18
   6  -4  -4    0.15    0.06
  -6   4   5    0.05    0.07
  -6   4   5    0.02    0.09
   6  -4  -5    0.13    0.08
   6  -4  -5   -0.02    0.09
  -6   4   6   -0.03    0.12
  -6   4   6    0.06    0.12
   6  -4  -6    0.12    0.10
   6  -4  -6    0.08    0.11
  -6   4   7    1.52    0.18
  -6   4   7    1.00    0.19
   6  -4  -7    1.15    0.17
   6  -4  -7    1.40    0.18
  -6   4   8    0.39    0.11
  -6   4   8    0.36    0.17
   6  -4  -8    0.24    0.12
   6  -4  -8    0.27    0.15
  -6   4   9   -0.04    0.14
   6  -4  -9   -0.02    0.15
  -6   4  10    0.04    0.11
  -6   4  10    0.13    0.16
   6  -4 -10    0.11    0.11
   6  -4 -10   -0.02    0.16
  -6   5   6    3.82    0.35
  -6   5   6    3.98    0.36
   6  -5  -6    3.59    0.36
  -6   5   7    0.53    0.12
  -6   5   7    0.50    0.14
   6  -5  -7    0.66    0.13
   6  -5  -7    0.46    0.14
  -6   5   8    0.18    0.10
   6  -5  -8   -0.02    0.12
   6  -5  -9    0.27    0.13
   6  -5  -9    0.54    0.18
   6  -6  -7    4.79    0.44
   6  -6  -7    4.65    0.46
   6  -7  -6    0.20    0.13
  -6   8   1    5.34    0.48
  -6   8   1    5.12    0.45
   6  -8  -1    5.13    0.49
   6  -8  -1    4.57    0.44
  -6   8   2    0.06    0.16
  -6   8   2    0.24    0.10
   6  -8  -2    0.07    0.20
   6  -8  -2    0.03    0.09
  -6   8   3    0.26    0.15
  -6   8   3    0.44    0.10
   6  -8  -3    0.30    0.17
   6  -8  -3    0.59    0.12
  -6   8   4    0.07    0.16
  -6   8   4    0.10    0.10
   6  -8  -4    0.21    0.18
   6  -8  -4    0.08    0.09
   6  -8  -5    0.31    0.14
  -6   9   1    0.29    0.16
  -6   9   1    0.14    0.12
   6  -9  -1   -0.17    0.21
   6  -9  -1    0.15    0.14
   6  -9  -2    0.49    0.26
   6  -9  -2    0.51    0.15
   6  -9  -3    0.71    0.26
   6 -10  -1    0.48    0.23
   6 -10  -1    0.46    0.14
   6 -10  -2    1.41    0.33
   6 -10  -2    1.09    0.16
   5  12  -1   -0.10    0.28
   5  12  -1   -0.03    0.25
   5  12  -2    0.28    0.26
   5  12  -2    0.16    0.21
   5  12  -3   -0.08    0.22
  -5 -12   4    0.16    0.24
   5  12  -4   -0.18    0.21
   5  12  -4   -0.03    0.18
   5  12  -5    2.41    0.32
   5  12  -5    2.60    0.32
   5  12  -6    0.85    0.19
   5  12  -7    0.01    0.17
  -5 -11   1   -0.22    0.35
   5  11  -1    0.01    0.27
   5  11  -1    0.18    0.22
  -5 -11   2    0.05    0.32
   5  11  -2   -0.28    0.24
   5  11  -2    0.15    0.19
  -5 -11   3    0.05    0.15
  -5 -11   3    0.27    0.26
   5  11  -3    0.29    0.22
   5  11  -3    0.11    0.18
  -5 -11   4    0.05    0.12
  -5 -11   4    0.21    0.21
   5  11  -4   -0.10    0.21
   5  11  -4    0.17    0.16
  -5 -11   5    0.14    0.13
  -5 -11   5    0.19    0.21
   5  11  -5    0.08    0.17
   5  11  -5    0.15    0.19
   5  11  -5    0.13    0.15
  -5 -11   6   -0.01    0.14
  -5 -11   6    0.01    0.21
   5  11  -6   -0.08    0.18
   5  11  -6   -0.13    0.17
  -5 -11   7    4.59    0.45
  -5 -11   7    3.31    0.39
   5  11  -7    4.01    0.41
  -5 -11   8    0.00    0.21
   5  11  -8    0.06    0.17
  -5 -11   9    1.06    0.26
   5  11  -9    1.28    0.22
   5  11 -10    0.10    0.18
   5  11 -10    0.39    0.22
  -5 -10   1    0.02    0.15
  -5 -10   1    0.00    0.16
  -5 -10   1   -0.24    0.30
   5  10  -1    0.14    0.16
   5  10  -1    0.29    0.27
   5  10  -1   -0.11    0.19
  -5 -10   2    0.05    0.15
  -5 -10   2    0.15    0.14
  -5 -10   2    0.06    0.27
   5  10  -2    0.24    0.16
   5  10  -2    0.42    0.25
   5  10  -2   -0.28    0.17
  -5 -10   3    0.19    0.15
  -5 -10   3    0.41    0.14
  -5 -10   3    0.37    0.25
   5  10  -3    0.17    0.16
   5  10  -3    0.47    0.20
   5  10  -3   -0.01    0.15
  -5 -10   4    0.90    0.17
  -5 -10   4    0.45    0.14
  -5 -10   4    0.32    0.19
   5  10  -4    0.52    0.14
   5  10  -4    0.94    0.19
   5  10  -4    0.54    0.15
  -5 -10   5    0.26    0.15
  -5 -10   5    0.58    0.15
  -5 -10   5    0.11    0.19
   5  10  -5    0.76    0.16
   5  10  -5    0.42    0.17
   5  10  -5    0.19    0.17
   5  10  -5    0.57    0.14
  -5 -10   6    0.60    0.16
  -5 -10   6    0.94    0.22
  -5 -10   6    0.74    0.13
   5  10  -6    0.53    0.14
   5  10  -6    0.53    0.18
   5  10  -6    0.58    0.17
   5  10  -6    0.80    0.15
  -5 -10   8   27.70    2.40
  -5 -10   8   24.86    2.25
  -5 -10   8   26.58    2.32
   5  10  -8   28.97    2.45
   5  10  -8   24.76    2.26
   5  10  -8   25.37    2.20
  -5 -10   9    2.85    0.35
  -5 -10   9    2.77    0.35
  -5 -10   9    3.29    0.33
   5  10  -9    3.11    0.36
   5  10  -9    2.56    0.32
   5  10  -9    2.79    0.32
  -5 -10  10   -0.08    0.14
  -5 -10  10   -0.02    0.19
  -5 -10  10    0.07    0.18
   5  10 -10    0.09    0.17
   5  10 -10   -0.21    0.22
  -5 -10  11   -0.02    0.20
  -5 -10  11    0.02    0.20
   5  10 -11    0.01    0.15
   5  10 -11    0.05    0.25
  -5  -9   1    0.16    0.15
  -5  -9   1    0.04    0.16
  -5  -9   1    0.44    0.29
   5   9  -1    0.10    0.11
   5   9  -1    0.10    0.15
   5   9  -1    0.04    0.24
   5   9  -1    0.08    0.16
  -5  -9   2    0.71    0.17
  -5  -9   2    0.48    0.15
  -5  -9   2    0.77    0.27
   5   9  -2    0.65    0.14
   5   9  -2    0.58    0.16
   5   9  -2    1.05    0.24
   5   9  -2    0.82    0.17
  -5  -9   3    0.05    0.13
  -5  -9   3    0.12    0.12
  -5  -9   3   -0.05    0.21
   5   9  -3    0.11    0.10
   5   9  -3    0.07    0.13
   5   9  -3   -0.14    0.18
   5   9  -3    0.05    0.12
  -5  -9   4    0.31    0.13
  -5  -9   4    0.31    0.18
   5   9  -4    0.06    0.11
   5   9  -4    0.21    0.13
   5   9  -4    0.45    0.16
   5   9  -4    0.44    0.12
  -5  -9   5    0.23    0.13
  -5  -9   5    0.40    0.19
   5   9  -5    0.29    0.12
   5   9  -5    0.29    0.14
   5   9  -5    0.21    0.14
  -5  -9   6    0.69    0.15
  -5  -9   6    0.66    0.20
  -5  -9   6    0.48    0.11
   5   9  -6    0.57    0.14
   5   9  -6    0.64    0.16
   5   9  -6    0.45    0.15
   5   9  -6    0.49    0.12
  -5  -9   7    0.25    0.16
  -5  -9   7    0.15    0.18
  -5  -9   7    0.06    0.12
   5   9  -7    0.06    0.10
   5   9  -7    0.11    0.15
   5   9  -7    0.25    0.13
   5   9  -7    0.07    0.13
  -5  -9   8   29.02    2.29
  -5  -9   8   23.38    2.03
  -5  -9   8   25.30    2.04
   5   9  -8   18.88    1.92
   5   9  -8   26.95    2.20
   5   9  -8   22.28    2.02
  -5  -9   9    0.26    0.15
  -5  -9   9    0.39    0.17
   5   9  -9    0.31    0.10
   5   9  -9    0.22    0.15
   5   9  -9    0.34    0.14
  -5  -9  10    0.55    0.16
  -5  -9  10    0.72    0.18
  -5  -9  10    0.74    0.20
   5   9 -10    0.44    0.11
   5   9 -10    0.51    0.17
   5   9 -10    0.77    0.15
   5   9 -10    0.59    0.23
  -5  -9  11    0.40    0.15
  -5  -9  11    0.27    0.18
  -5  -9  11    0.49    0.22
   5   9 -11    0.43    0.15
   5   9 -11    0.09    0.13
   5   9 -11    0.46    0.27
  -5  -9  12    0.42    0.14
  -5  -9  12    0.43    0.18
  -5  -9  12    0.25    0.23
   5   9 -12    0.55    0.18
   5   9 -12    0.33    0.17
   5   9 -12    0.43    0.26
   5   9 -13    0.18    0.18
   5   9 -13    0.02    0.32
  -5  -8   1    0.07    0.12
  -5  -8   1    0.13    0.26
   5   8  -1   -0.01    0.13
   5   8  -1   -0.14    0.21
  -5  -8   2    0.14    0.14
  -5  -8   2    0.15    0.12
  -5  -8   2    0.20    0.23
   5   8  -2    0.35    0.11
   5   8  -2    0.38    0.15
   5   8  -2    0.11    0.19
   5   8  -2    0.39    0.13
  -5  -8   3    0.17    0.12
  -5  -8   3    0.04    0.10
   5   8  -3    0.09    0.10
   5   8  -3    0.11    0.13
   5   8  -3    0.29    0.17
   5   8  -3    0.19    0.11
  -5  -8   4   -0.01    0.11
  -5  -8   4    0.24    0.10
  -5  -8   4    0.12    0.16
   5   8  -4    0.00    0.10
   5   8  -4    0.10    0.13
   5   8  -4    0.27    0.10
  -5  -8   5    0.19    0.12
  -5  -8   5    0.09    0.15
  -5  -8   5    0.06    0.08
   5   8  -5    0.16    0.11
   5   8  -5    0.23    0.13
   5   8  -5    0.14    0.13
   5   8  -5    0.21    0.10
  -5  -8   6    0.65    0.16
  -5  -8   6    0.51    0.16
  -5  -8   6    0.74    0.13
   5   8  -6    0.69    0.13
   5   8  -6    0.86    0.18
   5   8  -6    0.55    0.15
   5   8  -6    0.85    0.14
  -5  -8   7   10.51    0.89
  -5  -8   7    8.83    0.79
  -5  -8   7    8.86    0.77
   5   8  -7   10.00    0.86
   5   8  -7    7.56    0.74
   5   8  -7    8.68    0.75
  -5  -8   8    0.13    0.14
  -5  -8   8    0.01    0.15
  -5  -8   8    0.12    0.13
   5   8  -8    0.01    0.09
   5   8  -8    0.02    0.13
   5   8  -8    0.35    0.14
   5   8  -8    0.15    0.14
  -5  -8   9    0.21    0.13
  -5  -8   9    0.09    0.15
   5   8  -9    0.15    0.10
   5   8  -9    0.03    0.14
   5   8  -9   -0.09    0.18
  -5  -8  10    0.41    0.14
  -5  -8  10    0.47    0.16
  -5  -8  10    0.73    0.20
   5   8 -10    0.56    0.12
   5   8 -10    0.50    0.15
   5   8 -10    0.52    0.13
   5   8 -10    0.67    0.22
  -5  -8  11   -0.16    0.14
  -5  -8  11   -0.09    0.21
   5   8 -11   -0.02    0.08
   5   8 -11    0.26    0.13
   5   8 -11    0.00    0.23
  -5  -8  12    0.18    0.11
  -5  -8  12    0.08    0.15
  -5  -8  12    0.00    0.24
   5   8 -12    0.02    0.12
   5   8 -12    0.00    0.15
   5   8 -12   -0.26    0.27
  -5  -8  13    0.19    0.12
  -5  -8  13    0.28    0.15
  -5  -8  13    0.07    0.25
   5   8 -13    0.16    0.14
   5   8 -13    0.28    0.16
   5   8 -13    0.34    0.26
  -5  -7   1    0.26    0.14
  -5  -7   1    0.38    0.13
  -5  -7   1    0.79    0.26
   5   7  -1    0.36    0.12
   5   7  -1    0.65    0.15
   5   7  -1    0.24    0.13
  -5  -7   2    1.55    0.20
  -5  -7   2    1.30    0.17
  -5  -7   2    1.56    0.26
   5   7  -2    1.46    0.18
   5   7  -2    1.47    0.21
   5   7  -2    1.42    0.22
   5   7  -2    1.44    0.18
  -5  -7   3    0.19    0.12
  -5  -7   3    0.39    0.10
  -5  -7   3    0.06    0.19
   5   7  -3    0.22    0.11
   5   7  -3    0.23    0.13
   5   7  -3    0.04    0.14
   5   7  -3    0.39    0.10
  -5  -7   4    0.52    0.11
  -5  -7   4    0.55    0.15
   5   7  -4    0.61    0.13
   5   7  -4    0.68    0.15
   5   7  -4    0.29    0.14
   5   7  -4    0.59    0.11
  -5  -7   5   -0.01    0.11
  -5  -7   5    0.13    0.13
  -5  -7   5   -0.01    0.08
   5   7  -5    0.13    0.12
   5   7  -5    0.01    0.12
   5   7  -5    0.14    0.11
   5   7  -5   -0.07    0.09
  -5  -7   6    0.55    0.17
  -5  -7   6    0.46    0.13
   5   7  -6    0.38    0.11
   5   7  -6    0.60    0.17
   5   7  -6    0.40    0.12
   5   7  -6    0.52    0.12
  -5  -7   7    2.37    0.27
  -5  -7   7    2.36    0.25
  -5  -7   7    2.28    0.25
   5   7  -7    2.08    0.24
   5   7  -7    2.63    0.29
   5   7  -7    2.38    0.24
   5   7  -7    2.53    0.25
  -5  -7   8    0.12    0.12
  -5  -7   8    0.26    0.14
   5   7  -8    0.06    0.09
   5   7  -8    0.06    0.11
   5   7  -8    0.00    0.15
  -5  -7   9    1.16    0.19
  -5  -7   9    1.20    0.18
  -5  -7   9    1.66    0.22
   5   7  -9    1.18    0.17
   5   7  -9    1.43    0.20
   5   7  -9    1.36    0.17
   5   7  -9    1.69    0.23
  -5  -7  10    7.57    0.76
  -5  -7  10    9.33    0.78
  -5  -7  10   10.61    0.82
   5   7 -10    7.45    0.75
   5   7 -10    8.35    0.76
   5   7 -10    9.87    0.81
  -5  -7  11    5.19    0.54
  -5  -7  11    6.71    0.57
  -5  -7  11    7.77    0.61
   5   7 -11    5.11    0.52
   5   7 -11    5.48    0.55
   5   7 -11    7.20    0.62
  -5  -7  12    0.98    0.16
  -5  -7  12    1.23    0.19
  -5  -7  12    1.17    0.25
   5   7 -12    0.91    0.15
   5   7 -12    0.95    0.17
   5   7 -12    0.93    0.17
   5   7 -12    1.27    0.27
  -5  -7  13    0.16    0.13
  -5  -7  13    0.15    0.13
  -5  -7  13    0.07    0.24
   5   7 -13   -0.19    0.11
   5   7 -13    0.04    0.13
   5   7 -13   -0.05    0.14
   5   7 -13   -0.17    0.26
  -5  -7  14    0.21    0.12
   5   7 -14    0.36    0.14
   5   7 -14    0.04    0.16
   5   7 -14    0.28    0.29
  -5  -6   1   17.08    1.50
  -5  -6   1   15.73    1.49
  -5  -6   1   16.65    1.44
  -5  -6   1   18.47    1.46
   5   6  -1   15.81    1.50
   5   6  -1   17.48    1.53
   5   6  -1   18.62    1.48
   5   6  -1   16.47    1.43
  -5  -6   2    2.86    0.31
  -5  -6   2    3.59    0.36
   5   6  -2    3.26    0.33
   5   6  -2    3.08    0.33
  -5  -6   3    0.71    0.14
  -5  -6   3    0.53    0.09
  -5  -6   3    0.86    0.19
   5   6  -3    0.76    0.16
   5   6  -3    0.77    0.15
   5   6  -3    0.59    0.10
  -5  -6   4    0.13    0.11
  -5  -6   4   -0.06    0.14
  -5  -6   4    0.15    0.08
   5   6  -4   -0.02    0.12
   5   6  -4    0.00    0.12
   5   6  -4    0.04    0.08
  -5  -6   5   -0.02    0.13
  -5  -6   5   -0.02    0.09
   5   6  -5    0.20    0.13
   5   6  -5    0.17    0.09
  -5  -6   6   -0.02    0.13
  -5  -6   6   -0.01    0.08
  -5  -6   6   -0.05    0.11
   5   6  -6   -0.01    0.09
   5   6  -6    0.05    0.12
   5   6  -6   -0.08    0.10
  -5  -6   7    0.13    0.11
  -5  -6   7    0.12    0.09
  -5  -6   7    0.35    0.12
   5   6  -7    0.06    0.09
   5   6  -7    0.33    0.12
   5   6  -7    0.14    0.08
   5   6  -7    0.05    0.12
  -5  -6   8    0.07    0.12
  -5  -6   8    0.08    0.10
  -5  -6   8   -0.01    0.11
  -5  -6   8    0.27    0.15
   5   6  -8    0.00    0.09
   5   6  -8    0.22    0.12
   5   6  -8    0.24    0.10
   5   6  -8    0.05    0.15
  -5  -6   9    0.30    0.11
  -5  -6   9    0.37    0.11
  -5  -6   9    0.28    0.16
   5   6  -9    0.28    0.10
   5   6  -9    0.36    0.12
   5   6  -9    0.42    0.11
   5   6  -9    0.43    0.18
  -5  -6  10    0.63    0.14
  -5  -6  10    0.78    0.15
  -5  -6  10    0.71    0.20
   5   6 -10    0.81    0.13
   5   6 -10    1.00    0.16
   5   6 -10    1.07    0.16
   5   6 -10    0.93    0.21
  -5  -6  11    4.42    0.46
  -5  -6  11    4.97    0.46
  -5  -6  11    5.44    0.50
   5   6 -11    4.82    0.46
   5   6 -11    5.11    0.48
   5   6 -11    5.04    0.47
   5   6 -11    5.39    0.50
  -5  -6  12    3.20    0.33
  -5  -6  12    2.92    0.31
  -5  -6  12    2.64    0.35
   5   6 -12    3.11    0.31
   5   6 -12    3.43    0.34
   5   6 -12    3.26    0.33
   5   6 -12    2.75    0.36
  -5  -6  13    0.03    0.11
  -5  -6  13    0.04    0.15
  -5  -6  13    0.24    0.26
   5   6 -13    0.06    0.11
   5   6 -13   -0.12    0.12
   5   6 -13    0.04    0.15
   5   6 -13   -0.03    0.24
  -5  -6  14    0.04    0.10
  -5  -6  14   -0.10    0.15
  -5  -6  14    0.32    0.27
   5   6 -14    0.22    0.12
   5   6 -14    0.07    0.16
   5   6 -14    0.38    0.28
  -5  -6  15    0.23    0.12
   5   6 -15    0.04    0.11
  -5  -5   1    3.26    0.34
  -5  -5   1    3.28    0.33
  -5  -5   1    3.32    0.30
  -5  -5   1    2.96    0.32
   5   5  -1    3.31    0.33
   5   5  -1    3.61    0.35
   5   5  -1    3.35    0.33
   5   5  -1    3.45    0.31
  -5  -5   2    0.85    0.13
  -5  -5   2    0.71    0.11
  -5  -5   2    0.65    0.17
   5   5  -2    0.67    0.12
   5   5  -2    0.70    0.17
   5   5  -2    0.63    0.09
  -5  -5   3    0.26    0.10
  -5  -5   3   -0.02    0.15
  -5  -5   3    0.07    0.07
   5   5  -3    0.06    0.09
   5   5  -3    0.05    0.13
   5   5  -3   -0.06    0.06
  -5  -5   4   -0.01    0.08
  -5  -5   4    0.11    0.13
  -5  -5   4   -0.10    0.07
   5   5  -4    0.01    0.10
   5   5  -4   -0.13    0.10
   5   5  -4    0.07    0.07
  -5  -5   5    0.20    0.09
  -5  -5   5    0.25    0.10
  -5  -5   5    0.17    0.08
   5   5  -5    0.21    0.09
   5   5  -5    0.21    0.12
   5   5  -5    0.20    0.09
   5   5  -5    0.31    0.08
  -5  -5   6    0.03    0.11
  -5  -5   6   -0.03    0.09
  -5  -5   6    0.05    0.09
  -5  -5   6    0.13    0.09
   5   5  -6    0.04    0.08
   5   5  -6    0.06    0.11
   5   5  -6    0.08    0.07
   5   5  -6    0.12    0.09
  -5  -5   7    0.83    0.12
  -5  -5   7    0.86    0.13
   5   5  -7    0.81    0.12
   5   5  -7    0.73    0.14
   5   5  -7    0.63    0.10
   5   5  -7    0.99    0.14
  -5  -5   8    1.10    0.17
  -5  -5   8    1.21    0.15
  -5  -5   8    1.42    0.17
   5   5  -8    1.02    0.17
   5   5  -8    1.23    0.15
   5   5  -8    1.34    0.17
  -5  -5   9    1.32    0.17
  -5  -5   9    1.49    0.17
  -5  -5   9    1.38    0.16
  -5  -5   9    1.61    0.20
   5   5  -9    1.33    0.16
   5   5  -9    1.26    0.17
   5   5  -9    1.36    0.20
  -5  -5  10    4.93    0.44
  -5  -5  10    5.21    0.47
   5   5 -10    4.84    0.45
   5   5 -10    5.04    0.47
   5   5 -10    4.74    0.44
   5   5 -10    4.68    0.46
  -5  -5  11    0.10    0.11
   5   5 -11    0.11    0.09
   5   5 -11    0.20    0.11
   5   5 -11    0.11    0.19
  -5  -5  12   -0.02    0.11
  -5  -5  12   -0.25    0.13
  -5  -5  12   -0.19    0.22
   5   5 -12    0.10    0.12
   5   5 -12    0.18    0.10
   5   5 -12    0.07    0.14
   5   5 -12   -0.02    0.23
  -5  -5  13    0.42    0.12
  -5  -5  13    0.42    0.26
   5   5 -13    0.51    0.15
   5   5 -13    0.33    0.12
   5   5 -13    0.04    0.27
  -5  -5  14    0.40    0.13
  -5  -5  14    0.27    0.18
   5   5 -14    0.66    0.16
   5   5 -14    0.50    0.13
   5   5 -14    0.36    0.19
  -5  -5  15    0.40    0.12
   5   5 -15    0.28    0.13
   5   5 -15    0.07    0.19
   5   5 -15    0.01    0.31
  -5  -4   1    0.22    0.12
  -5  -4   1    0.29    0.10
  -5  -4   1    0.26    0.08
  -5  -4   1    0.16    0.11
   5   4  -1    0.24    0.09
   5   4  -1    0.16    0.11
   5   4  -1    0.22    0.11
   5   4  -1    0.22    0.08
  -5  -4   2   -0.01    0.10
  -5  -4   2    0.08    0.09
  -5  -4   2    0.03    0.09
   5   4  -2    0.00    0.08
   5   4  -2    0.06    0.10
   5   4  -2   -0.05    0.09
   5   4  -2    0.09    0.06
  -5  -4   3    0.92    0.15
  -5  -4   3    0.97    0.13
  -5  -4   3    0.87    0.11
  -5  -4   3    1.06    0.10
   5   4  -3    0.97    0.14
   5   4  -3    1.16    0.16
   5   4  -3    0.86    0.11
   5   4  -3    1.01    0.10
  -5  -4   4    0.34    0.13
  -5  -4   4    0.39    0.10
   5   4  -4    0.47    0.11
   5   4  -4    0.50    0.13
   5   4  -4    0.53    0.07
  -5  -4   5    0.19    0.13
  -5  -4   5    0.03    0.08
   5   4  -5    0.16    0.09
   5   4  -5    0.23    0.12
  -5  -4   6    0.51    0.12
  -5  -4   6    0.41    0.10
   5   4  -6    0.43    0.09
   5   4  -6    0.51    0.12
  -5  -4   7    0.29    0.11
  -5  -4   7    0.25    0.09
   5   4  -7    0.18    0.09
   5   4  -7   -0.05    0.10
   5   4  -7    0.14    0.05
   5   4  -7   -0.01    0.09
  -5  -4   8    0.08    0.10
  -5  -4   8    0.17    0.08
  -5  -4   8    0.10    0.07
   5   4  -8    0.03    0.08
   5   4  -8    0.26    0.10
   5   4  -8    0.21    0.07
  -5  -4   9    0.09    0.10
  -5  -4   9   -0.10    0.09
  -5  -4   9    0.02    0.09
  -5  -4   9    0.04    0.15
   5   4  -9   -0.03    0.08
   5   4  -9    0.00    0.10
   5   4  -9    0.00    0.08
   5   4  -9   -0.09    0.14
  -5  -4  10    0.39    0.12
  -5  -4  10    0.49    0.11
   5   4 -10    0.49    0.11
   5   4 -10    0.71    0.13
   5   4 -10    0.75    0.18
  -5  -4  11    0.61    0.12
  -5  -4  11    0.71    0.22
   5   4 -11    0.54    0.12
   5   4 -11    0.63    0.12
   5   4 -11    0.56    0.13
   5   4 -11    0.20    0.19
  -5  -4  12    0.35    0.11
  -5  -4  12    0.19    0.12
  -5  -4  12    0.24    0.24
   5   4 -12    0.54    0.13
   5   4 -12    0.34    0.11
   5   4 -12    0.45    0.15
   5   4 -12    0.16    0.23
  -5  -4  13   -0.01    0.10
  -5  -4  13    0.27    0.15
  -5  -4  13    0.28    0.26
   5   4 -13   -0.15    0.13
   5   4 -13    0.02    0.11
   5   4 -13   -0.02    0.17
   5   4 -13   -0.04    0.24
  -5  -4  14    2.18    0.25
  -5  -4  14    1.58    0.27
  -5  -4  14    1.39    0.34
   5   4 -14    2.35    0.28
   5   4 -14    2.22    0.26
  -5  -4  15    2.72    0.30
   5   4 -15    2.98    0.31
   5   4 -15    2.67    0.34
   5   4 -15    1.71    0.35
   5   4 -16   -0.11    0.12
  -5  -3   1    0.25    0.10
  -5  -3   1    0.11    0.05
  -5  -3   1    0.07    0.05
   5   3  -1    0.23    0.10
   5   3  -1    0.12    0.06
   5   3  -1    0.17    0.05
  -5  -3   2    1.42    0.17
   5   3  -2    1.23    0.17
  -5  -3   3    0.13    0.10
   5   3  -3    0.08    0.09
  -5  -3   4   21.67    1.86
   5   3  -4   19.98    1.80
  -5  -3   5    5.30    0.48
  -5  -3   5    5.10    0.46
   5   3  -5    4.97    0.46
   5   3  -5    5.48    0.49
  -5  -3   6    0.55    0.11
  -5  -3   6    0.58    0.11
   5   3  -6    0.41    0.10
   5   3  -6    0.46    0.11
  -5  -3   7    0.88    0.13
  -5  -3   7    0.84    0.12
   5   3  -7    0.78    0.12
   5   3  -7    0.64    0.12
  -5  -3   8   -0.01    0.09
  -5  -3   8    0.06    0.09
   5   3  -8    0.03    0.09
   5   3  -8    0.12    0.10
  -5  -3   9    0.58    0.12
  -5  -3   9    0.82    0.10
   5   3  -9    0.63    0.11
   5   3  -9    0.57    0.09
  -5  -3  10    0.98    0.15
  -5  -3  10    1.12    0.15
   5   3 -10    1.07    0.15
   5   3 -10    1.00    0.15
  -5  -3  11    0.75    0.13
  -5  -3  11    0.78    0.13
  -5  -3  11    0.28    0.12
  -5  -3  11    0.51    0.18
   5   3 -11    0.76    0.14
   5   3 -11    0.93    0.14
   5   3 -11    0.74    0.13
   5   3 -11    0.76    0.16
  -5  -3  12    1.04    0.16
  -5  -3  12    1.05    0.18
   5   3 -12    1.03    0.17
   5   3 -12    1.33    0.18
   5   3 -12    1.26    0.18
   5   3 -12    0.74    0.19
  -5  -3  13   -0.09    0.11
  -5  -3  13   -0.16    0.16
  -5  -3  13   -0.15    0.21
   5   3 -13    0.11    0.13
   5   3 -13    0.01    0.11
   5   3 -13    0.28    0.16
   5   3 -13    0.40    0.19
  -5  -3  14    2.16    0.23
  -5  -3  14    1.10    0.23
  -5  -3  14    1.55    0.28
   5   3 -14    2.32    0.31
   5   3 -14    2.39    0.25
   5   3 -14    1.10    0.23
   5   3 -14    1.44    0.27
   5   3 -15   10.57    0.85
   5   3 -15   10.78    1.25
   5   3 -15    7.37    0.72
   5   3 -15    6.46    0.71
  -5  -3  16   -0.03    0.12
  -5  -2   1    0.07    0.09
   5   2  -1    0.14    0.07
   5   2  -1    0.04    0.09
  -5  -2   2    0.32    0.08
   5   2  -2    0.23    0.09
  -5  -2   3    0.17    0.08
   5   2  -3    0.13    0.08
   5   2  -3    0.12    0.10
  -5  -2   4    7.00    0.58
  -5  -2   4    5.55    0.50
   5   2  -4    4.93    0.48
   5   2  -4    6.25    0.54
  -5  -2   5   11.68    1.07
  -5  -2   5   12.97    1.07
   5   2  -5   12.26    1.06
   5   2  -5   12.69    1.09
  -5  -2   6    0.00    0.08
  -5  -2   6   -0.01    0.08
   5   2  -6    0.04    0.08
   5   2  -6    0.15    0.09
  -5  -2   7    0.63    0.11
  -5  -2   7    0.85    0.12
   5   2  -7    0.57    0.11
   5   2  -7    0.70    0.11
  -5  -2   8    0.75    0.13
  -5  -2   8    0.82    0.12
   5   2  -8    0.78    0.12
   5   2  -8    0.69    0.13
  -5  -2   9    0.06    0.09
  -5  -2   9    0.04    0.09
  -5  -2   9    0.06    0.06
  -5  -2   9    0.03    0.06
   5   2  -9   -0.05    0.09
   5   2  -9    0.06    0.08
   5   2  -9   -0.07    0.05
   5   2  -9   -0.01    0.06
  -5  -2  10    0.35    0.11
  -5  -2  10    0.26    0.10
  -5  -2  10    0.15    0.08
  -5  -2  10    0.17    0.10
   5   2 -10    0.20    0.09
   5   2 -10    0.29    0.11
   5   2 -10    0.14    0.08
   5   2 -10    0.18    0.10
  -5  -2  11    0.23    0.10
  -5  -2  11    0.23    0.13
   5   2 -11    0.24    0.11
   5   2 -11    0.27    0.12
  -5  -2  12    0.07    0.10
  -5  -2  12    0.22    0.11
  -5  -2  12    0.27    0.13
   5   2 -12    0.28    0.12
   5   2 -12    0.16    0.11
   5   2 -12    0.07    0.12
  -5  -2  13    0.31    0.15
  -5  -2  13    0.57    0.19
   5   2 -13    0.73    0.14
   5   2 -13    0.94    0.21
   5   2 -13    0.57    0.16
   5   2 -13    0.62    0.17
  -5  -2  14    0.52    0.17
  -5  -2  14    0.32    0.20
   5   2 -14    0.92    0.16
   5   2 -14    0.90    0.19
   5   2 -14    0.53    0.17
   5   2 -14    0.45    0.19
   5   2 -15    0.53    0.20
   5   2 -15    0.43    0.22
  -5  -2  16    0.32    0.13
   5   2 -16    0.26    0.13
  -5  -1   1   -0.09    0.09
  -5  -1   1    0.11    0.07
   5   1  -1   -0.09    0.07
   5   1  -1    0.09    0.08
  -5  -1   2    0.63    0.11
  -5  -1   2    0.70    0.11
   5   1  -2    0.83    0.11
   5   1  -2    0.87    0.13
  -5  -1   3    3.02    0.30
  -5  -1   3    3.16    0.29
   5   1  -3    3.04    0.29
   5   1  -3    3.27    0.31
  -5  -1   4    3.06    0.28
  -5  -1   4    2.42    0.24
   5   1  -4    2.53    0.24
   5   1  -4    2.39    0.25
   5   1  -5    2.24    0.23
   5   1  -5    2.45    0.24
  -5  -1   6    0.09    0.08
   5   1  -6    0.01    0.08
   5   1  -6   -0.03    0.07
  -5  -1   7    0.20    0.09
  -5  -1   7    0.03    0.08
   5   1  -7    0.13    0.08
   5   1  -7   -0.09    0.08
  -5  -1   8    0.14    0.08
   5   1  -8   -0.08    0.09
   5   1  -8    0.07    0.08
  -5  -1   9    3.21    0.30
  -5  -1   9    3.16    0.28
  -5  -1   9    2.16    0.22
   5   1  -9    3.24    0.29
   5   1  -9    2.83    0.28
  -5  -1  10    0.10    0.10
  -5  -1  10    0.05    0.09
  -5  -1  10    0.05    0.09
  -5  -1  10    0.04    0.09
   5   1 -10    0.04    0.09
   5   1 -10   -0.03    0.11
  -5  -1  11    0.21    0.09
  -5  -1  11   -0.01    0.10
  -5  -1  11   -0.08    0.12
   5   1 -11    0.05    0.10
   5   1 -11    0.07    0.10
   5   1 -11    0.10    0.11
  -5  -1  12    0.02    0.09
  -5  -1  12    0.05    0.11
  -5  -1  12   -0.10    0.11
   5   1 -12    0.11    0.11
   5   1 -12   -0.13    0.12
   5   1 -12    0.08    0.11
   5   1 -12   -0.09    0.15
  -5  -1  13   -0.04    0.10
  -5  -1  13   -0.10    0.13
  -5  -1  13   -0.17    0.17
   5   1 -13    0.06    0.12
   5   1 -13    0.08    0.13
   5   1 -13    0.12    0.15
   5   1 -13    0.14    0.16
  -5  -1  14    0.48    0.12
  -5  -1  14    0.26    0.15
  -5  -1  14    0.23    0.19
   5   1 -14    0.51    0.17
   5   1 -14    0.38    0.18
  -5  -1  15    0.05    0.12
   5   1 -15    0.18    0.14
   5   1 -15   -0.11    0.16
   5   1 -15    0.02    0.19
   5   1 -15    0.10    0.22
  -5  -1  16    0.16    0.13
   5   1 -16    0.19    0.13
  -5   0   1    0.12    0.08
  -5   0   1    0.04    0.06
   5   0  -1   -0.04    0.07
   5   0  -1   -0.10    0.07
  -5   0   2    0.05    0.07
  -5   0   2    0.08    0.07
   5   0  -2    0.03    0.06
   5   0  -2   -0.10    0.07
  -5   0   3    0.29    0.09
  -5   0   3    0.26    0.08
   5   0  -3    0.18    0.07
   5   0  -3    0.20    0.09
  -5   0   4    2.50    0.24
  -5   0   4    2.47    0.23
   5   0  -4    2.08    0.22
   5   0  -4    2.28    0.23
  -5   0   5    0.03    0.08
  -5   0   5    0.01    0.07
   5   0  -5    0.00    0.07
   5   0  -5    0.03    0.08
  -5   0   6    0.10    0.07
  -5   0   6   -0.01    0.07
   5   0  -6    0.02    0.07
   5   0  -6   -0.10    0.07
  -5   0   7   23.24    1.96
   5   0  -7   22.06    1.96
  -5   0   8   21.84    2.04
  -5   0   8   25.79    2.06
   5   0  -8   23.63    2.08
   5   0  -8   21.83    2.03
  -5   0   9    2.12    0.21
  -5   0   9    1.94    0.20
   5   0  -9    1.70    0.16
   5   0  -9    1.41    0.15
  -5   0  10   -0.14    0.09
  -5   0  10    0.00    0.10
  -5   0  10    0.06    0.08
  -5   0  10   -0.09    0.09
   5   0 -10    0.00    0.09
   5   0 -10    0.12    0.10
   5   0 -10    0.03    0.07
   5   0 -10   -0.04    0.09
  -5   0  11    2.60    0.25
  -5   0  11    2.91    0.27
  -5   0  11    1.77    0.22
  -5   0  11    1.71    0.23
   5   0 -11    3.22    0.28
   5   0 -11    2.77    0.31
   5   0 -11    2.25    0.24
   5   0 -11    1.94    0.23
  -5   0  12    0.57    0.12
  -5   0  12    0.58    0.13
   5   0 -12    0.76    0.14
   5   0 -12    0.43    0.15
   5   0 -12    0.42    0.14
   5   0 -12    0.56    0.16
  -5   0  13   -0.07    0.10
  -5   0  13    0.21    0.12
  -5   0  13    0.22    0.17
   5   0 -13    0.16    0.13
   5   0 -13    0.22    0.15
   5   0 -13    0.01    0.14
   5   0 -13    0.13    0.16
  -5   0  14    0.52    0.13
  -5   0  14    0.26    0.15
  -5   0  14    0.55    0.20
   5   0 -14    0.50    0.16
   5   0 -14    0.23    0.17
   5   0 -14    0.32    0.19
  -5   0  15    0.10    0.13
   5   0 -15    0.25    0.16
   5   0 -15    0.03    0.19
   5   0 -15    0.06    0.23
   5   0 -15    0.20    0.20
  -5   0  16    0.72    0.18
   5   0 -16    0.79    0.18
  -5   1   1   -0.03    0.09
  -5   1   1    0.01    0.06
   5  -1  -1    0.05    0.06
   5  -1  -1    0.04    0.08
  -5   1   2    0.07    0.08
  -5   1   2    0.29    0.07
   5  -1  -2    0.20    0.07
   5  -1  -2    0.25    0.09
  -5   1   3    0.08    0.09
  -5   1   3    0.02    0.07
   5  -1  -3    0.01    0.06
   5  -1  -3   -0.03    0.09
  -5   1   4    0.43    0.09
  -5   1   4    0.37    0.08
  -5   1   5    0.26    0.08
  -5   1   5    0.43    0.08
   5  -1  -5    0.39    0.08
   5  -1  -5    0.40    0.08
  -5   1   6    0.88    0.13
  -5   1   6    1.05    0.12
   5  -1  -6    1.00    0.13
   5  -1  -6    0.86    0.12
  -5   1   7   15.54    1.44
  -5   1   7   16.88    1.44
  -5   1   9   11.68    1.03
  -5   1   9   10.42    0.92
   5  -1  -9   12.85    1.06
  -5   1  10    1.90    0.19
  -5   1  10    1.79    0.20
   5  -1 -10    2.07    0.21
   5  -1 -10    2.00    0.22
   5  -1 -10    1.00    0.16
   5  -1 -10    1.18    0.16
  -5   1  11    0.43    0.13
  -5   1  11    0.04    0.10
  -5   1  11    0.22    0.11
   5  -1 -11    0.11    0.13
   5  -1 -11    0.15    0.11
   5  -1 -11    0.21    0.13
  -5   1  12    0.28    0.11
  -5   1  12    0.08    0.11
  -5   1  12    0.34    0.17
   5  -1 -12    0.36    0.13
   5  -1 -12    0.47    0.16
   5  -1 -12    0.28    0.11
  -5   1  13    0.03    0.11
  -5   1  13    0.07    0.19
   5  -1 -13    0.13    0.13
   5  -1 -13   -0.06    0.15
   5  -1 -13   -0.22    0.18
   5  -1 -13    0.11    0.12
  -5   1  14    0.62    0.16
  -5   1  14    0.48    0.18
  -5   1  14    0.47    0.22
   5  -1 -14    0.59    0.16
   5  -1 -14    0.52    0.19
   5  -1 -14    0.32    0.21
   5  -1 -14    0.08    0.15
  -5   1  15   -0.09    0.13
   5  -1 -15   -0.02    0.15
   5  -1 -15    0.23    0.18
  -5   1  16    0.35    0.17
   5  -1 -16   -0.02    0.16
  -5   2   1    0.39    0.08
  -5   2   1    0.46    0.07
   5  -2  -1    0.47    0.07
   5  -2  -1    0.49    0.09
  -5   2   2    5.16    0.45
  -5   2   2    5.11    0.44
   5  -2  -2    5.21    0.45
   5  -2  -2    4.97    0.46
  -5   2   3    2.21    0.22
  -5   2   3    2.03    0.20
   5  -2  -3    2.17    0.20
   5  -2  -3    2.19    0.22
  -5   2   4    0.84    0.11
  -5   2   4    0.74    0.10
   5  -2  -4    0.69    0.10
   5  -2  -4    0.79    0.11
  -5   2   5   -0.06    0.07
  -5   2   5   -0.05    0.06
   5  -2  -5    0.06    0.06
   5  -2  -5    0.05    0.08
  -5   2   6    0.24    0.09
  -5   2   6    0.06    0.08
   5  -2  -6    0.06    0.07
   5  -2  -6    0.06    0.08
  -5   2   7   19.10    1.66
  -5   2   7   18.43    1.59
   5  -2  -7   17.97    1.62
   5  -2  -7   18.21    1.72
  -5   2   8    0.61    0.11
  -5   2   8    0.60    0.11
  -5   2   8    0.43    0.07
  -5   2   8    0.47    0.07
   5  -2  -8    0.54    0.11
   5  -2  -8    0.59    0.12
   5  -2  -8    0.47    0.07
   5  -2  -8    0.59    0.08
  -5   2   9    0.76    0.11
  -5   2   9    0.79    0.13
  -5   2   9    0.35    0.09
  -5   2   9    0.38    0.10
   5  -2  -9    0.86    0.13
   5  -2  -9    0.75    0.14
   5  -2  -9    0.52    0.11
   5  -2  -9    0.37    0.09
  -5   2  10    0.50    0.10
  -5   2  10    0.50    0.13
  -5   2  10    0.24    0.10
  -5   2  10    0.62    0.12
   5  -2 -10    0.81    0.13
   5  -2 -10    0.79    0.16
   5  -2 -10    0.57    0.12
   5  -2 -10    0.23    0.10
  -5   2  11    0.14    0.10
  -5   2  11    0.00    0.12
  -5   2  11   -0.10    0.10
  -5   2  11   -0.04    0.12
   5  -2 -11   -0.08    0.10
   5  -2 -11    0.12    0.14
   5  -2 -11    0.02    0.12
   5  -2 -11    0.01    0.10
  -5   2  12    0.10    0.11
  -5   2  12    0.08    0.12
  -5   2  12    0.05    0.13
  -5   2  12    0.21    0.16
   5  -2 -12    0.13    0.11
   5  -2 -12    0.19    0.14
   5  -2 -12   -0.23    0.15
   5  -2 -12    0.16    0.13
  -5   2  13    0.07    0.11
  -5   2  13    0.20    0.14
  -5   2  13    0.12    0.18
   5  -2 -13    0.09    0.13
   5  -2 -13    0.07    0.13
   5  -2 -13    0.07    0.18
   5  -2 -13    0.03    0.17
  -5   2  14    0.17    0.14
  -5   2  14    0.18    0.20
  -5   2  14   -0.09    0.22
   5  -2 -14   -0.06    0.14
   5  -2 -14    0.15    0.16
   5  -2 -14    0.44    0.23
   5  -2 -14    0.24    0.20
  -5   2  15    0.01    0.15
   5  -2 -15    0.23    0.16
   5  -2 -15    0.29    0.17
  -5   3   1    0.39    0.07
  -5   3   1    0.47    0.06
   5  -3  -1    0.43    0.07
  -5   3   2    1.32    0.13
   5  -3  -2    1.24    0.14
   5  -3  -2    1.21    0.13
  -5   3   3    0.12    0.07
  -5   3   3    0.21    0.07
   5  -3  -3    0.12    0.07
   5  -3  -3    0.25    0.07
  -5   3   4    0.90    0.12
  -5   3   4    1.11    0.12
   5  -3  -4    1.05    0.12
   5  -3  -4    0.91    0.12
   5  -3  -5    0.41    0.09
  -5   3   6    2.38    0.23
  -5   3   6    2.20    0.21
   5  -3  -6    1.94    0.21
   5  -3  -6    1.85    0.21
  -5   3   7    0.28    0.09
  -5   3   7    0.13    0.09
  -5   3   7    0.10    0.05
  -5   3   7    0.14    0.06
   5  -3  -7    0.26    0.09
   5  -3  -7    0.08    0.10
   5  -3  -7    0.28    0.07
   5  -3  -7    0.08    0.05
  -5   3   8    0.02    0.07
  -5   3   8   -0.05    0.09
  -5   3   8   -0.06    0.08
  -5   3   8    0.02    0.08
   5  -3  -8    0.07    0.08
   5  -3  -8   -0.14    0.10
   5  -3  -8   -0.04    0.08
   5  -3  -8   -0.03    0.07
  -5   3   9    0.64    0.11
  -5   3   9    0.73    0.13
  -5   3   9    0.45    0.11
   5  -3  -9    0.73    0.13
   5  -3  -9    0.60    0.14
   5  -3  -9    0.44    0.12
  -5   3  10    2.14    0.20
  -5   3  10    1.85    0.21
  -5   3  10    1.39    0.18
   5  -3 -10    1.06    0.18
  -5   3  11    1.63    0.20
  -5   3  11    1.29    0.20
   5  -3 -11    1.66    0.20
   5  -3 -11    1.23    0.19
  -5   3  12    0.25    0.12
  -5   3  12    0.08    0.12
  -5   3  12   -0.01    0.14
  -5   3  12    0.31    0.16
   5  -3 -12    0.12    0.12
   5  -3 -12    0.15    0.14
   5  -3 -12    0.31    0.16
   5  -3 -12    0.10    0.19
  -5   3  13    0.02    0.12
  -5   3  13   -0.20    0.18
  -5   3  13   -0.01    0.18
   5  -3 -13    0.09    0.14
   5  -3 -13    0.11    0.15
   5  -3 -13    0.10    0.18
   5  -3 -13   -0.13    0.22
  -5   3  14   -0.01    0.14
   5  -3 -14   -0.25    0.15
   5  -3 -14   -0.01    0.17
   5  -3 -14    0.07    0.22
  -5   3  15    0.03    0.17
   5  -3 -15    0.21    0.17
  -5   4   3    0.31    0.05
  -5   4   3    0.21    0.06
   5  -4  -3    0.17    0.05
   5  -4  -3    0.30    0.06
  -5   4   4    0.62    0.09
  -5   4   4    0.69    0.09
   5  -4  -4    0.56    0.09
   5  -4  -4    0.67    0.10
  -5   4   5    0.22    0.07
  -5   4   5    0.15    0.08
  -5   4   6    0.23    0.08
  -5   4   6    0.25    0.08
  -5   4   6    0.21    0.06
  -5   4   6    0.23    0.06
   5  -4  -6    0.27    0.09
   5  -4  -6    0.19    0.10
   5  -4  -6    0.22    0.07
  -5   4   7    3.05    0.30
   5  -4  -7    3.13    0.30
   5  -4  -7    2.89    0.29
  -5   4   8    0.09    0.08
  -5   4   8   -0.03    0.10
  -5   4   8   -0.03    0.09
   5  -4  -8    0.04    0.09
   5  -4  -8    0.10    0.11
   5  -4  -8   -0.15    0.09
  -5   4   9    1.20    0.14
  -5   4   9    1.13    0.16
  -5   4   9    0.91    0.15
  -5   4   9    0.65    0.14
   5  -4  -9    1.32    0.16
   5  -4  -9    1.08    0.17
   5  -4  -9    0.66    0.16
  -5   4  10    5.90    0.51
  -5   4  10    5.46    0.48
  -5   4  10    4.08    0.44
  -5   4  10    3.87    0.44
   5  -4 -10    5.87    0.50
   5  -4 -10    5.71    0.49
  -5   4  11    9.82    0.84
  -5   4  11    9.14    0.80
  -5   4  11    7.26    0.74
   5  -4 -11   10.33    0.85
   5  -4 -11    8.84    0.79
   5  -4 -11    7.74    0.76
  -5   4  12    6.25    0.53
  -5   4  12    5.53    0.50
  -5   4  12    4.84    0.48
   5  -4 -12    3.78    0.47
   5  -4 -12    4.32    0.49
  -5   4  13    0.16    0.12
  -5   4  13   -0.05    0.23
  -5   4  13    0.21    0.19
   5  -4 -13    0.16    0.14
   5  -4 -13    0.02    0.17
   5  -4 -13   -0.12    0.21
   5  -4 -13    0.22    0.25
  -5   4  14    0.72    0.17
   5  -4 -14    0.28    0.16
   5  -5  -1    9.85    0.81
   5  -5  -3    0.19    0.07
   5  -5  -3    0.23    0.05
  -5   5   4    0.42    0.07
  -5   5   4    0.22    0.06
  -5   5   4    0.36    0.08
  -5   5   4    0.34    0.06
   5  -5  -4    0.34    0.06
   5  -5  -4    0.20    0.07
   5  -5  -4    0.28    0.08
  -5   5   5    0.40    0.07
  -5   5   5    0.28    0.09
  -5   5   5    0.28    0.10
  -5   5   5    0.26    0.07
   5  -5  -5    0.37    0.08
   5  -5  -5    0.39    0.10
   5  -5  -5    0.43    0.08
   5  -5  -5    0.31    0.09
  -5   5   6   -0.19    0.10
  -5   5   6    0.06    0.10
  -5   5   6   -0.08    0.10
   5  -5  -6    0.05    0.10
   5  -5  -6    0.02    0.09
   5  -5  -6   -0.07    0.10
  -5   5   7    2.15    0.23
   5  -5  -7    2.37    0.24
  -5   5   8    0.15    0.09
  -5   5   8    0.17    0.12
  -5   5   8    0.20    0.14
   5  -5  -8    0.32    0.11
   5  -5  -8    0.13    0.13
   5  -5  -8    0.18    0.15
  -5   5   9   -0.02    0.12
  -5   5   9   -0.13    0.16
  -5   5   9    0.08    0.12
   5  -5  -9    0.02    0.10
   5  -5  -9   -0.03    0.13
   5  -5  -9    0.01    0.13
   5  -5  -9    0.08    0.16
  -5   5  10    0.36    0.12
  -5   5  10    0.57    0.16
  -5   5  10    0.39    0.14
   5  -5 -10    0.67    0.13
   5  -5 -10    0.39    0.16
   5  -5 -10    0.54    0.16
  -5   5  11    0.09    0.11
  -5   5  11    0.01    0.14
  -5   5  11    0.06    0.22
   5  -5 -11    0.01    0.11
   5  -5 -11    0.30    0.16
   5  -5 -11    0.17    0.24
  -5   5  12    0.26    0.13
  -5   5  12    0.27    0.27
  -5   5  12    0.44    0.20
   5  -5 -12    0.37    0.13
   5  -5 -12    0.18    0.22
   5  -5 -12    0.02    0.25
  -5   5  13    0.35    0.12
   5  -5 -13    0.15    0.14
   5  -5 -13    0.00    0.18
   5  -5 -13    0.02    0.24
   5  -5 -13   -0.01    0.27
   5  -5 -14    0.01    0.16
   5  -5 -14    0.12    0.18
  -5   6   1    4.29    0.37
  -5   6   1    4.39    0.37
  -5   6   2    0.36    0.11
  -5   6   2    0.39    0.08
   5  -6  -3    1.53    0.16
   5  -6  -3    1.61    0.20
  -5   6   4    0.33    0.12
  -5   6   4    0.36    0.09
   5  -6  -4    0.12    0.09
   5  -6  -4    0.28    0.14
  -5   6   5    0.11    0.05
  -5   6   5    0.27    0.09
   5  -6  -5    0.15    0.06
   5  -6  -5    0.25    0.08
  -5   6   6    2.45    0.25
  -5   6   6    2.94    0.28
   5  -6  -6    2.72    0.26
   5  -6  -6    2.71    0.28
   5  -6  -6    3.06    0.27
   5  -6  -6    2.55    0.28
  -5   6   7    0.07    0.07
  -5   6   7   -0.11    0.13
  -5   6   7    0.02    0.15
  -5   6   7   -0.03    0.11
   5  -6  -7   -0.03    0.09
   5  -6  -7    0.07    0.12
   5  -6  -7   -0.06    0.11
   5  -6  -7    0.03    0.16
  -5   6   8    0.98    0.14
  -5   6   8    1.03    0.17
  -5   6   8    1.00    0.21
  -5   6   8    0.96    0.16
   5  -6  -8    0.99    0.15
   5  -6  -8    0.90    0.18
   5  -6  -8    0.84    0.16
   5  -6  -8    0.74    0.19
  -5   6   9    0.12    0.13
  -5   6   9    0.09    0.14
   5  -6  -9    0.11    0.11
   5  -6  -9    0.23    0.14
   5  -6  -9   -0.10    0.14
   5  -6  -9    0.14    0.23
  -5   6  10   -0.01    0.10
  -5   6  10   -0.29    0.14
  -5   6  10   -0.17    0.23
   5  -6 -10    0.02    0.11
   5  -6 -10    0.00    0.15
   5  -6 -10   -0.10    0.23
  -5   6  11    0.26    0.12
  -5   6  11    0.39    0.17
  -5   6  11    0.32    0.27
  -5   6  11    0.45    0.17
   5  -6 -11    0.28    0.13
   5  -6 -11    0.50    0.19
   5  -6 -11    0.21    0.19
   5  -6 -11    0.58    0.26
  -5   6  12    0.31    0.12
  -5   6  12    0.06    0.17
   5  -6 -12    0.22    0.13
   5  -6 -12    0.10    0.20
   5  -6 -12    0.30    0.23
   5  -6 -12    0.55    0.27
  -5   7   1    0.03    0.07
   5  -7  -1    0.04    0.06
  -5   7   2    0.15    0.07
   5  -7  -2    0.25    0.08
   5  -7  -2    0.00    0.14
  -5   7   3   -0.11    0.13
  -5   7   3   -0.01    0.07
   5  -7  -3    0.00    0.07
   5  -7  -3    0.09    0.18
  -5   7   4    0.44    0.17
  -5   7   4    0.72    0.11
   5  -7  -4    0.55    0.11
   5  -7  -4    0.46    0.21
   5  -7  -5    7.37    0.65
   5  -7  -5    7.41    0.66
  -5   7   6    0.02    0.05
  -5   7   6    0.15    0.10
  -5   7   6    0.06    0.17
  -5   7   6   -0.20    0.13
   5  -7  -6    0.14    0.07
   5  -7  -6    0.07    0.10
   5  -7  -6    0.10    0.12
   5  -7  -6    0.10    0.17
  -5   7   7    1.15    0.14
  -5   7   7    0.82    0.17
  -5   7   7    0.84    0.23
  -5   7   7    1.31    0.18
   5  -7  -7    1.45    0.19
   5  -7  -7    0.90    0.24
  -5   7   8    0.53    0.11
  -5   7   8    0.32    0.13
  -5   7   8   -0.03    0.22
  -5   7   8    0.48    0.15
   5  -7  -8    0.39    0.12
   5  -7  -8    0.57    0.17
   5  -7  -8    0.09    0.15
   5  -7  -8    0.44    0.24
  -5   7   9    0.33    0.15
  -5   7   9    0.42    0.24
  -5   7   9    0.39    0.16
   5  -7  -9    0.66    0.13
   5  -7  -9    0.49    0.18
   5  -7  -9    0.38    0.17
   5  -7  -9    0.22    0.25
  -5   7  10    1.32    0.18
  -5   7  10    1.34    0.21
  -5   7  10    1.01    0.31
  -5   7  10    1.37    0.22
   5  -7 -10    1.62    0.19
   5  -7 -10    1.50    0.26
   5  -7 -10    1.48    0.24
   5  -7 -10    1.64    0.32
  -5   7  11    0.10    0.28
  -5   7  11   -0.09    0.17
   5  -7 -11   -0.26    0.20
   5  -7 -11    0.02    0.20
   5  -7 -11    0.12    0.26
  -5   8   1   -0.02    0.11
  -5   8   1    0.00    0.08
   5  -8  -1    0.07    0.08
   5  -8  -1    0.21    0.14
  -5   8   2    1.70    0.19
  -5   8   2    1.55    0.17
   5  -8  -2    1.28    0.15
   5  -8  -2    1.24    0.20
  -5   8   3    1.56    0.20
  -5   8   3    1.85    0.19
   5  -8  -3    1.61    0.18
   5  -8  -3    1.63    0.25
  -5   8   4    5.24    0.48
  -5   8   4    4.20    0.42
   5  -8  -4    4.66    0.43
   5  -8  -4    5.62    0.51
  -5   8   5   15.90    1.34
  -5   8   5   14.19    1.31
   5  -8  -5   15.06    1.35
   5  -8  -5   17.51    1.38
  -5   8   6    0.30    0.07
  -5   8   6    0.13    0.11
  -5   8   6    0.15    0.24
  -5   8   6    0.38    0.15
   5  -8  -6    0.20    0.07
   5  -8  -6    0.02    0.12
   5  -8  -6    0.41    0.15
   5  -8  -6    0.53    0.25
  -5   8   7   -0.03    0.08
  -5   8   7   -0.17    0.12
  -5   8   7   -0.38    0.22
  -5   8   7   -0.10    0.14
   5  -8  -7    0.08    0.09
   5  -8  -7    0.10    0.14
   5  -8  -7    0.23    0.27
  -5   8   8    0.36    0.11
  -5   8   8    0.14    0.15
  -5   8   8    0.57    0.24
  -5   8   8    0.34    0.15
   5  -8  -8    0.39    0.12
   5  -8  -8    0.47    0.17
   5  -8  -8    0.65    0.18
   5  -8  -8    0.51    0.26
  -5   8   9    0.91    0.15
  -5   8   9    1.04    0.19
  -5   8   9    1.01    0.28
  -5   8   9    0.79    0.19
   5  -8  -9    0.97    0.15
   5  -8  -9    0.69    0.22
   5  -8  -9    0.99    0.20
  -5   8  10    0.02    0.27
  -5   8  10    0.12    0.18
   5  -8 -10    0.02    0.27
  -5   9   1    0.26    0.14
  -5   9   1    0.33    0.10
   5  -9  -1    0.37    0.10
   5  -9  -1    0.20    0.16
  -5   9   2    0.12    0.14
  -5   9   2    0.23    0.10
   5  -9  -2    0.08    0.10
   5  -9  -2    0.26    0.17
  -5   9   3    1.35    0.17
   5  -9  -3    1.30    0.17
  -5   9   4    0.16    0.21
  -5   9   4    0.13    0.12
   5  -9  -4    0.42    0.13
   5  -9  -4    0.58    0.26
  -5   9   5    2.19    0.34
  -5   9   5    1.75    0.24
   5  -9  -5    2.63    0.38
  -5   9   6    0.19    0.06
  -5   9   6    0.17    0.27
  -5   9   6    0.34    0.17
   5  -9  -6    0.16    0.09
   5  -9  -6    0.03    0.10
   5  -9  -6    0.20    0.16
   5  -9  -6    0.14    0.30
  -5   9   7    0.84    0.14
  -5   9   7    0.65    0.19
  -5   9   7    0.92    0.29
  -5   9   7    1.03    0.20
   5  -9  -7    0.97    0.14
   5  -9  -7    0.89    0.20
   5  -9  -7    1.13    0.20
   5  -9  -7    1.09    0.32
  -5   9   8   -0.31    0.27
  -5   9   8    0.11    0.16
   5  -9  -8    0.03    0.12
   5  -9  -8    0.07    0.21
   5  -9  -8    0.05    0.19
   5  -9  -8    0.78    0.30
  -5   9   9    0.60    0.29
  -5   9   9    0.77    0.19
   5  -9  -9    0.51    0.21
   5  -9  -9    0.41    0.29
  -5  10   1   -0.02    0.14
  -5  10   1    0.24    0.11
   5 -10  -1    0.08    0.10
   5 -10  -1    0.13    0.17
  -5  10   2    0.44    0.16
   5 -10  -2    0.72    0.20
  -5  10   3    0.24    0.18
  -5  10   3    0.30    0.13
   5 -10  -3    0.31    0.14
   5 -10  -3    0.38    0.24
  -5  10   4    0.85    0.24
  -5  10   4    0.80    0.16
   5 -10  -4    0.88    0.17
   5 -10  -4    0.91    0.30
  -5  10   5    0.73    0.30
  -5  10   5    0.70    0.18
   5 -10  -5    1.00    0.19
   5 -10  -5    0.84    0.36
  -5  10   6    0.30    0.18
   5 -10  -6    0.48    0.20
   5 -10  -6    0.16    0.35
  -5  10   7    0.69    0.31
   5 -10  -7    0.50    0.34
  -5  10   8    2.58    0.40
  -5  10   8    2.16    0.31
   5 -10  -8    2.82    0.34
   5 -10  -8    2.49    0.42
  -5  11   1    0.91    0.18
  -5  11   1    1.12    0.16
   5 -11  -1    0.76    0.15
   5 -11  -1    0.99    0.24
  -5  11   2    0.04    0.16
  -5  11   2    0.21    0.12
   5 -11  -2    0.00    0.13
   5 -11  -2    0.00    0.20
  -5  11   3    1.35    0.20
   5 -11  -3    1.43    0.21
  -5  11   4    0.34    0.24
  -5  11   4   -0.02    0.13
  -5  11   5    0.13    0.29
   5 -11  -5    0.37    0.34
  -5  11   6    1.59    0.37
  -5  11   6    1.24    0.24
   5 -11  -6    1.62    0.26
   5 -11  -6    1.26    0.43
   5 -11  -7   11.22    1.07
  -5  12   1    0.20    0.17
  -5  12   1    0.20    0.12
   5 -12  -1    0.16    0.14
   5 -12  -1    0.12    0.21
  -5  12   2    0.04    0.18
   5 -12  -2    0.13    0.13
   5 -12  -2    0.43    0.22
  -5  12   3    0.01    0.22
  -5  12   3    0.18    0.16
   5 -12  -3    0.15    0.17
   5 -12  -3   -0.01    0.26
  -5  12   4    0.49    0.28
   5 -12  -4    0.89    0.20
   5 -12  -4    1.12    0.34
   5 -12  -5   -0.07    0.19
   5 -12  -6    0.04    0.47
  -5  13   1    0.42    0.20
   5 -13  -1    0.08    0.15
   5 -13  -1    0.18    0.25
   5 -13  -2    0.00    0.16
   5 -13  -2    0.00    0.25
  -5  13   3    0.08    0.24
   5 -13  -3    0.15    0.18
   5 -13  -3    0.08    0.29
   5 -13  -4    0.06    0.19
   5 -13  -4    0.07    0.33
  -5  14   1    1.32    0.24
   5 -14  -1    1.14    0.23
   5 -14  -1    1.15    0.28
   5 -14  -2   -0.07    0.18
   5 -14  -2    0.02    0.26
  -4 -14   2   -0.01    0.24
   4  14  -2    0.44    0.23
  -4 -14   3   -0.02    0.21
   4  14  -3    0.26    0.22
  -4 -14   4    0.66    0.25
   4  14  -4    0.78    0.22
  -4 -14   5   -0.14    0.20
   4  14  -5    0.10    0.18
   4  14  -5    0.18    0.18
  -4 -14   6    0.43    0.22
   4  14  -6    0.76    0.20
   4  14  -6    0.33    0.17
  -4 -14   7    0.22    0.23
   4  14  -7    0.21    0.18
   4  14  -7    0.04    0.17
  -4 -14   8    0.15    0.22
   4  14  -8    0.04    0.20
   4  14  -8   -0.08    0.14
  -4 -14   9    0.25    0.21
   4  14  -9    0.46    0.20
   4  14  -9    0.55    0.17
  -4 -14  10    0.13    0.20
   4  14 -10    0.31    0.18
  -4 -13   1    0.45    0.24
   4  13  -1    0.28    0.23
   4  13  -1    0.31    0.22
  -4 -13   2   -0.21    0.23
   4  13  -2    0.16    0.22
   4  13  -2    0.47    0.20
  -4 -13   3   -0.02    0.21
   4  13  -3   -0.04    0.20
   4  13  -3    0.16    0.18
  -4 -13   4    0.68    0.23
   4  13  -4    0.62    0.20
   4  13  -4    0.64    0.18
  -4 -13   5    0.61    0.22
   4  13  -5    0.69    0.18
   4  13  -5    0.41    0.17
  -4 -13   6    2.04    0.29
   4  13  -6    1.55    0.23
   4  13  -6    1.25    0.21
  -4 -13   7    0.50    0.22
   4  13  -7    0.23    0.19
  -4 -13   8    0.92    0.22
   4  13  -8    0.60    0.19
   4  13  -8    0.61    0.16
  -4 -13   9    1.55    0.28
   4  13  -9    1.43    0.23
   4  13  -9    1.42    0.20
  -4 -13  10    0.15    0.21
   4  13 -10    0.07    0.16
   4  13 -10    0.25    0.16
   4  13 -11    0.42    0.18
   4  13 -11    0.19    0.18
  -4 -13  12    0.48    0.20
   4  13 -12    0.60    0.22
  -4 -13  13    0.04    0.20
   4  13 -13    0.19    0.20
   4  13 -13   -0.01    0.27
  -4 -12   1    0.07    0.14
  -4 -12   1   -0.13    0.21
   4  12  -1    0.20    0.17
   4  12  -1    0.02    0.20
  -4 -12   2    1.81    0.24
  -4 -12   2    1.27    0.25
   4  12  -2    1.90    0.25
   4  12  -2    1.48    0.23
   4  12  -2    1.29    0.24
  -4 -12   3    0.60    0.17
   4  12  -3    0.57    0.17
   4  12  -3    0.45    0.18
  -4 -12   4    0.22    0.14
  -4 -12   4   -0.22    0.20
   4  12  -4    0.17    0.15
   4  12  -4    0.01    0.17
   4  12  -4    0.16    0.14
  -4 -12   5    0.53    0.15
  -4 -12   5    0.66    0.22
   4  12  -5    0.73    0.18
   4  12  -5    0.56    0.15
   4  12  -5    0.38    0.15
  -4 -12   6    0.09    0.14
  -4 -12   6    0.29    0.19
   4  12  -6   -0.06    0.14
   4  12  -6    0.07    0.15
   4  12  -6   -0.09    0.13
  -4 -12   7    1.21    0.18
  -4 -12   7    0.71    0.23
   4  12  -7    0.79    0.18
   4  12  -7    1.09    0.20
   4  12  -7    0.85    0.16
  -4 -12   8    0.00    0.17
  -4 -12   8   -0.22    0.19
   4  12  -8   -0.04    0.16
   4  12  -8   -0.05    0.16
   4  12  -8   -0.17    0.12
  -4 -12   9    0.38    0.19
  -4 -12   9    0.03    0.17
   4  12  -9    0.12    0.16
   4  12  -9    0.20    0.14
   4  12  -9    0.08    0.13
  -4 -12  10   -0.02    0.14
   4  12 -10    0.08    0.15
   4  12 -10    0.15    0.15
  -4 -12  11    0.20    0.19
   4  12 -11    0.09    0.16
   4  12 -11    0.28    0.16
  -4 -12  12    6.46    0.64
   4  12 -12    6.77    0.65
   4  12 -13    6.25    0.65
   4  12 -13    8.24    0.72
  -4 -12  14    0.42    0.19
   4  12 -14    0.46    0.20
   4  12 -14    0.76    0.32
  -4 -11   1    0.38    0.16
  -4 -11   1   -0.12    0.13
  -4 -11   1    0.12    0.19
   4  11  -1    0.28    0.12
   4  11  -1    0.48    0.15
  -4 -11   2    7.28    0.66
  -4 -11   2    7.08    0.65
  -4 -11   2    6.66    0.67
   4  11  -2    6.45    0.64
   4  11  -2    7.34    0.68
  -4 -11   3    8.88    0.83
  -4 -11   3    9.59    0.84
  -4 -11   3    9.38    0.86
   4  11  -3    8.95    0.84
   4  11  -3    9.54    0.88
  -4 -11   4    2.30    0.26
  -4 -11   4    1.97    0.26
  -4 -11   4    2.26    0.28
   4  11  -4    2.03    0.24
   4  11  -4    2.32    0.26
  -4 -11   5    1.63    0.21
  -4 -11   5    1.51    0.20
  -4 -11   5    1.45    0.25
   4  11  -5    1.44    0.19
   4  11  -5    1.50    0.21
   4  11  -5    1.31    0.20
   4  11  -5    1.45    0.20
  -4 -11   6    0.01    0.13
  -4 -11   6    0.05    0.11
  -4 -11   6   -0.04    0.17
   4  11  -6    0.19    0.11
   4  11  -6    0.02    0.13
   4  11  -6    0.08    0.13
   4  11  -6   -0.18    0.12
  -4 -11   7    3.56    0.38
  -4 -11   7    3.27    0.37
  -4 -11   7    3.57    0.37
   4  11  -7    2.84    0.32
   4  11  -7    3.01    0.35
   4  11  -7    3.51    0.36
   4  11  -7    3.24    0.32
  -4 -11   8    0.03    0.17
  -4 -11   8   -0.03    0.15
  -4 -11   8   -0.06    0.10
   4  11  -8    0.10    0.10
   4  11  -8    0.37    0.16
   4  11  -8    0.30    0.13
   4  11  -8    0.18    0.12
  -4 -11   9    0.07    0.14
  -4 -11   9    0.20    0.16
   4  11  -9    0.14    0.09
   4  11  -9    0.06    0.13
   4  11  -9    0.03    0.12
  -4 -11  10   -0.04    0.14
  -4 -11  10    0.14    0.16
  -4 -11  10   -0.07    0.13
   4  11 -10   -0.02    0.09
   4  11 -10    0.04    0.15
   4  11 -10    0.12    0.13
   4  11 -10    0.07    0.15
  -4 -11  11    0.08    0.13
  -4 -11  11   -0.01    0.16
  -4 -11  11    0.46    0.16
   4  11 -11    0.11    0.13
   4  11 -11   -0.03    0.15
   4  11 -11   -0.14    0.16
  -4 -11  12    0.19    0.13
  -4 -11  12    0.21    0.15
   4  11 -12    0.13    0.14
   4  11 -12    0.04    0.16
   4  11 -12    0.27    0.20
   4  11 -13    6.07    0.64
   4  11 -13    7.87    0.70
  -4 -11  14    0.49    0.17
   4  11 -14    0.20    0.17
  -4 -11  15    0.46    0.18
   4  11 -15    0.23    0.19
   4  11 -15    0.52    0.32
  -4 -10   1    0.57    0.15
   4  10  -1    0.63    0.13
   4  10  -1    0.39    0.14
   4  10  -1    0.47    0.18
   4  10  -1    0.35    0.18
  -4 -10   2   -0.06    0.12
   4  10  -2    0.11    0.12
   4  10  -2   -0.08    0.15
   4  10  -2    0.14    0.14
  -4 -10   3    1.23    0.18
   4  10  -3    1.15    0.16
   4  10  -3    1.49    0.19
   4  10  -3    1.17    0.20
   4  10  -3    1.08    0.18
  -4 -10   4    0.47    0.13
  -4 -10   4    0.27    0.12
  -4 -10   4    0.21    0.18
   4  10  -4    0.50    0.11
   4  10  -4    0.35    0.14
   4  10  -4    0.41    0.13
   4  10  -4    0.33    0.13
  -4 -10   5    0.29    0.13
  -4 -10   5    0.24    0.11
  -4 -10   5    0.31    0.16
   4  10  -5    0.33    0.12
   4  10  -5    0.24    0.13
   4  10  -5    0.40    0.14
   4  10  -5    0.16    0.11
  -4 -10   6    0.18    0.15
  -4 -10   6    0.29    0.11
  -4 -10   6    0.42    0.16
   4  10  -6    0.31    0.12
   4  10  -6    0.36    0.14
   4  10  -6    0.51    0.13
   4  10  -6    0.37    0.11
  -4 -10   7    0.74    0.19
  -4 -10   7    0.51    0.13
  -4 -10   7    0.59    0.16
   4  10  -7    0.62    0.17
   4  10  -7    0.72    0.15
   4  10  -7    0.53    0.13
  -4 -10   8   -0.08    0.12
  -4 -10   8    0.12    0.14
  -4 -10   8   -0.09    0.10
   4  10  -8    0.03    0.10
   4  10  -8   -0.02    0.12
   4  10  -8   -0.05    0.11
   4  10  -8    0.02    0.11
  -4 -10   9   -0.12    0.12
  -4 -10   9   -0.07    0.13
  -4 -10   9   -0.04    0.12
   4  10  -9   -0.03    0.08
   4  10  -9    0.02    0.12
  -4 -10  10    0.38    0.14
  -4 -10  10    0.28    0.14
   4  10 -10    0.40    0.10
   4  10 -10    0.23    0.13
   4  10 -10    0.49    0.15
  -4 -10  11    0.42    0.14
  -4 -10  11    0.81    0.16
  -4 -10  11    0.78    0.17
   4  10 -11    0.45    0.11
   4  10 -11    0.70    0.15
   4  10 -11    0.66    0.18
  -4 -10  12    2.32    0.26
  -4 -10  12    2.38    0.27
   4  10 -12    2.03    0.23
   4  10 -12    2.36    0.26
   4  10 -12    2.60    0.28
  -4 -10  13    0.11    0.12
  -4 -10  13   -0.09    0.14
  -4 -10  13   -0.30    0.19
   4  10 -13   -0.08    0.11
   4  10 -13   -0.17    0.16
   4  10 -13    0.19    0.23
  -4 -10  14   -0.11    0.13
  -4 -10  14    0.09    0.15
   4  10 -14    0.12    0.14
   4  10 -14    0.08    0.18
   4  10 -14   -0.04    0.26
  -4 -10  15    0.40    0.17
   4  10 -15    0.14    0.19
   4  10 -15    0.31    0.29
  -4 -10  16    0.40    0.20
   4  10 -16    0.46    0.21
   4  10 -16    0.53    0.32
  -4  -9   1   -0.04    0.12
  -4  -9   1   -0.20    0.16
   4   9  -1    0.06    0.11
   4   9  -1   -0.02    0.16
   4   9  -1    0.01    0.14
  -4  -9   2    0.16    0.12
  -4  -9   2    0.12    0.12
  -4  -9   2    0.20    0.17
   4   9  -2    0.13    0.11
   4   9  -2    0.23    0.12
   4   9  -2    0.04    0.14
   4   9  -2    0.08    0.13
  -4  -9   3    0.06    0.12
  -4  -9   3    0.16    0.12
  -4  -9   3    0.03    0.16
   4   9  -3   -0.04    0.09
   4   9  -3    0.08    0.12
   4   9  -3    0.09    0.14
   4   9  -3    0.04    0.12
  -4  -9   4    0.04    0.11
  -4  -9   4   -0.04    0.16
   4   9  -4    0.01    0.09
   4   9  -4   -0.05    0.11
   4   9  -4    0.20    0.12
  -4  -9   5    0.69    0.16
  -4  -9   5    0.64    0.17
   4   9  -5    0.89    0.14
   4   9  -5    0.69    0.15
   4   9  -5    1.17    0.16
  -4  -9   6    9.40    0.80
  -4  -9   6    7.73    0.71
   4   9  -6    7.18    0.70
   4   9  -6    8.25    0.75
   4   9  -6    7.75    0.73
  -4  -9   7    6.15    0.56
   4   9  -7    5.55    0.54
   4   9  -7    6.03    0.56
   4   9  -7    5.98    0.54
  -4  -9   8    0.24    0.12
  -4  -9   8    0.18    0.10
   4   9  -8    0.21    0.10
   4   9  -8    0.33    0.11
   4   9  -8    0.40    0.12
  -4  -9   9    0.33    0.13
  -4  -9   9    0.13    0.13
  -4  -9   9    0.45    0.13
   4   9  -9    0.21    0.10
   4   9  -9    0.25    0.13
   4   9  -9    0.24    0.12
   4   9  -9    0.27    0.13
  -4  -9  10    0.06    0.11
  -4  -9  10    0.16    0.11
  -4  -9  10    0.20    0.13
   4   9 -10    0.07    0.10
   4   9 -10    0.01    0.12
   4   9 -10    0.07    0.14
  -4  -9  11   -0.03    0.11
  -4  -9  11   -0.03    0.16
   4   9 -11   -0.01    0.08
   4   9 -11    0.07    0.10
   4   9 -11    0.10    0.13
   4   9 -11   -0.06    0.17
  -4  -9  12    1.65    0.20
  -4  -9  12    1.49    0.23
   4   9 -12    1.38    0.17
   4   9 -12    1.20    0.18
   4   9 -12    1.31    0.24
  -4  -9  13    0.16    0.12
  -4  -9  13    0.11    0.14
  -4  -9  13   -0.05    0.22
   4   9 -13    0.06    0.09
   4   9 -13    0.12    0.11
   4   9 -13    0.16    0.15
   4   9 -13    0.20    0.23
  -4  -9  14    0.31    0.12
  -4  -9  14    0.15    0.14
  -4  -9  14    0.38    0.24
   4   9 -14    0.19    0.12
   4   9 -14    0.31    0.18
   4   9 -14    0.53    0.25
  -4  -9  15    5.61    0.60
  -4  -9  15    7.09    0.63
   4   9 -15    6.15    0.62
   4   9 -15    5.56    0.61
   4   9 -15    7.20    0.66
  -4  -9  16   15.41    1.41
   4   9 -16   15.37    1.41
  -4  -9  17    4.90    0.53
   4   9 -17    4.25    0.51
   4   9 -17    5.08    0.56
  -4  -8   1   -0.04    0.11
  -4  -8   1   -0.01    0.10
  -4  -8   1    0.16    0.12
  -4  -8   1    0.14    0.14
   4   8  -1    0.13    0.10
   4   8  -1    0.17    0.11
   4   8  -1    0.02    0.14
   4   8  -1   -0.05    0.12
  -4  -8   2    1.52    0.19
  -4  -8   2    1.50    0.18
  -4  -8   2    1.58    0.19
  -4  -8   2    1.26    0.20
   4   8  -2    1.56    0.18
   4   8  -2    1.43    0.18
   4   8  -2    1.36    0.19
   4   8  -2    1.45    0.19
  -4  -8   3    0.32    0.12
  -4  -8   3    0.33    0.11
  -4  -8   3    0.44    0.15
   4   8  -3    0.35    0.11
   4   8  -3    0.31    0.13
   4   8  -3    0.30    0.11
  -4  -8   4    0.49    0.13
  -4  -8   4    0.68    0.11
   4   8  -4    0.63    0.13
   4   8  -4    0.63    0.11
  -4  -8   5   24.99    2.08
  -4  -8   5   21.23    1.92
  -4  -8   5   22.35    1.92
   4   8  -5   21.84    1.99
   4   8  -5   23.88    2.02
   4   8  -5   22.57    1.95
  -4  -8   7   23.99    2.09
  -4  -8   7   23.47    2.06
   4   8  -7   23.36    2.06
   4   8  -7   25.74    2.12
  -4  -8   8    0.30    0.12
  -4  -8   8    0.15    0.10
  -4  -8   8    0.36    0.12
  -4  -8   8    0.40    0.12
   4   8  -8    0.40    0.10
   4   8  -8    0.22    0.12
   4   8  -8    0.43    0.11
   4   8  -8    0.17    0.11
  -4  -8   9    0.08    0.10
  -4  -8   9    0.18    0.10
  -4  -8   9    0.32    0.11
   4   8  -9    0.22    0.09
   4   8  -9    0.24    0.10
   4   8  -9    0.23    0.10
   4   8  -9    0.29    0.12
  -4  -8  10    0.38    0.11
  -4  -8  10    0.37    0.14
   4   8 -10    0.45    0.10
   4   8 -10    0.32    0.12
  -4  -8  11    0.13    0.12
  -4  -8  11    0.11    0.11
  -4  -8  11    0.07    0.14
   4   8 -11    0.06    0.08
   4   8 -11    0.25    0.11
   4   8 -11    0.25    0.12
   4   8 -11   -0.04    0.18
  -4  -8  12    0.02    0.11
  -4  -8  12    0.01    0.13
  -4  -8  12    0.29    0.17
   4   8 -12    0.05    0.09
   4   8 -12    0.07    0.11
   4   8 -12    0.05    0.13
   4   8 -12    0.23    0.21
  -4  -8  13   -0.05    0.10
  -4  -8  13    0.22    0.20
   4   8 -13    0.00    0.20
  -4  -8  14    0.23    0.10
  -4  -8  14    0.59    0.17
  -4  -8  14    0.35    0.23
   4   8 -14    0.44    0.12
   4   8 -14    0.14    0.10
   4   8 -14    0.11    0.16
   4   8 -14    0.17    0.23
  -4  -8  15    0.15    0.11
  -4  -8  15    0.18    0.19
  -4  -8  15    0.32    0.24
   4   8 -15    0.39    0.13
   4   8 -15    0.49    0.20
   4   8 -15    0.21    0.27
   4   8 -16   11.54    1.07
  -4  -8  17   11.48    1.04
   4   8 -17   10.17    0.99
   4   8 -17    9.46    0.96
  -4  -7   1    0.39    0.13
  -4  -7   1    0.52    0.11
  -4  -7   1    0.48    0.11
  -4  -7   1    0.47    0.14
   4   7  -1    0.45    0.11
   4   7  -1    0.67    0.12
   4   7  -1    0.39    0.13
   4   7  -1    0.55    0.12
  -4  -7   2    0.31    0.11
  -4  -7   2    0.39    0.11
  -4  -7   2    0.35    0.11
  -4  -7   2    0.31    0.13
   4   7  -2    0.15    0.09
   4   7  -2    0.21    0.11
   4   7  -2    0.16    0.11
   4   7  -2    0.08    0.10
  -4  -7   3    4.30    0.41
  -4  -7   3    4.45    0.39
  -4  -7   3    4.49    0.41
   4   7  -3    3.84    0.40
   4   7  -3    4.77    0.41
   4   7  -3    4.92    0.40
  -4  -7   4    0.12    0.10
  -4  -7   4    0.28    0.08
  -4  -7   4    0.26    0.12
   4   7  -4    0.18    0.08
   4   7  -4    0.19    0.09
   4   7  -4    0.03    0.07
  -4  -7   5    0.31    0.13
  -4  -7   5   -0.04    0.09
  -4  -7   5    0.11    0.07
  -4  -7   5   -0.02    0.11
   4   7  -5    0.18    0.09
   4   7  -5    0.08    0.12
   4   7  -5    0.09    0.09
   4   7  -5   -0.01    0.07
  -4  -7   6   12.87    1.13
  -4  -7   6   12.74    1.14
  -4  -7   6   13.54    1.10
  -4  -7   6   12.34    1.13
   4   7  -6   12.88    1.14
   4   7  -6   13.31    1.14
   4   7  -6   13.42    1.11
   4   7  -6   12.13    1.05
  -4  -7   7   17.23    1.54
  -4  -7   7   16.69    1.52
  -4  -7   7   18.68    1.52
  -4  -7   7   18.71    1.52
   4   7  -7   17.22    1.53
   4   7  -7   18.44    1.57
   4   7  -7   19.00    1.53
   4   7  -7   18.19    1.48
  -4  -7   8    2.27    0.25
  -4  -7   8    2.15    0.24
  -4  -7   8    2.89    0.26
  -4  -7   8    2.77    0.25
   4   7  -8    2.20    0.25
   4   7  -8    2.65    0.25
   4   7  -8    2.72    0.25
  -4  -7   9    0.14    0.09
  -4  -7   9    0.02    0.09
  -4  -7   9   -0.03    0.09
  -4  -7   9   -0.08    0.11
   4   7  -9    0.01    0.09
   4   7  -9    0.15    0.12
  -4  -7  10    1.98    0.23
  -4  -7  10    2.02    0.22
  -4  -7  10    2.17    0.24
   4   7 -10    2.39    0.25
  -4  -7  11   -0.01    0.10
  -4  -7  11    0.14    0.10
  -4  -7  11    0.16    0.15
   4   7 -11    0.10    0.08
   4   7 -11    0.01    0.10
   4   7 -11   -0.04    0.12
   4   7 -11   -0.08    0.17
  -4  -7  12    0.60    0.12
  -4  -7  12    0.65    0.14
  -4  -7  12    0.79    0.21
   4   7 -12    0.79    0.12
   4   7 -12    0.65    0.13
   4   7 -12    0.59    0.15
   4   7 -12    0.67    0.22
  -4  -7  13    0.10    0.10
  -4  -7  13    0.07    0.15
  -4  -7  13    0.13    0.19
   4   7 -13    0.24    0.10
   4   7 -13    0.32    0.11
   4   7 -13    0.40    0.17
   4   7 -13    0.49    0.24
  -4  -7  14    0.29    0.12
  -4  -7  14    0.40    0.25
   4   7 -14    0.40    0.12
   4   7 -14    0.61    0.13
   4   7 -14    0.21    0.23
  -4  -7  15   10.16    1.06
  -4  -7  15   11.81    1.08
   4   7 -15   13.09    1.15
   4   7 -15   11.27    1.09
   4   7 -15   13.11    1.13
  -4  -7  16    1.21    0.18
  -4  -7  16    1.19    0.26
   4   7 -16    1.47    0.20
   4   7 -16    1.29    0.27
   4   7 -16    1.53    0.31
  -4  -7  17    0.06    0.24
   4   7 -17    0.34    0.23
   4   7 -17    0.15    0.31
  -4  -7  18    0.35    0.28
   4   7 -18    0.12    0.25
   4   7 -18   -0.02    0.28
  -4  -6   1    0.11    0.10
  -4  -6   1    0.15    0.08
  -4  -6   1    0.18    0.09
  -4  -6   1    0.08    0.12
   4   6  -1    0.17    0.09
   4   6  -1    0.13    0.09
   4   6  -1    0.22    0.11
   4   6  -1    0.06    0.09
  -4  -6   2   -0.06    0.09
  -4  -6   2    0.05    0.08
  -4  -6   2   -0.01    0.11
   4   6  -2    0.10    0.08
   4   6  -2   -0.09    0.10
   4   6  -2   -0.16    0.09
   4   6  -2   -0.03    0.08
  -4  -6   3    0.23    0.10
  -4  -6   3    0.33    0.09
  -4  -6   3    0.31    0.08
  -4  -6   3    0.22    0.12
   4   6  -3    0.29    0.09
   4   6  -3    0.32    0.11
   4   6  -3    0.16    0.09
  -4  -6   4    0.65    0.14
  -4  -6   4    0.38    0.10
  -4  -6   4    0.47    0.08
  -4  -6   4    0.62    0.11
   4   6  -4    0.36    0.10
   4   6  -4    0.44    0.12
   4   6  -4    0.48    0.09
   4   6  -4    0.38    0.08
  -4  -6   5    9.11    0.83
  -4  -6   5    8.84    0.82
  -4  -6   5   10.59    0.84
   4   6  -5    9.28    0.84
   4   6  -5    9.41    0.84
   4   6  -5   10.28    0.86
   4   6  -5    9.19    0.78
  -4  -6   6    2.26    0.24
  -4  -6   6    2.07    0.23
  -4  -6   6    2.52    0.23
  -4  -6   6    2.45    0.22
   4   6  -6    2.48    0.24
   4   6  -6    2.45    0.25
   4   6  -6    2.55    0.23
   4   6  -6    2.51    0.23
  -4  -6   7    0.08    0.08
  -4  -6   7    0.05    0.08
  -4  -6   7   -0.11    0.10
   4   6  -7   -0.04    0.07
   4   6  -7    0.06    0.09
   4   6  -7   -0.07    0.07
  -4  -6   8    0.24    0.09
  -4  -6   8    0.19    0.08
  -4  -6   8    0.11    0.09
   4   6  -8    0.10    0.08
   4   6  -8    0.14    0.08
   4   6  -8    0.07    0.11
  -4  -6   9    1.67    0.21
  -4  -6   9    2.07    0.21
  -4  -6   9    1.89    0.19
  -4  -6   9    1.92    0.21
   4   6  -9    1.99    0.21
   4   6  -9    1.62    0.20
   4   6  -9    1.90    0.19
   4   6  -9    1.91    0.21
  -4  -6  10    1.22    0.16
   4   6 -10    0.98    0.14
   4   6 -10    1.17    0.15
   4   6 -10    1.20    0.19
  -4  -6  11    0.24    0.10
  -4  -6  11    0.09    0.10
  -4  -6  11    0.21    0.16
   4   6 -11    0.16    0.09
   4   6 -11    0.14    0.09
   4   6 -11    0.05    0.15
  -4  -6  12    0.19    0.10
  -4  -6  12    0.11    0.13
  -4  -6  12    0.06    0.17
   4   6 -12    0.15    0.09
   4   6 -12    0.13    0.10
   4   6 -12    0.11    0.13
   4   6 -12    0.23    0.20
  -4  -6  13    0.26    0.11
  -4  -6  13    0.38    0.16
  -4  -6  13    0.32    0.20
   4   6 -13    0.50    0.12
   4   6 -13    0.38    0.11
   4   6 -13    0.53    0.16
   4   6 -13    0.26    0.21
  -4  -6  14   -0.06    0.09
  -4  -6  14    0.08    0.17
  -4  -6  14   -0.10    0.21
   4   6 -14   -0.05    0.10
   4   6 -14   -0.02    0.11
   4   6 -14   -0.20    0.18
   4   6 -14   -0.03    0.22
  -4  -6  15    0.63    0.20
  -4  -6  15    0.34    0.27
   4   6 -15    0.54    0.14
   4   6 -15    0.79    0.21
   4   6 -15    0.72    0.27
  -4  -6  16    1.05    0.16
  -4  -6  16    0.84    0.24
  -4  -6  16    1.40    0.29
   4   6 -16    1.11    0.18
   4   6 -16    1.06    0.24
   4   6 -16    0.72    0.30
  -4  -6  17    0.19    0.24
   4   6 -17    0.25    0.22
   4   6 -17    0.45    0.31
  -4  -6  18    0.04    0.25
   4   6 -18    0.28    0.26
   4   6 -18    0.16    0.32
  -4  -5   1    3.90    0.36
  -4  -5   1    3.72    0.36
  -4  -5   1    4.13    0.35
  -4  -5   1    4.07    0.36
   4   5  -1    3.76    0.37
   4   5  -1    3.76    0.36
   4   5  -1    3.61    0.35
   4   5  -1    4.24    0.35
  -4  -5   2    0.05    0.10
  -4  -5   2    0.09    0.07
  -4  -5   2   -0.03    0.09
   4   5  -2    0.15    0.09
   4   5  -2    0.17    0.09
   4   5  -2    0.25    0.07
  -4  -5   3    4.57    0.41
  -4  -5   3    3.81    0.36
   4   5  -3    4.73    0.41
   4   5  -3    4.26    0.36
  -4  -5   4    5.02    0.44
  -4  -5   4    4.71    0.41
  -4  -5   4    4.92    0.41
   4   5  -4    4.34    0.42
   4   5  -4    4.49    0.39
   4   5  -4    4.30    0.38
  -4  -5   5    0.53    0.11
  -4  -5   5    0.41    0.09
  -4  -5   5    0.49    0.09
  -4  -5   5    0.44    0.07
   4   5  -5    0.24    0.09
   4   5  -5    0.42    0.10
   4   5  -5    0.48    0.09
   4   5  -5    0.48    0.08
  -4  -5   6    2.10    0.23
  -4  -5   6    2.23    0.23
  -4  -5   6    2.64    0.22
   4   5  -6    2.42    0.24
   4   5  -6    2.35    0.24
   4   5  -6    2.43    0.22
  -4  -5   7    0.79    0.12
  -4  -5   7    0.90    0.12
  -4  -5   7    1.12    0.13
  -4  -5   7    1.10    0.13
   4   5  -7    0.87    0.12
   4   5  -7    0.88    0.13
   4   5  -7    0.95    0.12
   4   5  -7    1.29    0.13
  -4  -5   8    1.89    0.21
  -4  -5   8    2.03    0.21
  -4  -5   8    2.02    0.20
  -4  -5   8    1.91    0.20
   4   5  -8    1.90    0.20
   4   5  -8    1.93    0.21
   4   5  -8    2.25    0.20
   4   5  -8    2.09    0.21
  -4  -5   9   13.99    1.37
  -4  -5   9   16.20    1.36
  -4  -5   9   16.27    1.31
   4   5  -9   15.59    1.34
   4   5  -9   14.43    1.38
   4   5  -9   17.50    1.34
  -4  -5  10    6.19    0.63
  -4  -5  10    6.89    0.62
  -4  -5  10    7.44    0.62
  -4  -5  10    8.00    0.64
   4   5 -10    6.63    0.61
   4   5 -10    6.07    0.62
   4   5 -10    7.84    0.63
   4   5 -10    7.54    0.63
  -4  -5  11    0.49    0.11
  -4  -5  11    0.52    0.14
  -4  -5  11    0.26    0.16
   4   5 -11    0.58    0.12
   4   5 -11    0.58    0.14
   4   5 -11    0.20    0.16
  -4  -5  12    0.35    0.11
  -4  -5  12    0.35    0.10
  -4  -5  12    0.36    0.14
  -4  -5  12    0.25    0.18
   4   5 -12    0.46    0.10
   4   5 -12    0.36    0.12
   4   5 -12    0.37    0.15
   4   5 -12    0.27    0.18
  -4  -5  13    0.12    0.16
   4   5 -13   -0.04    0.10
   4   5 -13    0.32    0.14
  -4  -5  14    0.04    0.09
  -4  -5  14    0.16    0.16
  -4  -5  14   -0.05    0.22
   4   5 -14    0.22    0.11
   4   5 -14    0.27    0.16
   4   5 -14   -0.04    0.22
  -4  -5  15    1.76    0.20
  -4  -5  15    0.89    0.22
  -4  -5  15    1.49    0.30
   4   5 -15    1.66    0.22
   4   5 -15    1.92    0.21
   4   5 -15    1.21    0.25
   4   5 -15    1.55    0.31
  -4  -5  16    0.24    0.11
  -4  -5  16    0.12    0.19
  -4  -5  16    0.34    0.27
   4   5 -16    0.06    0.12
   4   5 -16   -0.05    0.13
   4   5 -16    0.15    0.21
   4   5 -16    0.22    0.29
  -4  -5  17    0.30    0.12
   4   5 -17    0.25    0.14
   4   5 -17    0.36    0.32
  -4  -5  18    0.07    0.24
   4   5 -18    0.28    0.23
   4   5 -18   -0.08    0.32
  -4  -4   1    0.14    0.09
  -4  -4   1    0.28    0.08
  -4  -4   1    0.18    0.07
  -4  -4   1    0.15    0.12
   4   4  -1    0.15    0.08
   4   4  -1    0.04    0.08
   4   4  -1    0.06    0.08
   4   4  -1    0.10    0.07
  -4  -4   2    0.19    0.08
  -4  -4   2    0.05    0.07
  -4  -4   2    0.09    0.05
  -4  -4   2    0.24    0.09
   4   4  -2    0.10    0.07
   4   4  -2    0.19    0.09
   4   4  -2    0.04    0.07
   4   4  -2    0.08    0.06
  -4  -4   3    1.87    0.20
  -4  -4   3    1.35    0.16
  -4  -4   3    1.33    0.13
  -4  -4   3    1.46    0.15
   4   4  -3    1.41    0.16
   4   4  -3    1.41    0.17
   4   4  -3    1.61    0.15
   4   4  -3    1.54    0.14
  -4  -4   4    0.40    0.09
  -4  -4   4    0.41    0.09
  -4  -4   4    0.58    0.08
  -4  -4   4    0.48    0.07
   4   4  -4    0.41    0.09
   4   4  -4    0.47    0.10
   4   4  -4    0.50    0.07
   4   4  -4    0.41    0.07
  -4  -4   5    0.01    0.08
  -4  -4   5    0.06    0.07
  -4  -4   5    0.00    0.06
  -4  -4   5   -0.03    0.05
   4   4  -5   -0.02    0.07
   4   4  -5    0.14    0.08
   4   4  -5    0.07    0.06
   4   4  -5   -0.02    0.06
  -4  -4   6    0.64    0.11
  -4  -4   6    0.73    0.11
  -4  -4   6    1.13    0.11
  -4  -4   6    0.96    0.11
   4   4  -6    0.83    0.12
   4   4  -6    0.81    0.11
   4   4  -6    0.93    0.11
   4   4  -6    1.05    0.12
  -4  -4   7    0.13    0.08
  -4  -4   7    0.25    0.07
  -4  -4   7    0.16    0.09
   4   4  -7    0.11    0.08
   4   4  -7    0.26    0.07
   4   4  -7    0.15    0.09
  -4  -4   8    1.17    0.15
  -4  -4   8    1.31    0.15
  -4  -4   8    1.48    0.16
   4   4  -8    1.45    0.15
   4   4  -8    1.20    0.15
   4   4  -8    1.45    0.17
  -4  -4   9    1.32    0.16
  -4  -4   9    1.33    0.15
  -4  -4   9    1.14    0.15
  -4  -4   9    1.41    0.17
   4   4  -9    1.17    0.15
   4   4  -9    1.31    0.16
   4   4  -9    1.36    0.16
   4   4  -9    1.44    0.17
  -4  -4  10   14.33    1.35
  -4  -4  10   15.42    1.31
   4   4 -10   14.80    1.30
   4   4 -10   16.88    1.36
   4   4 -10   15.25    1.27
  -4  -4  11    0.17    0.09
  -4  -4  11    0.21    0.09
   4   4 -11    0.32    0.10
   4   4 -11    0.13    0.09
   4   4 -11    0.08    0.12
   4   4 -11    0.25    0.15
  -4  -4  12   -0.12    0.09
  -4  -4  12    0.03    0.08
  -4  -4  12   -0.04    0.12
  -4  -4  12   -0.27    0.19
   4   4 -12   -0.09    0.09
   4   4 -12   -0.03    0.09
   4   4 -12    0.08    0.16
  -4  -4  13    0.10    0.09
  -4  -4  13   -0.08    0.13
  -4  -4  13    0.14    0.21
   4   4 -13   -0.06    0.10
   4   4 -13    0.02    0.10
   4   4 -13   -0.06    0.15
   4   4 -13   -0.06    0.21
  -4  -4  14    0.18    0.10
  -4  -4  14    0.19    0.15
  -4  -4  14    0.19    0.25
   4   4 -14    0.23    0.11
   4   4 -14    0.25    0.12
   4   4 -14    0.16    0.15
   4   4 -14   -0.07    0.24
  -4  -4  15    2.12    0.24
  -4  -4  15    2.17    0.37
   4   4 -15    1.82    0.34
  -4  -4  16   -0.13    0.10
  -4  -4  16   -0.13    0.19
   4   4 -16    0.11    0.14
   4   4 -16    0.03    0.13
   4   4 -16    0.08    0.19
   4   4 -16   -0.03    0.29
  -4  -4  17    0.36    0.14
  -4  -4  17    0.19    0.22
   4   4 -17    0.27    0.16
   4   4 -17    0.16    0.30
  -4  -4  18    0.05    0.23
   4   4 -18    0.13    0.23
   4   4 -18    0.29    0.30
  -4  -3   1   -0.05    0.08
  -4  -3   1    0.08    0.07
  -4  -3   1    0.03    0.05
  -4  -3   1   -0.05    0.09
   4   3  -1    0.04    0.07
   4   3  -1    0.13    0.08
   4   3  -1    0.00    0.09
   4   3  -1   -0.02    0.05
  -4  -3   2    0.12    0.08
  -4  -3   2   -0.05    0.06
  -4  -3   2    0.05    0.08
   4   3  -2    0.10    0.06
   4   3  -2   -0.02    0.07
   4   3  -2   -0.02    0.07
  -4  -3   3    0.09    0.10
  -4  -3   3    0.07    0.07
  -4  -3   3    0.05    0.07
  -4  -3   3    0.08    0.04
   4   3  -3    0.12    0.07
   4   3  -3    0.19    0.08
   4   3  -3    0.08    0.05
   4   3  -3    0.14    0.04
  -4  -3   4    0.40    0.09
  -4  -3   4    0.43    0.08
  -4  -3   4    0.34    0.06
  -4  -3   4    0.36    0.06
   4   3  -4    0.33    0.08
   4   3  -4    0.38    0.08
   4   3  -4    0.49    0.06
   4   3  -4    0.34    0.06
  -4  -3   5   -0.08    0.07
  -4  -3   5   -0.12    0.07
  -4  -3   5    0.06    0.05
  -4  -3   5   -0.04    0.06
   4   3  -5    0.13    0.07
   4   3  -5   -0.02    0.05
   4   3  -5   -0.03    0.05
  -4  -3   6   -0.02    0.08
  -4  -3   6    0.04    0.07
  -4  -3   6    0.01    0.06
  -4  -3   6   -0.05    0.06
   4   3  -6    0.04    0.07
   4   3  -6    0.07    0.07
   4   3  -6    0.04    0.05
   4   3  -6    0.01    0.07
  -4  -3   7    0.14    0.08
  -4  -3   7    0.06    0.07
  -4  -3   7    0.12    0.06
  -4  -3   7    0.09    0.08
   4   3  -7    0.02    0.07
   4   3  -7    0.05    0.07
   4   3  -7   -0.06    0.06
   4   3  -7   -0.10    0.08
  -4  -3   8    0.05    0.08
  -4  -3   8    0.04    0.07
  -4  -3   8   -0.09    0.10
   4   3  -8    0.02    0.08
   4   3  -8    0.05    0.08
   4   3  -8   -0.01    0.10
  -4  -3   9    4.16    0.40
  -4  -3   9    4.51    0.39
  -4  -3   9    4.15    0.37
  -4  -3   9    3.99    0.38
   4   3  -9    4.42    0.39
   4   3  -9    4.32    0.40
   4   3  -9    4.38    0.38
   4   3  -9    3.98    0.37
  -4  -3  10    0.27    0.09
  -4  -3  10    0.25    0.08
  -4  -3  10    0.15    0.09
   4   3 -10    0.19    0.09
   4   3 -10    0.14    0.09
   4   3 -10    0.26    0.10
  -4  -3  11    0.30    0.10
  -4  -3  11    0.18    0.11
  -4  -3  11    0.34    0.18
   4   3 -11    0.01    0.10
   4   3 -11    0.17    0.12
   4   3 -11    0.21    0.16
  -4  -3  12    0.13    0.08
  -4  -3  12    0.01    0.12
  -4  -3  12   -0.33    0.19
   4   3 -12    0.21    0.10
   4   3 -12    0.07    0.12
   4   3 -12   -0.02    0.18
  -4  -3  13    0.28    0.10
  -4  -3  13    0.33    0.11
  -4  -3  13    0.23    0.14
  -4  -3  13    0.43    0.24
   4   3 -13    0.41    0.11
   4   3 -13    0.26    0.11
   4   3 -13    0.23    0.13
   4   3 -13    0.31    0.22
  -4  -3  14    0.40    0.16
  -4  -3  14    0.93    0.26
   4   3 -14    0.58    0.15
   4   3 -14    0.52    0.16
   4   3 -14    0.75    0.24
  -4  -3  15   -0.09    0.11
  -4  -3  15    0.07    0.26
   4   3 -15   -0.02    0.12
   4   3 -15   -0.05    0.13
   4   3 -15    0.01    0.26
  -4  -3  16    0.00    0.16
   4   3 -16    0.06    0.14
   4   3 -16    0.34    0.20
   4   3 -16    0.32    0.27
  -4  -3  17    0.17    0.13
  -4  -3  17   -0.05    0.18
   4   3 -17   -0.08    0.14
   4   3 -17    0.07    0.27
  -4  -3  18   -0.21    0.20
   4   3 -18   -0.09    0.24
   4   3 -18   -0.08    0.26
  -4  -2   1    5.02    0.43
  -4  -2   1    5.13    0.44
  -4  -2   1    4.77    0.40
  -4  -2   1    4.44    0.39
   4   2  -1    4.91    0.44
   4   2  -1    5.09    0.45
   4   2  -1    4.69    0.40
   4   2  -1    4.94    0.40
  -4  -2   2    0.28    0.09
  -4  -2   2    0.22    0.07
   4   2  -2    0.24    0.06
   4   2  -2    0.26    0.08
  -4  -2   3    3.13    0.29
  -4  -2   3    2.96    0.28
   4   2  -3    3.24    0.29
   4   2  -3    3.11    0.29
  -4  -2   4    7.87    0.68
  -4  -2   4    7.99    0.68
   4   2  -4    7.68    0.67
   4   2  -4    7.79    0.68
  -4  -2   5    5.81    0.52
  -4  -2   5    6.51    0.54
   4   2  -5    6.18    0.53
   4   2  -5    5.69    0.52
  -4  -2   6    2.01    0.21
  -4  -2   6    2.13    0.21
   4   2  -6    2.32    0.21
   4   2  -6    1.89    0.20
  -4  -2   7   -0.04    0.07
  -4  -2   7   -0.06    0.05
  -4  -2   7    0.03    0.09
   4   2  -7    0.04    0.07
   4   2  -7    0.10    0.06
   4   2  -7    0.11    0.08
  -4  -2   8    0.68    0.11
  -4  -2   8    0.86    0.11
  -4  -2   8    0.72    0.10
  -4  -2   8    0.84    0.14
   4   2  -8    0.83    0.11
   4   2  -8    0.97    0.12
   4   2  -8    0.68    0.10
   4   2  -8    0.75    0.13
  -4  -2   9    0.07    0.07
  -4  -2   9    0.14    0.13
   4   2  -9    0.01    0.07
   4   2  -9    0.11    0.12
  -4  -2  10    0.08    0.08
  -4  -2  10    0.09    0.08
  -4  -2  10    0.05    0.09
  -4  -2  10    0.00    0.15
   4   2 -10    0.02    0.08
   4   2 -10    0.16    0.09
   4   2 -10    0.07    0.10
   4   2 -10    0.06    0.14
  -4  -2  11    0.85    0.12
  -4  -2  11    0.77    0.12
  -4  -2  11    0.48    0.13
  -4  -2  11    0.37    0.19
   4   2 -11    0.69    0.12
   4   2 -11    0.63    0.12
   4   2 -11    0.55    0.13
   4   2 -11    0.57    0.18
  -4  -2  12    0.10    0.10
  -4  -2  12   -0.05    0.08
  -4  -2  12    0.09    0.12
  -4  -2  12    0.26    0.21
   4   2 -12    0.03    0.09
   4   2 -12    0.20    0.10
   4   2 -12    0.10    0.12
   4   2 -12    0.19    0.17
  -4  -2  13    8.29    0.74
  -4  -2  13    8.70    0.73
  -4  -2  13    6.99    0.68
  -4  -2  13    8.87    0.75
   4   2 -13    8.32    0.73
   4   2 -13    7.93    1.02
   4   2 -13    7.08    0.74
   4   2 -13    7.41    0.71
  -4  -2  14    0.87    0.15
  -4  -2  14    0.63    0.17
  -4  -2  14    1.09    0.27
   4   2 -14    0.79    0.16
   4   2 -14    0.66    0.19
   4   2 -14    0.67    0.20
  -4  -2  15   -0.06    0.12
  -4  -2  15    0.04    0.25
   4   2 -15    0.02    0.11
   4   2 -15    0.03    0.21
  -4  -2  16    3.36    0.31
  -4  -2  16    1.75    0.27
  -4  -2  16    1.52    0.33
   4   2 -16    2.42    0.28
   4   2 -16    2.56    0.30
   4   2 -16    2.16    0.36
   4   2 -16    1.45    0.30
  -4  -2  17    1.15    0.18
   4   2 -17    0.94    0.18
   4   2 -17    0.29    0.27
  -4  -2  18    0.29    0.24
   4   2 -18    0.21    0.30
   4   2 -18   -0.03    0.25
  -4  -1   1    0.74    0.10
  -4  -1   1    0.66    0.09
   4   1  -1    0.73    0.09
   4   1  -1    0.69    0.11
  -4  -1   2   12.97    1.00
  -4  -1   2    9.91    0.90
   4   1  -2    9.82    0.91
   4   1  -2   11.17    0.94
  -4  -1   3   24.80    2.12
   4   1  -3   25.22    2.12
  -4  -1   4    1.53    0.16
  -4  -1   4    1.78    0.17
   4   1  -4    1.82    0.17
   4   1  -4    1.48    0.16
  -4  -1   5    1.53    0.16
  -4  -1   5    1.47    0.15
   4   1  -5    1.32    0.15
   4   1  -5    1.39    0.15
  -4  -1   6    1.10    0.13
  -4  -1   6    1.14    0.12
  -4  -1   6    0.92    0.09
   4   1  -6    0.97    0.09
  -4  -1   7    0.39    0.08
  -4  -1   7    0.40    0.08
  -4  -1   7    0.29    0.06
   4   1  -7    0.40    0.08
   4   1  -7    0.44    0.09
   4   1  -7    0.37    0.06
  -4  -1   8    0.15    0.07
  -4  -1   8    0.10    0.06
  -4  -1   8    0.07    0.09
   4   1  -8    0.13    0.07
   4   1  -8   -0.01    0.07
   4   1  -8    0.09    0.07
   4   1  -8    0.09    0.08
  -4  -1   9    0.20    0.08
  -4  -1   9    0.23    0.08
  -4  -1   9    0.19    0.12
   4   1  -9    0.32    0.09
   4   1  -9    0.28    0.09
   4   1  -9    0.11    0.10
  -4  -1  10    0.17    0.07
  -4  -1  10    0.12    0.08
  -4  -1  10   -0.02    0.08
  -4  -1  10   -0.15    0.13
   4   1 -10    0.00    0.08
   4   1 -10    0.16    0.09
   4   1 -10    0.01    0.08
   4   1 -10    0.14    0.12
  -4  -1  11    0.18    0.09
  -4  -1  11    0.24    0.09
  -4  -1  11    0.22    0.11
  -4  -1  11    0.03    0.15
   4   1 -11    0.23    0.09
   4   1 -11    0.35    0.10
   4   1 -11    0.36    0.13
   4   1 -11    0.28    0.11
  -4  -1  12    0.99    0.14
  -4  -1  12    0.80    0.14
  -4  -1  12    0.62    0.15
  -4  -1  12    0.56    0.20
   4   1 -12    0.80    0.14
   4   1 -12    1.12    0.16
   4   1 -12    0.64    0.17
   4   1 -12    0.65    0.15
  -4  -1  13   11.64    0.95
  -4  -1  13   11.27    0.92
  -4  -1  13    8.37    0.82
  -4  -1  13   11.14    0.90
   4   1 -13   11.63    0.95
   4   1 -13   11.35    1.03
   4   1 -13    9.26    0.87
   4   1 -13    8.52    0.88
  -4  -1  14    4.07    0.35
  -4  -1  14    2.43    0.30
  -4  -1  14    2.45    0.33
   4   1 -14    4.08    0.35
   4   1 -14    4.09    0.37
   4   1 -14    2.35    0.32
   4   1 -14    2.32    0.31
  -4  -1  15    0.44    0.14
  -4  -1  15    0.44    0.22
   4   1 -15    0.33    0.12
   4   1 -15    0.47    0.18
   4   1 -15   -0.05    0.16
  -4  -1  16    0.02    0.12
  -4  -1  16    0.03    0.18
  -4  -1  16   -0.02    0.21
   4   1 -16    0.08    0.12
   4   1 -16    0.00    0.16
   4   1 -16   -0.09    0.21
   4   1 -16   -0.08    0.16
  -4  -1  17    0.48    0.15
  -4  -1  17    0.15    0.21
   4   1 -17    0.47    0.15
   4   1 -17    0.48    0.25
   4   1 -17    0.25    0.18
  -4  -1  18    0.42    0.22
   4   1 -18    0.01    0.22
   4   1 -18    0.18    0.17
  -4   0   1    0.33    0.06
   4   0  -1    0.39    0.06
   4   0  -1    0.25    0.08
  -4   0   2    0.86    0.11
  -4   0   2    0.69    0.09
   4   0  -2    0.67    0.09
   4   0  -2    0.73    0.11
  -4   0   3   24.51    2.12
  -4   0   3   27.25    2.16
   4   0  -3   25.64    2.13
   4   0  -3   24.32    2.12
  -4   0   4    6.87    0.63
  -4   0   4    8.49    0.66
   4   0  -4    7.96    0.65
   4   0  -4    7.06    0.64
  -4   0   5    8.45    0.75
   4   0  -5    8.29    0.74
  -4   0   6    0.59    0.09
  -4   0   6    0.66    0.08
  -4   0   6    0.48    0.06
   4   0  -6    0.64    0.09
   4   0  -6    0.56    0.09
   4   0  -6    0.45    0.06
   4   0  -6    0.43    0.06
  -4   0   7    4.56    0.40
  -4   0   7    4.94    0.40
  -4   0   7    4.22    0.37
   4   0  -7    4.68    0.40
   4   0  -7    5.22    0.42
   4   0  -7    4.22    0.37
   4   0  -7    3.66    0.36
  -4   0   8    1.07    0.12
  -4   0   8    1.04    0.12
  -4   0   8    0.60    0.10
  -4   0   8    0.83    0.12
   4   0  -8    1.01    0.12
   4   0  -8    1.06    0.12
   4   0  -8    0.95    0.12
  -4   0   9    0.23    0.08
  -4   0   9    0.26    0.08
  -4   0   9    0.23    0.11
   4   0  -9    0.23    0.08
   4   0  -9    0.12    0.08
   4   0  -9    0.04    0.09
   4   0  -9    0.06    0.08
  -4   0  10    0.10    0.08
  -4   0  10    0.08    0.09
  -4   0  10    0.19    0.09
   4   0 -10    0.04    0.08
   4   0 -10    0.12    0.10
   4   0 -10    0.11    0.10
  -4   0  11    0.26    0.10
  -4   0  11    0.19    0.10
  -4   0  11    0.35    0.13
  -4   0  11    0.27    0.16
   4   0 -11    0.36    0.10
   4   0 -11    0.28    0.11
   4   0 -11    0.23    0.13
   4   0 -11    0.02    0.12
  -4   0  12    4.89    0.43
  -4   0  12    4.46    0.41
  -4   0  12    4.02    0.42
   4   0 -12    5.06    0.44
   4   0 -12    4.36    0.43
   4   0 -12    3.58    0.40
  -4   0  13   -0.05    0.10
  -4   0  13    0.11    0.12
  -4   0  13    0.15    0.15
   4   0 -13    0.12    0.10
   4   0 -13    0.20    0.13
   4   0 -13    0.08    0.16
  -4   0  14    1.18    0.16
  -4   0  14    0.87    0.19
  -4   0  14    0.83    0.21
   4   0 -14    1.15    0.16
   4   0 -14    1.36    0.19
   4   0 -14    0.74    0.20
   4   0 -14    0.76    0.20
  -4   0  15    0.40    0.12
  -4   0  15    0.29    0.18
  -4   0  15    0.35    0.22
   4   0 -15    0.43    0.12
   4   0 -15    0.21    0.17
   4   0 -15    0.10    0.19
  -4   0  16    0.83    0.14
  -4   0  16    0.61    0.22
  -4   0  16    0.37    0.21
   4   0 -16    0.72    0.15
   4   0 -16    0.49    0.18
   4   0 -16    0.18    0.20
   4   0 -16    0.77    0.23
  -4   0  17   -0.05    0.21
   4   0 -17    0.14    0.13
   4   0 -17   -0.09    0.22
   4   0 -17    0.28    0.20
  -4   0  18    0.08    0.25
   4   0 -18   -0.15    0.21
  -4   1   1    3.27    0.30
  -4   1   1    3.38    0.30
   4  -1  -1    3.44    0.30
   4  -1  -1    3.41    0.31
  -4   1   2    7.78    0.61
  -4   1   2    6.74    0.55
   4  -1  -2    5.87    0.53
   4  -1  -2    5.96    0.55
  -4   1   3    0.00    0.06
  -4   1   3   -0.01    0.05
   4  -1  -3    0.00    0.05
   4  -1  -3   -0.01    0.06
  -4   1   4    0.64    0.09
   4  -1  -4    0.76    0.09
  -4   1   5    0.72    0.09
  -4   1   5    0.67    0.09
   4  -1  -5    0.76    0.09
   4  -1  -5    0.65    0.09
  -4   1   6    0.79    0.10
  -4   1   6    0.85    0.09
  -4   1   6    0.88    0.09
   4  -1  -6    1.01    0.11
   4  -1  -6    0.95    0.09
  -4   1   7    3.54    0.33
  -4   1   7    3.65    0.33
  -4   1   7    3.66    0.30
  -4   1   7    3.44    0.31
  -4   1   8    0.99    0.12
  -4   1   8    1.12    0.13
   4  -1  -8    0.88    0.12
   4  -1  -8    1.02    0.14
   4  -1  -8    0.66    0.11
   4  -1  -8    0.54    0.10
  -4   1   9    0.53    0.10
  -4   1   9    0.40    0.10
  -4   1   9    0.37    0.09
  -4   1   9    0.49    0.12
   4  -1  -9    0.45    0.09
   4  -1  -9    0.40    0.10
   4  -1  -9    0.27    0.11
   4  -1  -9    0.17    0.09
  -4   1  10    0.06    0.08
  -4   1  10   -0.09    0.11
  -4   1  10    0.18    0.13
   4  -1 -10   -0.03    0.08
   4  -1 -10    0.00    0.11
   4  -1 -10    0.09    0.13
  -4   1  11    0.37    0.10
  -4   1  11    0.33    0.11
   4  -1 -11    0.39    0.10
   4  -1 -11    0.47    0.12
   4  -1 -11    0.13    0.14
   4  -1 -11    0.31    0.14
  -4   1  12    0.66    0.12
  -4   1  12    0.77    0.13
  -4   1  12    0.89    0.18
  -4   1  12    0.82    0.19
   4  -1 -12    1.06    0.14
   4  -1 -12    0.94    0.15
   4  -1 -12    0.52    0.18
   4  -1 -12    0.74    0.19
  -4   1  13   -0.03    0.08
  -4   1  13   -0.20    0.11
  -4   1  13    0.08    0.16
  -4   1  13    0.31    0.17
   4  -1 -13   -0.01    0.10
   4  -1 -13   -0.06    0.14
   4  -1 -13   -0.03    0.16
   4  -1 -13    0.07    0.18
  -4   1  14    0.40    0.11
  -4   1  14    0.44    0.18
  -4   1  14    0.06    0.18
   4  -1 -14    0.46    0.12
   4  -1 -14    0.41    0.16
   4  -1 -14    0.22    0.17
   4  -1 -14    0.50    0.21
  -4   1  15    0.59    0.12
  -4   1  15    0.53    0.19
   4  -1 -15    0.42    0.12
   4  -1 -15    0.41    0.16
   4  -1 -15    0.43    0.22
  -4   1  16    3.19    0.37
   4  -1 -16    4.12    0.38
   4  -1 -16    2.26    0.35
   4  -1 -16    3.06    0.40
  -4   1  17    2.67    0.28
  -4   1  17    2.14    0.33
   4  -1 -17    2.81    0.29
   4  -1 -17    1.65    0.32
   4  -1 -17    2.08    0.35
  -4   2   1    0.13    0.05
  -4   2   1    0.16    0.05
   4  -2  -1    0.06    0.05
   4  -2  -1    0.06    0.05
  -4   2   2    4.17    0.34
  -4   2   2    3.29    0.29
   4  -2  -2    3.17    0.29
   4  -2  -2    3.53    0.31
  -4   2   3    1.79    0.17
  -4   2   3    1.79    0.17
   4  -2  -3    1.86    0.17
   4  -2  -3    1.89    0.17
  -4   2   4    0.26    0.06
  -4   2   4    0.17    0.05
   4  -2  -4    0.19    0.05
   4  -2  -4    0.18    0.06
  -4   2   5    4.63    0.41
  -4   2   5    4.89    0.41
  -4   2   5    4.87    0.38
  -4   2   5    4.38    0.37
   4  -2  -5    4.47    0.37
   4  -2  -5    4.13    0.36
  -4   2   6   59.31    5.22
  -4   2   6   67.62    5.31
  -4   2   6   59.70    4.88
  -4   2   6   56.89    4.92
   4  -2  -6   68.98    5.30
   4  -2  -6   65.95    5.94
   4  -2  -6   59.48    4.96
   4  -2  -6   58.44    4.89
  -4   2   7    8.44    0.72
  -4   2   7    8.51    0.71
  -4   2   7    8.23    0.67
  -4   2   7    7.82    0.67
   4  -2  -7    8.40    0.71
   4  -2  -7    8.03    0.73
   4  -2  -7    8.08    0.68
   4  -2  -7    7.38    0.66
  -4   2   8    0.78    0.11
  -4   2   8    0.73    0.11
  -4   2   8    0.75    0.12
   4  -2  -8    0.79    0.11
   4  -2  -8    0.73    0.12
   4  -2  -8    0.65    0.12
  -4   2   9    0.68    0.10
  -4   2   9    0.78    0.12
  -4   2   9    0.54    0.12
   4  -2  -9    0.67    0.11
   4  -2  -9    0.79    0.13
   4  -2  -9    0.70    0.14
  -4   2  10    0.92    0.11
  -4   2  10    0.89    0.15
  -4   2  10    0.56    0.15
   4  -2 -10    0.79    0.11
   4  -2 -10    0.72    0.14
   4  -2 -10    0.69    0.15
  -4   2  11    0.76    0.12
  -4   2  11    0.84    0.14
  -4   2  11    0.69    0.18
  -4   2  11    0.80    0.18
   4  -2 -11    0.98    0.13
   4  -2 -11    0.89    0.16
   4  -2 -11    0.66    0.16
  -4   2  12    0.57    0.11
  -4   2  12    0.44    0.13
  -4   2  12    0.65    0.18
  -4   2  12    0.57    0.19
   4  -2 -12    0.50    0.11
   4  -2 -12    0.51    0.13
  -4   2  13    0.23    0.10
  -4   2  13    0.32    0.13
  -4   2  13    0.16    0.18
  -4   2  13    0.08    0.19
   4  -2 -13    0.24    0.11
   4  -2 -13    0.35    0.13
   4  -2 -13    0.43    0.18
   4  -2 -13    0.16    0.19
  -4   2  14    0.07    0.10
  -4   2  14   -0.14    0.20
  -4   2  14   -0.15    0.20
   4  -2 -14    0.05    0.15
   4  -2 -14   -0.14    0.17
   4  -2 -14    0.21    0.22
  -4   2  15    3.42    0.30
  -4   2  15    2.80    0.36
  -4   2  15    1.73    0.32
   4  -2 -15    3.09    0.30
   4  -2 -15    3.51    0.34
   4  -2 -15    2.04    0.31
   4  -2 -15    2.46    0.36
  -4   2  16   18.08    1.42
  -4   2  16   14.89    1.32
   4  -2 -16   17.67    1.40
   4  -2 -16   17.16    1.43
   4  -2 -16   11.15    1.26
   4  -2 -16   14.64    1.34
  -4   2  17   18.79    1.51
   4  -2 -17   13.41    1.41
   4  -2 -17   18.25    1.55
  -4   3   1    0.35    0.06
  -4   3   1    0.34    0.05
   4  -3  -1    0.31    0.05
   4  -3  -1    0.36    0.05
  -4   3   2    0.62    0.08
  -4   3   2    0.41    0.06
   4  -3  -2    0.47    0.07
  -4   3   3    1.02    0.11
  -4   3   3    1.00    0.11
   4  -3  -3    1.13    0.11
   4  -3  -3    1.15    0.11
   4  -3  -3    1.11    0.10
  -4   3   4    1.75    0.17
  -4   3   4    1.54    0.15
  -4   3   4    1.70    0.15
  -4   3   4    1.89    0.15
   4  -3  -4    1.63    0.16
   4  -3  -4    1.56    0.16
   4  -3  -4    1.68    0.15
   4  -3  -4    1.40    0.14
  -4   3   5    5.53    0.50
  -4   3   5    5.67    0.49
  -4   3   5    5.87    0.47
  -4   3   5    5.38    0.46
   4  -3  -5    5.44    0.49
  -4   3   6   42.58    3.70
  -4   3   6   44.41    3.65
  -4   3   6   46.13    3.55
  -4   3   6   41.79    3.50
   4  -3  -6   43.69    3.67
   4  -3  -6   43.70    3.69
   4  -3  -6   40.12    3.50
   4  -3  -6   41.61    3.48
  -4   3   8    0.90    0.12
  -4   3   8    1.08    0.13
  -4   3   8    0.70    0.14
  -4   3   8    1.03    0.14
   4  -3  -8    1.02    0.12
   4  -3  -8    1.02    0.14
   4  -3  -8    1.09    0.13
   4  -3  -8    0.92    0.15
  -4   3   9    0.62    0.12
  -4   3   9    0.46    0.15
  -4   3   9    0.47    0.13
   4  -3  -9    0.62    0.10
   4  -3  -9    0.62    0.12
   4  -3  -9    0.51    0.13
   4  -3  -9    0.68    0.15
  -4   3  10    1.11    0.13
  -4   3  10    0.70    0.19
  -4   3  10    0.82    0.17
   4  -3 -10    1.00    0.13
   4  -3 -10    0.81    0.16
   4  -3 -10    0.73    0.18
  -4   3  11    0.22    0.09
  -4   3  11    0.13    0.11
  -4   3  11   -0.04    0.16
  -4   3  11    0.16    0.17
   4  -3 -11    0.29    0.10
   4  -3 -11    0.23    0.12
   4  -3 -11   -0.06    0.15
   4  -3 -11    0.04    0.17
  -4   3  12    1.50    0.16
  -4   3  12    1.17    0.18
  -4   3  12    1.13    0.23
  -4   3  12    0.95    0.22
   4  -3 -12    1.50    0.18
   4  -3 -12    1.20    0.19
   4  -3 -12    1.12    0.21
   4  -3 -12    1.20    0.25
  -4   3  13    0.28    0.20
  -4   3  13    0.12    0.19
   4  -3 -13    0.40    0.12
   4  -3 -13    0.10    0.14
   4  -3 -13    0.04    0.18
  -4   3  14   -0.08    0.23
   4  -3 -14   -0.03    0.12
   4  -3 -14    0.07    0.15
   4  -3 -14    0.26    0.24
  -4   3  15    1.42    0.18
  -4   3  15    0.97    0.28
   4  -3 -15    1.45    0.19
   4  -3 -15    1.24    0.22
   4  -3 -15    1.13    0.24
   4  -3 -15    0.94    0.29
  -4   3  16    0.28    0.13
  -4   3  16    0.39    0.27
   4  -3 -16    0.34    0.14
   4  -3 -16    0.22    0.20
   4  -3 -16    0.48    0.23
   4  -3 -16    0.88    0.29
  -4   4   1    0.17    0.05
  -4   4   1    0.19    0.05
   4  -4  -1    0.22    0.06
   4  -4  -1    0.17    0.05
  -4   4   2    1.70    0.15
  -4   4   2    1.81    0.16
  -4   4   2    1.87    0.16
   4  -4  -2    1.59    0.15
   4  -4  -2    2.04    0.17
  -4   4   3    0.59    0.07
  -4   4   3    0.43    0.07
  -4   4   3    0.51    0.09
  -4   4   3    0.49    0.07
   4  -4  -3    0.57    0.07
   4  -4  -3    0.54    0.07
   4  -4  -3    0.66    0.10
  -4   4   4    1.04    0.11
  -4   4   4    0.89    0.11
  -4   4   4    1.04    0.13
  -4   4   4    1.19    0.11
   4  -4  -4    1.07    0.11
   4  -4  -4    1.03    0.11
   4  -4  -4    1.13    0.11
   4  -4  -4    0.78    0.13
  -4   4   5   10.28    0.84
  -4   4   5    9.85    0.83
   4  -4  -5   10.19    0.84
   4  -4  -5   10.25    0.84
  -4   4   6   10.77    0.91
  -4   4   6    9.94    0.87
  -4   4   6    9.73    0.86
   4  -4  -6   10.86    0.90
   4  -4  -6   10.60    0.89
   4  -4  -6   10.12    0.87
  -4   4   7    5.65    0.52
  -4   4   7    5.93    0.54
  -4   4   7    6.33    0.53
  -4   4   7    6.37    0.53
   4  -4  -7    5.80    0.52
   4  -4  -7    5.81    0.53
   4  -4  -7    6.52    0.54
   4  -4  -7    6.77    0.55
  -4   4   8    1.16    0.13
  -4   4   8    1.11    0.14
  -4   4   8    1.06    0.17
  -4   4   8    1.11    0.15
   4  -4  -8    0.91    0.12
   4  -4  -8    1.06    0.14
   4  -4  -8    1.08    0.15
   4  -4  -8    0.86    0.17
  -4   4   9    0.10    0.07
  -4   4   9    0.22    0.10
  -4   4   9    0.17    0.16
  -4   4   9   -0.03    0.11
   4  -4  -9   -0.01    0.08
   4  -4  -9   -0.05    0.10
   4  -4  -9    0.09    0.11
   4  -4  -9   -0.09    0.15
  -4   4  10    0.03    0.08
  -4   4  10    0.19    0.17
  -4   4  10   -0.24    0.13
   4  -4 -10    0.08    0.09
   4  -4 -10   -0.11    0.12
   4  -4 -10    0.03    0.14
   4  -4 -10   -0.11    0.17
  -4   4  11   -0.10    0.09
  -4   4  11   -0.08    0.13
  -4   4  11    0.05    0.18
  -4   4  11    0.17    0.17
   4  -4 -11    0.01    0.09
   4  -4 -11    0.01    0.12
  -4   4  12    0.23    0.10
  -4   4  12    0.17    0.14
  -4   4  12   -0.29    0.22
  -4   4  12    0.22    0.17
   4  -4 -12    0.13    0.11
   4  -4 -12    0.05    0.14
   4  -4 -12   -0.05    0.16
   4  -4 -12    0.16    0.22
  -4   4  13    0.28    0.11
  -4   4  13    0.23    0.16
  -4   4  13    0.54    0.24
  -4   4  13   -0.06    0.20
   4  -4 -13    0.23    0.12
   4  -4 -13    0.35    0.16
   4  -4 -13    0.18    0.18
   4  -4 -13    0.19    0.26
  -4   4  14    0.04    0.10
  -4   4  14    0.30    0.26
  -4   4  14   -0.08    0.20
   4  -4 -14   -0.03    0.12
   4  -4 -14    0.33    0.17
   4  -4 -14   -0.27    0.20
   4  -4 -14   -0.08    0.27
  -4   4  15    0.38    0.13
  -4   4  15    0.09    0.28
   4  -4 -15    0.62    0.15
   4  -4 -15    0.62    0.21
   4  -4 -15    0.18    0.24
   4  -4 -15    0.32    0.28
  -4   4  16    2.84    0.30
  -4   4  16    2.15    0.42
   4  -4 -16    3.37    0.33
   4  -4 -16    2.14    0.36
   4  -4 -16    2.21    0.42
  -4   5   1    1.39    0.13
  -4   5   1    1.13    0.12
   4  -5  -1    1.16    0.12
   4  -5  -1    1.32    0.13
  -4   5   2    0.10    0.07
  -4   5   2    0.18    0.05
   4  -5  -2    0.18    0.06
   4  -5  -2    0.27    0.08
  -4   5   3    3.45    0.31
  -4   5   3    3.28    0.29
  -4   5   3    3.48    0.31
  -4   5   3    3.66    0.30
   4  -5  -3    3.00    0.30
   4  -5  -3    3.33    0.30
   4  -5  -3    3.94    0.31
   4  -5  -3    3.63    0.31
  -4   5   4    0.96    0.11
  -4   5   4    0.88    0.11
  -4   5   4    1.24    0.15
  -4   5   4    1.04    0.12
   4  -5  -4    1.08    0.11
   4  -5  -4    0.91    0.11
   4  -5  -4    1.37    0.13
   4  -5  -4    1.29    0.17
  -4   5   5    1.30    0.13
  -4   5   5    1.13    0.13
   4  -5  -5    1.19    0.12
   4  -5  -5    1.00    0.13
   4  -5  -5    1.20    0.13
   4  -5  -5    1.26    0.17
  -4   5   6    0.03    0.05
  -4   5   6    0.03    0.07
  -4   5   6    0.00    0.12
  -4   5   6    0.04    0.08
   4  -5  -6   -0.04    0.06
   4  -5  -6   -0.08    0.08
   4  -5  -6    0.14    0.09
   4  -5  -6   -0.05    0.13
  -4   5   7    0.47    0.08
  -4   5   7    0.40    0.10
  -4   5   7    0.59    0.14
  -4   5   7    0.30    0.11
   4  -5  -7    0.50    0.09
   4  -5  -7    0.39    0.11
   4  -5  -7    0.47    0.12
   4  -5  -7    0.50    0.15
  -4   5   8    0.24    0.08
  -4   5   8    0.12    0.10
  -4   5   8    0.08    0.15
  -4   5   8   -0.08    0.12
   4  -5  -8    0.12    0.08
   4  -5  -8    0.03    0.11
   4  -5  -8    0.29    0.12
   4  -5  -8    0.11    0.17
  -4   5   9    8.90    0.77
  -4   5   9   10.03    0.81
  -4   5   9    8.17    0.76
   4  -5  -9    9.09    0.78
   4  -5  -9    9.19    0.79
   4  -5  -9    7.99    0.75
   4  -5  -9    8.92    0.77
  -4   5  10    0.07    0.08
  -4   5  10    0.15    0.13
  -4   5  10    0.05    0.17
   4  -5 -10    0.07    0.10
   4  -5 -10    0.08    0.13
   4  -5 -10    0.00    0.19
  -4   5  11    0.18    0.10
  -4   5  11    0.27    0.13
  -4   5  11    0.30    0.22
  -4   5  11    0.36    0.16
   4  -5 -11    0.23    0.15
   4  -5 -11    0.21    0.22
  -4   5  12    0.00    0.10
  -4   5  12    0.01    0.13
  -4   5  12   -0.09    0.23
  -4   5  12   -0.09    0.17
   4  -5 -12    0.07    0.12
   4  -5 -12    0.12    0.16
   4  -5 -12    0.13    0.24
  -4   5  13    0.29    0.11
  -4   5  13    0.25    0.28
  -4   5  13    0.02    0.18
   4  -5 -13   -0.01    0.11
   4  -5 -13   -0.03    0.15
   4  -5 -13    0.24    0.19
   4  -5 -13    0.23    0.27
  -4   5  14   -0.08    0.11
  -4   5  14   -0.05    0.29
   4  -5 -14    0.06    0.13
   4  -5 -14   -0.03    0.22
   4  -5 -14   -0.05    0.27
   4  -5 -15    2.37    0.29
   4  -5 -15    2.28    0.30
   4  -5 -15    2.03    0.33
   4  -5 -15    2.47    0.41
  -4   6   1    0.32    0.07
   4  -6  -1    0.44    0.07
  -4   6   2    3.66    0.32
   4  -6  -2    4.04    0.33
  -4   6   3    0.30    0.05
  -4   6   3    0.50    0.10
  -4   6   3    0.58    0.09
   4  -6  -3    0.56    0.06
   4  -6  -3    0.47    0.06
   4  -6  -3    0.80    0.10
   4  -6  -3    0.46    0.12
  -4   6   4    0.06    0.05
  -4   6   4    0.06    0.06
  -4   6   4    0.06    0.10
  -4   6   4    0.18    0.08
   4  -6  -4    0.09    0.05
   4  -6  -4    0.10    0.06
   4  -6  -4    0.07    0.08
   4  -6  -4    0.32    0.14
  -4   6   5    0.83    0.10
  -4   6   5    1.02    0.12
  -4   6   5    0.86    0.17
  -4   6   5    0.82    0.13
   4  -6  -5    0.97    0.11
   4  -6  -5    0.95    0.12
   4  -6  -5    1.04    0.13
   4  -6  -5    1.12    0.20
  -4   6   6    0.86    0.11
  -4   6   6    0.80    0.13
  -4   6   6    0.96    0.18
  -4   6   6    0.78    0.12
   4  -6  -6    1.02    0.11
   4  -6  -6    0.69    0.13
   4  -6  -6    0.76    0.13
   4  -6  -6    0.70    0.19
  -4   6   7    1.00    0.20
  -4   6   7    1.02    0.15
   4  -6  -7    1.32    0.14
   4  -6  -7    1.06    0.15
   4  -6  -7    0.95    0.15
   4  -6  -7    0.93    0.21
  -4   6   8    0.39    0.09
  -4   6   8    0.23    0.12
  -4   6   8    0.00    0.18
  -4   6   8    0.27    0.14
   4  -6  -8    0.25    0.09
   4  -6  -8    0.34    0.12
   4  -6  -8    0.33    0.14
   4  -6  -8   -0.14    0.19
  -4   6   9   11.20    1.00
  -4   6   9   11.09    1.01
  -4   6   9   12.48    1.03
   4  -6  -9   12.16    1.02
  -4   6  10   10.52    0.97
  -4   6  10   11.38    1.00
  -4   6  10   12.75    1.02
  -4   6  10   11.62    0.99
   4  -6 -10   12.04    1.00
   4  -6 -10   10.62    0.98
   4  -6 -10   10.37    0.97
   4  -6 -10   11.33    1.00
  -4   6  11    2.74    0.29
  -4   6  11    2.28    0.33
  -4   6  11    2.14    0.28
   4  -6 -11    2.91    0.29
   4  -6 -11    1.79    0.27
   4  -6 -11    2.35    0.34
  -4   6  12    0.33    0.11
  -4   6  12    0.51    0.16
  -4   6  12    0.58    0.27
  -4   6  12    0.51    0.19
   4  -6 -12    0.38    0.12
   4  -6 -12    0.43    0.18
   4  -6 -12    0.64    0.19
   4  -6 -12    0.50    0.27
   4  -6 -13    0.25    0.18
   4  -6 -13    0.51    0.20
  -4   6  14   -0.01    0.11
   4  -6 -14    0.08    0.13
   4  -6 -14    0.23    0.20
   4  -6 -14   -0.03    0.21
   4  -6 -14    0.04    0.27
  -4   6  15    0.29    0.14
  -4   6  15    0.46    0.38
   4  -6 -15    0.02    0.14
   4  -6 -15    0.04    0.23
   4  -6 -15    0.48    0.33
  -4   7   1    4.65    0.40
  -4   7   1    4.48    0.39
   4  -7  -1    4.65    0.40
   4  -7  -1    4.74    0.42
  -4   7   2    0.91    0.13
   4  -7  -2    0.64    0.13
  -4   7   3    0.78    0.13
  -4   7   3    0.64    0.12
   4  -7  -3    0.88    0.12
   4  -7  -3    0.63    0.13
  -4   7   4    0.22    0.13
  -4   7   4    0.44    0.10
   4  -7  -4    0.34    0.06
   4  -7  -4    0.24    0.07
   4  -7  -4    0.38    0.11
   4  -7  -4    0.29    0.15
  -4   7   5    0.93    0.11
  -4   7   5    0.82    0.13
  -4   7   5    1.10    0.19
  -4   7   5    0.90    0.14
   4  -7  -5    1.10    0.12
   4  -7  -5    0.91    0.13
   4  -7  -5    1.06    0.14
   4  -7  -5    1.26    0.21
  -4   7   6    2.61    0.25
  -4   7   6    2.23    0.25
  -4   7   6    2.70    0.26
   4  -7  -6    2.73    0.25
   4  -7  -6    2.60    0.26
   4  -7  -6    2.86    0.27
  -4   7   7    0.12    0.08
  -4   7   7    0.04    0.10
  -4   7   7    0.15    0.19
  -4   7   7    0.10    0.11
   4  -7  -7    0.05    0.08
   4  -7  -7    0.03    0.12
   4  -7  -7    0.05    0.12
   4  -7  -7   -0.27    0.22
  -4   7   8    0.11    0.07
  -4   7   8    0.04    0.12
  -4   7   8    0.21    0.20
  -4   7   8    0.08    0.12
   4  -7  -8    0.30    0.14
   4  -7  -8    0.02    0.14
   4  -7  -8   -0.20    0.21
  -4   7   9    2.34    0.24
  -4   7   9    2.58    0.29
  -4   7   9    2.11    0.31
  -4   7   9    2.21    0.27
   4  -7  -9    2.35    0.24
  -4   7  10    0.31    0.10
  -4   7  10    0.54    0.16
  -4   7  10    0.21    0.26
  -4   7  10    0.21    0.18
   4  -7 -10    0.34    0.11
   4  -7 -10    0.38    0.16
   4  -7 -10    0.08    0.16
   4  -7 -10    0.55    0.27
  -4   7  11   -0.02    0.09
  -4   7  11    0.02    0.15
  -4   7  11   -0.12    0.26
  -4   7  11    0.04    0.19
   4  -7 -11    0.06    0.11
   4  -7 -11    0.03    0.17
   4  -7 -11    0.13    0.18
   4  -7 -11    0.08    0.27
  -4   7  12   -0.15    0.10
  -4   7  12    0.14    0.16
  -4   7  12   -0.16    0.29
   4  -7 -12    0.03    0.12
   4  -7 -12   -0.11    0.17
   4  -7 -12   -0.04    0.18
  -4   7  13    0.12    0.12
  -4   7  13    0.17    0.30
   4  -7 -13   -0.03    0.12
   4  -7 -13    0.01    0.21
   4  -7 -13   -0.07    0.22
   4  -7 -13    0.03    0.28
  -4   7  14    0.16    0.13
  -4   7  14    0.21    0.32
   4  -7 -14    0.22    0.22
   4  -7 -14    0.39    0.24
   4  -7 -14    0.17    0.33
  -4   8   1    0.18    0.10
  -4   8   1    0.33    0.08
   4  -8  -1    0.27    0.09
   4  -8  -1    0.17    0.12
  -4   8   2    0.51    0.11
  -4   8   2    0.44    0.10
   4  -8  -2    0.58    0.11
   4  -8  -2    0.50    0.14
  -4   8   3    0.24    0.04
  -4   8   3    0.13    0.05
  -4   8   3    0.23    0.12
  -4   8   3    0.50    0.12
   4  -8  -3    0.34    0.11
   4  -8  -3    0.32    0.13
  -4   8   4    2.36    0.23
   4  -8  -4    2.05    0.20
   4  -8  -4    1.98    0.22
   4  -8  -4    2.80    0.25
  -4   8   5    0.82    0.13
  -4   8   5    1.12    0.19
  -4   8   5    1.07    0.15
   4  -8  -5    0.97    0.15
   4  -8  -5    1.40    0.16
   4  -8  -5    1.27    0.23
  -4   8   6    0.08    0.07
  -4   8   6    0.04    0.18
   4  -8  -6    0.10    0.08
   4  -8  -6    0.03    0.26
  -4   8   7    0.64    0.11
  -4   8   7    0.55    0.14
  -4   8   7    0.79    0.23
  -4   8   7    0.72    0.16
   4  -8  -7    0.71    0.12
   4  -8  -7    0.97    0.16
   4  -8  -7    0.82    0.16
   4  -8  -7    0.76    0.28
  -4   8   8    0.41    0.10
  -4   8   8    0.41    0.14
  -4   8   8    0.36    0.24
  -4   8   8    0.36    0.14
   4  -8  -8    0.56    0.11
   4  -8  -8    0.31    0.14
  -4   8   9   -0.02    0.09
  -4   8   9    0.02    0.12
  -4   8   9    0.03    0.23
  -4   8   9    0.06    0.15
   4  -8  -9    0.00    0.10
   4  -8  -9   -0.01    0.15
   4  -8  -9   -0.17    0.16
   4  -8  -9    0.08    0.25
  -4   8  10    0.77    0.13
  -4   8  10    0.56    0.16
  -4   8  10    0.82    0.27
  -4   8  10    0.69    0.19
   4  -8 -10    0.58    0.13
   4  -8 -10    0.53    0.18
   4  -8 -10    0.59    0.20
   4  -8 -10    0.37    0.31
  -4   8  11    0.05    0.10
   4  -8 -11   -0.19    0.12
   4  -8 -11    0.05    0.19
   4  -8 -11    0.23    0.21
  -4   8  12    0.01    0.11
  -4   8  12    0.09    0.26
   4  -8 -12   -0.14    0.19
   4  -8 -12    0.10    0.21
   4  -8 -12    0.01    0.28
  -4   8  13    1.18    0.18
  -4   8  13    0.33    0.36
   4  -8 -13    1.11    0.18
   4  -8 -13    1.03    0.24
   4  -8 -13    0.62    0.28
   4  -8 -13    0.68    0.36
  -4   9   1    0.12    0.08
   4  -9  -1    0.02    0.10
  -4   9   2   -0.16    0.11
  -4   9   2   -0.12    0.10
   4  -9  -2   -0.17    0.10
   4  -9  -2    0.00    0.13
  -4   9   3    8.60    0.70
  -4   9   3   10.06    0.74
   4  -9  -3    7.18    0.65
   4  -9  -3    5.95    0.65
   4  -9  -3   10.30    0.75
   4  -9  -3    7.96    0.70
  -4   9   4    1.03    0.18
   4  -9  -4    0.72    0.19
  -4   9   5    0.71    0.11
  -4   9   5    0.92    0.17
  -4   9   5    0.88    0.19
  -4   9   5    0.96    0.16
   4  -9  -5    1.09    0.13
   4  -9  -5    0.83    0.17
   4  -9  -5    1.13    0.16
   4  -9  -5    1.04    0.25
  -4   9   6    1.86    0.30
  -4   9   6    1.73    0.23
   4  -9  -6    1.92    0.23
   4  -9  -6    2.35    0.33
  -4   9   7    0.15    0.09
  -4   9   7    0.12    0.12
  -4   9   7    0.19    0.15
   4  -9  -7    0.11    0.10
   4  -9  -7    0.23    0.14
  -4   9   8    0.15    0.10
  -4   9   8    0.01    0.12
  -4   9   8    0.14    0.29
   4  -9  -8    0.14    0.11
   4  -9  -8   -0.14    0.14
   4  -9  -8    0.15    0.31
  -4   9   9    1.19    0.17
  -4   9   9    0.93    0.18
  -4   9   9    1.09    0.30
  -4   9   9    1.00    0.19
   4  -9  -9    1.33    0.18
   4  -9  -9    1.17    0.21
   4  -9  -9    1.33    0.22
   4  -9  -9    1.45    0.33
  -4   9  10    0.07    0.11
  -4   9  10    0.03    0.14
  -4   9  10    0.13    0.29
   4  -9 -10   -0.05    0.13
   4  -9 -10   -0.05    0.18
   4  -9 -10    0.27    0.18
   4  -9 -10   -0.43    0.31
  -4   9  11    1.44    0.31
   4  -9 -11    1.45    0.20
   4  -9 -11    1.28    0.26
   4  -9 -11    1.01    0.25
   4  -9 -11    1.35    0.35
  -4   9  12    0.12    0.33
   4  -9 -12   -0.01    0.15
   4  -9 -12   -0.06    0.22
   4  -9 -12   -0.13    0.24
   4  -9 -12    0.48    0.30
  -4  10   1    3.68    0.36
   4 -10  -1    3.96    0.36
   4 -10  -1    4.10    0.38
  -4  10   2    1.25    0.19
  -4  10   2    1.37    0.18
  -4  10   3   11.26    1.06
  -4  10   3   10.89    1.11
  -4  10   3   14.52    1.15
  -4  10   3   17.94    1.25
   4 -10  -3   12.13    1.07
   4 -10  -3   10.83    1.10
   4 -10  -3   16.41    1.20
   4 -10  -3   13.99    1.17
  -4  10   4    4.97    0.48
  -4  10   4    5.93    0.51
   4 -10  -4    4.96    0.45
   4 -10  -4    4.18    0.45
   4 -10  -4    6.02    0.50
   4 -10  -4    5.77    0.51
  -4  10   5    0.21    0.08
  -4  10   5    0.13    0.11
  -4  10   5    0.35    0.14
   4 -10  -5    0.13    0.08
   4 -10  -5    0.25    0.14
   4 -10  -5    0.32    0.16
  -4  10   6    0.31    0.09
  -4  10   6    0.27    0.18
  -4  10   6    0.53    0.24
  -4  10   6    0.56    0.16
   4 -10  -6    0.39    0.11
   4 -10  -6    0.35    0.19
  -4  10   7    0.13    0.13
  -4  10   7    0.24    0.31
  -4  10   7    0.01    0.16
   4 -10  -7    0.15    0.10
   4 -10  -7    0.09    0.15
   4 -10  -7    0.09    0.17
   4 -10  -7    0.23    0.36
  -4  10   8    0.28    0.11
  -4  10   8    0.44    0.15
  -4  10   8   -0.03    0.32
   4 -10  -8    0.23    0.12
   4 -10  -8    0.37    0.18
   4 -10  -8    0.28    0.18
   4 -10  -8    0.78    0.35
  -4  10   9   -0.04    0.12
  -4  10   9    0.06    0.13
  -4  10   9   -0.05    0.29
   4 -10  -9    0.14    0.20
   4 -10  -9    0.25    0.19
   4 -10  -9   -0.09    0.34
  -4  10  10   -0.05    0.27
   4 -10 -10    0.14    0.14
   4 -10 -10   -0.13    0.20
   4 -10 -10    0.13    0.19
   4 -10 -10   -0.50    0.32
  -4  10  11    0.13    0.28
   4 -10 -11    0.10    0.22
   4 -10 -11    0.26    0.34
  -4  11   1   -0.10    0.13
  -4  11   1    0.16    0.11
   4 -11  -1   -0.06    0.11
   4 -11  -1    0.14    0.16
  -4  11   2    3.48    0.36
   4 -11  -2    3.89    0.37
  -4  11   3    0.27    0.07
  -4  11   3    0.15    0.09
   4 -11  -3    0.39    0.08
   4 -11  -3    0.15    0.11
   4 -11  -3    0.51    0.16
   4 -11  -3    0.69    0.18
  -4  11   4    1.46    0.23
  -4  11   4    2.71    0.29
  -4  11   4    2.94    0.31
   4 -11  -4    2.89    0.30
   4 -11  -4    2.77    0.32
  -4  11   5    0.54    0.11
  -4  11   5    0.56    0.15
  -4  11   5    0.59    0.21
  -4  11   5    0.93    0.18
   4 -11  -5    0.82    0.12
   4 -11  -5    0.46    0.17
   4 -11  -5    1.02    0.20
   4 -11  -5    1.14    0.30
  -4  11   6   -0.02    0.09
  -4  11   6    0.11    0.15
  -4  11   6   -0.01    0.27
   4 -11  -6    0.16    0.10
   4 -11  -6   -0.04    0.18
   4 -11  -6    0.07    0.17
   4 -11  -6   -0.13    0.29
  -4  11   7    0.19    0.11
  -4  11   7    0.29    0.18
  -4  11   7    0.19    0.31
   4 -11  -7    0.22    0.11
   4 -11  -7    0.16    0.22
   4 -11  -7    0.19    0.19
   4 -11  -7    0.45    0.37
  -4  11   8    1.47    0.36
   4 -11  -8    1.15    0.18
   4 -11  -8    0.74    0.28
   4 -11  -8    1.14    0.23
   4 -11  -8    0.98    0.38
  -4  11   9   -0.04    0.30
   4 -11  -9    0.47    0.21
  -4  11  10   -0.24    0.28
   4 -11 -10    0.19    0.38
  -4  12   1    0.01    0.15
   4 -12  -1   -0.19    0.18
  -4  12   2    0.33    0.07
  -4  12   2    0.58    0.16
  -4  12   2    0.23    0.14
   4 -12  -2    0.29    0.07
   4 -12  -2    0.43    0.15
   4 -12  -2    0.56    0.21
  -4  12   3    0.04    0.07
  -4  12   3   -0.08    0.08
  -4  12   3    0.19    0.16
  -4  12   3    0.25    0.16
   4 -12  -3    0.01    0.08
   4 -12  -3   -0.01    0.10
   4 -12  -3   -0.09    0.16
   4 -12  -3   -0.05    0.20
  -4  12   4    0.82    0.12
  -4  12   4    0.49    0.15
  -4  12   4    1.33    0.22
   4 -12  -4    0.98    0.13
   4 -12  -4    0.62    0.16
   4 -12  -4    1.43    0.22
   4 -12  -4    1.02    0.27
  -4  12   5    0.02    0.10
  -4  12   5    0.14    0.14
  -4  12   5    0.02    0.22
   4 -12  -5    0.01    0.10
   4 -12  -5    0.10    0.17
   4 -12  -5    0.07    0.19
   4 -12  -5    0.12    0.28
  -4  12   6    3.69    0.41
   4 -12  -6    2.70    0.30
   4 -12  -6    2.29    0.34
   4 -12  -6    2.67    0.35
   4 -12  -6    4.20    0.47
  -4  12   7    1.46    0.36
   4 -12  -7    1.40    0.25
   4 -12  -7    1.63    0.45
  -4  12   8    0.06    0.32
   4 -12  -8    0.04    0.20
   4 -12  -8    0.49    0.42
  -4  13   1    0.45    0.17
   4 -13  -1    0.62    0.17
   4 -13  -1    0.78    0.22
  -4  13   2    0.39    0.09
  -4  13   2    0.16    0.10
   4 -13  -2    0.54    0.09
   4 -13  -2    0.27    0.12
   4 -13  -2    0.84    0.18
   4 -13  -2    0.56    0.24
  -4  13   3    0.50    0.19
   4 -13  -3    0.32    0.10
   4 -13  -3    0.21    0.15
   4 -13  -3    0.60    0.19
   4 -13  -3    0.66    0.22
  -4  13   4    0.35    0.19
   4 -13  -4   -0.23    0.17
   4 -13  -4    0.12    0.26
  -4  13   5    4.02    0.49
   4 -13  -5    4.83    0.48
   4 -13  -5    4.43    0.52
  -4  14   1    0.75    0.18
   4 -14  -1    0.78    0.19
   4 -14  -1    1.10    0.23
  -4  14   2    1.45    0.26
   4 -14  -2    1.93    0.26
   4 -14  -2    2.31    0.31
   4 -14  -3   -0.14    0.18
  -4  14   4    0.06    0.23
   4 -14  -4   -0.25    0.31
  -4  14   5   -0.21    0.26
   4 -14  -5    0.58    0.35
  -4  15   1   -0.11    0.19
   4 -15  -1    0.05    0.23
  -4  15   2    0.25    0.19
   4 -15  -2    0.09    0.27
  -4  15   3   -0.30    0.22
   4 -15  -3   -0.06    0.30
   3  15  -3    0.45    0.21
   3  15  -4    0.96    0.20
  -3 -15   5    2.15    0.32
   3  15  -5    2.64    0.31
  -3 -15   6    0.69    0.26
   3  15  -6    0.67    0.20
  -3 -15   7    0.32    0.22
   3  15  -7    0.36    0.19
  -3 -15   8    0.26    0.20
  -3 -15   9   -0.03    0.19
   3  15  -9   -0.18    0.17
  -3 -15  10    0.71    0.22
   3  15 -10    0.64    0.19
  -3 -15  11    0.85    0.24
   3  15 -11    0.95    0.22
  -3 -14   1   -0.16    0.22
   3  14  -1    0.44    0.19
  -3 -14   2    0.14    0.22
   3  14  -2   -0.12    0.16
   3  14  -2   -0.06    0.19
  -3 -14   3    0.48    0.17
   3  14  -3    0.37    0.17
   3  14  -3    0.15    0.19
  -3 -14   4    0.33    0.15
  -3 -14   4    0.39    0.22
   3  14  -4    0.26    0.15
   3  14  -4    0.45    0.15
   3  14  -4    0.26    0.16
  -3 -14   5    0.16    0.14
  -3 -14   5   -0.19    0.22
   3  14  -5    0.05    0.14
   3  14  -5    0.21    0.14
   3  14  -5    0.05    0.15
  -3 -14   6   -0.15    0.13
  -3 -14   6    0.17    0.22
   3  14  -6    0.07    0.15
   3  14  -6   -0.25    0.15
   3  14  -6    0.03    0.13
  -3 -14   7    1.29    0.22
  -3 -14   7    2.00    0.28
   3  14  -7    1.55    0.24
   3  14  -7    2.09    0.26
   3  14  -7    1.84    0.22
  -3 -14   8    1.13    0.21
  -3 -14   8    1.45    0.24
   3  14  -8    1.32    0.22
   3  14  -8    1.30    0.20
   3  14  -8    1.40    0.19
  -3 -14   9    0.02    0.19
   3  14  -9    0.05    0.18
   3  14  -9    0.29    0.15
   3  14  -9    0.05    0.13
  -3 -14  10   -0.02    0.19
   3  14 -10    0.13    0.14
  -3 -14  11    0.60    0.20
  -3 -14  12    0.18    0.20
   3  14 -12    0.35    0.18
  -3 -14  13    0.70    0.19
   3  14 -13    0.56    0.19
  -3 -14  14   -0.24    0.17
  -3 -13   1    0.07    0.15
  -3 -13   1   -0.03    0.20
   3  13  -1   -0.07    0.14
   3  13  -1    0.33    0.15
   3  13  -1    0.02    0.18
  -3 -13   2    0.45    0.15
  -3 -13   2    0.36    0.13
  -3 -13   2    0.37    0.20
   3  13  -2    0.49    0.16
   3  13  -2    0.10    0.16
   3  13  -2    0.36    0.18
  -3 -13   3    0.11    0.14
  -3 -13   3    0.12    0.12
  -3 -13   3   -0.09    0.20
   3  13  -3   -0.04    0.13
   3  13  -3    0.06    0.13
   3  13  -3    0.01    0.17
  -3 -13   4    0.45    0.15
  -3 -13   4    0.76    0.22
   3  13  -4    0.95    0.17
   3  13  -4    0.89    0.18
  -3 -13   5    1.01    0.18
  -3 -13   5    1.28    0.23
   3  13  -5    1.46    0.21
   3  13  -5    1.61    0.21
  -3 -13   6    0.26    0.12
  -3 -13   6    0.00    0.19
   3  13  -6   -0.05    0.14
   3  13  -6    0.16    0.13
  -3 -13   7    7.42    0.73
  -3 -13   7    7.95    0.73
   3  13  -7    8.39    0.75
   3  13  -7    8.34    0.75
  -3 -13   8   11.69    1.04
  -3 -13   8    9.08    0.93
  -3 -13   8   11.36    0.97
   3  13  -8   11.57    1.02
   3  13  -8   10.43    0.95
   3  13  -8   10.92    0.94
  -3 -13   9    0.72    0.19
  -3 -13   9    0.29    0.13
  -3 -13   9    0.56    0.19
   3  13  -9    0.81    0.18
   3  13  -9    0.77    0.15
   3  13  -9    0.87    0.15
  -3 -13  10    0.55    0.17
  -3 -13  10    1.00    0.20
   3  13 -10    1.03    0.18
   3  13 -10    0.95    0.18
  -3 -13  11    0.23    0.13
   3  13 -11    0.28    0.14
   3  13 -11    0.21    0.15
   3  13 -11    0.50    0.15
  -3 -13  12    0.57    0.16
  -3 -13  12    0.93    0.19
   3  13 -12    0.71    0.17
   3  13 -12    0.69    0.17
   3  13 -12    0.73    0.18
  -3 -13  13    0.16    0.15
   3  13 -13   -0.13    0.16
  -3 -13  14    0.00    0.16
   3  13 -14    0.46    0.19
   3  13 -14    0.42    0.24
  -3 -13  15    0.07    0.17
   3  13 -15   -0.26    0.20
  -3 -12   1    0.20    0.13
   3  12  -1    0.19    0.13
   3  12  -1    0.48    0.18
  -3 -12   2    0.17    0.13
  -3 -12   2    0.34    0.18
   3  12  -2   -0.10    0.12
   3  12  -2    0.18    0.16
   3  12  -2    0.16    0.18
  -3 -12   3    0.34    0.13
  -3 -12   3    0.80    0.14
  -3 -12   3    0.20    0.19
   3  12  -3    0.16    0.12
   3  12  -3    0.23    0.14
   3  12  -3    0.36    0.17
  -3 -12   4    0.11    0.12
  -3 -12   4    0.11    0.12
  -3 -12   4    0.07    0.17
   3  12  -4    0.08    0.12
   3  12  -4    0.08    0.14
   3  12  -4    0.15    0.14
  -3 -12   5    0.06    0.12
  -3 -12   5    0.11    0.12
  -3 -12   5   -0.08    0.15
   3  12  -5    0.17    0.12
   3  12  -5    0.15    0.13
   3  12  -5    0.20    0.13
  -3 -12   6    0.41    0.14
  -3 -12   6    0.70    0.13
  -3 -12   6    0.60    0.16
   3  12  -6    0.36    0.14
   3  12  -6    0.63    0.14
   3  12  -6    0.50    0.14
  -3 -12   7    0.73    0.18
  -3 -12   7    0.25    0.11
  -3 -12   7    0.41    0.16
   3  12  -7    0.42    0.16
   3  12  -7    0.49    0.13
   3  12  -7    0.66    0.13
  -3 -12   8    1.51    0.21
  -3 -12   8    1.32    0.18
  -3 -12   8    1.29    0.20
   3  12  -8    1.45    0.21
   3  12  -8    1.15    0.18
   3  12  -8    1.32    0.17
  -3 -12   9    0.03    0.12
   3  12  -9    0.12    0.13
   3  12  -9    0.00    0.12
   3  12  -9    0.18    0.12
  -3 -12  10    0.44    0.14
  -3 -12  10    0.40    0.15
   3  12 -10    0.24    0.13
   3  12 -10    0.30    0.13
   3  12 -10    0.48    0.13
   3  12 -11    0.28    0.15
  -3 -12  12    0.19    0.11
  -3 -12  12    0.06    0.14
   3  12 -12    0.28    0.12
   3  12 -12    0.09    0.15
   3  12 -12    0.26    0.17
  -3 -12  13    0.29    0.12
  -3 -12  13    0.21    0.14
   3  12 -13    0.18    0.12
   3  12 -13    0.11    0.16
   3  12 -13    0.27    0.18
  -3 -12  14    0.01    0.11
  -3 -12  14    0.02    0.16
   3  12 -14   -0.05    0.12
   3  12 -14   -0.03    0.18
   3  12 -14    0.08    0.24
  -3 -12  15   -0.10    0.17
   3  12 -15    0.42    0.21
   3  12 -15    0.55    0.25
  -3 -12  16   -0.07    0.18
   3  12 -16    0.09    0.20
  -3 -11   1    0.55    0.16
  -3 -11   1    0.46    0.15
  -3 -11   1    0.70    0.21
   3  11  -1    0.88    0.16
   3  11  -1    0.62    0.15
   3  11  -1    0.35    0.17
  -3 -11   2    0.28    0.14
  -3 -11   2    0.27    0.14
  -3 -11   2    0.23    0.18
   3  11  -2    0.26    0.13
   3  11  -2    0.22    0.13
   3  11  -2    0.55    0.16
  -3 -11   3   -0.02    0.12
  -3 -11   3    0.21    0.17
   3  11  -3    0.07    0.12
   3  11  -3   -0.14    0.14
  -3 -11   4    0.21    0.12
  -3 -11   4    0.18    0.11
  -3 -11   4    0.10    0.16
   3  11  -4    0.13    0.12
   3  11  -4    0.30    0.14
   3  11  -4    0.13    0.13
  -3 -11   5    1.15    0.18
  -3 -11   5    1.04    0.16
  -3 -11   5    0.92    0.19
   3  11  -5    1.27    0.18
   3  11  -5    1.24    0.17
   3  11  -5    1.21    0.16
  -3 -11   6    0.33    0.17
  -3 -11   6    0.37    0.10
  -3 -11   6    0.46    0.14
   3  11  -6    0.23    0.15
   3  11  -6    0.35    0.12
   3  11  -6    0.36    0.12
  -3 -11   7    5.28    0.51
  -3 -11   7    5.45    0.50
   3  11  -7    5.68    0.50
   3  11  -7    5.56    0.51
  -3 -11   8    0.15    0.13
  -3 -11   8    0.03    0.09
  -3 -11   8    0.14    0.13
   3  11  -8    0.21    0.13
   3  11  -8   -0.06    0.11
   3  11  -8    0.18    0.10
  -3 -11   9    0.18    0.12
  -3 -11   9    0.14    0.13
  -3 -11   9    0.11    0.10
   3  11  -9    0.20    0.12
   3  11  -9    0.07    0.11
   3  11  -9    0.23    0.11
  -3 -11  10    0.33    0.12
  -3 -11  10    0.13    0.12
   3  11 -10    0.10    0.11
   3  11 -10    0.16    0.12
  -3 -11  11    2.44    0.29
  -3 -11  11    3.48    0.33
  -3 -11  11    3.70    0.34
   3  11 -11    2.83    0.30
   3  11 -11    3.37    0.33
   3  11 -11    3.32    0.32
  -3 -11  12    1.65    0.21
   3  11 -12    1.71    0.22
   3  11 -12    1.90    0.24
   3  11 -12    2.08    0.24
  -3 -11  13    0.63    0.15
   3  11 -13    0.69    0.14
   3  11 -13    0.39    0.20
  -3 -11  14    0.23    0.12
  -3 -11  14   -0.15    0.15
   3  11 -14    0.21    0.11
   3  11 -14    0.11    0.18
   3  11 -14    0.03    0.21
  -3 -11  15   -0.15    0.11
  -3 -11  15   -0.06    0.16
   3  11 -15    0.01    0.12
   3  11 -15   -0.05    0.18
   3  11 -15   -0.07    0.23
   3  11 -16    0.46    0.28
  -3 -11  17    0.16    0.21
   3  11 -17    0.01    0.23
  -3 -10   1    5.29    0.48
  -3 -10   1    4.87    0.46
  -3 -10   1    5.03    0.49
   3  10  -1    4.94    0.47
   3  10  -1    4.96    0.46
  -3 -10   2    0.34    0.12
  -3 -10   2    0.09    0.12
  -3 -10   2    0.08    0.16
   3  10  -2    0.15    0.10
   3  10  -2    0.15    0.11
   3  10  -2    0.08    0.12
  -3 -10   3    0.22    0.12
  -3 -10   3    0.35    0.13
  -3 -10   3    0.53    0.15
   3  10  -3    0.48    0.12
   3  10  -3    0.50    0.13
   3  10  -3    0.45    0.14
  -3 -10   4    0.18    0.11
  -3 -10   4    0.22    0.11
  -3 -10   4    0.11    0.12
   3  10  -4   -0.01    0.11
   3  10  -4    0.21    0.11
  -3 -10   5    0.69    0.16
  -3 -10   5    0.75    0.13
  -3 -10   5    0.61    0.14
   3  10  -5    0.35    0.10
   3  10  -5    0.47    0.14
   3  10  -5    0.91    0.13
   3  10  -5    0.99    0.13
  -3 -10   6    0.12    0.13
  -3 -10   6    0.15    0.09
  -3 -10   6    0.20    0.12
   3  10  -6    0.06    0.09
   3  10  -6    0.19    0.11
   3  10  -6    0.10    0.10
   3  10  -6    0.14    0.09
  -3 -10   7    0.16    0.11
  -3 -10   7    0.13    0.09
  -3 -10   7    0.29    0.12
   3  10  -7    0.07    0.09
   3  10  -7    0.19    0.11
   3  10  -7    0.08    0.11
   3  10  -7    0.15    0.10
  -3 -10   8    0.40    0.13
  -3 -10   8    0.58    0.13
  -3 -10   8    0.68    0.11
   3  10  -8    0.23    0.12
   3  10  -8    0.61    0.12
   3  10  -8    0.59    0.11
  -3 -10   9    0.32    0.11
  -3 -10   9    0.67    0.13
  -3 -10   9    0.46    0.11
   3  10  -9    0.33    0.11
   3  10  -9    0.41    0.11
   3  10  -9    0.56    0.12
  -3 -10  10    2.73    0.28
   3  10 -10    2.81    0.28
  -3 -10  11    9.80    0.97
  -3 -10  11   11.50    0.97
  -3 -10  11   12.31    0.99
   3  10 -11   10.39    0.98
   3  10 -11   12.18    0.99
   3  10 -11   11.57    0.96
  -3 -10  12    9.02    0.86
  -3 -10  12   10.33    0.85
   3  10 -12    8.88    0.85
   3  10 -12   10.02    0.85
  -3 -10  13    0.25    0.10
  -3 -10  13    0.26    0.15
  -3 -10  13    0.26    0.16
   3  10 -13    0.23    0.10
   3  10 -13    0.39    0.16
   3  10 -13    0.19    0.19
  -3 -10  14    0.43    0.18
   3  10 -14    0.57    0.18
   3  10 -14    0.62    0.21
  -3 -10  15    0.26    0.11
  -3 -10  15    0.31    0.18
   3  10 -15    0.30    0.11
   3  10 -15    0.36    0.21
   3  10 -15    0.55    0.24
  -3 -10  16    0.05    0.10
  -3 -10  16    0.02    0.19
   3  10 -16    0.12    0.11
   3  10 -16   -0.06    0.19
   3  10 -16   -0.05    0.28
  -3 -10  17   -0.05    0.25
   3  10 -17    0.09    0.22
   3  10 -17   -0.37    0.27
  -3 -10  18    0.27    0.26
   3  10 -18    0.20    0.26
  -3  -9   1   31.47    2.74
  -3  -9   1   28.95    2.78
  -3  -9   1   36.61    2.83
  -3  -9   1   34.33    2.76
   3   9  -1   30.16    2.83
   3   9  -1   31.60    2.80
   3   9  -1   33.42    2.72
   3   9  -1   32.48    2.72
  -3  -9   2    4.05    0.40
  -3  -9   2    4.18    0.41
  -3  -9   2    4.44    0.41
   3   9  -2    4.10    0.41
   3   9  -2    4.34    0.41
   3   9  -2    4.33    0.39
   3   9  -2    4.79    0.41
  -3  -9   3    0.64    0.12
  -3  -9   3    0.70    0.12
  -3  -9   3    0.90    0.15
   3   9  -3    0.65    0.11
   3   9  -3    0.70    0.13
   3   9  -3    0.85    0.14
  -3  -9   4    2.50    0.26
  -3  -9   4    1.93    0.23
  -3  -9   4    2.37    0.23
  -3  -9   4    2.42    0.24
   3   9  -4    2.02    0.23
   3   9  -4    2.44    0.25
   3   9  -4    2.37    0.24
   3   9  -4    2.63    0.24
  -3  -9   5    2.25    0.24
  -3  -9   5    1.78    0.21
  -3  -9   5    1.90    0.20
  -3  -9   5    1.86    0.21
   3   9  -5    1.52    0.19
   3   9  -5    2.07    0.23
   3   9  -5    2.10    0.20
   3   9  -5    1.97    0.20
  -3  -9   6    0.31    0.11
  -3  -9   6    0.11    0.09
  -3  -9   6    0.36    0.09
  -3  -9   6    0.27    0.11
   3   9  -6    0.20    0.09
   3   9  -6    0.17    0.10
   3   9  -6    0.37    0.10
   3   9  -6    0.46    0.10
  -3  -9   7   -0.02    0.10
  -3  -9   7    0.18    0.09
  -3  -9   7    0.04    0.08
  -3  -9   7   -0.11    0.10
   3   9  -7   -0.06    0.08
   3   9  -7   -0.05    0.09
   3   9  -7    0.03    0.09
  -3  -9   8    0.08    0.09
  -3  -9   8    0.10    0.09
   3   9  -8    0.01    0.08
   3   9  -8   -0.13    0.09
  -3  -9   9   -0.02    0.08
  -3  -9   9    0.04    0.09
  -3  -9   9    0.08    0.10
  -3  -9   9   -0.02    0.09
   3   9  -9   -0.06    0.07
   3   9  -9    0.06    0.08
   3   9  -9   -0.13    0.10
   3   9  -9   -0.19    0.10
  -3  -9  10    0.85    0.16
  -3  -9  10    1.18    0.16
  -3  -9  10    1.27    0.16
  -3  -9  10    1.47    0.17
   3   9 -10    1.34    0.16
   3   9 -10    1.13    0.16
   3   9 -10    1.27    0.17
   3   9 -10    1.19    0.16
  -3  -9  11    2.66    0.30
  -3  -9  11    3.37    0.31
  -3  -9  11    3.26    0.30
   3   9 -11    2.79    0.28
   3   9 -11    2.60    0.29
   3   9 -11    3.20    0.30
   3   9 -11    2.99    0.29
  -3  -9  12    7.54    0.72
  -3  -9  12    9.12    0.71
   3   9 -12    7.31    0.67
   3   9 -12    7.05    0.70
  -3  -9  13    0.76    0.14
  -3  -9  13    1.26    0.20
  -3  -9  13    1.02    0.19
   3   9 -13    1.06    0.15
   3   9 -13    1.04    0.20
   3   9 -13    1.13    0.22
  -3  -9  14    0.17    0.10
  -3  -9  14    0.20    0.17
  -3  -9  14    0.17    0.16
   3   9 -14    0.09    0.09
   3   9 -14    0.06    0.10
   3   9 -14    0.19    0.17
   3   9 -14   -0.26    0.22
  -3  -9  15    1.82    0.22
   3   9 -15    2.20    0.24
   3   9 -15    1.78    0.23
   3   9 -15    1.70    0.29
   3   9 -15    2.08    0.31
  -3  -9  16    0.08    0.10
  -3  -9  16    0.05    0.19
   3   9 -16    0.03    0.11
   3   9 -16    0.05    0.22
  -3  -9  17    0.39    0.22
   3   9 -17    0.37    0.24
   3   9 -17   -0.03    0.29
  -3  -9  18   -0.09    0.26
   3   9 -18   -0.08    0.24
  -3  -8   1    0.37    0.11
  -3  -8   1    0.30    0.09
  -3  -8   1    0.32    0.11
  -3  -8   1    0.28    0.13
   3   8  -1    0.40    0.10
   3   8  -1    0.38    0.10
   3   8  -1    0.54    0.11
   3   8  -1    0.39    0.11
  -3  -8   2    6.03    0.57
  -3  -8   2    5.89    0.58
  -3  -8   2    7.10    0.58
   3   8  -2    6.45    0.60
   3   8  -2    6.64    0.60
   3   8  -2    6.49    0.57
   3   8  -2    7.93    0.61
  -3  -8   3    0.15    0.10
  -3  -8   3    0.27    0.09
  -3  -8   3    0.29    0.10
   3   8  -3    0.28    0.09
   3   8  -3    0.24    0.10
   3   8  -3    0.12    0.09
  -3  -8   4    0.29    0.09
  -3  -8   4    0.46    0.11
   3   8  -4    0.24    0.09
   3   8  -4    0.52    0.12
   3   8  -4    0.34    0.10
   3   8  -4    0.34    0.08
  -3  -8   5    0.16    0.09
  -3  -8   5    0.08    0.08
  -3  -8   5    0.09    0.07
  -3  -8   5    0.08    0.10
   3   8  -5    0.05    0.07
   3   8  -5   -0.04    0.08
   3   8  -5    0.20    0.08
   3   8  -5    0.04    0.07
  -3  -8   6    1.36    0.17
  -3  -8   6    1.43    0.16
  -3  -8   6    1.52    0.16
  -3  -8   6    1.45    0.17
   3   8  -6    1.41    0.16
   3   8  -6    1.25    0.17
   3   8  -6    1.61    0.17
   3   8  -6    1.55    0.16
  -3  -8   7    1.12    0.14
  -3  -8   7    1.20    0.15
   3   8  -7    1.20    0.15
   3   8  -7    1.02    0.14
   3   8  -7    1.29    0.14
  -3  -8   8    2.11    0.23
  -3  -8   8    2.58    0.24
  -3  -8   8    2.54    0.24
   3   8  -8    2.29    0.24
   3   8  -8    2.73    0.24
   3   8  -8    2.49    0.23
  -3  -8   9    0.12    0.10
  -3  -8   9    0.03    0.08
  -3  -8   9    0.13    0.09
  -3  -8   9    0.04    0.10
   3   8  -9    0.05    0.08
   3   8  -9    0.26    0.10
   3   8  -9    0.20    0.10
   3   8  -9   -0.07    0.10
  -3  -8  10    2.48    0.27
  -3  -8  10    2.99    0.27
   3   8 -10    2.32    0.26
   3   8 -10    3.07    0.28
  -3  -8  11    0.71    0.14
  -3  -8  11    0.86    0.15
   3   8 -11    0.76    0.12
   3   8 -11    0.76    0.12
   3   8 -11    0.82    0.15
   3   8 -11    0.73    0.16
  -3  -8  12    0.18    0.09
  -3  -8  12    0.24    0.13
  -3  -8  12    0.34    0.14
   3   8 -12    0.08    0.08
   3   8 -12    0.02    0.10
   3   8 -12    0.06    0.13
   3   8 -12   -0.25    0.15
  -3  -8  13    1.18    0.17
  -3  -8  13    1.30    0.22
   3   8 -13    1.21    0.15
   3   8 -13    1.24    0.17
   3   8 -13    1.15    0.22
  -3  -8  14    3.82    0.40
  -3  -8  14    4.97    0.45
  -3  -8  14    4.18    0.44
   3   8 -14    4.28    0.41
   3   8 -14    3.97    0.41
   3   8 -14    4.65    0.44
  -3  -8  15    0.63    0.12
  -3  -8  15    0.43    0.20
  -3  -8  15    0.75    0.23
   3   8 -15    0.45    0.12
   3   8 -15    0.56    0.14
   3   8 -15    0.24    0.19
   3   8 -15    0.47    0.21
  -3  -8  16    0.15    0.10
   3   8 -16    0.12    0.12
   3   8 -16    0.04    0.11
   3   8 -16    0.24    0.20
   3   8 -16    0.11    0.27
  -3  -8  17    0.24    0.11
  -3  -8  17    0.14    0.20
   3   8 -17    0.12    0.13
   3   8 -17    0.01    0.20
   3   8 -17   -0.44    0.27
   3   8 -18    0.09    0.23
   3   8 -18   -0.02    0.26
  -3  -8  19   -0.14    0.26
   3   8 -19   -0.43    0.26
  -3  -7   1    0.09    0.09
  -3  -7   1    0.03    0.08
  -3  -7   1    0.10    0.09
  -3  -7   1    0.13    0.12
   3   7  -1   -0.03    0.08
   3   7  -1    0.14    0.08
   3   7  -1    0.12    0.10
   3   7  -1    0.09    0.09
  -3  -7   2    0.86    0.13
  -3  -7   2    0.90    0.13
  -3  -7   2    0.81    0.12
  -3  -7   2    0.82    0.14
   3   7  -2    0.91    0.13
   3   7  -2    0.91    0.13
   3   7  -2    0.96    0.13
   3   7  -2    1.04    0.13
  -3  -7   3    1.44    0.17
  -3  -7   3    0.83    0.13
  -3  -7   3    1.19    0.14
  -3  -7   3    1.00    0.14
   3   7  -3    0.85    0.13
   3   7  -3    0.97    0.14
   3   7  -3    1.17    0.14
   3   7  -3    1.03    0.13
  -3  -7   4    6.33    0.56
  -3  -7   4    5.89    0.54
  -3  -7   4    6.38    0.53
  -3  -7   4    6.37    0.53
   3   7  -4    5.02    0.52
   3   7  -4    6.28    0.55
   3   7  -4    6.41    0.53
   3   7  -4    6.54    0.52
  -3  -7   5    0.41    0.10
  -3  -7   5    0.36    0.08
   3   7  -5    0.38    0.09
   3   7  -5    0.32    0.09
   3   7  -5    0.29    0.08
   3   7  -5    0.45    0.08
  -3  -7   6    5.06    0.48
  -3  -7   6    5.59    0.50
  -3  -7   6    5.94    0.50
  -3  -7   6    5.35    0.47
   3   7  -6    5.49    0.50
   3   7  -6    5.35    0.48
   3   7  -6    5.67    0.48
   3   7  -6    5.56    0.47
  -3  -7   7    1.79    0.19
  -3  -7   7    1.69    0.19
  -3  -7   7    1.88    0.19
  -3  -7   7    2.05    0.19
   3   7  -7    1.99    0.19
   3   7  -7    1.61    0.19
   3   7  -7    2.16    0.19
   3   7  -7    1.88    0.18
  -3  -7   8    2.62    0.25
  -3  -7   8    2.28    0.23
  -3  -7   8    2.40    0.23
  -3  -7   8    2.32    0.22
   3   7  -8    2.18    0.22
   3   7  -8    2.06    0.23
   3   7  -8    2.54    0.23
   3   7  -8    2.58    0.23
  -3  -7   9    0.20    0.09
  -3  -7   9    0.24    0.09
  -3  -7   9    0.28    0.10
  -3  -7   9    0.26    0.09
   3   7  -9    0.27    0.09
   3   7  -9    0.15    0.08
   3   7  -9    0.21    0.09
  -3  -7  10    0.39    0.09
  -3  -7  10    0.48    0.11
  -3  -7  10    0.51    0.12
  -3  -7  10    0.46    0.12
   3   7 -10    0.30    0.09
   3   7 -10    0.47    0.10
   3   7 -10    0.71    0.13
   3   7 -10    0.54    0.13
  -3  -7  11    1.20    0.16
  -3  -7  11    1.29    0.16
   3   7 -11    1.13    0.15
   3   7 -11    1.16    0.16
   3   7 -11    1.59    0.19
  -3  -7  12    0.19    0.09
  -3  -7  12    0.21    0.09
  -3  -7  12    0.35    0.13
  -3  -7  12    0.16    0.15
   3   7 -12    0.14    0.09
   3   7 -12    0.15    0.10
   3   7 -12    0.23    0.13
   3   7 -12    0.09    0.16
  -3  -7  13    0.89    0.14
   3   7 -13    0.85    0.13
   3   7 -13    0.94    0.15
   3   7 -13    0.93    0.17
   3   7 -13    0.94    0.19
  -3  -7  14   21.20    2.11
  -3  -7  14   26.72    2.13
  -3  -7  14   28.88    2.17
   3   7 -14   24.11    2.19
   3   7 -14   24.19    2.17
   3   7 -14   22.31    2.06
   3   7 -14   27.72    2.15
  -3  -7  15   18.29    1.87
   3   7 -15   23.26    2.04
   3   7 -15   22.11    1.94
   3   7 -15   22.49    1.91
   3   7 -15   25.37    1.97
   3   7 -16    2.23    0.26
   3   7 -16    2.00    0.29
   3   7 -16    1.86    0.31
  -3  -7  17    0.21    0.11
  -3  -7  17   -0.06    0.18
   3   7 -17   -0.11    0.13
  -3  -7  18    0.42    0.22
   3   7 -18    0.75    0.22
   3   7 -18    0.07    0.29
  -3  -7  19    0.09    0.24
   3   7 -19   -0.26    0.25
  -3  -6   1   10.53    0.90
  -3  -6   1    9.89    0.91
  -3  -6   1   10.89    0.88
  -3  -6   1   10.67    0.89
   3   6  -1   10.17    0.92
   3   6  -1   10.70    0.93
   3   6  -1   11.37    0.89
   3   6  -1    9.77    0.86
  -3  -6   2    3.71    0.37
  -3  -6   2    4.03    0.38
  -3  -6   2    4.54    0.37
   3   6  -2    3.85    0.38
   3   6  -2    3.87    0.37
   3   6  -2    4.28    0.36
  -3  -6   3    0.42    0.12
  -3  -6   3    0.40    0.09
  -3  -6   3    0.47    0.09
  -3  -6   3    0.44    0.10
   3   6  -3    0.31    0.09
   3   6  -3    0.28    0.11
   3   6  -3    0.35    0.08
   3   6  -3    0.47    0.08
  -3  -6   4  128.71   11.15
  -3  -6   4  134.81   11.22
  -3  -6   4  148.00   11.06
  -3  -6   4  132.34   10.74
   3   6  -4  117.39   11.11
   3   6  -4  130.79   11.17
   3   6  -4  135.33   10.84
   3   6  -4  135.12   10.74
  -3  -6   5   98.77    8.52
  -3  -6   5   99.91    8.67
  -3  -6   5  102.91    8.48
  -3  -6   5  107.18    8.50
   3   6  -5  101.34    8.82
   3   6  -5   99.30    8.54
   3   6  -5  107.72    8.58
   3   6  -5  106.25    8.75
  -3  -6   6    3.36    0.33
  -3  -6   6    3.56    0.34
  -3  -6   6    3.59    0.32
   3   6  -6    3.80    0.34
   3   6  -6    3.63    0.33
   3   6  -6    3.86    0.32
  -3  -6   7    0.24    0.09
  -3  -6   7    0.22    0.07
  -3  -6   7    0.28    0.07
   3   6  -7    0.05    0.07
   3   6  -7    0.24    0.08
   3   6  -7    0.17    0.07
  -3  -6   8    0.09    0.07
  -3  -6   8   -0.01    0.07
  -3  -6   8   -0.04    0.08
  -3  -6   8    0.04    0.07
   3   6  -8   -0.02    0.07
   3   6  -8    0.04    0.07
   3   6  -8   -0.03    0.07
   3   6  -8   -0.02    0.08
  -3  -6   9    1.35    0.19
  -3  -6   9    1.81    0.20
  -3  -6   9    2.33    0.21
  -3  -6   9    1.88    0.19
   3   6  -9    2.02    0.20
   3   6  -9    1.84    0.20
   3   6  -9    2.14    0.20
   3   6  -9    1.85    0.20
  -3  -6  10    0.87    0.13
  -3  -6  10    0.77    0.12
  -3  -6  10    1.05    0.14
  -3  -6  10    0.77    0.13
   3   6 -10    0.76    0.12
   3   6 -10    0.88    0.13
   3   6 -10    1.05    0.14
   3   6 -10    0.91    0.15
  -3  -6  11    0.15    0.08
  -3  -6  11    0.12    0.09
  -3  -6  11   -0.17    0.12
  -3  -6  11   -0.15    0.13
   3   6 -11    0.06    0.08
   3   6 -11    0.14    0.08
   3   6 -11    0.15    0.12
   3   6 -11    0.11    0.13
  -3  -6  12    0.01    0.08
  -3  -6  12   -0.07    0.11
   3   6 -12    0.00    0.09
   3   6 -12    0.17    0.13
  -3  -6  13    0.87    0.13
  -3  -6  13    0.84    0.13
  -3  -6  13    0.75    0.16
  -3  -6  13    0.84    0.20
   3   6 -13    0.95    0.14
   3   6 -13    1.16    0.15
   3   6 -13    0.84    0.17
   3   6 -13    1.06    0.20
  -3  -6  14    1.05    0.20
  -3  -6  14    1.74    0.25
   3   6 -14    1.79    0.19
   3   6 -14    1.31    0.24
  -3  -6  16    0.68    0.14
   3   6 -16    0.75    0.15
   3   6 -16    0.91    0.15
   3   6 -16    0.53    0.20
   3   6 -16    0.98    0.26
  -3  -6  17   -0.08    0.12
  -3  -6  17   -0.02    0.19
   3   6 -17    0.28    0.13
   3   6 -17    0.01    0.20
   3   6 -17    0.15    0.30
  -3  -6  18    0.22    0.22
   3   6 -18    0.33    0.21
   3   6 -18    0.33    0.30
  -3  -6  19    0.70    0.25
   3   6 -19    0.76    0.27
  -3  -5   1    2.19    0.24
  -3  -5   1    2.33    0.24
  -3  -5   1    2.78    0.24
  -3  -5   1    2.92    0.25
   3   5  -1    2.41    0.25
   3   5  -1    2.57    0.26
   3   5  -1    2.75    0.24
   3   5  -1    2.62    0.23
  -3  -5   2    6.29    0.55
  -3  -5   2    5.62    0.53
  -3  -5   2    6.29    0.51
  -3  -5   2    5.37    0.50
   3   5  -2    6.16    0.55
   3   5  -2    6.14    0.54
   3   5  -2    5.87    0.50
   3   5  -2    6.35    0.51
  -3  -5   3    1.94    0.21
  -3  -5   3    2.19    0.21
  -3  -5   3    2.31    0.20
   3   5  -3    1.87    0.20
   3   5  -3    2.02    0.21
   3   5  -3    2.37    0.20
  -3  -5   4    2.20    0.22
  -3  -5   4    2.34    0.22
  -3  -5   4    2.32    0.21
   3   5  -4    2.19    0.22
   3   5  -4    2.38    0.23
   3   5  -4    2.46    0.21
  -3  -5   5   37.26    3.17
  -3  -5   5   33.70    3.28
   3   5  -5   38.43    3.20
   3   5  -5   38.29    3.03
  -3  -5   6    2.00    0.21
  -3  -5   6    1.91    0.19
  -3  -5   6    1.84    0.18
  -3  -5   6    2.05    0.18
   3   5  -6    1.91    0.19
   3   5  -6    1.98    0.20
   3   5  -6    2.14    0.19
   3   5  -6    2.03    0.18
  -3  -5   7    2.19    0.23
  -3  -5   7    2.13    0.22
  -3  -5   7    2.54    0.22
  -3  -5   7    2.53    0.22
   3   5  -7    2.21    0.22
   3   5  -7    2.23    0.23
   3   5  -7    2.52    0.22
   3   5  -7    2.25    0.21
  -3  -5   8    1.75    0.19
  -3  -5   8    1.68    0.19
  -3  -5   8    1.60    0.17
   3   5  -8    1.58    0.18
   3   5  -8    1.59    0.17
  -3  -5   9    0.32    0.09
  -3  -5   9    0.46    0.10
  -3  -5   9    0.52    0.10
  -3  -5   9    0.39    0.10
   3   5  -9    0.56    0.09
   3   5  -9    0.32    0.09
   3   5  -9    0.39    0.10
   3   5  -9    0.43    0.11
  -3  -5  10    0.14    0.07
  -3  -5  10    0.29    0.09
  -3  -5  10    0.25    0.11
  -3  -5  10    0.14    0.11
   3   5 -10    0.16    0.07
   3   5 -10    0.13    0.08
   3   5 -10    0.16    0.10
   3   5 -10    0.12    0.11
  -3  -5  11    0.09    0.07
  -3  -5  11    0.14    0.08
  -3  -5  11    0.18    0.12
   3   5 -11    0.07    0.07
   3   5 -11    0.21    0.09
   3   5 -11    0.15    0.14
  -3  -5  12    0.29    0.09
  -3  -5  12    0.33    0.09
  -3  -5  12    0.26    0.12
  -3  -5  12    0.10    0.15
   3   5 -12    0.34    0.09
   3   5 -12    0.25    0.09
   3   5 -12    0.20    0.12
   3   5 -12    0.34    0.17
  -3  -5  13    2.95    0.31
  -3  -5  13    3.50    0.32
  -3  -5  13    3.19    0.31
  -3  -5  13    3.60    0.34
   3   5 -13    3.16    0.31
   3   5 -13    3.03    0.31
   3   5 -13    3.21    0.32
   3   5 -13    3.11    0.34
  -3  -5  14   11.65    1.07
  -3  -5  14   13.72    1.09
   3   5 -14   12.89    1.16
   3   5 -14   13.21    1.13
   3   5 -14   11.86    1.09
   3   5 -14   11.96    1.06
  -3  -5  15    0.10    0.11
  -3  -5  15    0.33    0.15
  -3  -5  15   -0.09    0.21
   3   5 -15    0.15    0.11
   3   5 -15    0.00    0.11
   3   5 -15    0.29    0.16
   3   5 -15    0.41    0.23
  -3  -5  16    0.12    0.11
  -3  -5  16    0.13    0.15
  -3  -5  16    0.12    0.24
   3   5 -16    0.21    0.12
   3   5 -16    0.33    0.14
   3   5 -16    0.36    0.18
   3   5 -16    0.13    0.24
  -3  -5  17    1.13    0.18
  -3  -5  17    0.52    0.19
   3   5 -17    0.84    0.16
   3   5 -17    0.84    0.17
   3   5 -17    1.05    0.23
   3   5 -17    0.59    0.29
  -3  -5  18    0.15    0.12
  -3  -5  18    0.22    0.18
   3   5 -18    0.08    0.21
   3   5 -18   -0.20    0.31
  -3  -5  19   -0.19    0.21
   3   5 -19   -0.04    0.25
   3   5 -19    0.21    0.32
  -3  -4   1    1.66    0.19
  -3  -4   1    1.74    0.18
  -3  -4   1    1.95    0.17
  -3  -4   1    1.81    0.18
   3   4  -1    1.84    0.19
   3   4  -1    1.77    0.19
   3   4  -1    1.89    0.18
   3   4  -1    1.90    0.17
  -3  -4   2    0.26    0.10
  -3  -4   2    0.32    0.07
  -3  -4   2    0.29    0.06
  -3  -4   2    0.11    0.07
   3   4  -2    0.27    0.08
   3   4  -2    0.21    0.09
   3   4  -2    0.20    0.07
   3   4  -2    0.24    0.06
  -3  -4   3    0.08    0.07
  -3  -4   3    0.17    0.07
  -3  -4   3    0.11    0.05
  -3  -4   3    0.12    0.06
   3   4  -3    0.11    0.06
   3   4  -3    0.16    0.07
   3   4  -3    0.18    0.06
   3   4  -3    0.18    0.05
  -3  -4   4   33.12    2.92
  -3  -4   4   34.60    2.99
  -3  -4   4   34.27    2.93
  -3  -4   4   37.40    2.90
   3   4  -4   35.01    3.04
   3   4  -4   34.06    2.93
   3   4  -4   38.46    2.94
   3   4  -4   36.21    2.89
  -3  -4   5    3.18    0.30
  -3  -4   5    3.05    0.29
  -3  -4   5    3.07    0.28
  -3  -4   5    3.46    0.28
   3   4  -5    3.14    0.29
   3   4  -5    3.22    0.30
   3   4  -5    3.32    0.28
   3   4  -5    3.37    0.28
  -3  -4   6    2.88    0.28
  -3  -4   6    2.90    0.27
  -3  -4   6    2.75    0.25
  -3  -4   6    3.14    0.26
   3   4  -6    2.92    0.27
   3   4  -6    2.71    0.27
   3   4  -6    3.25    0.27
   3   4  -6    3.03    0.26
  -3  -4   7    1.56    0.16
  -3  -4   7    1.53    0.15
   3   4  -7    1.36    0.15
   3   4  -7    1.46    0.15
  -3  -4   8   -0.01    0.07
  -3  -4   8    0.22    0.08
  -3  -4   8    0.23    0.09
  -3  -4   8    0.22    0.08
   3   4  -8    0.23    0.07
   3   4  -8    0.16    0.08
   3   4  -8    0.19    0.08
   3   4  -8    0.14    0.08
  -3  -4   9    0.44    0.09
  -3  -4   9    0.53    0.10
   3   4  -9    0.49    0.10
   3   4  -9    0.47    0.10
  -3  -4  10    0.74    0.11
  -3  -4  10    0.48    0.13
   3   4 -10    0.34    0.09
   3   4 -10    0.47    0.10
   3   4 -10    0.48    0.11
   3   4 -10    0.50    0.14
  -3  -4  11    2.29    0.23
  -3  -4  11    2.36    0.25
   3   4 -11    2.39    0.23
   3   4 -11    2.35    0.24
   3   4 -11    2.22    0.23
   3   4 -11    2.25    0.24
  -3  -4  12    0.12    0.08
  -3  -4  12    0.11    0.08
  -3  -4  12    0.08    0.10
  -3  -4  12   -0.03    0.15
   3   4 -12    0.08    0.08
   3   4 -12    0.16    0.09
   3   4 -12    0.09    0.12
   3   4 -12    0.24    0.15
  -3  -4  13    0.90    0.14
  -3  -4  13    0.98    0.16
  -3  -4  13    0.84    0.20
   3   4 -13    0.96    0.14
  -3  -4  14   -0.08    0.09
  -3  -4  14   -0.12    0.07
  -3  -4  14   -0.01    0.14
  -3  -4  14    0.04    0.19
   3   4 -14    0.05    0.09
   3   4 -14    0.03    0.09
   3   4 -14   -0.10    0.14
   3   4 -14   -0.16    0.17
  -3  -4  15    0.23    0.10
  -3  -4  15    0.22    0.16
  -3  -4  15    0.16    0.20
   3   4 -15    0.19    0.11
   3   4 -15    0.27    0.13
   3   4 -15    0.34    0.16
   3   4 -15    0.47    0.23
  -3  -4  16    1.83    0.21
  -3  -4  16    1.46    0.23
  -3  -4  16    1.27    0.32
   3   4 -16    1.64    0.21
   3   4 -16    1.78    0.23
   3   4 -16    1.40    0.26
   3   4 -16    1.45    0.31
  -3  -4  17    5.43    0.49
   3   4 -17    5.49    0.50
   3   4 -17    4.93    0.52
   3   4 -17    3.67    0.53
   3   4 -17    4.14    0.53
  -3  -4  18    0.49    0.14
  -3  -4  18    0.32    0.21
   3   4 -18    0.75    0.16
   3   4 -18    0.42    0.24
   3   4 -18    0.91    0.33
  -3  -4  19    0.43    0.24
   3   4 -19    0.18    0.27
   3   4 -19    0.58    0.31
  -3  -3   1    6.20    0.49
  -3  -3   1    5.40    0.47
   3   3  -1    5.94    0.51
   3   3  -1    6.09    0.48
   3   3  -1    5.13    0.46
  -3  -3   2    1.37    0.12
  -3  -3   2    1.18    0.13
   3   3  -2    1.21    0.14
   3   3  -2    1.35    0.12
   3   3  -2    1.26    0.12
  -3  -3   3    1.01    0.09
  -3  -3   3    0.94    0.10
   3   3  -3    0.85    0.11
   3   3  -3    0.94    0.10
   3   3  -3    0.90    0.09
  -3  -3   4    7.67    0.64
  -3  -3   4    7.80    0.63
   3   3  -4    7.65    0.67
   3   3  -4    7.77    0.67
   3   3  -4    7.64    0.64
   3   3  -4    8.18    0.64
  -3  -3   5    4.29    0.40
  -3  -3   5    4.21    0.38
  -3  -3   5    4.47    0.36
  -3  -3   5    4.28    0.36
   3   3  -5    4.43    0.38
   3   3  -5    4.19    0.39
   3   3  -5    4.41    0.36
   3   3  -5    4.23    0.36
  -3  -3   6    0.09    0.07
  -3  -3   6    0.02    0.06
  -3  -3   6   -0.03    0.05
  -3  -3   6    0.01    0.05
   3   3  -6   -0.03    0.06
   3   3  -6   -0.05    0.07
   3   3  -6   -0.01    0.05
   3   3  -6   -0.05    0.06
  -3  -3   7   15.34    1.39
  -3  -3   7   17.51    1.39
  -3  -3   7   16.86    1.34
  -3  -3   7   16.35    1.33
   3   3  -7   17.51    1.39
   3   3  -7   15.80    1.40
   3   3  -7   15.57    1.32
   3   3  -7   15.71    1.32
  -3  -3   8   30.50    2.54
  -3  -3   8   31.17    2.47
  -3  -3   8   29.70    2.47
   3   3  -8   30.25    2.54
   3   3  -8   31.49    2.51
   3   3  -8   29.32    2.47
  -3  -3   9    5.40    0.52
  -3  -3   9    6.22    0.52
  -3  -3   9    6.03    0.52
  -3  -3   9    6.11    0.51
   3   3  -9    5.89    0.52
   3   3  -9    5.93    0.53
   3   3  -9    6.46    0.52
   3   3  -9    5.83    0.51
  -3  -3  10    1.11    0.14
  -3  -3  10    1.33    0.14
  -3  -3  10    1.31    0.15
  -3  -3  10    0.94    0.16
   3   3 -10    1.13    0.14
   3   3 -10    1.32    0.15
   3   3 -10    1.28    0.15
   3   3 -10    0.94    0.15
  -3  -3  11    0.04    0.08
  -3  -3  11    0.01    0.07
  -3  -3  11   -0.06    0.11
  -3  -3  11   -0.04    0.13
   3   3 -11    0.03    0.08
   3   3 -11    0.00    0.07
   3   3 -11   -0.04    0.10
   3   3 -11   -0.08    0.13
  -3  -3  12    0.10    0.07
  -3  -3  12    0.10    0.11
  -3  -3  12    0.11    0.16
   3   3 -12    0.14    0.08
   3   3 -12    0.11    0.14
   3   3 -12    0.01    0.15
  -3  -3  13    0.71    0.12
  -3  -3  13    0.61    0.11
  -3  -3  13    0.45    0.14
   3   3 -13    0.62    0.13
  -3  -3  14    0.11    0.09
  -3  -3  14   -0.05    0.09
  -3  -3  14   -0.08    0.14
  -3  -3  14    0.03    0.20
   3   3 -14   -0.01    0.09
   3   3 -14   -0.07    0.11
   3   3 -14   -0.02    0.19
   3   3 -14    0.17    0.13
  -3  -3  15    0.42    0.11
  -3  -3  15    0.20    0.16
  -3  -3  15    0.50    0.26
   3   3 -15    0.59    0.12
   3   3 -15    0.48    0.14
   3   3 -15    0.25    0.23
   3   3 -15    0.26    0.15
  -3  -3  16    0.01    0.10
  -3  -3  16    0.08    0.17
  -3  -3  16   -0.07    0.30
   3   3 -16    0.07    0.10
   3   3 -16   -0.07    0.13
   3   3 -16   -0.01    0.25
   3   3 -16    0.34    0.15
  -3  -3  17    1.19    0.17
   3   3 -17    0.99    0.16
   3   3 -17    1.14    0.20
   3   3 -17    0.91    0.33
   3   3 -17    0.45    0.18
  -3  -3  18    6.91    0.52
  -3  -3  18    3.67    0.44
   3   3 -18    6.03    0.49
   3   3 -18    4.16    0.51
   3   3 -18    2.98    0.44
  -3  -3  19    1.50    0.27
   3   3 -19    1.16    0.23
  -3  -2   1    0.25    0.07
  -3  -2   1    0.19    0.06
  -3  -2   1    0.20    0.04
  -3  -2   1    0.17    0.06
   3   2  -1    0.16    0.06
   3   2  -1    0.22    0.07
   3   2  -1    0.19    0.05
   3   2  -1    0.15    0.04
  -3  -2   2    1.59    0.16
  -3  -2   2    1.68    0.16
  -3  -2   2    1.60    0.14
  -3  -2   2    1.56    0.14
   3   2  -2    1.53    0.15
   3   2  -2    1.44    0.15
   3   2  -2    1.64    0.14
   3   2  -2    1.68    0.14
  -3  -2   3    3.22    0.29
  -3  -2   3    3.15    0.29
  -3  -2   3    3.37    0.28
  -3  -2   3    3.50    0.28
   3   2  -3    3.24    0.30
   3   2  -3    3.17    0.29
   3   2  -3    3.53    0.29
   3   2  -3    3.19    0.27
  -3  -2   4    0.09    0.06
  -3  -2   4    0.03    0.05
  -3  -2   4    0.00    0.03
  -3  -2   4    0.05    0.04
   3   2  -4    0.05    0.05
   3   2  -4    0.02    0.06
   3   2  -4    0.00    0.03
   3   2  -4    0.06    0.04
  -3  -2   5    8.81    0.77
  -3  -2   5    8.86    0.73
   3   2  -5    8.70    0.77
   3   2  -5    8.47    0.71
  -3  -2   6    0.15    0.06
  -3  -2   6    0.18    0.06
  -3  -2   6    0.11    0.05
  -3  -2   6    0.15    0.06
   3   2  -6    0.14    0.06
   3   2  -6    0.17    0.07
   3   2  -6    0.14    0.05
   3   2  -6    0.10    0.06
  -3  -2   7    2.99    0.27
  -3  -2   7    3.09    0.27
  -3  -2   7    2.98    0.26
  -3  -2   7    3.03    0.26
   3   2  -7    3.09    0.27
   3   2  -7    3.05    0.27
   3   2  -7    2.57    0.25
   3   2  -7    2.68    0.25
  -3  -2   8    7.95    0.71
  -3  -2   8    8.22    0.69
  -3  -2   8    8.58    0.68
   3   2  -8    7.60    0.68
   3   2  -8    8.17    0.70
   3   2  -8    7.79    0.66
  -3  -2   9    7.94    0.72
  -3  -2   9    8.23    0.71
  -3  -2   9    8.65    0.69
  -3  -2   9    8.27    0.69
   3   2  -9    7.89    0.68
   3   2  -9    8.53    0.76
  -3  -2  10    0.19    0.08
  -3  -2  10    0.07    0.07
  -3  -2  10    0.21    0.10
  -3  -2  10    0.23    0.13
   3   2 -10    0.05    0.07
   3   2 -10    0.02    0.12
   3   2 -10    0.01    0.09
  -3  -2  11    0.44    0.09
  -3  -2  11    0.67    0.10
  -3  -2  11    0.59    0.12
  -3  -2  11    0.52    0.16
   3   2 -11    0.70    0.11
   3   2 -11    0.56    0.10
   3   2 -11    0.63    0.16
   3   2 -11    0.50    0.12
  -3  -2  12    0.14    0.08
  -3  -2  12   -0.11    0.09
  -3  -2  12    0.07    0.12
  -3  -2  12    0.09    0.17
   3   2 -12    0.03    0.07
   3   2 -12   -0.05    0.16
   3   2 -12    0.23    0.11
  -3  -2  13    0.01    0.08
  -3  -2  13    0.04    0.10
  -3  -2  13    0.10    0.13
   3   2 -13    0.05    0.09
   3   2 -13    0.11    0.11
   3   2 -13    0.11    0.21
   3   2 -13    0.11    0.12
  -3  -2  14    1.70    0.19
  -3  -2  14    2.03    0.21
  -3  -2  14    1.84    0.23
  -3  -2  14    1.87    0.29
   3   2 -14    1.87    0.20
   3   2 -14    2.04    0.23
   3   2 -14    1.72    0.28
   3   2 -14    1.46    0.21
  -3  -2  15   -0.06    0.16
  -3  -2  15   -0.07    0.23
   3   2 -15    0.15    0.12
   3   2 -15    0.12    0.24
   3   2 -15   -0.14    0.14
  -3  -2  16    0.04    0.09
  -3  -2  16    0.53    0.17
  -3  -2  16    0.16    0.27
   3   2 -16   -0.17    0.10
   3   2 -16    0.03    0.14
   3   2 -16   -0.19    0.25
   3   2 -16    0.00    0.17
  -3  -2  17    1.00    0.16
  -3  -2  17    1.23    0.22
   3   2 -17    1.44    0.18
   3   2 -17    1.47    0.22
   3   2 -17    0.57    0.29
   3   2 -17    0.91    0.21
  -3  -2  18   -0.09    0.11
  -3  -2  18    0.22    0.20
   3   2 -18    0.30    0.12
   3   2 -18    0.18    0.27
   3   2 -18    0.23    0.18
  -3  -2  19    0.10    0.22
   3   2 -19    0.00    0.20
  -3  -1   1    5.91    0.49
  -3  -1   1    4.92    0.46
  -3  -1   2    3.83    0.33
  -3  -1   2    3.80    0.33
  -3  -1   3    1.95    0.18
   3   1  -3    1.90    0.18
  -3  -1   4    3.12    0.26
  -3  -1   4    3.43    0.26
  -3  -1   4    2.51    0.22
   3   1  -4    3.25    0.26
   3   1  -4    3.03    0.26
   3   1  -4    2.53    0.23
   3   1  -4    2.51    0.22
  -3  -1   5    8.58    0.75
  -3  -1   5   10.39    0.77
  -3  -1   5    8.37    0.70
  -3  -1   5    8.12    0.69
   3   1  -5   10.21    0.77
   3   1  -5    8.93    0.76
   3   1  -5    8.87    0.71
   3   1  -5    7.89    0.69
  -3  -1   6    8.32    0.74
  -3  -1   6    8.26    0.70
  -3  -1   6    9.19    0.71
   3   1  -6    9.20    0.75
   3   1  -6    7.89    0.70
   3   1  -6    8.68    0.70
  -3  -1   7    8.58    0.74
  -3  -1   7    8.33    0.71
  -3  -1   7    8.40    0.68
  -3  -1   7    9.05    0.70
   3   1  -7    8.48    0.71
   3   1  -7    7.98    0.71
   3   1  -7    8.32    0.68
   3   1  -7    7.66    0.69
  -3  -1   8    3.37    0.29
  -3  -1   8    3.08    0.28
  -3  -1   8    3.21    0.28
   3   1  -8    3.00    0.28
   3   1  -8    2.95    0.28
   3   1  -8    2.78    0.27
  -3  -1   9   -0.04    0.06
  -3  -1   9   -0.02    0.09
  -3  -1   9    0.06    0.14
   3   1  -9    0.00    0.07
   3   1  -9   -0.10    0.12
   3   1  -9    0.01    0.09
  -3  -1  10    2.65    0.25
  -3  -1  10    2.45    0.25
  -3  -1  10    2.75    0.25
  -3  -1  10    2.60    0.29
   3   1 -10    2.53    0.27
   3   1 -10    2.62    0.26
  -3  -1  11    1.08    0.13
  -3  -1  11    1.23    0.15
  -3  -1  11    1.13    0.15
  -3  -1  11    1.07    0.20
   3   1 -11    1.01    0.13
   3   1 -11    1.25    0.17
   3   1 -11    1.13    0.19
   3   1 -11    0.97    0.16
  -3  -1  12    0.08    0.08
  -3  -1  12    0.13    0.10
  -3  -1  12    0.00    0.12
  -3  -1  12    0.27    0.19
   3   1 -12    0.15    0.09
   3   1 -12    0.00    0.09
   3   1 -12    0.21    0.17
   3   1 -12   -0.07    0.13
  -3  -1  13    0.77    0.11
  -3  -1  13    0.72    0.12
  -3  -1  13    0.59    0.14
  -3  -1  13    0.63    0.23
   3   1 -13    0.60    0.11
   3   1 -13    0.57    0.13
   3   1 -13    0.44    0.19
   3   1 -13    0.43    0.15
  -3  -1  14   -0.02    0.08
  -3  -1  14    0.02    0.11
  -3  -1  14   -0.02    0.15
  -3  -1  14   -0.19    0.24
   3   1 -14   -0.08    0.09
   3   1 -14   -0.07    0.12
   3   1 -14   -0.20    0.17
   3   1 -14    0.10    0.16
  -3  -1  15    0.25    0.16
  -3  -1  15    0.22    0.25
   3   1 -15    0.12    0.13
   3   1 -15    0.20    0.19
   3   1 -15   -0.01    0.18
  -3  -1  16    0.01    0.10
  -3  -1  16    0.41    0.18
  -3  -1  16    1.22    0.23
   3   1 -16    0.12    0.12
   3   1 -16    0.34    0.16
   3   1 -16    0.33    0.22
   3   1 -16   -0.10    0.19
  -3  -1  17    0.28    0.11
  -3  -1  17    0.13    0.19
   3   1 -17    0.45    0.13
   3   1 -17    0.12    0.15
   3   1 -17    0.29    0.21
  -3  -1  18    1.37    0.18
  -3  -1  18    0.59    0.23
   3   1 -18    1.22    0.19
   3   1 -18    0.74    0.27
   3   1 -18    1.08    0.25
  -3  -1  19    0.09    0.23
   3   1 -19    0.16    0.23
  -3   0   1    3.62    0.29
  -3   0   1    2.92    0.25
   3   0  -1    2.25    0.24
   3   0  -1    3.02    0.26
  -3   0   2    1.62    0.16
  -3   0   2    1.76    0.16
   3   0  -2    1.80    0.16
   3   0  -2    1.64    0.16
  -3   0   3    0.02    0.05
  -3   0   3   -0.02    0.05
   3   0  -3   -0.05    0.04
   3   0  -3   -0.05    0.05
  -3   0   4    6.58    0.59
  -3   0   4    7.74    0.59
  -3   0   4    6.53    0.55
   3   0  -4    7.59    0.59
   3   0  -4    6.87    0.59
   3   0  -4    6.12    0.54
  -3   0   5    7.43    0.62
  -3   0   5    8.38    0.62
  -3   0   5    6.50    0.56
  -3   0   5    6.47    0.57
   3   0  -5    7.87    0.61
   3   0  -5    7.97    0.62
   3   0  -5    6.73    0.57
   3   0  -5    6.25    0.56
  -3   0   6    4.87    0.42
  -3   0   6    4.92    0.41
  -3   0   6    4.81    0.39
  -3   0   6    5.27    0.40
   3   0  -6    4.94    0.42
   3   0  -6    4.98    0.42
   3   0  -6    3.96    0.39
   3   0  -6    4.48    0.39
  -3   0   7    0.45    0.07
  -3   0   7    0.45    0.07
  -3   0   7    0.40    0.07
  -3   0   7    0.40    0.10
   3   0  -7    0.40    0.07
   3   0  -7    0.40    0.07
   3   0  -7    0.26    0.08
   3   0  -7    0.22    0.07
  -3   0   8    0.26    0.07
  -3   0   8    0.31    0.07
  -3   0   8    0.37    0.11
   3   0  -8    0.30    0.07
   3   0  -8    0.23    0.07
   3   0  -8    0.16    0.09
   3   0  -8    0.08    0.08
  -3   0   9    1.36    0.15
  -3   0   9    1.44    0.15
  -3   0   9    1.45    0.16
  -3   0   9    1.13    0.19
   3   0  -9    1.19    0.15
   3   0  -9    1.51    0.19
   3   0  -9    1.30    0.16
  -3   0  10    0.14    0.08
  -3   0  10   -0.01    0.08
  -3   0  10    0.08    0.11
  -3   0  10    0.09    0.15
   3   0 -10    0.31    0.08
   3   0 -10    0.02    0.08
   3   0 -10    0.12    0.12
   3   0 -10    0.11    0.11
  -3   0  11    8.04    0.69
  -3   0  11    8.08    0.71
  -3   0  11    8.20    0.68
  -3   0  11    8.43    0.69
   3   0 -11    8.39    0.70
   3   0 -11    7.86    0.72
   3   0 -11    7.28    0.68
   3   0 -11    7.61    0.67
  -3   0  12    3.43    0.32
  -3   0  12    3.32    0.32
  -3   0  12    3.89    0.34
  -3   0  12    3.55    0.35
   3   0 -12    3.70    0.33
   3   0 -12    3.52    0.34
   3   0 -12    2.72    0.33
   3   0 -12    3.19    0.33
  -3   0  13    0.40    0.10
  -3   0  13    0.28    0.11
  -3   0  13    0.27    0.16
  -3   0  13    0.54    0.20
   3   0 -13    0.30    0.11
   3   0 -13    0.29    0.12
   3   0 -13    0.22    0.17
   3   0 -13    0.25    0.16
  -3   0  14    1.35    0.17
  -3   0  14    1.69    0.19
  -3   0  14    1.15    0.23
  -3   0  14    1.34    0.27
   3   0 -14    1.54    0.18
   3   0 -14    1.57    0.20
   3   0 -14    0.93    0.21
  -3   0  15    0.17    0.10
  -3   0  15    0.19    0.18
   3   0 -15    0.27    0.12
   3   0 -15    0.09    0.14
   3   0 -15    0.09    0.20
  -3   0  16    0.33    0.11
   3   0 -16    0.21    0.13
   3   0 -16    0.37    0.15
   3   0 -16    0.17    0.19
   3   0 -16   -0.03    0.22
  -3   0  17    0.55    0.13
  -3   0  17    0.60    0.22
   3   0 -17    0.59    0.15
   3   0 -17    0.39    0.15
   3   0 -17    0.41    0.24
   3   0 -17    0.42    0.25
  -3   0  18    0.09    0.12
  -3   0  18   -0.05    0.24
   3   0 -18    0.16    0.13
   3   0 -18   -0.08    0.24
   3   0 -18    0.03    0.26
  -3   0  19    0.10    0.24
   3   0 -19    0.04    0.28
  -3   1   1   68.04    5.29
  -3   1   1   57.54    5.05
   3  -1  -1   56.95    5.03
   3  -1  -1   60.27    5.06
  -3   1   2   18.61    1.67
  -3   1   2   23.43    1.76
   3  -1  -2   23.24    1.75
   3  -1  -2   18.26    1.66
  -3   1   3    0.31    0.06
  -3   1   3    0.37    0.06
   3  -1  -3    0.36    0.06
   3  -1  -3    0.36    0.06
  -3   1   4    3.15    0.29
  -3   1   4    3.59    0.29
  -3   1   4    3.02    0.26
  -3   1   4    3.10    0.26
   3  -1  -4    3.14    0.28
   3  -1  -4    3.43    0.29
  -3   1   5    1.21    0.11
  -3   1   5    1.00    0.10
   3  -1  -5    1.16    0.12
   3  -1  -5    1.02    0.10
  -3   1   6    3.81    0.33
  -3   1   6    3.66    0.33
  -3   1   6    3.64    0.31
  -3   1   6    4.14    0.33
   3  -1  -6    3.34    0.33
   3  -1  -6    3.52    0.32
  -3   1   7    2.47    0.22
  -3   1   7    2.44    0.22
  -3   1   7    2.53    0.21
  -3   1   7    2.28    0.22
   3  -1  -7    2.40    0.22
   3  -1  -7    2.48    0.28
   3  -1  -7    2.21    0.21
   3  -1  -7    1.89    0.20
  -3   1   8    4.79    0.40
  -3   1   8    4.58    0.40
  -3   1   8    4.57    0.38
  -3   1   8    4.22    0.38
   3  -1  -8    4.99    0.40
   3  -1  -8    4.28    0.40
   3  -1  -8    3.97    0.38
   3  -1  -8    4.07    0.38
  -3   1   9    2.59    0.22
  -3   1   9    2.12    0.21
  -3   1   9    2.27    0.22
  -3   1   9    1.77    0.22
   3  -1  -9    2.37    0.22
   3  -1  -9    2.00    0.21
   3  -1  -9    2.02    0.22
   3  -1  -9    2.10    0.22
  -3   1  10    0.07    0.08
  -3   1  10    0.19    0.09
  -3   1  10   -0.12    0.11
  -3   1  10    0.05    0.12
   3  -1 -10    0.04    0.09
   3  -1 -10    0.15    0.09
   3  -1 -10    0.11    0.12
   3  -1 -10    0.17    0.12
  -3   1  11    4.97    0.42
  -3   1  11    4.97    0.43
  -3   1  11    4.07    0.41
   3  -1 -11    4.84    0.42
   3  -1 -11    4.47    0.42
   3  -1 -11    4.09    0.41
  -3   1  12   20.70    1.73
  -3   1  12   19.71    1.72
  -3   1  12   20.36    1.67
   3  -1 -12   20.71    1.73
   3  -1 -12   21.21    1.78
   3  -1 -12   18.53    1.65
  -3   1  13    0.39    0.10
  -3   1  13    0.31    0.11
  -3   1  13    0.15    0.17
  -3   1  13    0.58    0.17
   3  -1 -13    0.50    0.12
   3  -1 -13    0.52    0.14
   3  -1 -13    0.31    0.17
   3  -1 -13    0.39    0.17
  -3   1  14    0.17    0.09
  -3   1  14    0.03    0.11
  -3   1  14    0.06    0.17
  -3   1  14   -0.17    0.19
   3  -1 -14    0.15    0.11
   3  -1 -14    0.13    0.12
   3  -1 -14   -0.13    0.16
   3  -1 -14   -0.09    0.18
  -3   1  15    0.38    0.11
  -3   1  15    0.18    0.19
  -3   1  15    0.08    0.18
   3  -1 -15    0.39    0.13
   3  -1 -15    0.28    0.13
   3  -1 -15    0.21    0.20
   3  -1 -15    0.27    0.21
  -3   1  16    0.36    0.12
   3  -1 -16    0.69    0.15
   3  -1 -16    0.50    0.16
   3  -1 -16    0.42    0.18
   3  -1 -16    0.42    0.24
  -3   1  17    0.17    0.11
  -3   1  17   -0.02    0.23
   3  -1 -17    0.08    0.13
   3  -1 -17    0.08    0.20
   3  -1 -17   -0.10    0.25
  -3   1  18    0.24    0.26
   3  -1 -18   -0.29    0.29
  -3   2   1   46.97    3.55
  -3   2   1   47.00    3.47
   3  -2  -1   47.46    3.48
   3  -2  -1   40.76    3.39
   3  -2  -1   35.72    3.21
   3  -2  -1   35.36    3.18
  -3   2   2   25.88    2.02
  -3   2   2   21.23    1.81
  -3   2   2   22.70    1.84
   3  -2  -2   24.24    1.98
   3  -2  -2   22.66    1.85
  -3   2   3    0.26    0.04
  -3   2   3    0.22    0.04
  -3   2   3    0.23    0.04
  -3   2   3    0.27    0.04
   3  -2  -3    0.19    0.05
   3  -2  -3    0.27    0.05
   3  -2  -3    0.21    0.03
   3  -2  -3    0.26    0.04
  -3   2   4    2.30    0.20
  -3   2   4    2.35    0.20
  -3   2   4    2.00    0.18
   3  -2  -4    1.91    0.18
  -3   2   5    1.93    0.17
  -3   2   5    2.03    0.17
   3  -2  -5    1.96    0.17
   3  -2  -5    2.10    0.19
   3  -2  -5    1.48    0.16
   3  -2  -5    1.57    0.16
  -3   2   6    0.02    0.05
  -3   2   6    0.03    0.06
  -3   2   6    0.08    0.07
  -3   2   6   -0.05    0.07
   3  -2  -6   -0.03    0.05
   3  -2  -6   -0.01    0.06
   3  -2  -6   -0.07    0.07
   3  -2  -6    0.01    0.07
  -3   2   7    0.19    0.07
  -3   2   7    0.29    0.10
  -3   2   7    0.20    0.09
   3  -2  -7    0.24    0.08
   3  -2  -7    0.16    0.09
   3  -2  -7    0.09    0.08
  -3   2   8    0.01    0.07
  -3   2   8   -0.07    0.07
  -3   2   8    0.07    0.10
  -3   2   8    0.10    0.10
   3  -2  -8    0.12    0.07
   3  -2  -8   -0.02    0.07
   3  -2  -8   -0.02    0.10
   3  -2  -8    0.07    0.10
  -3   2   9    0.57    0.10
  -3   2   9    0.49    0.10
  -3   2   9    0.62    0.12
  -3   2   9    0.47    0.13
   3  -2  -9    0.46    0.10
   3  -2  -9    0.50    0.10
   3  -2  -9    0.43    0.12
   3  -2  -9    0.46    0.13
  -3   2  10    6.38    0.52
  -3   2  10    5.86    0.51
  -3   2  10    5.59    0.50
  -3   2  10    5.71    0.52
   3  -2 -10    6.29    0.52
   3  -2 -10    5.74    0.52
   3  -2 -10    5.09    0.50
   3  -2 -10    5.41    0.50
  -3   2  11    2.48    0.23
  -3   2  11    2.32    0.24
   3  -2 -11    2.43    0.23
   3  -2 -11    2.02    0.23
   3  -2 -11    2.00    0.23
   3  -2 -11    2.06    0.25
  -3   2  12    3.65    0.32
  -3   2  12    3.39    0.32
  -3   2  12    3.30    0.34
  -3   2  12    3.17    0.35
   3  -2 -12    3.71    0.32
   3  -2 -12    3.28    0.31
   3  -2 -12    2.48    0.32
   3  -2 -12    3.04    0.33
  -3   2  13   -0.01    0.09
  -3   2  13   -0.01    0.11
  -3   2  13    0.07    0.16
  -3   2  13    0.06    0.19
   3  -2 -13    0.05    0.09
   3  -2 -13   -0.04    0.15
   3  -2 -13    0.03    0.19
  -3   2  14    0.32    0.11
  -3   2  14    0.39    0.22
  -3   2  14    0.56    0.21
   3  -2 -14    0.57    0.13
   3  -2 -14    0.47    0.15
   3  -2 -14    0.32    0.19
   3  -2 -14    0.32    0.19
  -3   2  15    0.01    0.10
  -3   2  15    0.11    0.21
   3  -2 -15    0.04    0.11
   3  -2 -15    0.08    0.14
   3  -2 -15    0.17    0.17
   3  -2 -15    0.20    0.23
  -3   2  16   -0.03    0.10
  -3   2  16    0.04    0.24
   3  -2 -16    0.11    0.12
   3  -2 -16    0.09    0.14
   3  -2 -16    0.07    0.22
  -3   2  17    0.11    0.11
  -3   2  17    0.00    0.25
   3  -2 -17    0.12    0.12
   3  -2 -17   -0.12    0.20
  -3   2  18    0.42    0.30
   3  -2 -18    0.36    0.32
  -3   3   1    7.23    0.63
  -3   3   1    7.91    0.63
  -3   3   1    7.77    0.64
   3  -3  -1    6.84    0.63
   3  -3  -1    7.68    0.62
   3  -3  -1    8.30    0.64
  -3   3   2    5.69    0.48
  -3   3   2    4.99    0.45
  -3   3   2    5.31    0.44
  -3   3   2    5.91    0.46
   3  -3  -2    5.77    0.48
   3  -3  -2    4.90    0.45
   3  -3  -2    6.00    0.46
   3  -3  -2    5.13    0.45
  -3   3   3    0.34    0.06
  -3   3   3    0.21    0.04
   3  -3  -3    0.26    0.04
   3  -3  -3    0.13    0.05
   3  -3  -3    0.19    0.04
   3  -3  -3    0.31    0.07
  -3   3   4    0.26    0.05
  -3   3   4    0.25    0.05
  -3   3   4    0.20    0.07
  -3   3   4    0.27    0.06
   3  -3  -4    0.24    0.05
   3  -3  -4    0.14    0.06
   3  -3  -4    0.10    0.05
   3  -3  -4    0.14    0.07
  -3   3   5    0.09    0.05
  -3   3   5    0.01    0.05
  -3   3   5    0.12    0.07
  -3   3   5   -0.01    0.06
   3  -3  -5    0.09    0.06
   3  -3  -5    0.03    0.06
   3  -3  -5    0.04    0.06
   3  -3  -5    0.05    0.08
  -3   3   6   11.38    0.91
  -3   3   6    9.98    0.89
  -3   3   6   10.82    0.90
   3  -3  -6   11.65    0.92
   3  -3  -6    9.94    0.90
   3  -3  -6   10.50    0.90
  -3   3   7    2.96    0.24
  -3   3   7    2.79    0.25
  -3   3   7    2.32    0.24
  -3   3   7    2.72    0.25
   3  -3  -7    2.63    0.24
   3  -3  -7    2.25    0.23
   3  -3  -7    2.59    0.24
   3  -3  -7    2.12    0.24
  -3   3   8    0.09    0.07
  -3   3   8    0.07    0.08
  -3   3   8    0.06    0.11
  -3   3   8    0.16    0.11
   3  -3  -8    0.05    0.08
   3  -3  -8    0.17    0.08
   3  -3  -8   -0.02    0.10
   3  -3  -8    0.17    0.12
  -3   3   9    0.02    0.08
  -3   3   9    0.15    0.13
  -3   3   9    0.07    0.12
   3  -3  -9    0.13    0.09
   3  -3  -9    0.16    0.11
   3  -3  -9   -0.09    0.12
  -3   3  10    0.13    0.08
  -3   3  10    0.00    0.09
  -3   3  10    0.21    0.14
  -3   3  10    0.11    0.14
   3  -3 -10    0.01    0.08
   3  -3 -10   -0.13    0.09
   3  -3 -10    0.03    0.12
   3  -3 -10   -0.06    0.14
  -3   3  11    0.38    0.10
  -3   3  11    0.27    0.10
  -3   3  11    0.37    0.17
   3  -3 -11    0.38    0.11
   3  -3 -11    0.26    0.11
   3  -3 -11    0.33    0.16
  -3   3  12    0.06    0.11
  -3   3  12    0.17    0.17
  -3   3  12    0.02    0.16
   3  -3 -12    0.33    0.12
   3  -3 -12    0.00    0.16
   3  -3 -12    0.03    0.19
  -3   3  13    0.38    0.10
  -3   3  13    0.50    0.14
  -3   3  13    0.50    0.20
  -3   3  13    0.18    0.19
   3  -3 -13    0.47    0.11
   3  -3 -13    0.45    0.14
   3  -3 -13    0.47    0.19
   3  -3 -13    0.17    0.21
  -3   3  14    5.71    0.52
   3  -3 -14    6.42    0.54
   3  -3 -14    5.86    0.54
   3  -3 -14    4.82    0.52
   3  -3 -14    5.64    0.56
  -3   3  15    5.00    0.42
   3  -3 -15    4.64    0.41
   3  -3 -15    4.60    0.43
   3  -3 -15    3.10    0.41
   3  -3 -15    3.19    0.46
  -3   3  16    1.39    0.30
   3  -3 -16    1.10    0.18
   3  -3 -16    1.24    0.21
   3  -3 -16    0.68    0.22
   3  -3 -16    1.21    0.31
  -3   3  17    0.02    0.12
  -3   3  17    0.12    0.27
   3  -3 -17   -0.07    0.13
   3  -3 -17    0.05    0.30
  -3   4   1    8.71    0.70
  -3   4   1    7.63    0.66
   3  -4  -1    8.39    0.68
   3  -4  -1    8.58    0.69
  -3   4   2    1.13    0.10
  -3   4   2    0.99    0.10
  -3   4   2    1.14    0.12
  -3   4   2    1.16    0.11
   3  -4  -2    1.15    0.11
   3  -4  -2    1.07    0.12
  -3   4   3    4.04    0.33
  -3   4   3    3.80    0.33
  -3   4   3    4.06    0.33
   3  -4  -3    3.84    0.33
   3  -4  -3    3.67    0.33
  -3   4   4   45.75    3.35
  -3   4   4   38.31    3.21
  -3   4   4   38.04    3.15
  -3   4   4   37.82    3.14
   3  -4  -4   34.86    3.11
   3  -4  -4   40.20    3.15
  -3   4   5   69.65    5.42
  -3   4   5   61.15    5.28
  -3   4   5   63.70    5.18
   3  -4  -5   61.35    5.16
   3  -4  -5   64.90    5.15
  -3   4   6    2.24    0.20
  -3   4   6    1.93    0.20
  -3   4   6    2.14    0.21
  -3   4   6    2.26    0.21
   3  -4  -6    2.27    0.20
   3  -4  -6    1.89    0.20
   3  -4  -6    1.87    0.20
   3  -4  -6    2.28    0.23
  -3   4   7    0.09    0.06
  -3   4   7    0.05    0.08
  -3   4   7    0.02    0.12
  -3   4   7    0.03    0.10
   3  -4  -7   -0.01    0.07
   3  -4  -7    0.14    0.08
   3  -4  -7    0.04    0.10
   3  -4  -7   -0.19    0.12
  -3   4   8    6.03    0.51
  -3   4   8    5.85    0.51
  -3   4   8    5.92    0.50
  -3   4   8    5.87    0.51
   3  -4  -8    5.78    0.50
   3  -4  -8    5.26    0.50
   3  -4  -8    5.76    0.51
   3  -4  -8    5.66    0.50
  -3   4   9    0.97    0.12
  -3   4   9    0.94    0.13
  -3   4   9    0.78    0.17
   3  -4  -9    0.68    0.12
   3  -4  -9    0.65    0.12
   3  -4  -9    0.69    0.15
  -3   4  10    0.46    0.10
  -3   4  10    0.42    0.16
  -3   4  10    0.47    0.17
   3  -4 -10    0.54    0.11
   3  -4 -10    0.40    0.14
   3  -4 -10    0.35    0.16
  -3   4  11    0.82    0.13
  -3   4  11    0.60    0.14
  -3   4  11    0.82    0.20
  -3   4  11    0.32    0.17
   3  -4 -11    0.66    0.15
   3  -4 -11    0.81    0.19
  -3   4  12    0.37    0.10
  -3   4  12    0.48    0.14
  -3   4  12    0.36    0.18
   3  -4 -12    0.60    0.12
   3  -4 -12    0.43    0.13
   3  -4 -12    0.41    0.17
  -3   4  13    1.12    0.15
  -3   4  13    0.98    0.17
  -3   4  13    0.93    0.25
   3  -4 -13    0.98    0.16
   3  -4 -13    1.17    0.19
   3  -4 -13    0.93    0.25
  -3   4  14   11.34    0.98
  -3   4  14   12.36    1.01
   3  -4 -14   12.35    1.00
   3  -4 -14   12.96    1.03
   3  -4 -14    8.08    0.91
   3  -4 -14   11.15    1.00
   3  -4 -16    8.80    0.71
   3  -4 -16    6.11    0.68
  -3   4  17    0.23    0.30
   3  -4 -17   -0.10    0.29
  -3   5   1    4.30    0.36
  -3   5   1    3.97    0.35
   3  -5  -1    4.34    0.36
   3  -5  -1    4.11    0.36
  -3   5   2    3.78    0.31
  -3   5   2    3.24    0.30
   3  -5  -2    3.52    0.31
   3  -5  -2    3.49    0.31
  -3   5   3    0.02    0.04
  -3   5   3    0.03    0.04
  -3   5   3    0.02    0.06
   3  -5  -3   -0.01    0.04
   3  -5  -3    0.01    0.05
   3  -5  -3   -0.04    0.06
  -3   5   4   27.36    2.19
  -3   5   4   24.61    2.15
  -3   5   4   25.85    2.16
  -3   5   4   24.81    2.13
   3  -5  -4   27.07    2.18
   3  -5  -4   25.21    2.16
   3  -5  -4   25.16    2.14
   3  -5  -4   27.99    2.14
  -3   5   5   97.06    8.33
  -3   5   5  102.88    8.17
  -3   5   5   96.25    8.05
   3  -5  -5   93.31    8.22
   3  -5  -5  108.10    8.17
  -3   5   6   18.07    1.58
  -3   5   6   18.81    1.60
  -3   5   6   21.29    1.59
  -3   5   6   19.43    1.56
   3  -5  -6   17.83    1.57
   3  -5  -6   18.62    1.59
   3  -5  -6   17.17    1.54
   3  -5  -6   21.78    1.60
  -3   5   7    6.67    0.60
  -3   5   7    7.28    0.61
  -3   5   7    7.80    0.61
  -3   5   7    6.78    0.59
   3  -5  -7    6.83    0.60
   3  -5  -7    6.82    0.60
   3  -5  -7    6.52    0.59
   3  -5  -7    7.32    0.61
  -3   5   8    0.12    0.07
  -3   5   8   -0.08    0.08
  -3   5   8   -0.02    0.12
   3  -5  -8    0.02    0.07
   3  -5  -8   -0.03    0.09
   3  -5  -8    0.00    0.12
  -3   5   9    4.10    0.37
  -3   5   9    4.25    0.39
  -3   5   9    3.97    0.39
  -3   5   9    4.12    0.39
   3  -5  -9    4.18    0.37
   3  -5  -9    4.07    0.38
   3  -5  -9    4.03    0.40
   3  -5  -9    3.96    0.40
  -3   5  10    1.68    0.18
  -3   5  10    1.67    0.20
  -3   5  10    1.80    0.23
  -3   5  10    1.84    0.23
   3  -5 -10    1.74    0.19
   3  -5 -10    1.69    0.21
   3  -5 -10    1.53    0.22
   3  -5 -10    1.58    0.24
  -3   5  11    1.05    0.14
  -3   5  11    0.83    0.15
  -3   5  11    0.78    0.20
  -3   5  11    0.79    0.20
   3  -5 -11    1.05    0.15
   3  -5 -11    0.87    0.16
  -3   5  12    0.04    0.10
  -3   5  12    0.00    0.13
  -3   5  12    0.02    0.21
  -3   5  12    0.29    0.20
   3  -5 -12    0.03    0.11
   3  -5 -12    0.24    0.19
   3  -5 -12   -0.01    0.21
  -3   5  13    0.33    0.11
  -3   5  13   -0.07    0.22
  -3   5  13   -0.22    0.16
   3  -5 -13    0.10    0.12
   3  -5 -13    0.00    0.13
   3  -5 -13   -0.17    0.18
   3  -5 -13    0.10    0.23
  -3   5  14    6.23    0.56
   3  -5 -14    6.51    0.56
   3  -5 -14    4.76    0.55
   3  -5 -14    6.03    0.61
  -3   5  15    1.21    0.18
  -3   5  15    1.34    0.31
   3  -5 -15    0.80    0.18
   3  -5 -15    1.31    0.22
   3  -5 -15    0.97    0.25
   3  -5 -15    0.67    0.31
  -3   5  16    1.43    0.20
  -3   5  16    1.11    0.36
   3  -5 -16    1.22    0.19
   3  -5 -16    1.11    0.36
  -3   6   1    1.60    0.16
  -3   6   1    1.42    0.14
   3  -6  -1    1.49    0.15
   3  -6  -1    1.29    0.15
  -3   6   2    1.71    0.17
  -3   6   2    1.59    0.16
   3  -6  -2    1.58    0.16
   3  -6  -2    1.68    0.18
  -3   6   3    0.17    0.05
  -3   6   3    0.16    0.06
  -3   6   3    0.14    0.09
  -3   6   3    0.36    0.08
   3  -6  -3    0.21    0.04
   3  -6  -3    0.14    0.06
   3  -6  -3    0.17    0.07
   3  -6  -3    0.31    0.11
  -3   6   4   29.46    2.42
  -3   6   4   28.73    2.37
  -3   6   4   28.69    2.33
  -3   6   4   27.78    2.32
   3  -6  -4   27.27    2.36
   3  -6  -4   28.87    2.38
   3  -6  -4   26.03    2.30
   3  -6  -4   29.99    2.35
  -3   6   5    0.01    0.06
  -3   6   5    0.05    0.07
  -3   6   5    0.05    0.12
  -3   6   5    0.01    0.10
   3  -6  -5   -0.07    0.06
   3  -6  -5   -0.08    0.07
   3  -6  -5   -0.03    0.09
   3  -6  -5    0.02    0.13
  -3   6   6    1.16    0.13
  -3   6   6    1.22    0.19
  -3   6   6    1.09    0.15
   3  -6  -6    1.22    0.13
   3  -6  -6    1.22    0.15
   3  -6  -6    1.01    0.21
  -3   6   7    1.15    0.14
  -3   6   7    1.29    0.15
  -3   6   7    1.34    0.17
   3  -6  -7    1.16    0.14
   3  -6  -7    1.20    0.15
   3  -6  -7    1.32    0.16
   3  -6  -7    1.03    0.24
  -3   6   8   -0.04    0.10
  -3   6   8    0.05    0.17
  -3   6   8   -0.07    0.11
   3  -6  -8    0.06    0.11
   3  -6  -8    0.06    0.12
   3  -6  -8    0.02    0.20
  -3   6   9    0.22    0.09
  -3   6   9    0.00    0.16
  -3   6   9    0.19    0.14
   3  -6  -9    0.13    0.09
   3  -6  -9    0.17    0.12
   3  -6  -9    0.26    0.19
  -3   6  10    0.01    0.09
  -3   6  10    0.00    0.12
  -3   6  10    0.26    0.17
  -3   6  10    0.11    0.15
   3  -6 -10    0.12    0.10
   3  -6 -10    0.15    0.12
   3  -6 -10    0.07    0.15
   3  -6 -10    0.00    0.21
  -3   6  11   -0.07    0.09
  -3   6  11    0.06    0.12
  -3   6  11    0.02    0.19
  -3   6  11    0.14    0.16
   3  -6 -11   -0.04    0.10
   3  -6 -11    0.09    0.13
   3  -6 -11   -0.05    0.16
   3  -6 -11    0.25    0.22
  -3   6  12    0.33    0.11
  -3   6  12    0.20    0.15
  -3   6  12    0.40    0.23
  -3   6  12    0.57    0.18
   3  -6 -12    0.51    0.13
   3  -6 -12    0.42    0.16
   3  -6 -12    0.50    0.19
   3  -6 -12    0.25    0.25
  -3   6  13    0.04    0.24
   3  -6 -13   -0.26    0.15
   3  -6 -13    0.09    0.19
   3  -6 -13    0.11    0.28
  -3   6  14    2.35    0.25
  -3   6  14    1.91    0.37
   3  -6 -14    1.51    0.30
   3  -6 -14    1.95    0.37
  -3   6  15    1.67    0.22
  -3   6  15    1.44    0.34
   3  -6 -15    1.49    0.35
  -3   7   1    4.94    0.40
  -3   7   1    4.87    0.40
   3  -7  -1    4.08    0.36
   3  -7  -1    3.77    0.36
   3  -7  -1    4.70    0.39
   3  -7  -1    4.48    0.39
  -3   7   2    2.05    0.20
  -3   7   2    1.84    0.19
   3  -7  -2    2.09    0.20
   3  -7  -2    2.08    0.21
  -3   7   3    9.46    0.85
  -3   7   3    9.36    0.83
  -3   7   3   10.70    0.86
  -3   7   3   10.44    0.83
   3  -7  -3    9.14    0.83
   3  -7  -3    9.96    0.87
   3  -7  -3   10.13    0.83
   3  -7  -3   10.62    0.87
  -3   7   4    0.45    0.09
  -3   7   4    0.51    0.12
  -3   7   4    0.50    0.10
   3  -7  -4    0.47    0.09
   3  -7  -4    0.49    0.10
   3  -7  -4    0.55    0.13
  -3   7   5    2.42    0.23
  -3   7   5    2.45    0.24
  -3   7   5    2.55    0.25
  -3   7   5    2.58    0.24
   3  -7  -5    2.34    0.23
   3  -7  -5    2.21    0.23
   3  -7  -5    2.47    0.24
   3  -7  -5    2.60    0.27
  -3   7   6    0.40    0.08
  -3   7   6    0.21    0.09
  -3   7   6    0.38    0.15
  -3   7   6    0.32    0.12
   3  -7  -6    0.34    0.08
   3  -7  -6    0.20    0.10
   3  -7  -6    0.28    0.12
   3  -7  -6    0.10    0.18
  -3   7   7    4.18    0.38
  -3   7   7    3.90    0.37
  -3   7   7    4.49    0.42
   3  -7  -7    4.01    0.37
   3  -7  -7    4.08    0.38
   3  -7  -7    3.55    0.42
  -3   7   8    4.61    0.41
  -3   7   8    4.07    0.40
  -3   7   8    4.54    0.43
  -3   7   8    4.46    0.41
   3  -7  -8    4.00    0.39
   3  -7  -8    4.36    0.41
   3  -7  -8    3.97    0.39
   3  -7  -8    4.52    0.44
  -3   7   9    0.16    0.09
  -3   7   9    0.18    0.13
  -3   7   9    0.17    0.20
  -3   7   9    0.24    0.15
   3  -7  -9    0.21    0.10
   3  -7  -9   -0.05    0.13
   3  -7  -9    0.11    0.14
   3  -7  -9    0.42    0.24
  -3   7  10    0.18    0.11
  -3   7  10    0.20    0.13
  -3   7  10    0.04    0.21
  -3   7  10    0.25    0.16
   3  -7 -10    0.12    0.11
   3  -7 -10    0.09    0.13
   3  -7 -10   -0.02    0.14
   3  -7 -10    0.14    0.24
  -3   7  11    0.29    0.23
  -3   7  11   -0.09    0.15
   3  -7 -11    0.08    0.11
   3  -7 -11    0.16    0.15
   3  -7 -11   -0.04    0.26
  -3   7  12    0.72    0.14
  -3   7  12    0.54    0.24
   3  -7 -12    0.77    0.16
   3  -7 -12    0.96    0.19
   3  -7 -12    0.21    0.17
   3  -7 -12    0.65    0.27
  -3   7  13    0.89    0.17
  -3   7  13    1.14    0.30
   3  -7 -13    1.09    0.18
   3  -7 -13    0.81    0.22
   3  -7 -13    0.97    0.30
  -3   7  14    2.24    0.36
   3  -7 -14    3.19    0.35
   3  -7 -14    1.87    0.31
   3  -7 -14    1.93    0.36
  -3   7  15    0.08    0.14
  -3   7  15    0.30    0.34
   3  -7 -15    0.00    0.15
  -3   8   1    0.49    0.07
  -3   8   1    0.63    0.11
  -3   8   1    0.55    0.11
   3  -8  -1    0.43    0.06
   3  -8  -1    0.52    0.10
   3  -8  -1    0.43    0.11
  -3   8   2    0.00    0.06
  -3   8   2    0.00    0.06
  -3   8   2   -0.11    0.09
  -3   8   2   -0.02    0.08
   3  -8  -2   -0.01    0.05
   3  -8  -2    0.04    0.06
   3  -8  -2    0.21    0.09
   3  -8  -2    0.15    0.11
  -3   8   3    0.06    0.09
  -3   8   3    0.10    0.12
  -3   8   3    0.02    0.09
   3  -8  -3    0.03    0.06
   3  -8  -3    0.02    0.08
   3  -8  -3   -0.10    0.09
  -3   8   4    1.07    0.14
  -3   8   4    1.22    0.14
  -3   8   4    1.49    0.17
  -3   8   4    1.43    0.16
   3  -8  -4    1.29    0.14
   3  -8  -4    1.34    0.15
   3  -8  -4    1.18    0.16
   3  -8  -4    1.20    0.18
  -3   8   5    0.38    0.08
  -3   8   5    0.42    0.10
  -3   8   5    0.44    0.14
  -3   8   5    0.63    0.12
   3  -8  -5    0.48    0.09
   3  -8  -5    0.61    0.11
   3  -8  -5    0.45    0.12
   3  -8  -5    0.91    0.17
  -3   8   6    0.66    0.10
  -3   8   6    0.58    0.12
  -3   8   6    0.70    0.16
  -3   8   6    0.68    0.13
   3  -8  -6    0.62    0.10
   3  -8  -6    0.60    0.12
   3  -8  -6    0.52    0.13
   3  -8  -6    0.77    0.21
  -3   8   7    7.15    0.64
  -3   8   7    7.57    0.65
  -3   8   7    6.69    0.61
   3  -8  -7    6.58    0.62
   3  -8  -7    6.34    0.61
   3  -8  -7    7.68    0.66
  -3   8   8   13.78    1.25
  -3   8   8   14.15    1.19
   3  -8  -8   14.34    1.22
   3  -8  -8   13.16    1.18
  -3   8   9   13.33    1.12
   3  -8  -9   13.01    1.14
   3  -8  -9   11.55    1.10
   3  -8  -9   13.64    1.13
  -3   8  10   -0.02    0.11
  -3   8  10    0.11    0.11
   3  -8 -10    0.04    0.11
   3  -8 -10   -0.12    0.14
   3  -8 -10    0.02    0.16
   3  -8 -10   -0.03    0.27
  -3   8  11    0.67    0.15
  -3   8  11    0.40    0.14
  -3   8  11    0.64    0.27
   3  -8 -11    0.76    0.15
   3  -8 -11    0.47    0.17
   3  -8 -11    0.36    0.18
   3  -8 -11    0.51    0.29
  -3   8  12    0.12    0.13
   3  -8 -12    0.14    0.13
   3  -8 -12   -0.16    0.17
   3  -8 -12    0.03    0.20
   3  -8 -12    0.66    0.31
  -3   8  13    0.15    0.15
  -3   8  13    0.27    0.27
   3  -8 -13    0.24    0.15
   3  -8 -13    0.20    0.19
   3  -8 -13    0.06    0.22
   3  -8 -13    0.35    0.30
  -3   8  14    0.61    0.17
  -3   8  14    0.24    0.33
   3  -8 -14    0.72    0.18
   3  -8 -14    0.52    0.36
  -3   9   1    0.58    0.09
  -3   9   1    0.72    0.09
  -3   9   1    0.97    0.13
  -3   9   1    1.01    0.13
   3  -9  -1    0.86    0.10
   3  -9  -1    0.63    0.09
   3  -9  -1    1.07    0.14
   3  -9  -1    0.98    0.14
  -3   9   2    1.15    0.16
  -3   9   2    1.10    0.15
   3  -9  -2    1.21    0.16
   3  -9  -2    1.22    0.17
  -3   9   3    0.07    0.08
  -3   9   3    0.07    0.07
  -3   9   3    0.01    0.11
  -3   9   3    0.09    0.10
   3  -9  -3    0.05    0.08
   3  -9  -3    0.04    0.09
   3  -9  -3   -0.10    0.13
  -3   9   4    2.19    0.24
  -3   9   4    1.81    0.22
  -3   9   4    2.21    0.22
   3  -9  -4    2.02    0.20
   3  -9  -4    1.76    0.21
   3  -9  -4    1.72    0.22
  -3   9   5    1.26    0.20
  -3   9   5    1.18    0.17
   3  -9  -5    1.26    0.16
   3  -9  -5    1.31    0.17
   3  -9  -5    1.03    0.17
   3  -9  -5    1.38    0.21
  -3   9   6    0.18    0.08
  -3   9   6    0.10    0.11
  -3   9   6    0.13    0.17
  -3   9   6    0.09    0.12
   3  -9  -6    0.03    0.11
   3  -9  -6    0.06    0.12
   3  -9  -6    0.03    0.22
  -3   9   7    0.19    0.09
  -3   9   7    0.29    0.11
  -3   9   7    0.42    0.22
  -3   9   7    0.20    0.14
   3  -9  -7    0.22    0.10
   3  -9  -7    0.33    0.14
   3  -9  -7    0.15    0.15
   3  -9  -7    0.66    0.27
  -3   9   8    0.94    0.15
  -3   9   8    0.91    0.16
  -3   9   8    1.01    0.27
  -3   9   8    0.90    0.19
   3  -9  -8    1.06    0.20
   3  -9  -8    1.12    0.33
  -3   9   9    0.28    0.14
  -3   9   9    0.44    0.27
   3  -9  -9    0.53    0.15
   3  -9  -9    0.27    0.18
   3  -9  -9    0.57    0.30
  -3   9  10    0.10    0.12
  -3   9  10    0.17    0.14
  -3   9  10   -0.23    0.26
   3  -9 -10    0.08    0.14
   3  -9 -10    0.03    0.15
   3  -9 -10    0.01    0.18
   3  -9 -10   -0.10    0.30
  -3   9  11    0.03    0.14
  -3   9  11    0.18    0.29
   3  -9 -11   -0.02    0.16
   3  -9 -11   -0.30    0.20
   3  -9 -11   -0.32    0.30
  -3   9  12   -0.16    0.15
  -3   9  12   -0.16    0.27
   3  -9 -12   -0.13    0.14
   3  -9 -12    0.01    0.19
  -3   9  13    0.47    0.17
  -3   9  13    0.44    0.30
   3  -9 -13    0.60    0.18
   3  -9 -13    0.51    0.22
   3  -9 -13    0.43    0.36
  -3  10   1    0.57    0.11
  -3  10   1    0.89    0.11
  -3  10   1    1.39    0.15
  -3  10   1    1.26    0.16
   3 -10  -1    1.06    0.12
   3 -10  -1    0.85    0.11
  -3  10   2    0.12    0.08
  -3  10   2    0.24    0.08
  -3  10   2    0.49    0.13
  -3  10   2    0.33    0.11
   3 -10  -2    0.14    0.08
   3 -10  -2    0.27    0.09
   3 -10  -2    0.34    0.12
   3 -10  -2    0.27    0.14
  -3  10   3    5.56    0.48
  -3  10   3    5.07    0.46
   3 -10  -3    4.54    0.45
   3 -10  -3    5.60    0.48
   3 -10  -3    5.27    0.49
  -3  10   4    0.27    0.12
  -3  10   4    0.18    0.09
  -3  10   4    0.11    0.13
  -3  10   4    0.19    0.13
   3 -10  -4    0.37    0.10
   3 -10  -4    0.20    0.13
   3 -10  -4    0.16    0.12
   3 -10  -4    0.22    0.17
  -3  10   5    2.61    0.29
  -3  10   5    2.60    0.27
   3 -10  -5    2.44    0.26
   3 -10  -5    2.59    0.29
   3 -10  -5    2.42    0.27
   3 -10  -5    2.85    0.31
  -3  10   6    0.03    0.12
  -3  10   6    0.29    0.11
  -3  10   6    0.20    0.19
   3 -10  -6    0.19    0.12
   3 -10  -6    0.41    0.14
   3 -10  -6    0.45    0.24
  -3  10   7    0.29    0.10
  -3  10   7   -0.05    0.13
  -3  10   7    0.02    0.21
  -3  10   7    0.33    0.14
   3 -10  -7    0.16    0.10
   3 -10  -7    0.14    0.14
   3 -10  -7   -0.11    0.15
   3 -10  -7    0.24    0.28
  -3  10   8    0.22    0.12
  -3  10   8    0.16    0.14
  -3  10   8    0.67    0.31
   3 -10  -8    0.16    0.12
   3 -10  -8    0.36    0.15
   3 -10  -8    0.28    0.17
  -3  10   9    0.10    0.13
  -3  10   9    0.15    0.14
  -3  10   9    0.30    0.29
   3 -10  -9   -0.01    0.12
   3 -10  -9    0.21    0.32
  -3  10  10    0.26    0.15
  -3  10  10    0.10    0.31
   3 -10 -10    0.12    0.15
   3 -10 -10   -0.02    0.17
   3 -10 -10    0.03    0.20
   3 -10 -10    0.50    0.32
  -3  10  11    0.12    0.17
  -3  10  11   -0.22    0.28
   3 -10 -11    0.26    0.16
   3 -10 -12    1.78    0.28
  -3  11   1    2.90    0.30
  -3  11   1    3.21    0.32
   3 -11  -1    3.30    0.32
   3 -11  -1    3.10    0.32
  -3  11   2    6.83    0.65
  -3  11   2    8.40    0.68
   3 -11  -2    6.29    0.62
   3 -11  -2    7.93    0.66
  -3  11   3    0.11    0.10
  -3  11   3    0.13    0.09
  -3  11   3    0.04    0.14
  -3  11   3    0.22    0.13
   3 -11  -3    0.09    0.09
   3 -11  -3    0.16    0.11
   3 -11  -3    0.26    0.13
   3 -11  -3    0.31    0.18
  -3  11   4    4.17    0.39
  -3  11   4    3.47    0.38
  -3  11   4    4.12    0.40
   3 -11  -4    4.29    0.42
  -3  11   5    0.06    0.14
  -3  11   5    0.19    0.10
  -3  11   5    0.09    0.18
  -3  11   5    0.21    0.14
   3 -11  -5    0.31    0.13
   3 -11  -5    0.08    0.16
   3 -11  -5    0.23    0.15
   3 -11  -5    0.15    0.21
  -3  11   6    0.03    0.18
  -3  11   6    0.02    0.11
  -3  11   6    0.23    0.19
   3 -11  -6    0.30    0.13
   3 -11  -6    0.37    0.18
   3 -11  -6    0.04    0.16
   3 -11  -6   -0.34    0.27
  -3  11   7    0.80    0.19
  -3  11   7    0.72    0.25
   3 -11  -7    0.71    0.16
   3 -11  -7    0.46    0.18
   3 -11  -7    0.51    0.19
   3 -11  -7    0.85    0.30
  -3  11   8   -0.07    0.12
  -3  11   8    0.07    0.14
  -3  11   8    0.50    0.29
   3 -11  -8    0.13    0.12
   3 -11  -8    0.20    0.17
   3 -11  -8    0.34    0.18
   3 -11  -8    0.36    0.36
  -3  11   9    0.77    0.17
   3 -11  -9    0.77    0.18
   3 -11  -9    0.76    0.21
   3 -11  -9    0.75    0.22
  -3  11  10    0.39    0.18
  -3  11  10    0.13    0.32
   3 -11 -10    0.37    0.18
   3 -11 -10    0.36    0.22
  -3  11  11    0.89    0.21
   3 -11 -11    0.95    0.21
   3 -11 -11    0.78    0.26
  -3  12   1    3.24    0.32
  -3  12   1    4.02    0.35
   3 -12  -1    2.99    0.30
   3 -12  -1    2.55    0.31
   3 -12  -1    4.59    0.39
  -3  12   2   13.54    1.45
  -3  12   2   16.95    1.52
  -3  12   2   18.01    1.49
  -3  12   2   20.33    1.57
   3 -12  -2   16.24    1.45
   3 -12  -2   15.25    1.48
   3 -12  -2   19.93    1.54
   3 -12  -2   17.67    1.50
  -3  12   3   -0.02    0.11
  -3  12   3    0.02    0.10
  -3  12   3    0.07    0.16
  -3  12   3    0.13    0.13
   3 -12  -3    0.16    0.11
   3 -12  -3   -0.02    0.12
   3 -12  -3   -0.06    0.15
   3 -12  -3    0.20    0.21
  -3  12   4    0.09    0.12
  -3  12   4    0.05    0.11
  -3  12   4   -0.05    0.17
   3 -12  -4    0.04    0.12
   3 -12  -4    0.10    0.14
   3 -12  -4    0.03    0.15
   3 -12  -4   -0.32    0.20
  -3  12   5    0.43    0.16
  -3  12   5    0.36    0.13
  -3  12   5    0.36    0.18
   3 -12  -5    0.48    0.13
   3 -12  -5    0.14    0.16
   3 -12  -5    0.43    0.18
   3 -12  -5    0.63    0.26
  -3  12   6    1.04    0.21
  -3  12   6    1.29    0.21
  -3  12   6    1.54    0.26
   3 -12  -6    1.30    0.20
   3 -12  -6    1.10    0.23
   3 -12  -6    1.40    0.22
   3 -12  -6    1.66    0.31
  -3  12   7    0.05    0.17
  -3  12   7   -0.02    0.13
  -3  12   7    0.06    0.25
   3 -12  -7    0.09    0.15
   3 -12  -7    0.07    0.20
   3 -12  -7    0.16    0.17
   3 -12  -7    0.05    0.33
  -3  12   8    0.50    0.16
  -3  12   8    0.55    0.23
   3 -12  -8    0.43    0.15
   3 -12  -8    0.17    0.27
   3 -12  -8   -0.02    0.21
   3 -12  -8    0.07    0.40
  -3  12   9    0.26    0.16
  -3  12   9   -0.17    0.31
   3 -12  -9    0.37    0.16
   3 -12  -9    0.56    0.26
   3 -12 -10   -0.14    0.18
   3 -12 -10    0.07    0.24
  -3  13   1    0.21    0.11
  -3  13   1    0.23    0.12
  -3  13   1    0.37    0.15
   3 -13  -1    0.31    0.11
   3 -13  -1    0.11    0.14
   3 -13  -1    0.34    0.15
   3 -13  -1    0.48    0.18
  -3  13   2    1.47    0.22
  -3  13   2    1.71    0.22
   3 -13  -2    1.68    0.23
   3 -13  -2    2.86    0.29
   3 -13  -2    2.26    0.28
  -3  13   3   -0.08    0.13
  -3  13   3    0.23    0.13
  -3  13   3    0.32    0.16
   3 -13  -3    0.33    0.13
   3 -13  -3    0.25    0.15
   3 -13  -3    0.28    0.18
   3 -13  -3    0.00    0.22
  -3  13   4    0.59    0.15
  -3  13   4    0.62    0.15
  -3  13   4    0.46    0.18
   3 -13  -4    0.51    0.14
   3 -13  -4    0.51    0.17
   3 -13  -4    0.55    0.19
   3 -13  -4    0.38    0.20
  -3  13   5   -0.04    0.13
  -3  13   5    0.21    0.13
  -3  13   5   -0.13    0.20
   3 -13  -5    0.15    0.14
   3 -13  -5    0.23    0.17
   3 -13  -5    0.09    0.18
   3 -13  -5   -0.01    0.24
  -3  13   6    0.64    0.18
  -3  13   6    0.79    0.19
  -3  13   6    1.24    0.28
   3 -13  -6    0.97    0.19
   3 -13  -6    0.72    0.24
   3 -13  -6    0.80    0.21
   3 -13  -6    1.08    0.35
  -3  13   7    0.20    0.18
  -3  13   7    0.47    0.16
  -3  13   7    0.41    0.31
   3 -13  -7    0.48    0.18
   3 -13  -7    0.58    0.26
   3 -13  -7    0.70    0.35
   3 -13  -8    0.07    0.16
  -3  14   1    0.14    0.12
  -3  14   1    0.19    0.14
   3 -14  -1    0.09    0.12
   3 -14  -1    0.03    0.14
   3 -14  -1   -0.10    0.16
   3 -14  -1    0.03    0.20
  -3  14   2    0.33    0.14
  -3  14   2    0.45    0.15
  -3  14   2    0.42    0.17
   3 -14  -2    0.54    0.15
   3 -14  -2    0.25    0.16
   3 -14  -2    0.40    0.17
   3 -14  -2    0.36    0.21
  -3  14   3    0.23    0.13
  -3  14   3    0.55    0.16
  -3  14   3    0.50    0.18
   3 -14  -3    0.61    0.15
   3 -14  -3    0.36    0.16
   3 -14  -3    0.45    0.19
  -3  14   4    1.52    0.24
   3 -14  -4    1.05    0.19
   3 -14  -4    0.61    0.21
   3 -14  -4    1.19    0.24
   3 -14  -4    1.03    0.28
  -3  14   5    4.28    0.47
   3 -14  -5    3.74    0.42
   3 -14  -5    3.76    0.45
   3 -14  -5    5.04    0.52
  -3  15   1    0.17    0.16
  -3  15   1    0.16    0.19
   3 -15  -1    0.30    0.13
   3 -15  -1    0.40    0.18
   3 -15  -1    0.18    0.17
   3 -15  -1    0.13    0.20
  -3  15   2    0.46    0.18
   3 -15  -2    0.34    0.15
   3 -15  -2    0.17    0.18
   3 -15  -2    0.75    0.23
  -3  15   3    1.62    0.27
   3 -15  -3    1.36    0.29
  -2 -16   7    0.19    0.20
  -2 -15   1   -0.02    0.16
  -2 -15   1   -0.08    0.22
   2  15  -1   -0.19    0.16
   2  15  -1    0.09    0.17
  -2 -15   2   11.05    1.04
  -2 -15   2   11.50    1.07
   2  15  -2   13.67    1.12
   2  15  -2   11.14    1.04
  -2 -15   3   15.50    1.41
  -2 -15   3   16.48    1.44
   2  15  -3   17.28    1.49
   2  15  -3   14.82    1.38
  -2 -15   4   -0.02    0.14
  -2 -15   4    0.10    0.19
   2  15  -4   -0.11    0.14
   2  15  -4   -0.06    0.17
   2  15  -4   -0.14    0.13
  -2 -15   5    0.41    0.15
  -2 -15   5    0.48    0.22
   2  15  -5    0.46    0.15
   2  15  -5    0.67    0.17
   2  15  -5    0.52    0.15
  -2 -15   6   -0.01    0.15
  -2 -15   6   -0.08    0.19
   2  15  -6   -0.15    0.15
   2  15  -6   -0.16    0.15
   2  15  -6    0.16    0.13
  -2 -15   7    0.20    0.14
  -2 -15   7    0.13    0.16
   2  15  -7   -0.09    0.15
   2  15  -7   -0.05    0.13
   2  15  -7    0.08    0.13
  -2 -15   8   -0.01    0.15
  -2 -15   8    0.01    0.18
   2  15  -8   -0.18    0.14
   2  15  -8    0.02    0.15
   2  15  -8   -0.04    0.13
  -2 -15   9    2.28    0.32
  -2 -15   9    2.89    0.32
   2  15  -9    2.17    0.30
   2  15  -9    2.63    0.29
   2  15  -9    2.52    0.27
  -2 -15  10    0.59    0.21
  -2 -15  10    0.91    0.20
   2  15 -10    0.77    0.20
   2  15 -10    0.92    0.20
  -2 -15  11    0.01    0.16
  -2 -15  11   -0.17    0.18
   2  15 -11   -0.13    0.18
   2  15 -11    0.20    0.16
  -2 -15  12   14.70    1.35
   2  15 -12   15.58    1.39
  -2 -14   1    0.20    0.15
  -2 -14   1    0.25    0.13
  -2 -14   1    0.14    0.20
   2  14  -1    0.47    0.15
   2  14  -1    0.19    0.17
   2  14  -1    0.02    0.20
  -2 -14   2   13.61    1.22
  -2 -14   2   13.09    1.25
  -2 -14   2   14.15    1.24
   2  14  -2   13.88    1.24
   2  14  -2   12.32    1.17
   2  14  -2   16.17    1.30
  -2 -14   4   10.32    0.90
   2  14  -4    9.20    0.90
   2  14  -4    9.15    0.87
   2  14  -4   10.37    0.88
  -2 -14   5    0.44    0.17
   2  14  -5    0.29    0.14
   2  14  -5    0.11    0.13
   2  14  -5    0.28    0.12
  -2 -14   6    0.36    0.15
   2  14  -6    0.55    0.15
   2  14  -6    0.21    0.13
   2  14  -6    0.41    0.14
  -2 -14   7    1.07    0.21
   2  14  -7    0.86    0.18
   2  14  -7    1.08    0.16
   2  14  -7    1.08    0.16
  -2 -14   8    0.00    0.17
   2  14  -8   -0.12    0.15
   2  14  -8    0.07    0.13
   2  14  -8    0.06    0.10
  -2 -14   9    0.33    0.19
  -2 -14   9    0.13    0.12
  -2 -14   9    0.58    0.17
   2  14  -9    0.28    0.17
   2  14  -9    0.55    0.15
   2  14  -9    0.62    0.14
  -2 -14  10   -0.08    0.14
  -2 -14  10    0.12    0.11
  -2 -14  10    0.03    0.16
   2  14 -10    0.21    0.15
   2  14 -10    0.20    0.14
   2  14 -10    0.00    0.13
  -2 -14  11    0.00    0.13
  -2 -14  11   -0.04    0.12
  -2 -14  11    0.21    0.15
   2  14 -11    0.06    0.13
   2  14 -11    0.27    0.15
   2  14 -11    0.05    0.14
  -2 -14  12    2.43    0.29
  -2 -14  12    3.13    0.31
   2  14 -12    2.21    0.29
   2  14 -12    2.81    0.31
   2  14 -12    2.96    0.30
  -2 -14  13    2.70    0.32
  -2 -14  13    3.03    0.34
   2  14 -13    3.20    0.34
   2  14 -13    3.64    0.37
  -2 -14  14    1.26    0.22
   2  14 -14    1.50    0.23
  -2 -13   1    0.95    0.23
   2  13  -1    0.82    0.17
   2  13  -1    0.74    0.20
  -2 -13   2    2.44    0.27
  -2 -13   2    2.25    0.28
   2  13  -2    2.21    0.26
   2  13  -2    2.34    0.28
  -2 -13   3    0.28    0.13
  -2 -13   3    0.31    0.12
   2  13  -3    0.55    0.15
  -2 -13   4   -0.19    0.12
  -2 -13   4    0.09    0.11
  -2 -13   4    0.23    0.17
   2  13  -4    0.01    0.13
   2  13  -4    0.07    0.13
  -2 -13   5    0.75    0.15
  -2 -13   5    0.87    0.17
  -2 -13   5    0.94    0.18
   2  13  -5    0.81    0.16
   2  13  -5    1.09    0.15
  -2 -13   6   -0.03    0.13
  -2 -13   6   -0.03    0.11
  -2 -13   6   -0.09    0.14
   2  13  -6    0.03    0.14
   2  13  -6    0.01    0.10
   2  13  -6   -0.10    0.11
  -2 -13   7    0.27    0.16
  -2 -13   7    0.14    0.13
  -2 -13   7    0.15    0.13
   2  13  -7    0.24    0.12
   2  13  -7    0.32    0.12
  -2 -13   8    0.51    0.17
  -2 -13   8    0.66    0.14
  -2 -13   8    0.74    0.17
   2  13  -8    0.89    0.16
   2  13  -8    0.78    0.14
  -2 -13   9    0.26    0.12
   2  13  -9    0.32    0.11
  -2 -13  10    0.58    0.14
  -2 -13  10    0.35    0.12
  -2 -13  10    0.76    0.15
   2  13 -10    0.50    0.15
   2  13 -10    0.80    0.15
   2  13 -10    0.73    0.14
  -2 -13  11    0.16    0.12
  -2 -13  11    0.01    0.12
  -2 -13  11    0.17    0.14
   2  13 -11    0.06    0.12
   2  13 -11    0.22    0.14
  -2 -13  12    8.42    0.82
  -2 -13  12   10.16    0.87
   2  13 -12   10.28    0.88
   2  13 -12    9.49    0.82
  -2 -13  13    0.13    0.11
  -2 -13  13    0.30    0.11
  -2 -13  13    0.36    0.15
   2  13 -13    0.39    0.12
   2  13 -13    0.40    0.17
   2  13 -13    0.62    0.15
  -2 -13  14   -0.01    0.12
  -2 -13  14   -0.06    0.15
   2  13 -14   -0.10    0.12
   2  13 -14   -0.07    0.18
   2  13 -14   -0.03    0.17
  -2 -13  15    0.45    0.19
   2  13 -15    0.76    0.22
  -2 -13  16    0.43    0.19
   2  13 -16    0.04    0.21
  -2 -12   1    0.13    0.13
  -2 -12   1    0.16    0.11
  -2 -12   1    0.36    0.13
  -2 -12   1    0.03    0.18
   2  12  -1    0.25    0.12
   2  12  -1    0.42    0.13
   2  12  -1    0.47    0.16
  -2 -12   2    0.96    0.16
  -2 -12   2    1.05    0.16
  -2 -12   2    0.88    0.17
  -2 -12   2    1.01    0.19
   2  12  -2    1.06    0.16
   2  12  -2    1.07    0.17
   2  12  -2    1.41    0.20
  -2 -12   3    0.14    0.12
  -2 -12   3    0.15    0.11
  -2 -12   3   -0.09    0.13
  -2 -12   3   -0.06    0.15
   2  12  -3   -0.08    0.07
   2  12  -3    0.21    0.11
   2  12  -3    0.19    0.14
   2  12  -3    0.17    0.13
  -2 -12   4    0.21    0.12
  -2 -12   4    0.08    0.11
  -2 -12   4    0.11    0.15
   2  12  -4    0.31    0.09
   2  12  -4    0.03    0.11
   2  12  -4    0.04    0.12
  -2 -12   5    0.87    0.15
  -2 -12   5    0.70    0.15
  -2 -12   5    0.91    0.16
   2  12  -5    0.64    0.12
   2  12  -5    0.77    0.15
   2  12  -5    0.95    0.14
  -2 -12   6    7.72    0.67
  -2 -12   6    6.32    0.60
  -2 -12   6    6.32    0.59
   2  12  -6    5.69    0.59
   2  12  -6    7.25    0.64
   2  12  -6    7.10    0.60
  -2 -12   7   -0.10    0.12
  -2 -12   7    0.14    0.11
  -2 -12   7    0.05    0.12
   2  12  -7    0.06    0.07
   2  12  -7   -0.04    0.12
   2  12  -7    0.14    0.11
  -2 -12   8    0.62    0.13
  -2 -12   8    0.61    0.12
  -2 -12   8    0.64    0.12
  -2 -12   8    0.43    0.14
   2  12  -8    0.58    0.13
   2  12  -8    0.65    0.13
   2  12  -8    0.49    0.12
  -2 -12   9    0.51    0.12
  -2 -12   9    0.87    0.15
  -2 -12   9    0.66    0.14
   2  12  -9    0.70    0.15
   2  12  -9    0.72    0.13
   2  12  -9    0.80    0.14
  -2 -12  10    0.07    0.10
  -2 -12  10    0.05    0.11
  -2 -12  10    0.36    0.12
  -2 -12  10    0.47    0.10
   2  12 -10    0.28    0.11
   2  12 -10    0.24    0.13
   2  12 -10    0.11    0.10
  -2 -12  11    0.03    0.09
  -2 -12  11   -0.01    0.12
  -2 -12  11   -0.02    0.12
   2  12 -11    0.06    0.09
   2  12 -11    0.15    0.13
   2  12 -11    0.11    0.13
  -2 -12  12    2.32    0.27
  -2 -12  12    2.36    0.26
  -2 -12  12    2.44    0.28
   2  12 -12    2.68    0.28
   2  12 -12    2.74    0.29
   2  12 -12    2.72    0.28
  -2 -12  13   -0.03    0.11
  -2 -12  13    0.16    0.11
  -2 -12  13    0.30    0.15
   2  12 -13    0.08    0.12
   2  12 -13    0.19    0.17
   2  12 -13    0.23    0.15
  -2 -12  14    0.40    0.13
  -2 -12  14    0.54    0.13
  -2 -12  14    0.43    0.17
   2  12 -14    0.53    0.13
   2  12 -14    0.47    0.18
   2  12 -14    0.42    0.20
  -2 -12  15    0.92    0.15
  -2 -12  15    0.66    0.20
   2  12 -15    0.79    0.15
   2  12 -15    0.87    0.23
   2  12 -15    0.61    0.23
  -2 -12  16    5.26    0.55
   2  12 -16    5.47    0.55
  -2 -12  17    1.92    0.31
   2  12 -17    1.77    0.30
  -2 -11   1    1.02    0.16
  -2 -11   1    0.74    0.14
  -2 -11   1    1.36    0.18
  -2 -11   1    1.47    0.19
   2  11  -1    1.08    0.15
   2  11  -1    1.04    0.16
   2  11  -1    1.23    0.17
   2  11  -1    0.95    0.17
  -2 -11   2    0.07    0.10
  -2 -11   2   -0.02    0.12
  -2 -11   2    0.05    0.14
   2  11  -2   -0.02    0.09
   2  11  -2   -0.04    0.11
   2  11  -2    0.05    0.14
  -2 -11   3   -0.07    0.10
  -2 -11   3    0.00    0.10
  -2 -11   3   -0.09    0.11
   2  11  -3    0.05    0.10
   2  11  -3    0.06    0.10
   2  11  -3    0.11    0.10
  -2 -11   4    0.37    0.11
  -2 -11   4    0.34    0.10
  -2 -11   4    0.49    0.12
  -2 -11   4    0.27    0.13
   2  11  -4    0.17    0.09
   2  11  -4    0.43    0.11
   2  11  -4    0.31    0.10
   2  11  -4    0.34    0.12
  -2 -11   5    3.09    0.31
  -2 -11   5    2.34    0.26
  -2 -11   5    3.00    0.27
  -2 -11   5    2.52    0.27
   2  11  -5    2.43    0.26
   2  11  -5    2.53    0.28
   2  11  -5    2.88    0.26
   2  11  -5    2.73    0.26
  -2 -11   6   16.70    1.42
  -2 -11   6   13.98    1.35
  -2 -11   6   16.19    1.36
  -2 -11   6   16.84    1.35
   2  11  -6   14.56    1.38
   2  11  -6   16.21    1.40
   2  11  -6   16.97    1.36
   2  11  -6   15.82    1.33
  -2 -11   7   10.66    1.00
  -2 -11   7   12.37    1.02
   2  11  -7   11.25    1.01
   2  11  -7   12.16    1.02
  -2 -11   8    0.07    0.10
  -2 -11   8    0.00    0.09
  -2 -11   8    0.22    0.11
  -2 -11   8    0.18    0.10
   2  11  -8    0.08    0.09
   2  11  -8    0.27    0.10
   2  11  -8    0.08    0.10
   2  11  -8    0.18    0.10
  -2 -11   9    0.01    0.08
  -2 -11   9    0.07    0.09
  -2 -11   9    0.12    0.11
  -2 -11   9    0.10    0.09
   2  11  -9    0.12    0.08
   2  11  -9    0.10    0.09
   2  11  -9    0.08    0.10
   2  11  -9    0.15    0.10
  -2 -11  10    0.06    0.09
  -2 -11  10   -0.03    0.09
  -2 -11  10    0.03    0.11
  -2 -11  10    0.06    0.09
   2  11 -10   -0.05    0.06
   2  11 -10    0.12    0.09
   2  11 -10    0.06    0.12
   2  11 -10    0.01    0.11
  -2 -11  11    0.17    0.11
  -2 -11  11    0.09    0.10
  -2 -11  11    0.10    0.11
  -2 -11  11   -0.02    0.11
   2  11 -11    0.06    0.10
   2  11 -11    0.00    0.12
   2  11 -11    0.13    0.13
  -2 -11  12    0.07    0.10
  -2 -11  12    0.01    0.09
  -2 -11  12   -0.06    0.13
  -2 -11  12    0.39    0.12
   2  11 -12    0.07    0.09
   2  11 -12   -0.07    0.13
   2  11 -12   -0.03    0.13
  -2 -11  13    0.46    0.12
  -2 -11  13    0.42    0.12
  -2 -11  13    0.57    0.17
   2  11 -13    0.54    0.11
   2  11 -13    0.39    0.17
   2  11 -13    0.49    0.17
  -2 -11  14    0.01    0.10
  -2 -11  14    0.02    0.10
  -2 -11  14    0.34    0.18
   2  11 -14    0.03    0.09
   2  11 -14    0.32    0.19
   2  11 -14   -0.24    0.19
  -2 -11  15    0.18    0.11
  -2 -11  15    0.31    0.11
  -2 -11  15    0.25    0.19
   2  11 -15    0.12    0.11
   2  11 -15    0.13    0.18
   2  11 -15    0.29    0.21
  -2 -11  16    0.51    0.13
  -2 -11  16    0.67    0.22
   2  11 -16    0.40    0.14
  -2 -11  17    0.46    0.24
   2  11 -17    0.93    0.24
  -2 -10   1    5.09    0.49
  -2 -10   1    4.99    0.49
  -2 -10   1    6.34    0.52
  -2 -10   1    5.60    0.50
   2  10  -1    5.30    0.50
   2  10  -1    5.40    0.50
   2  10  -1    5.68    0.49
   2  10  -1    5.36    0.48
  -2 -10   2    0.65    0.12
  -2 -10   2    0.77    0.14
  -2 -10   2    1.02    0.18
   2  10  -2    0.78    0.12
   2  10  -2    0.88    0.14
   2  10  -2    0.97    0.14
  -2 -10   3    0.52    0.11
  -2 -10   3    0.71    0.12
  -2 -10   3    0.69    0.13
  -2 -10   3    0.55    0.13
   2  10  -3    0.68    0.12
   2  10  -3    0.70    0.12
   2  10  -3    0.79    0.13
   2  10  -3    0.87    0.13
  -2 -10   4    2.11    0.22
  -2 -10   4    2.26    0.22
   2  10  -4    1.83    0.21
   2  10  -4    2.20    0.23
   2  10  -4    2.19    0.22
   2  10  -4    2.39    0.22
  -2 -10   5    0.87    0.14
  -2 -10   5    0.58    0.13
  -2 -10   5    0.80    0.12
  -2 -10   5    0.83    0.14
   2  10  -5    0.65    0.11
   2  10  -5    0.83    0.14
   2  10  -5    0.84    0.12
   2  10  -5    0.95    0.13
  -2 -10   6    0.16    0.10
  -2 -10   6    0.16    0.09
  -2 -10   6    0.13    0.09
  -2 -10   6    0.40    0.11
   2  10  -6    0.04    0.08
   2  10  -6    0.10    0.09
   2  10  -6    0.18    0.09
   2  10  -6    0.26    0.09
  -2 -10   7    0.86    0.14
  -2 -10   7    1.33    0.14
  -2 -10   7    0.94    0.14
   2  10  -7    1.00    0.14
   2  10  -7    1.21    0.14
   2  10  -7    1.03    0.14
  -2 -10   8    1.06    0.14
  -2 -10   8    1.08    0.15
  -2 -10   8    1.46    0.16
  -2 -10   8    1.52    0.16
   2  10  -8    1.25    0.15
   2  10  -8    1.12    0.15
   2  10  -8    1.33    0.16
   2  10  -8    1.26    0.14
  -2 -10   9    0.10    0.09
  -2 -10   9    0.20    0.08
  -2 -10   9    0.14    0.10
  -2 -10   9    0.27    0.09
   2  10  -9    0.10    0.08
   2  10  -9    0.08    0.08
   2  10  -9    0.19    0.11
   2  10  -9    0.12    0.09
  -2 -10  10    0.09    0.10
  -2 -10  10    0.18    0.11
  -2 -10  10    0.14    0.09
   2  10 -10    0.08    0.10
   2  10 -10    0.04    0.13
   2  10 -10    0.11    0.10
  -2 -10  11    0.85    0.13
  -2 -10  11    0.99    0.14
  -2 -10  11    0.75    0.14
  -2 -10  11    0.96    0.15
   2  10 -11    0.70    0.12
   2  10 -11    0.75    0.13
   2  10 -11    1.03    0.16
   2  10 -11    0.73    0.14
  -2 -10  12    2.93    0.32
  -2 -10  12    3.34    0.32
  -2 -10  12    3.79    0.35
  -2 -10  12    3.34    0.33
   2  10 -12    3.01    0.32
   2  10 -12    3.33    0.33
  -2 -10  13    4.17    0.43
  -2 -10  13    4.34    0.42
  -2 -10  13    4.84    0.45
  -2 -10  13    4.67    0.43
   2  10 -13    4.25    0.44
   2  10 -13    4.88    0.44
   2  10 -13    4.55    0.44
  -2 -10  14    0.43    0.12
  -2 -10  14    0.58    0.14
  -2 -10  14    0.55    0.19
   2  10 -14    0.65    0.13
   2  10 -14    0.63    0.19
   2  10 -14    0.75    0.20
  -2 -10  15    1.50    0.19
  -2 -10  15    1.69    0.19
  -2 -10  15    1.22    0.24
   2  10 -15    1.44    0.20
   2  10 -15    1.61    0.25
   2  10 -15    1.86    0.27
  -2 -10  16    1.43    0.20
  -2 -10  16    1.64    0.20
  -2 -10  16    1.63    0.27
   2  10 -16    1.57    0.21
   2  10 -16    1.50    0.25
   2  10 -16    1.70    0.29
  -2 -10  17    0.03    0.10
   2  10 -17   -0.09    0.11
   2  10 -17    0.26    0.25
  -2 -10  18    0.89    0.27
   2  10 -18    0.70    0.24
  -2  -9   1    0.05    0.09
  -2  -9   1   -0.02    0.08
  -2  -9   1    0.10    0.12
   2   9  -1    0.02    0.09
   2   9  -1    0.23    0.09
   2   9  -1    0.03    0.09
  -2  -9   2   -0.04    0.09
  -2  -9   2    0.03    0.08
  -2  -9   2    0.00    0.09
  -2  -9   2   -0.05    0.10
   2   9  -2   -0.09    0.07
   2   9  -2   -0.10    0.08
   2   9  -2   -0.10    0.09
   2   9  -2    0.14    0.09
  -2  -9   3    1.87    0.21
  -2  -9   3    1.93    0.21
  -2  -9   3    2.12    0.21
  -2  -9   3    1.61    0.20
   2   9  -3    2.09    0.22
   2   9  -3    1.98    0.21
   2   9  -3    2.27    0.21
   2   9  -3    2.38    0.22
  -2  -9   4    0.04    0.11
  -2  -9   4    0.05    0.07
  -2  -9   4   -0.07    0.09
  -2  -9   4    0.05    0.10
   2   9  -4    0.08    0.08
   2   9  -4    0.05    0.09
   2   9  -4    0.02    0.08
   2   9  -4    0.03    0.08
  -2  -9   5    1.39    0.17
  -2  -9   5    1.56    0.18
  -2  -9   5    1.66    0.17
  -2  -9   5    1.50    0.17
   2   9  -5    1.49    0.17
   2   9  -5    1.50    0.17
   2   9  -5    1.72    0.17
   2   9  -5    1.75    0.17
  -2  -9   6    1.02    0.15
  -2  -9   6    1.30    0.15
  -2  -9   6    1.49    0.15
  -2  -9   6    1.12    0.15
   2   9  -6    1.31    0.15
   2   9  -6    1.23    0.15
   2   9  -6    1.26    0.14
   2   9  -6    1.40    0.15
  -2  -9   7    0.02    0.07
  -2  -9   7    0.04    0.07
  -2  -9   7   -0.01    0.06
  -2  -9   7   -0.02    0.08
   2   9  -7    0.01    0.07
   2   9  -7   -0.01    0.07
   2   9  -7   -0.03    0.08
   2   9  -7    0.08    0.07
  -2  -9   8    0.43    0.11
  -2  -9   8    0.49    0.09
  -2  -9   8    0.48    0.10
   2   9  -8    0.33    0.09
   2   9  -8    0.43    0.10
   2   9  -8    0.37    0.10
  -2  -9   9    0.40    0.09
  -2  -9   9    0.58    0.11
  -2  -9   9    0.59    0.10
   2   9  -9    0.47    0.10
   2   9  -9    0.60    0.12
   2   9  -9    0.44    0.11
  -2  -9  10    0.24    0.09
  -2  -9  10    0.28    0.10
  -2  -9  10    0.12    0.11
  -2  -9  10    0.15    0.10
   2   9 -10    0.29    0.09
   2   9 -10    0.17    0.09
   2   9 -10    0.18    0.12
   2   9 -10    0.16    0.10
  -2  -9  11    0.27    0.09
  -2  -9  11    0.30    0.13
  -2  -9  11    0.32    0.11
   2   9 -11    0.30    0.10
   2   9 -11    0.31    0.13
   2   9 -11    0.24    0.11
  -2  -9  12    0.46    0.11
  -2  -9  12    0.49    0.11
  -2  -9  12    0.50    0.13
   2   9 -12    0.28    0.11
   2   9 -12    0.47    0.11
   2   9 -12    0.38    0.15
  -2  -9  13    0.22    0.15
  -2  -9  13    0.05    0.15
   2   9 -13    0.08    0.10
   2   9 -13    0.03    0.15
   2   9 -13    0.14    0.16
  -2  -9  14   -0.08    0.10
  -2  -9  14    0.21    0.09
  -2  -9  14    0.08    0.17
  -2  -9  14   -0.04    0.14
   2   9 -14    0.08    0.11
   2   9 -14    0.11    0.15
   2   9 -14    0.00    0.17
  -2  -9  15    0.20    0.18
   2   9 -15    0.16    0.11
   2   9 -15    0.28    0.18
   2   9 -15    0.22    0.21
  -2  -9  16    0.25    0.10
  -2  -9  16    0.20    0.08
  -2  -9  16    0.25    0.19
   2   9 -16    0.18    0.12
   2   9 -16    0.03    0.18
   2   9 -16    0.27    0.23
  -2  -9  17   -0.10    0.09
  -2  -9  17    0.12    0.17
   2   9 -17    0.19    0.13
   2   9 -17    0.20    0.22
   2   9 -17   -0.07    0.27
  -2  -9  18    0.08    0.20
   2   9 -18   -0.09    0.22
   2   9 -18    0.02    0.25
  -2  -9  19    0.38    0.26
   2   9 -19    0.61    0.29
  -2  -8   1    4.31    0.41
  -2  -8   1    4.86    0.41
   2   8  -1    4.65    0.43
   2   8  -1    4.97    0.41
  -2  -8   2   14.66    1.29
  -2  -8   2   15.45    1.26
  -2  -8   2   14.90    1.28
   2   8  -2   14.89    1.31
   2   8  -2   15.68    1.33
   2   8  -2   15.21    1.26
  -2  -8   3    3.02    0.28
  -2  -8   3    2.44    0.23
  -2  -8   3    2.26    0.22
   2   8  -3    2.41    0.25
   2   8  -3    2.17    0.22
   2   8  -3    2.24    0.22
  -2  -8   4    5.60    0.53
  -2  -8   4    6.60    0.53
  -2  -8   4    6.01    0.51
   2   8  -4    5.31    0.52
   2   8  -4    6.60    0.53
   2   8  -4    6.17    0.52
  -2  -8   5    0.17    0.09
  -2  -8   5    0.09    0.07
  -2  -8   5    0.06    0.07
   2   8  -5    0.08    0.08
   2   8  -5    0.00    0.07
   2   8  -5    0.04    0.08
  -2  -8   6    1.90    0.19
  -2  -8   6    2.05    0.19
  -2  -8   6    1.95    0.19
   2   8  -6    1.67    0.19
   2   8  -6    2.16    0.20
   2   8  -6    2.31    0.20
  -2  -8   7    1.03    0.14
  -2  -8   7    1.11    0.13
   2   8  -7    1.02    0.13
   2   8  -7    1.13    0.12
  -2  -8   8    0.07    0.07
  -2  -8   8    0.04    0.08
  -2  -8   8    0.16    0.07
   2   8  -8   -0.04    0.07
   2   8  -8    0.19    0.09
   2   8  -8    0.04    0.08
  -2  -8   9   14.76    1.39
  -2  -8   9   17.57    1.39
  -2  -8   9   16.70    1.34
   2   8  -9   13.87    1.37
   2   8  -9   18.40    1.39
   2   8  -9   15.91    1.32
  -2  -8  10   22.17    2.16
  -2  -8  10   27.04    2.14
   2   8 -10   23.40    2.18
   2   8 -10   28.30    2.18
  -2  -8  11    1.36    0.18
  -2  -8  11    1.89    0.20
  -2  -8  11    1.64    0.18
   2   8 -11    1.55    0.19
   2   8 -11    1.88    0.20
   2   8 -11    1.76    0.19
  -2  -8  12    0.16    0.08
  -2  -8  12    0.24    0.13
  -2  -8  12   -0.12    0.12
   2   8 -12    0.02    0.09
   2   8 -12    0.22    0.13
   2   8 -12    0.08    0.12
  -2  -8  13    0.81    0.13
  -2  -8  13    0.95    0.18
  -2  -8  13    0.95    0.16
   2   8 -13    0.96    0.14
   2   8 -13    0.71    0.17
   2   8 -13    0.76    0.16
  -2  -8  14    3.23    0.32
  -2  -8  14    3.07    0.32
   2   8 -14    3.51    0.33
   2   8 -14    2.90    0.32
  -2  -8  15    1.33    0.17
   2   8 -15    1.37    0.18
   2   8 -15    1.11    0.21
   2   8 -15    1.05    0.23
  -2  -8  16    1.01    0.15
  -2  -8  16    0.59    0.20
   2   8 -16    1.23    0.17
   2   8 -16    1.05    0.22
   2   8 -16    0.67    0.28
  -2  -8  17    0.08    0.11
  -2  -8  17    0.02    0.17
   2   8 -17    0.03    0.12
   2   8 -17   -0.22    0.20
   2   8 -17    0.24    0.22
  -2  -8  18    0.08    0.12
   2   8 -18    0.09    0.13
   2   8 -18    0.25    0.21
   2   8 -18    0.06    0.24
  -2  -8  19   -0.03    0.23
   2   8 -19    0.16    0.21
  -2  -7   1    8.58    0.71
  -2  -7   1    8.52    0.73
  -2  -7   2    4.61    0.38
  -2  -7   2    4.05    0.37
  -2  -7   3    4.30    0.36
  -2  -7   3    3.62    0.34
   2   7  -3    3.79    0.34
   2   7  -3    3.97    0.34
   2   7  -4    2.08    0.20
   2   7  -4    2.21    0.20
  -2  -7   5    0.45    0.08
  -2  -7   5    0.40    0.08
   2   7  -5    0.51    0.08
   2   7  -5    0.56    0.08
  -2  -7   6    0.04    0.09
  -2  -7   6    0.15    0.06
  -2  -7   6   -0.04    0.07
   2   7  -6   -0.06    0.09
   2   7  -6    0.12    0.07
   2   7  -6    0.05    0.06
  -2  -7   7    0.22    0.08
  -2  -7   7    0.19    0.08
  -2  -7   7    0.18    0.07
   2   7  -7    0.11    0.08
   2   7  -7    0.14    0.08
   2   7  -7    0.29    0.07
  -2  -7   8    4.60    0.45
  -2  -7   8    5.47    0.45
  -2  -7   8    5.00    0.43
   2   7  -8    4.53    0.45
   2   7  -8    5.50    0.45
   2   7  -8    5.13    0.43
  -2  -7   9    0.16    0.08
  -2  -7   9    0.32    0.09
   2   7  -9    0.22    0.08
   2   7  -9    0.14    0.09
  -2  -7  10   10.70    1.02
  -2  -7  10   12.61    1.00
  -2  -7  10   11.78    0.97
   2   7 -10   10.91    1.02
   2   7 -10   12.79    1.01
   2   7 -10   11.80    0.97
  -2  -7  11    1.22    0.14
  -2  -7  11    1.36    0.17
   2   7 -11    1.24    0.15
   2   7 -11    1.22    0.16
  -2  -7  12    0.39    0.10
  -2  -7  12    0.49    0.12
  -2  -7  12    0.68    0.13
   2   7 -12    0.78    0.12
   2   7 -12    0.50    0.14
   2   7 -12    0.61    0.14
  -2  -7  13    3.83    0.38
  -2  -7  13    3.62    0.37
  -2  -7  13    4.16    0.39
   2   7 -13    4.36    0.39
   2   7 -13    4.01    0.39
   2   7 -13    4.57    0.40
  -2  -7  14    0.05    0.09
  -2  -7  14    0.08    0.15
  -2  -7  14    0.06    0.15
   2   7 -14   -0.09    0.10
   2   7 -14    0.41    0.15
   2   7 -14    0.19    0.18
  -2  -7  15    0.66    0.13
  -2  -7  15    0.48    0.17
  -2  -7  15    0.76    0.21
   2   7 -15    0.40    0.12
   2   7 -15    0.46    0.16
   2   7 -15    0.39    0.20
  -2  -7  16   -0.12    0.10
  -2  -7  16   -0.13    0.18
   2   7 -16   -0.06    0.10
   2   7 -16   -0.10    0.17
   2   7 -16   -0.01    0.23
  -2  -7  17    0.05    0.17
   2   7 -17   -0.07    0.19
  -2  -7  18    0.98    0.16
  -2  -7  18    0.56    0.20
   2   7 -18    1.01    0.17
   2   7 -18    0.77    0.23
   2   7 -18    0.99    0.28
  -2  -7  19    1.40    0.27
   2   7 -19    1.55    0.28
  -2  -6   1    7.12    0.63
   2   6  -1    7.58    0.66
   2   6  -1    7.15    0.64
   2   6  -1    8.03    0.65
  -2  -6   2    6.16    0.48
  -2  -6   2    5.03    0.46
   2   6  -2    5.39    0.50
   2   6  -2    6.11    0.52
  -2  -6   3    3.09    0.26
  -2  -6   3    2.62    0.25
   2   6  -3    2.79    0.27
   2   6  -3    2.88    0.27
  -2  -6   4   -0.09    0.06
  -2  -6   4   -0.03    0.05
  -2  -6   4   -0.01    0.06
  -2  -6   4   -0.08    0.06
   2   6  -4    0.03    0.05
   2   6  -4    0.01    0.07
   2   6  -4   -0.05    0.06
   2   6  -4    0.01    0.06
  -2  -6   5    0.70    0.08
  -2  -6   5    0.54    0.08
   2   6  -5    0.58    0.09
   2   6  -5    0.59    0.10
   2   6  -5    0.65    0.09
   2   6  -5    0.59    0.08
  -2  -6   6    0.22    0.07
  -2  -6   6    0.02    0.05
  -2  -6   6    0.14    0.06
   2   6  -6    0.06    0.07
   2   6  -6    0.24    0.07
  -2  -6   7    3.23    0.28
  -2  -6   7    3.16    0.27
   2   6  -7    3.00    0.28
   2   6  -7    3.10    0.27
  -2  -6   8    0.65    0.10
  -2  -6   8    0.94    0.12
  -2  -6   8    0.71    0.10
   2   6  -8    0.70    0.11
   2   6  -8    0.61    0.11
   2   6  -8    0.83    0.11
  -2  -6   9    8.15    0.79
  -2  -6   9   10.15    0.79
  -2  -6   9    9.46    0.77
   2   6  -9    9.93    0.81
   2   6  -9    9.20    0.81
   2   6  -9    9.74    0.79
   2   6  -9    8.77    0.76
  -2  -6  10    0.13    0.07
  -2  -6  10    0.06    0.07
  -2  -6  10    0.14    0.09
   2   6 -10    0.11    0.07
   2   6 -10    0.04    0.08
   2   6 -10    0.11    0.10
  -2  -6  11   -0.02    0.07
  -2  -6  11   -0.01    0.06
  -2  -6  11    0.02    0.11
  -2  -6  11   -0.02    0.09
   2   6 -11    0.07    0.06
   2   6 -11    0.12    0.08
   2   6 -11   -0.01    0.10
   2   6 -11    0.08    0.11
  -2  -6  12    0.01    0.07
  -2  -6  12    0.02    0.11
  -2  -6  12    0.27    0.12
   2   6 -12    0.00    0.07
   2   6 -12    0.04    0.11
   2   6 -12   -0.01    0.13
  -2  -6  13    1.90    0.20
  -2  -6  13    1.57    0.18
  -2  -6  13    1.45    0.20
  -2  -6  13    1.91    0.23
   2   6 -13    1.81    0.19
   2   6 -13    1.68    0.19
   2   6 -13    1.68    0.20
   2   6 -13    1.40    0.22
  -2  -6  14    1.95    0.22
  -2  -6  14    2.12    0.22
  -2  -6  14    1.92    0.25
   2   6 -14    2.04    0.22
   2   6 -14    2.04    0.22
   2   6 -14    1.92    0.26
  -2  -6  15    0.27    0.14
   2   6 -15    0.10    0.14
  -2  -6  16    0.18    0.10
  -2  -6  16    0.06    0.15
   2   6 -16    0.27    0.11
   2   6 -16    0.23    0.17
   2   6 -16    0.39    0.23
  -2  -6  17    0.09    0.11
  -2  -6  17    0.05    0.15
   2   6 -17    0.10    0.11
   2   6 -17    0.04    0.18
   2   6 -17    0.04    0.23
  -2  -6  18    0.23    0.12
  -2  -6  18    0.07    0.17
   2   6 -18    0.21    0.13
   2   6 -18    0.40    0.21
   2   6 -18    0.50    0.26
  -2  -6  19   -0.01    0.20
   2   6 -19   -0.07    0.22
  -2  -5   1    0.06    0.07
  -2  -5   1    0.16    0.07
  -2  -5   1    0.14    0.06
  -2  -5   1    0.20    0.08
   2   5  -1    0.29    0.07
   2   5  -1    0.26    0.07
   2   5  -1    0.25    0.07
   2   5  -1    0.21    0.06
  -2  -5   2    0.41    0.09
  -2  -5   2    0.42    0.08
  -2  -5   2    0.47    0.07
   2   5  -2    0.52    0.08
   2   5  -2    0.41    0.08
   2   5  -2    0.47    0.07
  -2  -5   3   39.80    3.47
  -2  -5   3   42.07    3.59
  -2  -5   3   46.47    3.48
   2   5  -3   41.18    3.58
   2   5  -3   40.42    3.49
  -2  -5   4   27.52    2.33
  -2  -5   4   29.12    2.37
  -2  -5   4   30.68    2.32
   2   5  -4   26.34    2.36
   2   5  -4   26.27    2.30
  -2  -5   5    0.15    0.08
  -2  -5   5    0.22    0.06
  -2  -5   5    0.39    0.06
  -2  -5   5    0.29    0.06
   2   5  -5    0.22    0.06
   2   5  -5    0.15    0.07
   2   5  -5    0.39    0.07
   2   5  -5    0.36    0.07
  -2  -5   6   14.07    1.24
  -2  -5   6   13.53    1.18
  -2  -5   6   15.08    1.18
  -2  -5   6   14.43    1.15
   2   5  -6   13.33    1.17
   2   5  -6   14.50    1.24
   2   5  -6   14.64    1.17
   2   5  -6   13.56    1.13
  -2  -5   7    0.13    0.07
  -2  -5   7    0.09    0.07
  -2  -5   7    0.18    0.07
  -2  -5   7    0.04    0.06
   2   5  -7    0.05    0.06
   2   5  -7    0.08    0.07
   2   5  -7    0.14    0.07
   2   5  -7    0.16    0.07
  -2  -5   8    0.18    0.08
  -2  -5   8   -0.04    0.07
  -2  -5   8    0.03    0.07
   2   5  -8    0.05    0.07
   2   5  -8    0.00    0.07
   2   5  -8    0.12    0.07
  -2  -5   9    4.47    0.43
  -2  -5   9    5.39    0.44
  -2  -5   9    5.56    0.43
  -2  -5   9    4.85    0.42
   2   5  -9    5.16    0.44
   2   5  -9    4.69    0.43
   2   5  -9    4.83    0.42
   2   5  -9    4.55    0.41
  -2  -5  10    1.92    0.20
  -2  -5  10    2.12    0.20
  -2  -5  10    1.99    0.20
   2   5 -10    2.02    0.20
   2   5 -10    2.07    0.21
   2   5 -10    1.75    0.19
  -2  -5  11    0.15    0.08
  -2  -5  11    0.02    0.07
  -2  -5  11    0.05    0.09
  -2  -5  11    0.14    0.12
   2   5 -11    0.19    0.08
   2   5 -11    0.18    0.08
   2   5 -11    0.13    0.10
   2   5 -11    0.01    0.12
  -2  -5  12   12.89    1.14
  -2  -5  12   12.66    1.11
  -2  -5  12   13.23    1.11
   2   5 -12   12.94    1.13
   2   5 -12   12.36    1.13
   2   5 -12   14.45    1.15
  -2  -5  13   44.77    4.10
  -2  -5  13   47.52    4.11
  -2  -5  13   48.46    4.00
  -2  -5  13   53.94    4.10
   2   5 -13   46.54    4.21
   2   5 -13   44.02    4.09
   2   5 -13   49.35    4.26
   2   5 -13   53.87    4.13
  -2  -5  14   18.81    1.66
  -2  -5  14   20.71    1.73
  -2  -5  14   18.97    1.61
  -2  -5  14   21.27    1.66
   2   5 -14   17.31    1.80
   2   5 -14   17.97    1.64
   2   5 -14   18.97    1.77
   2   5 -14   20.15    1.64
  -2  -5  15    0.30    0.10
  -2  -5  15   -0.01    0.15
  -2  -5  15    0.38    0.20
   2   5 -15    0.24    0.10
   2   5 -15    0.33    0.12
   2   5 -15    0.13    0.16
   2   5 -15    0.36    0.19
  -2  -5  16    3.09    0.30
   2   5 -16    3.09    0.30
   2   5 -16    2.98    0.35
   2   5 -16    2.84    0.37
   2   5 -16    3.26    0.36
  -2  -5  17    0.03    0.10
  -2  -5  17    0.04    0.18
   2   5 -17    0.12    0.10
   2   5 -17    0.08    0.13
   2   5 -17   -0.05    0.21
   2   5 -17    0.19    0.24
  -2  -5  18    0.24    0.11
  -2  -5  18    0.13    0.19
   2   5 -18    0.28    0.12
   2   5 -18    0.34    0.23
   2   5 -18   -0.03    0.26
  -2  -5  19   -0.23    0.19
   2   5 -19    0.32    0.26
  -2  -4   1    0.56    0.09
  -2  -4   1    0.44    0.08
  -2  -4   1    0.45    0.07
  -2  -4   1    0.45    0.08
   2   4  -1    0.54    0.08
   2   4  -1    0.56    0.08
   2   4  -1    0.58    0.08
   2   4  -1    0.54    0.07
  -2  -4   2   72.90    6.38
  -2  -4   2   80.73    6.66
  -2  -4   2   82.76    6.35
  -2  -4   2   73.38    6.14
   2   4  -2   80.19    6.68
   2   4  -2   70.70    6.33
   2   4  -2   79.01    6.24
   2   4  -2   79.84    6.37
  -2  -4   4   57.72    4.79
  -2  -4   4   53.46    4.69
  -2  -4   4   57.95    4.59
  -2  -4   4   56.28    4.51
   2   4  -4   54.50    4.77
   2   4  -4   56.99    4.77
  -2  -4   5    1.09    0.13
  -2  -4   5    1.37    0.13
  -2  -4   5    1.39    0.13
   2   4  -5    1.14    0.13
   2   4  -5    1.29    0.12
   2   4  -5    1.19    0.12
  -2  -4   6    1.39    0.16
  -2  -4   6    1.82    0.17
  -2  -4   6    1.83    0.16
   2   4  -6    1.67    0.16
   2   4  -6    1.63    0.17
   2   4  -6    1.70    0.16
  -2  -4   7    2.28    0.24
  -2  -4   7    3.06    0.26
  -2  -4   7    2.64    0.24
  -2  -4   7    2.80    0.24
   2   4  -7    3.11    0.26
   2   4  -7    2.73    0.25
   2   4  -7    2.50    0.24
   2   4  -7    2.65    0.23
  -2  -4   8    0.50    0.09
  -2  -4   8    0.82    0.10
  -2  -4   8    0.60    0.09
  -2  -4   8    0.72    0.10
   2   4  -8    0.82    0.10
   2   4  -8    0.72    0.10
   2   4  -8    0.71    0.10
   2   4  -8    0.74    0.10
  -2  -4   9    0.08    0.06
  -2  -4   9    0.13    0.09
  -2  -4   9    0.05    0.09
   2   4  -9   -0.05    0.06
   2   4  -9   -0.01    0.07
   2   4  -9    0.12    0.08
  -2  -4  10    0.93    0.12
  -2  -4  10    0.88    0.11
  -2  -4  10    1.14    0.14
  -2  -4  10    0.79    0.14
   2   4 -10    0.92    0.11
   2   4 -10    0.77    0.12
   2   4 -10    0.78    0.13
   2   4 -10    0.78    0.13
  -2  -4  11    0.12    0.07
  -2  -4  11    0.06    0.07
  -2  -4  11    0.17    0.12
   2   4 -11    0.00    0.07
   2   4 -11    0.08    0.07
   2   4 -11   -0.07    0.12
  -2  -4  12    0.61    0.10
  -2  -4  12    0.52    0.09
  -2  -4  12    0.51    0.13
  -2  -4  12    0.38    0.13
   2   4 -12    0.52    0.14
   2   4 -12    0.27    0.13
  -2  -4  13   25.46    2.26
  -2  -4  13   28.95    2.40
  -2  -4  13   27.59    2.21
  -2  -4  13   30.25    2.28
   2   4 -13   25.15    2.54
   2   4 -13   25.00    2.25
   2   4 -13   28.03    2.25
   2   4 -13   25.11    2.32
  -2  -4  14   26.85    2.33
  -2  -4  14   31.94    2.50
  -2  -4  14   26.44    2.25
  -2  -4  14   29.48    2.33
   2   4 -14   27.95    2.30
   2   4 -14   24.66    2.36
  -2  -4  15    0.38    0.10
  -2  -4  15    0.39    0.16
  -2  -4  15    0.36    0.21
   2   4 -15    0.28    0.10
   2   4 -15    0.25    0.12
   2   4 -15    0.27    0.18
   2   4 -15    0.17    0.14
  -2  -4  16    0.80    0.12
  -2  -4  16    0.52    0.17
  -2  -4  16    1.15    0.23
   2   4 -16    0.77    0.13
   2   4 -16    0.71    0.15
   2   4 -16    0.52    0.25
   2   4 -16    0.45    0.17
  -2  -4  17    1.29    0.16
  -2  -4  17    0.91    0.21
   2   4 -17    1.25    0.16
   2   4 -17    1.25    0.20
   2   4 -17    1.10    0.29
   2   4 -17    0.74    0.18
  -2  -4  18    0.13    0.10
  -2  -4  18   -0.11    0.18
   2   4 -18   -0.01    0.11
   2   4 -18    0.03    0.29
   2   4 -18   -0.12    0.15
  -2  -4  19    0.29    0.20
   2   4 -19    0.21    0.16
  -2  -3   1    1.59    0.15
  -2  -3   1    1.48    0.14
  -2  -3   1    1.52    0.15
   2   3  -1    1.68    0.16
   2   3  -1    1.78    0.15
   2   3  -1    1.58    0.14
  -2  -3   2    6.21    0.53
  -2  -3   2    6.41    0.51
  -2  -3   2    5.72    0.49
   2   3  -2    5.77    0.52
   2   3  -2    5.97    0.49
   2   3  -2    5.82    0.49
  -2  -3   3   21.87    1.76
  -2  -3   3   21.50    1.69
  -2  -3   3   20.81    1.69
   2   3  -3   18.00    1.72
   2   3  -3   20.67    1.69
   2   3  -3   21.62    1.69
  -2  -3   4  106.86    8.86
  -2  -3   4   92.72    8.47
  -2  -3   4  104.14    8.40
  -2  -3   4  108.71    8.40
   2   3  -4   97.58    8.55
   2   3  -4  104.95    8.78
   2   3  -4  100.71    8.28
  -2  -3   5   24.88    2.23
  -2  -3   5   26.55    2.20
  -2  -3   5   26.14    2.13
  -2  -3   5   26.95    2.13
   2   3  -5   26.58    2.20
   2   3  -5   26.08    2.25
   2   3  -5   26.98    2.15
   2   3  -5   27.03    2.13
  -2  -3   6    1.10    0.12
  -2  -3   6    1.09    0.11
  -2  -3   6    1.14    0.11
   2   3  -6    1.28    0.13
   2   3  -6    1.29    0.12
   2   3  -6    1.11    0.11
  -2  -3   7    6.60    0.58
  -2  -3   7    7.38    0.59
  -2  -3   7    7.04    0.56
   2   3  -7    7.90    0.60
   2   3  -7    6.65    0.58
   2   3  -7    5.79    0.54
  -2  -3   8    0.56    0.09
  -2  -3   8    0.60    0.08
  -2  -3   8    0.53    0.08
  -2  -3   8    0.38    0.09
   2   3  -8    0.62    0.08
   2   3  -8    0.55    0.08
   2   3  -8    0.37    0.08
   2   3  -8    0.51    0.09
  -2  -3   9    2.32    0.22
  -2  -3   9    2.30    0.22
  -2  -3   9    2.29    0.22
  -2  -3   9    2.64    0.23
   2   3  -9    2.61    0.23
   2   3  -9    2.24    0.22
   2   3  -9    2.45    0.23
   2   3  -9    2.20    0.22
  -2  -3  10    0.71    0.10
  -2  -3  10    0.68    0.10
  -2  -3  10    0.76    0.12
  -2  -3  10    0.75    0.13
   2   3 -10    0.75    0.10
   2   3 -10    0.77    0.10
   2   3 -10    0.65    0.12
   2   3 -10    0.64    0.12
  -2  -3  11    2.38    0.22
  -2  -3  11    2.13    0.21
  -2  -3  11    2.32    0.22
  -2  -3  11    2.40    0.24
   2   3 -11    1.85    0.22
   2   3 -11    1.88    0.22
  -2  -3  12   24.53    2.08
  -2  -3  12   23.55    2.10
  -2  -3  12   26.15    2.03
  -2  -3  12   25.84    2.05
   2   3 -12   25.05    2.04
   2   3 -12   23.15    2.01
  -2  -3  13    7.19    0.61
  -2  -3  13    6.79    0.57
  -2  -3  13    7.35    0.60
   2   3 -13    7.05    0.71
   2   3 -13    6.59    0.58
   2   3 -13    5.61    0.56
  -2  -3  14    0.41    0.09
  -2  -3  14    0.31    0.14
  -2  -3  14    0.50    0.17
   2   3 -14    0.27    0.10
   2   3 -14    0.24    0.17
   2   3 -14    0.14    0.13
  -2  -3  15    0.26    0.10
  -2  -3  15    0.42    0.16
  -2  -3  15    0.49    0.23
   2   3 -15    0.44    0.11
   2   3 -15    0.19    0.12
   2   3 -15    0.36    0.21
   2   3 -15    0.27    0.15
  -2  -3  16    0.71    0.12
   2   3 -16    0.85    0.14
   2   3 -16    1.15    0.17
   2   3 -16    0.35    0.25
   2   3 -16    0.42    0.18
  -2  -3  17    0.47    0.11
  -2  -3  17    0.33    0.18
   2   3 -17    0.18    0.12
   2   3 -17    0.22    0.15
   2   3 -17    0.10    0.26
   2   3 -17   -0.08    0.17
  -2  -3  18    0.48    0.12
  -2  -3  18    0.48    0.18
   2   3 -18    0.39    0.13
   2   3 -18    0.44    0.29
   2   3 -18    0.24    0.17
  -2  -3  19    0.01    0.20
   2   3 -19    0.11    0.19
  -2  -2   1    3.49    0.32
  -2  -2   1    3.66    0.32
  -2  -2   1    3.63    0.30
  -2  -2   1    3.43    0.30
   2   2  -1    3.84    0.33
   2   2  -1    3.42    0.31
   2   2  -1    3.77    0.30
   2   2  -1    3.54    0.29
  -2  -2   2   32.86    2.89
  -2  -2   2   37.56    3.04
  -2  -2   2   36.20    2.86
  -2  -2   2   36.21    2.86
   2   2  -2   35.24    3.01
   2   2  -2   33.50    2.90
   2   2  -2   35.84    2.88
   2   2  -2   35.20    2.83
  -2  -2   3    4.77    0.42
  -2  -2   3    4.45    0.40
  -2  -2   3    4.30    0.38
  -2  -2   3    4.97    0.39
   2   2  -3    4.74    0.41
   2   2  -3    4.83    0.42
   2   2  -3    5.03    0.40
   2   2  -3    4.50    0.38
  -2  -2   4    0.38    0.06
  -2  -2   4    0.32    0.06
  -2  -2   4    0.42    0.05
   2   2  -4    0.44    0.06
   2   2  -4    0.41    0.06
   2   2  -4    0.37    0.05
  -2  -2   5   10.37    0.94
  -2  -2   5   13.79    1.00
  -2  -2   5   11.86    0.96
  -2  -2   5    9.85    0.89
   2   2  -5   13.24    0.99
   2   2  -5   10.80    0.94
  -2  -2   6    0.40    0.06
  -2  -2   6    0.45    0.07
  -2  -2   6    0.34    0.06
  -2  -2   6    0.24    0.06
   2   2  -6    0.40    0.07
   2   2  -6    0.36    0.06
   2   2  -6    0.24    0.06
   2   2  -6    0.35    0.07
  -2  -2   7    0.09    0.05
  -2  -2   7    0.09    0.05
  -2  -2   7    0.08    0.06
  -2  -2   7    0.04    0.06
   2   2  -7    0.06    0.05
   2   2  -7    0.07    0.05
   2   2  -7    0.10    0.06
   2   2  -7    0.04    0.06
  -2  -2   8    3.98    0.35
  -2  -2   8    4.14    0.35
  -2  -2   8    4.14    0.34
  -2  -2   8    4.21    0.35
   2   2  -8    4.11    0.36
   2   2  -8    4.13    0.35
   2   2  -8    3.77    0.34
   2   2  -8    3.58    0.33
  -2  -2   9    0.39    0.08
  -2  -2   9    0.50    0.08
  -2  -2   9    0.51    0.10
   2   2  -9    0.42    0.08
   2   2  -9    0.49    0.09
   2   2  -9    0.25    0.09
  -2  -2  10    6.76    0.59
  -2  -2  10    6.32    0.59
  -2  -2  10    7.88    0.59
  -2  -2  10    6.90    0.58
   2   2 -10    6.02    0.61
   2   2 -10    7.15    0.60
   2   2 -10    6.35    0.57
   2   2 -10    7.61    0.60
  -2  -2  11    4.17    0.35
  -2  -2  11    3.80    0.34
  -2  -2  11    4.07    0.35
   2   2 -11    4.16    0.35
   2   2 -11    3.11    0.34
   2   2 -11    3.62    0.35
  -2  -2  12    0.02    0.08
  -2  -2  12    0.02    0.08
  -2  -2  12    0.09    0.11
  -2  -2  12    0.03    0.16
   2   2 -12   -0.09    0.08
   2   2 -12   -0.04    0.09
   2   2 -12    0.04    0.15
   2   2 -12   -0.07    0.13
  -2  -2  13    0.10    0.09
  -2  -2  13   -0.11    0.12
  -2  -2  13    0.18    0.17
   2   2 -13    0.10    0.10
   2   2 -13    0.17    0.17
   2   2 -13    0.07    0.14
  -2  -2  14    1.44    0.16
  -2  -2  14    0.99    0.19
  -2  -2  14    1.41    0.26
   2   2 -14    1.55    0.17
   2   2 -14    1.47    0.23
   2   2 -14    0.93    0.19
  -2  -2  15    1.01    0.14
  -2  -2  15    0.80    0.19
  -2  -2  15    0.95    0.27
   2   2 -15    1.13    0.15
   2   2 -15    0.95    0.16
   2   2 -15    0.90    0.25
   2   2 -15    0.94    0.19
  -2  -2  16    3.23    0.33
   2   2 -16    3.95    0.35
   2   2 -16    3.68    0.37
   2   2 -16    3.44    0.41
   2   2 -16    3.14    0.37
  -2  -2  17    1.29    0.24
   2   2 -17    1.90    0.21
   2   2 -17    1.76    0.23
   2   2 -17    1.84    0.32
   2   2 -17    1.28    0.24
  -2  -2  18    0.38    0.11
  -2  -2  18    0.34    0.20
   2   2 -18    0.26    0.12
   2   2 -18    0.31    0.26
   2   2 -18    0.21    0.20
  -2  -2  19   -0.32    0.20
   2   2 -19   -0.03    0.21
  -2  -1   1    4.73    0.43
  -2  -1   1    5.56    0.46
  -2  -1   1    5.35    0.42
   2   1  -1    5.71    0.47
   2   1  -1    4.76    0.43
   2   1  -1    4.96    0.42
  -2  -1   2    5.74    0.47
  -2  -1   2    5.36    0.46
  -2  -1   2    5.64    0.44
  -2  -1   2    5.35    0.43
   2   1  -2    5.10    0.46
   2   1  -2    5.43    0.46
   2   1  -2    5.18    0.43
  -2  -1   3   37.15    3.01
  -2  -1   3   37.33    2.91
  -2  -1   3   35.02    2.77
  -2  -1   3   31.89    2.74
   2   1  -3   37.45    2.92
   2   1  -3   39.70    3.06
   2   1  -3   36.07    2.79
   2   1  -3   29.64    2.70
  -2  -1   4   -0.01    0.04
  -2  -1   4    0.01    0.05
  -2  -1   4    0.01    0.04
  -2  -1   4    0.01    0.04
   2   1  -4    0.03    0.05
   2   1  -4   -0.02    0.04
   2   1  -4   -0.03    0.04
  -2  -1   5    0.08    0.05
  -2  -1   5    0.25    0.05
  -2  -1   5    0.23    0.05
   2   1  -5    0.25    0.05
  -2  -1   6  100.09    8.01
  -2  -1   6  100.59    8.01
  -2  -1   6  105.09    7.77
  -2  -1   6   90.79    7.60
   2   1  -6   95.95    7.94
   2   1  -6   99.06    7.98
   2   1  -6   87.69    7.56
   2   1  -6   93.63    7.62
  -2  -1   7   28.36    2.19
  -2  -1   7   26.71    2.08
  -2  -1   7   24.55    2.05
   2   1  -7   28.45    2.20
   2   1  -7   23.45    2.04
   2   1  -7   25.36    2.06
  -2  -1   8    0.85    0.10
  -2  -1   8    0.67    0.09
  -2  -1   8    0.64    0.10
  -2  -1   8    0.74    0.11
   2   1  -8    0.61    0.09
   2   1  -8    0.72    0.10
   2   1  -8    0.59    0.10
   2   1  -8    0.53    0.09
  -2  -1   9    1.01    0.12
  -2  -1   9    0.97    0.11
  -2  -1   9    1.07    0.12
  -2  -1   9    1.05    0.16
   2   1  -9    0.94    0.12
   2   1  -9    1.33    0.14
   2   1  -9    0.74    0.14
   2   1  -9    0.83    0.12
  -2  -1  10    0.30    0.08
  -2  -1  10    0.19    0.07
  -2  -1  10    0.31    0.11
  -2  -1  10    0.29    0.13
   2   1 -10    0.37    0.08
   2   1 -10    0.20    0.09
   2   1 -10    0.08    0.12
   2   1 -10    0.22    0.11
  -2  -1  11    1.13    0.14
  -2  -1  11    0.93    0.18
   2   1 -11    1.14    0.14
   2   1 -11    0.83    0.17
  -2  -1  12    2.48    0.23
  -2  -1  12    2.27    0.23
  -2  -1  12    2.20    0.24
  -2  -1  12    2.50    0.28
   2   1 -12    2.24    0.22
   2   1 -12    2.18    0.23
   2   1 -12    2.24    0.26
   2   1 -12    1.98    0.23
  -2  -1  13    0.73    0.12
  -2  -1  13    0.56    0.16
  -2  -1  13    0.26    0.21
   2   1 -13    0.67    0.14
   2   1 -13    0.59    0.19
   2   1 -13    0.38    0.15
  -2  -1  14    1.05    0.26
   2   1 -14    1.12    0.15
   2   1 -14    0.97    0.22
  -2  -1  15    0.80    0.13
  -2  -1  15    0.99    0.20
   2   1 -15    0.92    0.14
   2   1 -15    0.78    0.16
   2   1 -15    0.63    0.21
  -2  -1  16    4.01    0.38
  -2  -1  16    4.32    0.41
   2   1 -16    4.28    0.39
   2   1 -16    3.85    0.39
   2   1 -16    3.75    0.43
   2   1 -16    3.92    0.42
  -2  -1  17    6.63    0.59
  -2  -1  17    6.40    0.60
   2   1 -17    7.07    0.61
   2   1 -17    6.53    0.60
   2   1 -17    5.73    0.60
  -2  -1  18    0.56    0.13
   2   1 -18    0.73    0.15
   2   1 -18    0.74    0.24
  -2  -1  19    0.07    0.21
   2   1 -19    0.29    0.24
  -2   0   1    2.86    0.24
   2   0  -1    2.71    0.24
  -2   0   2   17.47    1.45
  -2   0   2   15.91    1.35
   2   0  -2   15.64    1.35
   2   0  -2   17.27    1.43
  -2   0   3    2.41    0.22
  -2   0   3    3.06    0.23
  -2   0   3    2.24    0.20
   2   0  -3    3.09    0.23
   2   0  -3    2.35    0.21
   2   0  -3    2.20    0.20
   2   0  -3    2.40    0.20
  -2   0   4    3.51    0.31
  -2   0   4    3.91    0.32
  -2   0   4    3.67    0.30
  -2   0   4    3.70    0.30
   2   0  -4    3.62    0.31
   2   0  -4    3.52    0.31
  -2   0   5    3.74    0.30
  -2   0   5    3.06    0.29
  -2   0   5    3.18    0.28
  -2   0   5    3.36    0.28
   2   0  -5    3.19    0.29
   2   0  -5    3.79    0.30
  -2   0   6    0.45    0.07
  -2   0   6    0.35    0.06
  -2   0   6    0.33    0.06
  -2   0   6    0.28    0.08
   2   0  -6    0.37    0.06
   2   0  -6    0.44    0.07
   2   0  -6    0.30    0.07
   2   0  -6    0.28    0.06
  -2   0   7   36.71    2.69
  -2   0   7   29.13    2.60
  -2   0   7   32.05    2.51
   2   0  -7   28.84    2.47
  -2   0   8    2.57    0.23
  -2   0   8    2.33    0.22
  -2   0   8    2.14    0.21
  -2   0   8    2.71    0.24
   2   0  -8    2.58    0.22
   2   0  -8    2.44    0.24
   2   0  -8    2.26    0.22
   2   0  -8    1.99    0.21
  -2   0   9    0.79    0.11
  -2   0   9    0.89    0.11
  -2   0   9    0.88    0.13
  -2   0   9    1.11    0.16
   2   0  -9    0.98    0.11
   2   0  -9    0.93    0.11
   2   0  -9    0.85    0.14
   2   0  -9    0.63    0.11
  -2   0  10    0.08    0.10
  -2   0  10    0.01    0.13
   2   0 -10    0.05    0.07
   2   0 -10    0.09    0.08
   2   0 -10    0.26    0.13
   2   0 -10   -0.05    0.11
  -2   0  11    0.55    0.10
  -2   0  11    0.44    0.14
  -2   0  11    0.68    0.17
   2   0 -11    0.69    0.10
   2   0 -11    0.46    0.16
   2   0 -11    0.30    0.14
  -2   0  12    1.67    0.18
  -2   0  12    1.56    0.19
  -2   0  12    1.62    0.20
   2   0 -12    1.85    0.19
   2   0 -12    1.97    0.21
   2   0 -12    1.58    0.21
  -2   0  13    0.97    0.13
  -2   0  13    1.09    0.14
  -2   0  13    0.97    0.17
  -2   0  13    0.82    0.22
   2   0 -13    0.85    0.13
   2   0 -13    0.99    0.16
   2   0 -13    0.37    0.17
   2   0 -13    0.61    0.18
  -2   0  14   -0.07    0.09
  -2   0  14    0.01    0.11
  -2   0  14   -0.14    0.16
  -2   0  14    0.08    0.21
   2   0 -14    0.13    0.10
   2   0 -14    0.13    0.12
   2   0 -14   -0.12    0.17
   2   0 -14    0.42    0.17
  -2   0  15    0.08    0.09
  -2   0  15    0.05    0.18
  -2   0  15    0.02    0.22
   2   0 -15    0.02    0.18
   2   0 -15   -0.01    0.17
  -2   0  16    1.48    0.17
   2   0 -16    1.39    0.17
   2   0 -16    0.69    0.23
  -2   0  17    0.26    0.22
   2   0 -17    0.17    0.14
   2   0 -17    0.08    0.21
   2   0 -17    0.38    0.24
  -2   0  18    0.09    0.10
  -2   0  18    0.16    0.24
   2   0 -18    0.07    0.12
   2   0 -18    0.33    0.23
   2   0 -18   -0.07    0.26
   2  -1  -1    1.78    0.16
   2  -1  -1    1.92    0.16
  -2   1   2    0.39    0.04
  -2   1   2    0.42    0.04
   2  -1  -2    0.46    0.05
   2  -1  -2    0.48    0.05
   2  -1  -2    0.40    0.04
  -2   1   3    3.06    0.27
  -2   1   3    3.88    0.29
   2  -1  -3    3.42    0.29
   2  -1  -3    3.60    0.29
   2  -1  -3    3.96    0.29
   2  -1  -3    3.01    0.27
  -2   1   4    0.19    0.05
   2  -1  -4    0.13    0.04
   2  -1  -4    0.22    0.06
   2  -1  -4    0.11    0.05
  -2   1   5    2.71    0.23
  -2   1   5    2.53    0.22
  -2   1   6   30.11    2.18
  -2   1   6   24.83    2.10
  -2   1   6   25.08    2.05
  -2   1   6   25.34    2.02
   2  -1  -6   29.54    2.17
   2  -1  -6   23.36    2.13
   2  -1  -6   22.65    2.03
   2  -1  -6   22.98    2.01
  -2   1   7    0.14    0.06
  -2   1   7    0.14    0.06
  -2   1   7    0.19    0.07
  -2   1   7    0.07    0.09
   2  -1  -7    0.09    0.06
   2  -1  -7    0.06    0.06
   2  -1  -7    0.03    0.07
   2  -1  -7    0.10    0.07
  -2   1   8    5.99    0.48
  -2   1   8    5.95    0.48
  -2   1   8    5.20    0.45
   2  -1  -8    5.81    0.47
   2  -1  -8    5.25    0.47
   2  -1  -8    4.71    0.45
  -2   1   9    0.17    0.07
  -2   1   9    0.10    0.07
  -2   1   9    0.07    0.09
  -2   1   9   -0.01    0.13
   2  -1  -9    0.06    0.10
   2  -1  -9   -0.08    0.10
  -2   1  10    2.44    0.22
  -2   1  10    2.45    0.23
  -2   1  10    2.24    0.23
  -2   1  10    2.16    0.24
   2  -1 -10    2.40    0.22
   2  -1 -10    2.45    0.23
   2  -1 -10    1.78    0.22
   2  -1 -10    1.90    0.22
  -2   1  11    4.13    0.38
  -2   1  11    4.42    0.39
  -2   1  11    4.80    0.40
  -2   1  11    4.63    0.40
   2  -1 -11    4.38    0.39
   2  -1 -11    3.76    0.38
   2  -1 -11    3.79    0.39
   2  -1 -11    4.36    0.39
  -2   1  12    1.35    0.16
  -2   1  12    1.59    0.17
  -2   1  12    1.33    0.19
  -2   1  12    1.37    0.22
   2  -1 -12    1.12    0.18
   2  -1 -12    1.08    0.19
  -2   1  13    1.69    0.24
  -2   1  13    1.52    0.23
   2  -1 -13    2.02    0.20
   2  -1 -13    1.74    0.20
   2  -1 -13    1.34    0.22
   2  -1 -13    1.70    0.24
  -2   1  14    0.07    0.09
  -2   1  14    0.02    0.10
  -2   1  14   -0.06    0.17
  -2   1  14   -0.14    0.19
   2  -1 -14    0.04    0.10
   2  -1 -14    0.16    0.12
   2  -1 -14    0.05    0.17
   2  -1 -14    0.23    0.19
   2  -1 -15   -0.17    0.13
   2  -1 -15   -0.01    0.18
   2  -1 -15    0.04    0.19
  -2   1  16    0.15    0.10
  -2   1  16   -0.14    0.22
   2  -1 -16   -0.03    0.10
   2  -1 -16   -0.05    0.14
   2  -1 -16    0.06    0.20
   2  -1 -16    0.09    0.23
  -2   1  17    0.06    0.10
  -2   1  17   -0.07    0.22
   2  -1 -17    0.32    0.13
   2  -1 -17    0.19    0.14
   2  -1 -17    0.18    0.19
   2  -1 -17    0.01    0.21
  -2   1  18   -0.05    0.11
  -2   1  18    0.19    0.25
   2  -1 -18   -0.04    0.12
   2  -1 -18   -0.06    0.26
  -2   2   1   10.24    0.90
  -2   2   1   11.41    0.90
  -2   2   1   10.96    0.89
   2  -2  -1   10.63    0.91
   2  -2  -1   10.74    0.88
   2  -2  -1   11.03    0.89
  -2   2   2   25.59    1.93
  -2   2   2   21.79    1.89
  -2   2   2   22.02    1.83
  -2   2   2   22.12    1.84
   2  -2  -2   26.53    1.96
   2  -2  -2   24.33    2.15
   2  -2  -2   22.70    1.86
   2  -2  -2   20.11    1.81
  -2   2   3    0.48    0.06
  -2   2   3    0.27    0.05
  -2   2   3    0.48    0.06
   2  -2  -3    0.46    0.06
   2  -2  -3    0.29    0.05
   2  -2  -3    0.31    0.07
  -2   2   4    1.40    0.12
  -2   2   4    1.25    0.12
  -2   2   4    1.17    0.12
  -2   2   4    1.29    0.13
   2  -2  -4    1.39    0.12
   2  -2  -4    1.21    0.12
   2  -2  -4    1.14    0.12
   2  -2  -4    1.27    0.13
  -2   2   5    2.42    0.21
  -2   2   5    2.28    0.21
  -2   2   5    2.40    0.21
  -2   2   5    2.68    0.22
   2  -2  -5    2.52    0.22
   2  -2  -5    2.11    0.21
  -2   2   6    0.03    0.04
  -2   2   6    0.05    0.06
  -2   2   6    0.13    0.06
   2  -2  -6    0.03    0.05
   2  -2  -6    0.06    0.06
   2  -2  -6    0.08    0.06
  -2   2   7    1.09    0.11
  -2   2   7    0.89    0.11
  -2   2   7    1.22    0.14
   2  -2  -7    0.97    0.11
   2  -2  -7    1.15    0.13
   2  -2  -7    0.85    0.12
  -2   2   8    1.23    0.13
  -2   2   8    1.21    0.13
  -2   2   8    1.30    0.14
  -2   2   8    1.37    0.15
   2  -2  -8    1.17    0.15
   2  -2  -8    0.95    0.14
  -2   2   9    0.03    0.07
  -2   2   9    0.06    0.08
  -2   2   9    0.14    0.11
  -2   2   9   -0.06    0.11
   2  -2  -9    0.06    0.07
   2  -2  -9    0.22    0.08
   2  -2  -9    0.22    0.11
   2  -2  -9    0.17    0.12
  -2   2  10   11.29    0.98
  -2   2  10   11.41    0.98
  -2   2  10   12.33    0.99
   2  -2 -10   11.25    0.97
   2  -2 -10   10.92    0.97
   2  -2 -10   12.12    0.98
  -2   2  11    1.27    0.15
  -2   2  11    1.15    0.15
  -2   2  11    1.83    0.20
   2  -2 -11    1.28    0.15
   2  -2 -11    1.21    0.16
   2  -2 -11    1.62    0.20
  -2   2  12    0.47    0.10
  -2   2  12    0.42    0.11
  -2   2  12    0.57    0.17
  -2   2  12    0.18    0.15
   2  -2 -12    0.47    0.11
   2  -2 -12    0.21    0.11
   2  -2 -12    0.42    0.15
   2  -2 -12    0.35    0.17
  -2   2  13    4.14    0.38
  -2   2  13    4.28    0.39
  -2   2  13    4.05    0.40
   2  -2 -13    4.28    0.38
   2  -2 -13    4.05    0.38
   2  -2 -13    3.50    0.38
   2  -2 -13    3.59    0.41
  -2   2  14    0.89    0.14
  -2   2  14    1.17    0.16
  -2   2  14    1.17    0.22
  -2   2  14    0.86    0.21
   2  -2 -14    0.92    0.15
   2  -2 -14    0.99    0.16
   2  -2 -14    0.71    0.19
   2  -2 -14    0.88    0.23
  -2   2  15    0.34    0.12
  -2   2  15    0.32    0.23
   2  -2 -15    0.41    0.13
   2  -2 -15    0.49    0.14
   2  -2 -15    0.48    0.19
   2  -2 -15    0.19    0.22
  -2   2  16   -0.06    0.11
  -2   2  16    0.23    0.22
   2  -2 -16   -0.17    0.12
   2  -2 -16    0.05    0.13
   2  -2 -16   -0.19    0.18
   2  -2 -16   -0.10    0.24
  -2   2  17    0.15    0.11
  -2   2  17   -0.03    0.25
   2  -2 -17    0.01    0.12
   2  -2 -17    0.04    0.17
   2  -2 -17   -0.31    0.27
  -2   2  18    0.19    0.27
   2  -2 -18    0.34    0.28
  -2   3   1    3.09    0.28
  -2   3   1    4.00    0.31
   2  -3  -1    3.56    0.30
  -2   3   2   28.65    2.16
  -2   3   2   25.20    2.10
   2  -3  -2   25.24    2.14
   2  -3  -2   24.76    2.10
   2  -3  -2   27.08    2.14
  -2   3   3    0.08    0.03
  -2   3   3    0.08    0.04
  -2   3   3    0.00    0.05
  -2   3   3    0.11    0.05
   2  -3  -3    0.06    0.03
   2  -3  -3    0.04    0.04
   2  -3  -3    0.13    0.05
   2  -3  -3    0.00    0.05
  -2   3   4    0.05    0.04
  -2   3   4   -0.04    0.04
  -2   3   4   -0.02    0.06
  -2   3   4    0.01    0.06
   2  -3  -4    0.01    0.04
   2  -3  -4    0.04    0.05
  -2   3   5   -0.03    0.04
  -2   3   5   -0.01    0.05
  -2   3   5    0.06    0.07
   2  -3  -5    0.02    0.04
   2  -3  -5    0.01    0.05
   2  -3  -5    0.05    0.06
  -2   3   6    2.38    0.22
  -2   3   6    2.41    0.22
  -2   3   6    2.40    0.22
  -2   3   6    2.80    0.24
   2  -3  -6    2.45    0.22
   2  -3  -6    2.19    0.22
  -2   3   7    0.00    0.05
  -2   3   7   -0.04    0.06
  -2   3   7   -0.09    0.09
   2  -3  -7    0.05    0.05
   2  -3  -7    0.00    0.07
   2  -3  -7    0.08    0.11
   2  -3  -7   -0.05    0.10
  -2   3   8    0.55    0.08
  -2   3   8    0.63    0.10
  -2   3   8    0.40    0.12
  -2   3   8    0.53    0.12
   2  -3  -8    0.52    0.08
   2  -3  -8    0.47    0.10
   2  -3  -8    0.55    0.13
   2  -3  -8    0.30    0.11
  -2   3   9    0.16    0.08
  -2   3   9   -0.04    0.12
  -2   3   9    0.03    0.13
   2  -3  -9    0.03    0.09
   2  -3  -9    0.27    0.12
   2  -3  -9    0.26    0.13
  -2   3  10   22.71    1.97
  -2   3  10   23.50    1.95
  -2   3  10   24.72    1.91
  -2   3  10   23.78    1.98
   2  -3 -10   21.12    1.91
   2  -3 -10   21.95    1.92
   2  -3 -10   22.49    1.93
   2  -3 -10   23.27    1.89
  -2   3  11    3.56    0.33
  -2   3  11    3.88    0.34
  -2   3  11    3.24    0.33
  -2   3  11    3.36    0.35
   2  -3 -11    3.59    0.32
   2  -3 -11    3.52    0.33
   2  -3 -11    2.94    0.32
   2  -3 -11    3.19    0.34
  -2   3  12    2.29    0.25
  -2   3  12    2.46    0.28
  -2   3  12    2.36    0.27
   2  -3 -12    2.39    0.25
   2  -3 -12    2.00    0.25
   2  -3 -12    2.07    0.27
  -2   3  13    0.48    0.10
  -2   3  13    0.31    0.18
  -2   3  13    0.19    0.19
   2  -3 -13    0.29    0.11
   2  -3 -13    0.32    0.13
   2  -3 -13    0.38    0.17
   2  -3 -13    0.42    0.20
  -2   3  14    2.97    0.29
  -2   3  14    2.80    0.34
  -2   3  14    3.02    0.33
   2  -3 -14    3.04    0.29
   2  -3 -14    2.83    0.30
   2  -3 -14    2.18    0.31
   2  -3 -14    2.86    0.35
  -2   3  15    0.01    0.11
  -2   3  15    0.08    0.23
   2  -3 -15   -0.03    0.11
   2  -3 -15   -0.03    0.16
   2  -3 -15    0.27    0.23
  -2   3  16    0.14    0.26
   2  -3 -16    0.31    0.14
   2  -3 -16    0.10    0.19
   2  -3 -16   -0.24    0.26
  -2   3  17    0.01    0.13
  -2   3  17    0.13    0.26
   2  -3 -17    0.35    0.15
   2  -3 -17   -0.29    0.25
  -2   4   1   17.70    1.51
  -2   4   1   18.52    1.45
  -2   4   1   18.35    1.50
  -2   4   1   16.50    1.37
   2  -4  -1   15.99    1.43
   2  -4  -1   17.97    1.46
   2  -4  -1   16.23    1.37
   2  -4  -1   16.93    1.42
  -2   4   2   13.06    0.99
  -2   4   2   11.27    0.98
   2  -4  -2   11.11    1.00
   2  -4  -2   12.15    1.00
   2  -4  -2   11.21    0.98
   2  -4  -2   13.12    1.00
  -2   4   3    0.11    0.03
  -2   4   3    0.12    0.05
  -2   4   3    0.18    0.06
  -2   4   3    0.07    0.06
   2  -4  -3    0.11    0.04
   2  -4  -3    0.15    0.05
   2  -4  -3    0.23    0.05
   2  -4  -3    0.23    0.07
  -2   4   4    1.94    0.20
  -2   4   4    2.07    0.19
  -2   4   4    2.36    0.20
   2  -4  -4    2.03    0.19
   2  -4  -4    2.09    0.19
  -2   4   5    1.05    0.11
  -2   4   5    1.04    0.12
  -2   4   5    1.28    0.13
   2  -4  -5    0.93    0.11
   2  -4  -5    0.83    0.12
   2  -4  -5    0.93    0.13
  -2   4   6    0.18    0.06
  -2   4   6    0.10    0.06
  -2   4   6    0.12    0.10
   2  -4  -6    0.15    0.05
   2  -4  -6    0.27    0.07
   2  -4  -6    0.21    0.12
  -2   4   7    2.13    0.22
  -2   4   7    2.47    0.23
  -2   4   7    2.50    0.24
  -2   4   7    2.51    0.24
   2  -4  -7    2.35    0.23
   2  -4  -7    2.16    0.24
  -2   4   8    2.27    0.22
  -2   4   8    2.37    0.23
  -2   4   8    2.55    0.25
  -2   4   8    2.42    0.25
   2  -4  -8    2.22    0.22
   2  -4  -8    2.10    0.22
   2  -4  -8    2.30    0.23
   2  -4  -8    1.98    0.24
  -2   4   9    7.31    0.58
  -2   4   9    6.72    0.58
   2  -4  -9    6.35    0.57
   2  -4  -9    6.51    0.57
   2  -4  -9    6.14    0.56
   2  -4  -9    6.43    0.57
  -2   4  10    0.07    0.09
  -2   4  10    0.11    0.10
  -2   4  10    0.07    0.13
  -2   4  10    0.21    0.14
   2  -4 -10    0.21    0.09
   2  -4 -10    0.20    0.11
   2  -4 -10    0.02    0.14
   2  -4 -10    0.11    0.14
  -2   4  11    1.61    0.18
  -2   4  11    1.69    0.19
  -2   4  11    1.65    0.24
  -2   4  11    1.09    0.21
   2  -4 -11    1.74    0.18
   2  -4 -11    1.72    0.19
   2  -4 -11    1.27    0.21
   2  -4 -11    1.37    0.22
  -2   4  12    0.18    0.10
  -2   4  12   -0.09    0.11
  -2   4  12    0.26    0.18
  -2   4  12    0.15    0.18
   2  -4 -12    0.17    0.11
   2  -4 -12    0.28    0.13
   2  -4 -12    0.14    0.15
   2  -4 -12    0.06    0.18
  -2   4  13    1.07    0.15
  -2   4  13    1.31    0.18
  -2   4  13    1.00    0.24
  -2   4  13    0.70    0.23
   2  -4 -13    1.27    0.17
   2  -4 -13    1.07    0.18
   2  -4 -13    0.97    0.21
   2  -4 -13    0.91    0.24
  -2   4  14    0.41    0.12
   2  -4 -14    0.54    0.14
   2  -4 -14    0.31    0.16
   2  -4 -14    0.45    0.18
  -2   4  15   -0.26    0.12
  -2   4  15   -0.17    0.24
   2  -4 -15    0.15    0.13
   2  -4 -15    0.20    0.14
   2  -4 -15   -0.02    0.16
   2  -4 -15    0.25    0.26
  -2   4  16    0.20    0.13
  -2   4  16    0.06    0.29
   2  -4 -16    0.09    0.13
   2  -4 -16   -0.12    0.15
   2  -4 -16    0.04    0.17
   2  -4 -16   -0.48    0.30
  -2   4  17   -0.36    0.30
   2  -4 -17    0.10    0.29
  -2   5   1    5.15    0.41
  -2   5   1    4.37    0.36
   2  -5  -1    4.38    0.37
   2  -5  -1    3.77    0.36
   2  -5  -1    4.28    0.36
   2  -5  -1    4.54    0.38
  -2   5   2    0.01    0.05
  -2   5   2    0.02    0.04
  -2   5   2   -0.01    0.05
   2  -5  -2    0.01    0.04
   2  -5  -2    0.01    0.04
   2  -5  -2    0.04    0.05
  -2   5   3    0.95    0.10
  -2   5   3    0.89    0.10
  -2   5   3    1.25    0.12
  -2   5   3    1.20    0.12
   2  -5  -3    0.96    0.10
   2  -5  -3    0.84    0.10
   2  -5  -3    0.73    0.10
   2  -5  -3    1.02    0.13
  -2   5   4    0.95    0.10
  -2   5   4    0.84    0.10
  -2   5   4    0.90    0.11
  -2   5   4    1.10    0.12
   2  -5  -4    0.87    0.10
   2  -5  -4    0.71    0.10
   2  -5  -4    0.71    0.10
  -2   5   5    4.09    0.36
  -2   5   5    3.94    0.37
  -2   5   5    3.82    0.35
  -2   5   5    4.47    0.36
   2  -5  -5    3.73    0.35
   2  -5  -5    4.09    0.36
   2  -5  -5    4.38    0.36
   2  -5  -5    4.00    0.35
  -2   5   6    4.97    0.45
  -2   5   6    5.33    0.53
  -2   5   6    5.48    0.46
  -2   5   6    5.78    0.47
   2  -5  -6    4.46    0.44
   2  -5  -6    4.79    0.44
   2  -5  -6    5.69    0.48
   2  -5  -6    5.32    0.45
  -2   5   7    0.45    0.09
  -2   5   7    0.32    0.14
  -2   5   7    0.40    0.13
   2  -5  -7    0.21    0.08
   2  -5  -7    0.29    0.08
   2  -5  -7    0.33    0.12
   2  -5  -7    0.41    0.16
  -2   5   8    1.09    0.14
  -2   5   8    1.16    0.18
  -2   5   8    1.03    0.17
   2  -5  -8    1.04    0.13
   2  -5  -8    0.86    0.16
   2  -5  -8    0.93    0.19
  -2   5   9    0.89    0.12
  -2   5   9    1.01    0.14
  -2   5   9    0.81    0.18
  -2   5   9    0.78    0.18
   2  -5  -9    0.63    0.11
   2  -5  -9    0.69    0.12
   2  -5  -9    0.50    0.15
   2  -5  -9    0.78    0.18
  -2   5  10    0.05    0.09
  -2   5  10    0.06    0.10
  -2   5  10    0.06    0.17
  -2   5  10    0.13    0.15
   2  -5 -10    0.10    0.09
   2  -5 -10    0.21    0.11
   2  -5 -10    0.03    0.13
   2  -5 -10    0.14    0.17
  -2   5  11    0.59    0.13
  -2   5  11    0.26    0.18
  -2   5  11    0.45    0.17
   2  -5 -11    0.69    0.14
   2  -5 -11    0.57    0.16
   2  -5 -11    0.54    0.21
  -2   5  12    0.80    0.14
  -2   5  12    0.57    0.19
  -2   5  12    0.54    0.19
   2  -5 -12    0.93    0.15
   2  -5 -12    0.69    0.18
   2  -5 -12    0.76    0.22
  -2   5  13   10.91    0.96
  -2   5  13   11.73    0.95
   2  -5 -13   10.77    0.93
   2  -5 -13    9.89    0.91
   2  -5 -13    8.49    0.87
   2  -5 -13   11.00    0.93
  -2   5  14    3.66    0.37
  -2   5  14    3.85    0.43
   2  -5 -14    3.57    0.37
   2  -5 -14    3.24    0.41
  -2   5  15    0.62    0.16
  -2   5  15    0.64    0.31
   2  -5 -15    0.52    0.18
   2  -5 -15    0.34    0.19
  -2   5  16    0.50    0.16
  -2   5  16    0.69    0.28
   2  -5 -16    0.61    0.17
   2  -5 -16    1.02    0.31
  -2   6   1    3.41    0.29
  -2   6   1    3.22    0.26
   2  -6  -1    2.86    0.26
   2  -6  -1    2.98    0.27
   2  -6  -1    2.63    0.25
   2  -6  -1    3.03    0.27
  -2   6   2    5.92    0.51
  -2   6   2    5.96    0.51
  -2   6   2    6.77    0.53
  -2   6   2    6.36    0.52
   2  -6  -2    5.90    0.51
   2  -6  -2    5.68    0.52
  -2   6   4   15.35    1.30
  -2   6   4   15.07    1.32
  -2   6   4   16.77    1.30
  -2   6   4   17.07    1.30
   2  -6  -4   14.01    1.29
   2  -6  -4   15.52    1.31
   2  -6  -4   16.27    1.29
   2  -6  -4   14.51    1.28
  -2   6   5    0.18    0.07
  -2   6   5    0.22    0.11
  -2   6   5    0.12    0.10
   2  -6  -5    0.15    0.07
   2  -6  -5    0.22    0.10
   2  -6  -5    0.03    0.13
  -2   6   6    3.63    0.33
  -2   6   6    3.38    0.33
  -2   6   6    3.63    0.34
  -2   6   6    3.92    0.33
   2  -6  -6    3.40    0.32
   2  -6  -6    3.55    0.33
   2  -6  -6    3.63    0.33
   2  -6  -6    3.38    0.35
  -2   6   7    0.68    0.11
  -2   6   7    0.67    0.11
  -2   6   7    0.78    0.17
  -2   6   7    0.58    0.13
   2  -6  -7    0.61    0.12
   2  -6  -7    0.57    0.11
   2  -6  -7    0.50    0.13
   2  -6  -7    0.61    0.19
  -2   6   8    1.76    0.18
  -2   6   8    1.64    0.22
  -2   6   8    1.63    0.22
  -2   6   8    1.67    0.21
   2  -6  -8    1.47    0.18
   2  -6  -8    1.36    0.18
   2  -6  -8    1.27    0.19
   2  -6  -8    1.62    0.23
  -2   6   9   -0.09    0.08
  -2   6   9    0.16    0.11
  -2   6   9    0.10    0.17
  -2   6   9   -0.02    0.13
   2  -6  -9    0.16    0.09
   2  -6  -9    0.19    0.11
   2  -6  -9    0.03    0.14
   2  -6  -9    0.47    0.20
  -2   6  10    1.79    0.21
  -2   6  10    1.79    0.21
  -2   6  10    2.07    0.25
   2  -6 -10    1.94    0.21
   2  -6 -10    2.16    0.23
   2  -6 -10    1.54    0.24
   2  -6 -10    1.22    0.28
  -2   6  11    0.14    0.10
  -2   6  11   -0.04    0.12
  -2   6  11    0.15    0.19
   2  -6 -11    0.22    0.10
   2  -6 -11    0.19    0.13
   2  -6 -11    0.47    0.21
  -2   6  12    4.96    0.46
  -2   6  12    4.69    0.45
  -2   6  12    4.39    0.45
   2  -6 -12    4.91    0.44
   2  -6 -12    4.16    0.43
   2  -6 -12    4.24    0.44
   2  -6 -12    4.17    0.46
  -2   6  13   27.57    2.39
  -2   6  13   26.80    2.21
   2  -6 -13   27.67    2.30
   2  -6 -13   24.80    2.20
   2  -6 -13   22.22    2.16
   2  -6 -13   26.13    2.20
  -2   6  14   38.39    3.16
   2  -6 -14   32.20    3.08
   2  -6 -14   38.10    3.13
  -2   6  15   -0.11    0.15
  -2   6  15    0.41    0.27
   2  -6 -15    0.22    0.15
   2  -6 -15    0.22    0.28
  -2   7   1    1.26    0.13
  -2   7   1    1.26    0.13
  -2   7   1    1.63    0.16
  -2   7   1    1.56    0.15
   2  -7  -1    1.35    0.14
   2  -7  -1    1.38    0.14
   2  -7  -1    1.61    0.15
   2  -7  -1    1.29    0.16
  -2   7   2    1.75    0.16
  -2   7   2    1.40    0.15
  -2   7   2    1.87    0.17
  -2   7   2    1.78    0.17
   2  -7  -2    1.43    0.15
   2  -7  -2    1.64    0.16
  -2   7   3   73.06    6.15
  -2   7   3   78.32    6.27
  -2   7   3   83.36    6.21
  -2   7   3   70.58    6.04
   2  -7  -3   72.77    6.14
   2  -7  -3   74.18    6.30
   2  -7  -3   66.78    6.01
   2  -7  -3   76.55    6.12
  -2   7   4   68.04    5.78
  -2   7   4   71.26    5.89
  -2   7   4   70.23    5.71
  -2   7   4   69.48    5.67
   2  -7  -4   76.42    5.95
   2  -7  -4   68.20    5.85
   2  -7  -4   68.54    5.70
   2  -7  -4   63.55    5.66
  -2   7   5   -0.07    0.08
  -2   7   5    0.10    0.08
  -2   7   5    0.06    0.12
  -2   7   5   -0.01    0.11
   2  -7  -5    0.13    0.08
   2  -7  -5   -0.03    0.07
   2  -7  -5    0.08    0.11
   2  -7  -5    0.16    0.13
  -2   7   6    2.64    0.27
  -2   7   6    2.77    0.28
  -2   7   6    2.96    0.30
  -2   7   6    3.49    0.30
   2  -7  -6    3.01    0.28
   2  -7  -6    3.00    0.28
   2  -7  -6    2.77    0.28
   2  -7  -6    3.22    0.31
  -2   7   7    1.24    0.16
  -2   7   7    1.40    0.16
  -2   7   7    1.41    0.21
  -2   7   7    1.43    0.18
   2  -7  -7    1.35    0.16
   2  -7  -7    1.36    0.17
   2  -7  -7    1.50    0.17
   2  -7  -7    1.47    0.23
  -2   7   8    0.35    0.11
  -2   7   8    0.14    0.18
  -2   7   8    0.20    0.12
   2  -7  -8    0.39    0.11
   2  -7  -8    0.15    0.13
   2  -7  -8    0.34    0.21
  -2   7   9    2.56    0.26
  -2   7   9    2.60    0.33
  -2   7   9    2.32    0.30
  -2   7   9    2.38    0.27
   2  -7  -9    2.73    0.27
   2  -7  -9    2.87    0.28
   2  -7  -9    1.96    0.26
   2  -7  -9    2.72    0.33
  -2   7  10    0.32    0.10
  -2   7  10    0.41    0.13
  -2   7  10    0.29    0.19
   2  -7 -10    0.34    0.12
   2  -7 -10    0.29    0.14
   2  -7 -10    0.52    0.23
  -2   7  11    0.10    0.10
  -2   7  11   -0.05    0.13
  -2   7  11    0.01    0.22
   2  -7 -11   -0.07    0.11
   2  -7 -11   -0.10    0.14
   2  -7 -11    0.01    0.17
   2  -7 -11    0.02    0.24
  -2   7  12    3.23    0.35
  -2   7  12    3.66    0.39
   2  -7 -12    2.73    0.34
   2  -7 -12    2.92    0.38
  -2   7  13    1.73    0.23
  -2   7  13    1.93    0.33
   2  -7 -13    1.65    0.23
   2  -7 -13    1.69    0.25
   2  -7 -13    1.06    0.24
   2  -7 -13    1.57    0.31
  -2   7  14    4.88    0.47
  -2   7  14    3.53    0.45
   2  -7 -14    4.25    0.42
   2  -7 -14    4.16    0.44
   2  -7 -14    3.25    0.46
   2  -7 -15   -0.13    0.15
  -2   8   1    2.30    0.22
  -2   8   1    2.24    0.22
  -2   8   1    2.73    0.24
  -2   8   1    2.26    0.22
   2  -8  -1    2.58    0.22
   2  -8  -1    2.22    0.22
   2  -8  -1    2.52    0.23
   2  -8  -1    2.47    0.25
  -2   8   2   14.53    1.14
  -2   8   2   11.96    1.04
  -2   8   2   13.13    1.05
  -2   8   2   12.39    1.02
   2  -8  -2   10.75    1.02
   2  -8  -2   13.27    1.10
  -2   8   3   20.60    1.71
  -2   8   3   18.90    1.66
  -2   8   3   19.71    1.64
   2  -8  -3   20.16    1.68
   2  -8  -3   20.96    1.75
   2  -8  -3   19.60    1.64
  -2   8   4    9.85    0.86
  -2   8   4   10.37    0.87
  -2   8   4   10.26    0.86
  -2   8   4   10.19    0.85
   2  -8  -4    9.73    0.85
   2  -8  -4   10.08    0.88
   2  -8  -4    9.75    0.85
   2  -8  -4    9.92    0.87
  -2   8   5    3.76    0.34
  -2   8   5    3.41    0.34
  -2   8   5    3.95    0.35
   2  -8  -5    3.95    0.35
   2  -8  -5    3.48    0.34
   2  -8  -5    3.76    0.35
  -2   8   6    0.45    0.11
  -2   8   6    0.42    0.14
  -2   8   6    0.32    0.13
   2  -8  -6    0.37    0.11
   2  -8  -6    0.27    0.13
   2  -8  -6    0.47    0.18
  -2   8   7    0.09    0.10
  -2   8   7    0.11    0.10
  -2   8   7    0.23    0.17
  -2   8   7    0.14    0.14
   2  -8  -7    0.07    0.10
   2  -8  -7    0.13    0.11
   2  -8  -7    0.02    0.13
   2  -8  -7    0.09    0.20
  -2   8   8   -0.01    0.11
  -2   8   8    0.03    0.10
  -2   8   8    0.03    0.20
  -2   8   8    0.04    0.14
   2  -8  -8    0.16    0.11
   2  -8  -8    0.11    0.11
   2  -8  -8    0.05    0.14
   2  -8  -8    0.11    0.24
  -2   8   9   -0.06    0.11
  -2   8   9    0.19    0.20
  -2   8   9   -0.09    0.15
   2  -8  -9   -0.12    0.12
   2  -8  -9    0.12    0.15
   2  -8  -9    0.11    0.25
  -2   8  10    0.63    0.16
  -2   8  10    0.74    0.23
   2  -8 -10    0.34    0.14
   2  -8 -10    0.50    0.16
   2  -8 -10    0.55    0.28
  -2   8  11   -0.01    0.11
  -2   8  11    0.18    0.23
   2  -8 -11    0.05    0.13
   2  -8 -11   -0.12    0.14
   2  -8 -11    0.29    0.17
   2  -8 -11   -0.26    0.25
  -2   8  12    0.38    0.14
  -2   8  12    0.27    0.25
   2  -8 -12    0.03    0.12
   2  -8 -12    0.04    0.17
   2  -8 -12    0.08    0.27
  -2   8  13    3.26    0.39
  -2   8  13    3.04    0.40
   2  -8 -13    3.62    0.37
   2  -8 -13    3.69    0.39
   2  -8 -13    3.21    0.42
  -2   8  14    0.03    0.17
   2  -8 -14    0.12    0.16
  -2   9   1    1.94    0.20
  -2   9   1    2.07    0.20
  -2   9   1    2.43    0.22
  -2   9   1    2.15    0.21
   2  -9  -1    2.47    0.22
   2  -9  -1    1.88    0.20
  -2   9   2    1.69    0.18
  -2   9   2    1.73    0.19
  -2   9   2    1.91    0.19
   2  -9  -2    1.64    0.18
   2  -9  -2    1.74    0.19
   2  -9  -2    1.83    0.21
  -2   9   3    0.78    0.14
  -2   9   3    0.36    0.09
  -2   9   3    0.55    0.13
   2  -9  -3    0.53    0.10
   2  -9  -3    0.44    0.12
   2  -9  -3    0.64    0.15
  -2   9   4    2.75    0.27
  -2   9   4    2.76    0.26
  -2   9   4    2.90    0.28
  -2   9   4    2.68    0.27
   2  -9  -4    2.73    0.26
   2  -9  -4    2.66    0.27
   2  -9  -4    2.82    0.27
   2  -9  -4    2.87    0.29
  -2   9   5    0.50    0.11
  -2   9   5    0.43    0.13
  -2   9   5    0.59    0.12
   2  -9  -5    0.39    0.12
  -2   9   6    7.06    0.62
  -2   9   6    7.07    0.64
  -2   9   6    7.41    0.63
   2  -9  -6    6.96    0.62
   2  -9  -6    6.81    0.63
   2  -9  -6    6.49    0.61
  -2   9   7    1.18    0.18
  -2   9   7    1.52    0.19
  -2   9   7    1.43    0.23
  -2   9   7    1.66    0.21
   2  -9  -7    1.40    0.18
   2  -9  -7    1.55    0.19
   2  -9  -7    1.47    0.21
   2  -9  -7    1.66    0.28
  -2   9   8    0.08    0.12
  -2   9   8    0.31    0.11
  -2   9   8    0.29    0.21
  -2   9   8    0.30    0.16
   2  -9  -8    0.24    0.12
   2  -9  -8    0.11    0.12
   2  -9  -8    0.29    0.15
   2  -9  -8    0.24    0.27
  -2   9   9    0.19    0.12
  -2   9   9    0.02    0.12
  -2   9   9    0.21    0.24
   2  -9  -9   -0.16    0.13
   2  -9  -9    0.14    0.14
   2  -9  -9    0.19    0.16
   2  -9  -9   -0.06    0.28
  -2   9  10    0.47    0.13
  -2   9  10    0.27    0.14
  -2   9  10    0.92    0.27
   2  -9 -10    0.53    0.16
   2  -9 -10    0.54    0.16
   2  -9 -10    0.52    0.29
  -2   9  11    0.07    0.12
  -2   9  11    0.09    0.27
   2  -9 -11    0.24    0.14
   2  -9 -11    0.04    0.16
   2  -9 -11    0.10    0.17
   2  -9 -11   -0.23    0.27
  -2   9  12    1.89    0.29
  -2   9  12    2.41    0.36
   2  -9 -12    2.34    0.28
   2  -9 -12    2.07    0.30
   2  -9 -12    2.57    0.38
  -2   9  13    0.83    0.20
   2  -9 -13    0.61    0.17
  -2  10   1   -0.05    0.07
  -2  10   1    0.06    0.07
  -2  10   1    0.04    0.10
  -2  10   1    0.09    0.09
   2 -10  -1    0.06    0.09
   2 -10  -1    0.10    0.08
   2 -10  -1   -0.16    0.10
   2 -10  -1    0.02    0.12
  -2  10   2    0.00    0.09
  -2  10   2    0.10    0.08
  -2  10   2    0.13    0.11
  -2  10   2    0.06    0.10
   2 -10  -2    0.13    0.09
   2 -10  -2    0.08    0.09
   2 -10  -2    0.14    0.10
   2 -10  -2    0.09    0.13
  -2  10   3    1.26    0.17
  -2  10   3    1.23    0.15
  -2  10   3    1.33    0.18
  -2  10   3    1.58    0.18
   2 -10  -3    1.45    0.17
   2 -10  -3    1.23    0.17
   2 -10  -3    1.47    0.18
   2 -10  -3    1.34    0.20
  -2  10   4    0.23    0.15
  -2  10   4    0.24    0.12
   2 -10  -4   -0.04    0.10
   2 -10  -4    0.31    0.13
   2 -10  -4    0.23    0.14
  -2  10   5    0.18    0.11
  -2  10   5   -0.07    0.11
  -2  10   5   -0.04    0.14
  -2  10   5   -0.04    0.11
   2 -10  -5   -0.13    0.11
   2 -10  -5    0.04    0.12
   2 -10  -5    0.08    0.15
   2 -10  -5    0.15    0.17
  -2  10   6   15.74    1.40
  -2  10   6   15.33    1.42
  -2  10   6   15.83    1.39
  -2  10   6   14.87    1.36
   2 -10  -6   16.26    1.40
   2 -10  -6   17.45    1.48
   2 -10  -6   15.85    1.39
   2 -10  -6   18.56    1.42
  -2  10   7   11.19    1.00
  -2  10   7   11.48    1.05
   2 -10  -7   10.34    0.99
   2 -10  -7   11.93    1.07
   2 -10  -7   10.97    0.99
   2 -10  -7   13.15    1.05
  -2  10   8    3.97    0.40
  -2  10   8    4.16    0.43
  -2  10   8    4.14    0.47
   2 -10  -8    4.41    0.42
   2 -10  -8    4.23    0.43
  -2  10   9    0.48    0.14
  -2  10   9    0.40    0.15
  -2  10   9    0.97    0.29
   2 -10  -9    0.61    0.16
   2 -10  -9    0.71    0.17
   2 -10  -9    0.43    0.21
   2 -10  -9    1.27    0.33
  -2  10  10    0.56    0.16
  -2  10  10    0.61    0.33
   2 -10 -10    0.26    0.17
   2 -10 -10    0.54    0.18
   2 -10 -10    0.48    0.20
   2 -10 -10    0.26    0.31
  -2  10  11    0.12    0.17
  -2  10  11    0.21    0.28
   2 -10 -11    0.16    0.17
   2 -10 -11    0.26    0.17
   2 -10 -11   -0.05    0.30
  -2  10  12    0.21    0.16
   2 -10 -12    0.15    0.15
  -2  11   1    1.76    0.20
  -2  11   1    1.69    0.19
   2 -11  -1    2.00    0.20
   2 -11  -1    1.70    0.20
   2 -11  -1    2.15    0.22
   2 -11  -1    1.76    0.22
  -2  11   2    1.23    0.17
  -2  11   2    1.42    0.17
   2 -11  -2    1.40    0.17
   2 -11  -2    1.32    0.17
   2 -11  -2    1.57    0.19
   2 -11  -2    1.57    0.21
  -2  11   3    1.84    0.21
  -2  11   3    1.59    0.19
  -2  11   3    1.98    0.22
  -2  11   3    2.13    0.22
   2 -11  -3    2.04    0.21
   2 -11  -3    1.81    0.22
   2 -11  -3    1.60    0.21
   2 -11  -3    1.72    0.24
  -2  11   4    0.13    0.11
  -2  11   4    0.14    0.14
  -2  11   4   -0.05    0.13
   2 -11  -4    0.02    0.10
   2 -11  -4   -0.20    0.15
   2 -11  -4    0.21    0.16
  -2  11   5    0.08    0.15
  -2  11   5    0.11    0.11
  -2  11   5   -0.02    0.15
  -2  11   5    0.33    0.14
   2 -11  -5    0.17    0.11
   2 -11  -5   -0.20    0.15
  -2  11   6    3.45    0.35
  -2  11   6    2.99    0.31
  -2  11   6    2.81    0.32
   2 -11  -6    2.45    0.29
   2 -11  -6    2.76    0.32
  -2  11   7   -0.10    0.13
  -2  11   7   -0.16    0.13
  -2  11   7   -0.25    0.20
   2 -11  -7    0.01    0.13
   2 -11  -7    0.01    0.15
   2 -11  -7    0.33    0.18
   2 -11  -7   -0.33    0.26
  -2  11   8    0.11    0.13
  -2  11   8    0.17    0.13
  -2  11   8    0.38    0.28
   2 -11  -8    0.33    0.19
   2 -11  -8   -0.37    0.31
  -2  11   9   -0.03    0.14
  -2  11   9   -0.28    0.29
   2 -11  -9    0.12    0.15
   2 -11  -9    0.05    0.17
   2 -11  -9   -0.06    0.19
   2 -11  -9   -0.25    0.33
  -2  11  10   -0.09    0.15
  -2  11  10   -0.15    0.32
   2 -11 -10   -0.02    0.17
   2 -11 -10   -0.01    0.19
   2 -11 -10   -0.47    0.34
  -2  11  11    0.39    0.16
   2 -11 -11    0.37    0.18
   2 -11 -11    0.24    0.21
  -2  12   1    2.88    0.32
  -2  12   1    3.48    0.32
   2 -12  -1    3.34    0.32
   2 -12  -1    2.98    0.32
   2 -12  -1    3.82    0.35
  -2  12   2    0.24    0.12
  -2  12   2    0.41    0.11
  -2  12   2    0.37    0.14
  -2  12   2    0.52    0.14
   2 -12  -2    0.31    0.12
   2 -12  -2    0.50    0.14
   2 -12  -2    0.28    0.16
   2 -12  -2    0.76    0.18
   2 -12  -3    0.23    0.12
   2 -12  -3    0.04    0.13
   2 -12  -3   -0.19    0.14
   2 -12  -3    0.09    0.19
  -2  12   4    0.80    0.18
  -2  12   4    0.97    0.16
  -2  12   4    1.04    0.19
   2 -12  -4    1.15    0.17
   2 -12  -4    0.89    0.18
   2 -12  -4    0.92    0.19
   2 -12  -4    0.70    0.25
  -2  12   5    1.99    0.23
  -2  12   5    1.83    0.23
   2 -12  -5    0.84    0.23
   2 -12  -5    1.78    0.24
   2 -12  -5    1.48    0.28
  -2  12   6    0.26    0.15
  -2  12   6    0.18    0.20
   2 -12  -6    0.30    0.14
   2 -12  -6    0.52    0.20
   2 -12  -6    0.03    0.28
  -2  12   7    0.55    0.18
  -2  12   7   -0.05    0.14
  -2  12   7    0.09    0.25
   2 -12  -7    0.11    0.14
   2 -12  -7   -0.01    0.20
   2 -12  -7    0.03    0.18
   2 -12  -7    0.11    0.29
  -2  12   8    0.02    0.15
  -2  12   8    0.17    0.29
   2 -12  -8   -0.06    0.14
   2 -12  -8   -0.19    0.20
   2 -12  -8    0.10    0.34
  -2  12   9    0.03    0.17
  -2  12   9   -0.16    0.31
   2 -12  -9    0.03    0.16
   2 -12  -9    0.08    0.22
   2 -12  -9    0.26    0.36
  -2  12  10    1.13    0.23
  -2  13   1    1.54    0.19
  -2  13   1    1.59    0.21
   2 -13  -1    1.49    0.22
   2 -13  -1    1.81    0.26
  -2  13   2    0.85    0.17
  -2  13   2    0.65    0.14
  -2  13   2    0.95    0.17
   2 -13  -2    0.76    0.16
   2 -13  -2    0.69    0.17
   2 -13  -2    0.95    0.20
   2 -13  -2    1.01    0.22
  -2  13   3    1.89    0.25
  -2  13   3    2.01    0.25
  -2  13   3    2.95    0.29
   2 -13  -3    2.45    0.26
   2 -13  -3    2.42    0.27
  -2  13   4    0.29    0.14
  -2  13   4    0.00    0.13
  -2  13   4   -0.03    0.15
   2 -13  -4    0.08    0.13
   2 -13  -4    0.11    0.15
   2 -13  -4    0.25    0.17
   2 -13  -4    0.29    0.20
  -2  13   5    0.09    0.15
  -2  13   5   -0.09    0.14
  -2  13   5    0.02    0.18
   2 -13  -5   -0.08    0.14
   2 -13  -5   -0.07    0.16
   2 -13  -5   -0.06    0.16
   2 -13  -5   -0.11    0.22
  -2  13   6    0.86    0.18
  -2  13   6    1.11    0.24
   2 -13  -6    0.78    0.18
   2 -13  -6    0.97    0.22
   2 -13  -6    0.90    0.22
   2 -13  -6    1.13    0.29
  -2  13   7   -0.10    0.16
  -2  13   7    0.02    0.25
   2 -13  -7    0.09    0.16
   2 -13  -7    0.10    0.20
   2 -13  -7    0.00    0.31
  -2  13   8    1.21    0.23
   2 -13  -8    1.49    0.22
   2 -13  -8    1.17    0.30
  -2  13   9   -0.03    0.15
   2 -13  -9    0.24    0.16
  -2  14   1    2.10    0.27
  -2  14   1    2.14    0.26
  -2  14   1    2.87    0.28
   2 -14  -1    2.52    0.28
   2 -14  -1    2.33    0.29
   2 -14  -1    3.51    0.33
   2 -14  -1    2.62    0.32
  -2  14   2    0.13    0.13
  -2  14   2   -0.13    0.14
   2 -14  -2    0.23    0.13
   2 -14  -2    0.03    0.18
   2 -14  -2    0.20    0.20
  -2  14   3    0.02    0.14
  -2  14   3    0.25    0.13
   2 -14  -3    0.39    0.14
   2 -14  -3   -0.02    0.16
   2 -14  -3    0.15    0.21
  -2  14   4    0.14    0.13
  -2  14   4    0.29    0.15
  -2  14   4    0.19    0.19
   2 -14  -4    0.21    0.15
   2 -14  -4   -0.01    0.16
   2 -14  -4   -0.08    0.19
   2 -14  -4    0.39    0.24
  -2  14   5    0.19    0.16
  -2  14   5    0.20    0.21
   2 -14  -5    0.24    0.19
   2 -14  -5    0.43    0.26
  -2  14   6   -0.20    0.17
   2 -14  -6   -0.02    0.16
  -2  14   7    0.08    0.17
   2 -14  -7    0.20    0.17
   2 -14  -7    0.37    0.24
  -2  15   1    1.04    0.20
  -2  15   1    1.14    0.18
  -2  15   1    1.44    0.22
   2 -15  -1    1.10    0.20
   2 -15  -1    0.96    0.21
   2 -15  -1    1.37    0.22
   2 -15  -1    1.58    0.26
  -2  15   2    0.17    0.13
  -2  15   2   -0.07    0.13
  -2  15   2    0.28    0.17
   2 -15  -2    0.32    0.16
   2 -15  -2    0.11    0.16
   2 -15  -2    0.50    0.21
  -2  15   3   -0.02    0.15
  -2  15   3   -0.07    0.21
   2 -15  -3   -0.01    0.15
   2 -15  -3   -0.01    0.16
   2 -15  -3    0.05    0.23
  -2  15   4    0.67    0.18
   2 -15  -4    0.55    0.18
   2 -15  -4    0.85    0.23
  -2  15   5    0.80    0.21
   2 -15  -5    1.29    0.21
   2 -15  -5    1.03    0.24
  -2  16   1    0.56    0.15
   2 -16  -1    0.51    0.16
   2 -16  -1    0.35    0.18
  -2  16   2    0.16    0.13
   2 -16  -2    0.07    0.15
   2 -16  -2    0.08    0.17
   2 -16  -3    2.43    0.29
   2 -16  -3    2.20    0.31
  -1 -16   1    0.07    0.18
   1  16  -1    0.26    0.19
  -1 -16   2    0.12    0.17
   1  16  -2   -0.31    0.17
  -1 -16   3    0.27    0.17
  -1 -16   3   -0.04    0.21
   1  16  -3   -0.07    0.16
   1  16  -3   -0.18    0.17
  -1 -16   4    0.03    0.16
  -1 -16   4    0.01    0.17
  -1 -16   4    0.34    0.21
   1  16  -4   -0.01    0.17
   1  16  -4   -0.09    0.15
  -1 -16   5    0.08    0.15
  -1 -16   5   -0.18    0.16
  -1 -16   5   -0.03    0.20
   1  16  -5    0.05    0.16
   1  16  -5   -0.09    0.17
  -1 -16   6   -0.10    0.15
  -1 -16   6    0.27    0.17
  -1 -16   6    0.31    0.22
   1  16  -6    0.12    0.16
  -1 -16   7    2.23    0.29
  -1 -16   7    2.18    0.29
  -1 -16   7    2.84    0.32
   1  16  -7    2.57    0.32
   1  16  -7    3.13    0.30
  -1 -16   8    6.65    0.68
  -1 -16   8    6.64    0.68
  -1 -16   8    8.89    0.73
   1  16  -8    8.12    0.76
   1  16  -8    7.91    0.70
  -1 -16   9    6.63    0.71
  -1 -16   9    8.73    0.75
   1  16  -9    8.04    0.78
   1  16  -9    8.38    0.73
  -1 -16  10    0.91    0.23
  -1 -16  10    1.03    0.21
   1  16 -10    0.59    0.23
   1  16 -10    1.20    0.20
  -1 -16  11    0.31    0.18
   1  16 -11    0.67    0.21
   1  16 -12    1.74    0.29
  -1 -15   1    1.48    0.22
   1  15  -1    1.66    0.25
   1  15  -1    1.63    0.21
  -1 -15   2    0.53    0.17
  -1 -15   2    0.29    0.13
   1  15  -2    0.37    0.16
   1  15  -2    0.40    0.15
   1  15  -2    0.12    0.17
  -1 -15   3    0.64    0.18
  -1 -15   3    0.44    0.14
   1  15  -3    0.66    0.16
   1  15  -3    0.71    0.17
  -1 -15   4   -0.11    0.13
  -1 -15   4    0.02    0.13
  -1 -15   4    0.07    0.17
   1  15  -4   -0.02    0.14
   1  15  -4    0.01    0.13
   1  15  -4   -0.03    0.13
  -1 -15   5    0.80    0.17
  -1 -15   5    0.79    0.18
  -1 -15   5    0.71    0.19
   1  15  -5    0.89    0.16
   1  15  -5    0.75    0.16
   1  15  -5    0.66    0.15
  -1 -15   6    0.51    0.16
  -1 -15   6    0.24    0.14
  -1 -15   6    0.67    0.19
   1  15  -6    0.48    0.15
   1  15  -6    0.51    0.14
   1  15  -6    0.38    0.13
  -1 -15   7    1.22    0.20
  -1 -15   7    1.15    0.20
  -1 -15   7    1.17    0.21
   1  15  -7    1.27    0.20
   1  15  -7    1.63    0.20
   1  15  -7    1.56    0.19
  -1 -15   8    0.14    0.17
  -1 -15   8    0.07    0.11
  -1 -15   8    0.02    0.17
   1  15  -8    0.16    0.15
  -1 -15   9    0.97    0.24
  -1 -15   9    0.40    0.13
   1  15  -9    0.68    0.19
   1  15  -9    0.61    0.13
  -1 -15  10    0.18    0.15
  -1 -15  10    0.14    0.11
  -1 -15  10    0.17    0.15
   1  15 -10    0.11    0.15
   1  15 -10    0.35    0.14
   1  15 -10    0.11    0.14
  -1 -15  11    0.10    0.15
  -1 -15  11    0.00    0.12
  -1 -15  11   -0.07    0.12
   1  15 -11    0.36    0.15
   1  15 -11    0.10    0.12
  -1 -15  12    0.13    0.14
  -1 -15  12    0.16    0.12
   1  15 -12    0.05    0.14
   1  15 -12    0.16    0.14
  -1 -15  13    0.11    0.13
  -1 -15  13    0.08    0.15
   1  15 -13    0.19    0.15
   1  15 -13   -0.07    0.16
   1  15 -14    0.10    0.15
  -1 -14   1   -0.06    0.16
  -1 -14   1    0.07    0.11
  -1 -14   1    0.02    0.20
   1  14  -1   -0.11    0.12
   1  14  -1   -0.13    0.13
   1  14  -1    0.16    0.19
  -1 -14   2    6.78    0.63
  -1 -14   2    6.18    0.63
  -1 -14   2    6.66    0.63
   1  14  -2    6.93    0.63
   1  14  -2    6.68    0.62
   1  14  -2    7.59    0.65
  -1 -14   3    1.12    0.19
  -1 -14   3    0.69    0.15
  -1 -14   3    0.97    0.21
   1  14  -3    0.88    0.16
   1  14  -3    0.97    0.17
  -1 -14   4    0.01    0.13
   1  14  -4    0.30    0.14
   1  14  -4    0.40    0.14
  -1 -14   5   -0.12    0.12
   1  14  -5    0.09    0.12
   1  14  -5   -0.05    0.10
  -1 -14   6    0.07    0.11
  -1 -14   6    0.16    0.15
   1  14  -6    0.24    0.10
   1  14  -6   -0.03    0.11
  -1 -14   7   -0.05    0.12
  -1 -14   7   -0.05    0.14
  -1 -14   8    0.08    0.17
  -1 -14   8    0.06    0.12
  -1 -14   8    0.21    0.14
   1  14  -8    0.12    0.14
   1  14  -8    0.34    0.13
  -1 -14   9    0.18    0.14
  -1 -14   9    0.02    0.11
  -1 -14   9    0.09    0.11
   1  14  -9    0.18    0.13
   1  14  -9   -0.04    0.11
  -1 -14  10   -0.10    0.12
  -1 -14  10   -0.04    0.10
   1  14 -10   -0.04    0.12
   1  14 -10   -0.08    0.10
   1  14 -10    0.01    0.12
  -1 -14  11   15.78    1.47
  -1 -14  11   15.36    1.44
  -1 -14  11   17.73    1.49
   1  14 -11   16.85    1.49
   1  14 -11   18.73    1.53
   1  14 -11   16.71    1.41
  -1 -14  12    0.03    0.12
  -1 -14  12   -0.06    0.10
  -1 -14  12   -0.04    0.14
   1  14 -12    0.09    0.12
   1  14 -12    0.13    0.13
   1  14 -12    0.19    0.16
  -1 -14  13    0.06    0.11
  -1 -14  13   -0.14    0.10
  -1 -14  13   -0.13    0.14
   1  14 -13   -0.07    0.16
   1  14 -13    0.02    0.15
  -1 -14  14    0.95    0.17
  -1 -14  14    1.02    0.19
   1  14 -14    1.12    0.18
   1  14 -14    0.94    0.19
  -1 -14  15   -0.13    0.13
  -1 -14  15    0.11    0.17
   1  14 -15    0.23    0.14
   1  14 -15   -0.07    0.18
  -1 -13   1   35.58    3.06
  -1 -13   1   31.59    3.11
   1  13  -1   36.27    3.10
   1  13  -1   41.85    3.23
  -1 -13   2    6.60    0.63
  -1 -13   2    6.16    0.63
  -1 -13   2    7.29    0.65
   1  13  -2    7.11    0.67
   1  13  -2    6.84    0.64
   1  13  -2    7.11    0.63
   1  13  -2    7.53    0.64
  -1 -13   3   -0.01    0.11
  -1 -13   3   -0.18    0.11
  -1 -13   3    0.07    0.17
   1  13  -3   -0.06    0.10
   1  13  -3    0.03    0.11
   1  13  -3    0.03    0.12
   1  13  -3   -0.03    0.12
  -1 -13   4    0.39    0.14
  -1 -13   4    0.35    0.13
   1  13  -4    0.50    0.13
   1  13  -4    0.52    0.13
   1  13  -4    0.53    0.14
  -1 -13   5   -0.01    0.11
  -1 -13   5   -0.07    0.11
  -1 -13   5    0.36    0.11
  -1 -13   5    0.03    0.14
   1  13  -5    0.13    0.10
   1  13  -5    0.17    0.11
   1  13  -5    0.02    0.10
   1  13  -5    0.17    0.09
  -1 -13   6    0.07    0.13
  -1 -13   6    0.02    0.10
   1  13  -6    0.08    0.12
   1  13  -6   -0.07    0.11
   1  13  -6    0.09    0.10
  -1 -13   7    0.50    0.16
  -1 -13   7    0.35    0.12
   1  13  -7    0.42    0.11
   1  13  -7    0.32    0.14
   1  13  -7    0.53    0.13
   1  13  -7    0.65    0.12
  -1 -13   8    0.35    0.12
  -1 -13   8    0.28    0.10
  -1 -13   8    0.52    0.12
   1  13  -8    0.31    0.11
   1  13  -8    0.21    0.12
   1  13  -8    0.43    0.10
   1  13  -8    0.48    0.11
  -1 -13   9    0.20    0.12
  -1 -13   9   -0.02    0.10
  -1 -13   9   -0.13    0.11
   1  13  -9    0.06    0.11
   1  13  -9    0.01    0.10
   1  13  -9    0.04    0.11
  -1 -13  10    2.66    0.29
  -1 -13  10    2.40    0.27
   1  13 -10    2.79    0.29
   1  13 -10    3.21    0.30
   1  13 -10    3.16    0.29
  -1 -13  12   32.03    2.83
   1  13 -12   33.25    2.85
  -1 -13  13    1.33    0.18
  -1 -13  13    1.20    0.17
  -1 -13  13    1.46    0.21
   1  13 -13    1.30    0.18
   1  13 -13    1.02    0.20
   1  13 -13    1.14    0.19
  -1 -13  14    0.08    0.11
  -1 -13  14    0.06    0.11
   1  13 -14   -0.08    0.11
   1  13 -14   -0.08    0.17
  -1 -13  15    0.31    0.12
  -1 -13  15    0.24    0.12
  -1 -13  15    0.19    0.16
   1  13 -15   -0.04    0.10
   1  13 -15    0.23    0.17
  -1 -13  16    0.01    0.11
  -1 -13  16    0.45    0.20
   1  13 -16    0.13    0.11
   1  13 -16   -0.09    0.21
  -1 -12   2   27.81    2.48
  -1 -12   2   28.54    2.58
  -1 -12   2   31.11    2.52
   1  12  -2   28.68    2.60
   1  12  -2   28.80    2.55
   1  12  -2   31.37    2.59
  -1 -12   3    0.87    0.15
  -1 -12   3    1.24    0.16
  -1 -12   3    1.09    0.17
  -1 -12   3    1.33    0.19
  -1 -12   4    0.07    0.11
  -1 -12   4   -0.06    0.10
  -1 -12   4    0.07    0.11
  -1 -12   4   -0.01    0.12
   1  12  -4    0.13    0.09
   1  12  -4   -0.03    0.11
   1  12  -4   -0.01    0.10
   1  12  -4    0.11    0.10
  -1 -12   5    5.99    0.55
  -1 -12   5    5.72    0.54
  -1 -12   5    6.63    0.54
  -1 -12   5    5.81    0.53
   1  12  -5    5.24    0.53
   1  12  -5    5.97    0.55
   1  12  -5    6.18    0.53
   1  12  -5    6.38    0.53
  -1 -12   6    0.14    0.13
  -1 -12   6   -0.09    0.09
  -1 -12   6    0.03    0.09
  -1 -12   6    0.05    0.10
   1  12  -6    0.25    0.09
   1  12  -6    0.07    0.12
   1  12  -6   -0.09    0.08
   1  12  -6   -0.14    0.09
  -1 -12   7    0.10    0.10
  -1 -12   7    0.14    0.09
  -1 -12   7    0.17    0.10
  -1 -12   7    0.06    0.09
   1  12  -7    0.18    0.09
   1  12  -7    0.15    0.10
   1  12  -7    0.11    0.09
   1  12  -7    0.09    0.10
  -1 -12   8    0.93    0.15
  -1 -12   8    0.88    0.14
  -1 -12   8    1.08    0.15
   1  12  -8    1.11    0.14
   1  12  -8    1.07    0.15
   1  12  -8    1.23    0.15
  -1 -12   9    0.35    0.11
  -1 -12   9    0.66    0.13
  -1 -12   9    0.56    0.13
   1  12  -9    0.36    0.11
   1  12  -9    0.82    0.13
   1  12  -9    0.61    0.12
  -1 -12  10    2.00    0.22
  -1 -12  10    2.25    0.24
  -1 -12  10    2.45    0.23
  -1 -12  10    2.19    0.23
   1  12 -10    2.05    0.22
   1  12 -10    1.73    0.22
   1  12 -10    2.43    0.24
   1  12 -10    2.39    0.24
  -1 -12  11    0.78    0.14
  -1 -12  11    0.76    0.14
  -1 -12  11    0.80    0.13
   1  12 -11    0.64    0.15
   1  12 -11    0.74    0.15
  -1 -12  12   11.12    1.00
   1  12 -12   11.89    0.99
  -1 -12  13    1.01    0.15
  -1 -12  13    1.19    0.16
  -1 -12  13    0.97    0.18
   1  12 -13    0.89    0.15
   1  12 -13    1.25    0.22
   1  12 -13    1.08    0.20
  -1 -12  14    0.11    0.10
  -1 -12  14   -0.12    0.11
  -1 -12  14    0.31    0.18
   1  12 -14    0.05    0.09
   1  12 -14    0.01    0.18
   1  12 -14    0.14    0.18
  -1 -12  15    0.24    0.11
  -1 -12  15    0.14    0.11
  -1 -12  15    0.29    0.18
   1  12 -15    0.19    0.12
   1  12 -15    0.31    0.21
   1  12 -15    0.12    0.20
  -1 -12  16    0.32    0.12
  -1 -12  16    0.22    0.23
   1  12 -16    0.28    0.14
   1  12 -16    0.28    0.22
  -1 -12  17    0.92    0.16
  -1 -12  17    0.56    0.22
   1  12 -17    0.85    0.16
   1  12 -17    0.64    0.25
  -1 -11   1    1.17    0.17
  -1 -11   1    1.23    0.16
  -1 -11   1    1.52    0.19
   1  11  -1    1.32    0.17
   1  11  -1    1.12    0.16
   1  11  -1    1.35    0.17
  -1 -11   2    0.50    0.12
  -1 -11   2    0.57    0.12
  -1 -11   2    0.96    0.15
  -1 -11   2    0.94    0.16
   1  11  -2    0.69    0.12
   1  11  -2    0.71    0.13
   1  11  -2    0.90    0.13
   1  11  -2    0.94    0.15
  -1 -11   3    0.74    0.13
  -1 -11   3    0.54    0.12
  -1 -11   3    0.73    0.14
  -1 -11   3    0.70    0.13
   1  11  -3    0.73    0.12
   1  11  -3    0.53    0.12
   1  11  -3    0.77    0.13
   1  11  -3    0.89    0.14
  -1 -11   4    0.85    0.14
  -1 -11   4    0.86    0.13
  -1 -11   4    0.99    0.14
  -1 -11   4    0.77    0.14
   1  11  -4    0.78    0.12
   1  11  -4    0.94    0.14
   1  11  -4    1.12    0.13
   1  11  -4    1.03    0.14
  -1 -11   5    0.53    0.14
  -1 -11   5    0.42    0.11
  -1 -11   5    0.50    0.11
  -1 -11   5    0.27    0.12
   1  11  -5    0.36    0.09
   1  11  -5    0.53    0.13
   1  11  -5    0.57    0.11
   1  11  -5    0.60    0.10
  -1 -11   6    1.76    0.20
  -1 -11   6    1.71    0.20
  -1 -11   6    2.02    0.19
  -1 -11   6    1.50    0.19
   1  11  -6    1.67    0.19
   1  11  -6    1.73    0.20
   1  11  -6    2.00    0.19
   1  11  -6    1.97    0.19
  -1 -11   7    0.13    0.10
  -1 -11   7    0.06    0.09
  -1 -11   7    0.04    0.08
  -1 -11   7   -0.05    0.08
   1  11  -7    0.06    0.08
   1  11  -7   -0.08    0.08
   1  11  -7    0.00    0.08
   1  11  -7   -0.03    0.08
  -1 -11   8    1.23    0.16
  -1 -11   8    1.23    0.16
  -1 -11   8    1.75    0.17
   1  11  -8    1.54    0.16
   1  11  -8    1.14    0.16
   1  11  -8    1.55    0.16
  -1 -11   9    0.19    0.09
  -1 -11   9    0.15    0.09
  -1 -11   9    0.08    0.09
  -1 -11   9    0.17    0.09
   1  11  -9    0.20    0.08
   1  11  -9    0.13    0.09
   1  11  -9    0.29    0.11
   1  11  -9    0.29    0.10
  -1 -11  10    4.45    0.42
  -1 -11  10    4.65    0.41
  -1 -11  10    4.80    0.41
  -1 -11  10    4.18    0.39
   1  11 -10    4.14    0.40
   1  11 -10    3.81    0.40
   1  11 -10    4.58    0.41
   1  11 -10    4.34    0.39
  -1 -11  11    2.89    0.30
  -1 -11  11    2.97    0.29
  -1 -11  11    3.37    0.30
  -1 -11  11    3.06    0.29
   1  11 -11    2.87    0.28
   1  11 -11    2.69    0.29
   1  11 -11    3.11    0.30
   1  11 -11    2.86    0.29
  -1 -11  12    0.32    0.11
  -1 -11  12    0.36    0.11
  -1 -11  12    0.50    0.16
  -1 -11  12    0.53    0.13
   1  11 -12    0.37    0.09
   1  11 -12    0.37    0.10
  -1 -11  13    0.11    0.16
   1  11 -13    0.09    0.10
   1  11 -13    0.06    0.17
   1  11 -13    0.17    0.16
  -1 -11  14    1.35    0.18
  -1 -11  14    1.58    0.19
  -1 -11  14    1.91    0.26
   1  11 -14    1.39    0.19
   1  11 -14    1.68    0.24
   1  11 -14    1.58    0.24
  -1 -11  15    0.12    0.10
  -1 -11  15    0.18    0.11
  -1 -11  15    0.03    0.16
   1  11 -15    0.20    0.11
   1  11 -15    0.07    0.17
   1  11 -15   -0.07    0.21
  -1 -11  16    0.23    0.12
  -1 -11  16    0.07    0.18
   1  11 -16   -0.14    0.19
   1  11 -16   -0.07    0.23
  -1 -11  17    0.03    0.11
  -1 -11  17   -0.01    0.23
   1  11 -17   -0.07    0.13
   1  11 -17   -0.23    0.20
  -1 -11  18    0.14    0.27
  -1 -10   1    1.70    0.19
  -1 -10   1    1.64    0.19
  -1 -10   1    1.73    0.20
  -1 -10   1    1.59    0.20
   1  10  -1    1.78    0.20
   1  10  -1    1.67    0.18
   1  10  -1    2.07    0.20
   1  10  -1    1.45    0.18
  -1 -10   2    4.98    0.44
  -1 -10   2    4.73    0.45
  -1 -10   2    4.96    0.43
  -1 -10   2    4.48    0.42
   1  10  -2    4.70    0.45
   1  10  -2    4.84    0.45
   1  10  -2    4.78    0.43
   1  10  -2    5.23    0.44
  -1 -10   3    0.93    0.13
  -1 -10   3    0.95    0.14
  -1 -10   3    1.29    0.15
  -1 -10   3    1.10    0.15
   1  10  -3    0.93    0.14
   1  10  -3    1.08    0.14
   1  10  -3    0.94    0.13
   1  10  -3    1.31    0.14
  -1 -10   4    9.78    0.76
  -1 -10   4    7.35    0.64
  -1 -10   4    6.56    0.62
   1  10  -4    8.49    0.70
   1  10  -4    7.67    0.64
   1  10  -4    7.39    0.64
  -1 -10   5    3.54    0.34
  -1 -10   5    4.04    0.35
  -1 -10   5    3.95    0.33
  -1 -10   5    3.32    0.32
   1  10  -5    3.19    0.33
   1  10  -5    3.83    0.35
   1  10  -5    3.78    0.33
   1  10  -5    3.59    0.32
  -1 -10   6   -0.02    0.08
  -1 -10   6    0.05    0.08
  -1 -10   6   -0.10    0.08
  -1 -10   6   -0.01    0.08
   1  10  -6    0.22    0.09
   1  10  -6    0.03    0.08
   1  10  -6    0.08    0.08
   1  10  -6    0.09    0.07
  -1 -10   7    2.00    0.21
  -1 -10   7    1.97    0.22
  -1 -10   7    2.35    0.22
  -1 -10   7    2.37    0.22
   1  10  -7    2.19    0.22
   1  10  -7    1.94    0.21
   1  10  -7    2.48    0.22
   1  10  -7    2.24    0.22
  -1 -10   8    2.63    0.28
  -1 -10   8    2.73    0.27
  -1 -10   8    3.15    0.29
  -1 -10   8    3.10    0.28
   1  10  -8    2.71    0.27
   1  10  -8    2.97    0.28
   1  10  -8    3.08    0.27
   1  10  -8    2.91    0.27
  -1 -10   9    0.79    0.13
  -1 -10   9    0.97    0.13
  -1 -10   9    1.20    0.14
   1  10  -9    1.08    0.13
   1  10  -9    0.97    0.13
   1  10  -9    1.18    0.15
   1  10  -9    1.06    0.14
  -1 -10  10    0.49    0.11
  -1 -10  10    0.59    0.13
  -1 -10  10    0.47    0.10
   1  10 -10    0.43    0.10
   1  10 -10    0.31    0.10
   1  10 -10    0.37    0.13
   1  10 -10    0.44    0.12
  -1 -10  11    0.71    0.12
  -1 -10  11    0.75    0.12
  -1 -10  11    0.73    0.15
  -1 -10  11    0.71    0.13
   1  10 -11    0.77    0.11
   1  10 -11    0.71    0.12
   1  10 -11    0.78    0.16
   1  10 -11    0.57    0.13
  -1 -10  12    0.20    0.09
  -1 -10  12    0.45    0.15
  -1 -10  12    0.19    0.11
   1  10 -12    0.03    0.15
   1  10 -12    0.04    0.13
  -1 -10  13    0.29    0.10
  -1 -10  13    0.24    0.10
  -1 -10  13    0.19    0.15
  -1 -10  13    0.07    0.13
   1  10 -13    0.37    0.09
   1  10 -13    0.33    0.11
  -1 -10  14    8.25    0.72
  -1 -10  14    8.48    0.72
   1  10 -14    8.00    0.74
   1  10 -14    7.04    0.69
   1  10 -14    8.00    0.71
  -1 -10  15    4.70    0.49
  -1 -10  15    5.63    0.51
  -1 -10  15    5.71    0.52
   1  10 -15    5.85    0.53
   1  10 -15    5.50    0.52
   1  10 -15    5.68    0.54
  -1 -10  16    1.73    0.22
  -1 -10  16    2.37    0.25
  -1 -10  16    1.97    0.27
   1  10 -16    2.24    0.25
   1  10 -16    1.82    0.27
   1  10 -16    2.22    0.31
   1  10 -17   -0.04    0.12
   1  10 -17   -0.07    0.23
   1  10 -17   -0.05    0.26
  -1 -10  18    0.04    0.13
  -1 -10  18   -0.08    0.21
   1  10 -18    0.28    0.15
   1  10 -18    0.39    0.21
  -1  -9   1    3.27    0.33
  -1  -9   1    3.65    0.34
  -1  -9   1    3.98    0.34
  -1  -9   1    3.42    0.33
   1   9  -1    3.89    0.35
   1   9  -1    3.52    0.33
   1   9  -1    3.80    0.35
   1   9  -1    3.51    0.32
  -1  -9   2    4.32    0.41
  -1  -9   2    4.50    0.42
  -1  -9   2    4.83    0.41
  -1  -9   2    4.61    0.41
   1   9  -2    4.45    0.42
   1   9  -2    4.43    0.42
   1   9  -2    4.84    0.41
   1   9  -2    4.66    0.41
  -1  -9   3   -0.10    0.10
  -1  -9   3    0.04    0.08
  -1  -9   3    0.08    0.09
  -1  -9   3   -0.14    0.10
   1   9  -3    0.09    0.08
   1   9  -3   -0.07    0.09
   1   9  -3    0.06    0.09
   1   9  -3    0.12    0.09
  -1  -9   4   11.55    0.98
  -1  -9   4   10.76    0.96
  -1  -9   4   11.96    0.94
  -1  -9   4   10.84    0.93
   1   9  -4   10.07    0.95
   1   9  -4   11.47    0.97
   1   9  -4   11.46    0.94
   1   9  -4   11.37    0.93
  -1  -9   5   42.00    3.58
  -1  -9   5   44.56    3.63
  -1  -9   5   46.06    3.54
  -1  -9   5   40.49    3.46
   1   9  -5   39.48    3.58
   1   9  -5   43.04    3.60
   1   9  -5   41.51    3.49
   1   9  -5   44.09    3.48
  -1  -9   6    1.24    0.15
  -1  -9   6    1.29    0.16
  -1  -9   6    1.76    0.16
  -1  -9   6    1.70    0.16
   1   9  -6    1.50    0.16
   1   9  -6    1.31    0.16
   1   9  -6    1.52    0.16
   1   9  -6    1.53    0.16
  -1  -9   7    1.06    0.14
  -1  -9   7    0.98    0.13
  -1  -9   7    1.31    0.13
  -1  -9   7    0.99    0.13
   1   9  -7    0.99    0.13
   1   9  -7    1.02    0.14
   1   9  -7    1.30    0.14
   1   9  -7    1.19    0.13
  -1  -9   8    0.00    0.07
  -1  -9   8   -0.07    0.09
   1   9  -8   -0.09    0.07
   1   9  -8    0.00    0.09
  -1  -9   9    0.03    0.07
  -1  -9   9    0.09    0.08
  -1  -9   9    0.12    0.10
  -1  -9   9    0.04    0.07
   1   9  -9   -0.01    0.08
   1   9  -9   -0.04    0.07
   1   9  -9    0.07    0.10
   1   9  -9   -0.09    0.08
  -1  -9  10    0.28    0.09
  -1  -9  10    0.34    0.09
   1   9 -10    0.24    0.08
   1   9 -10    0.36    0.09
   1   9 -10    0.45    0.12
   1   9 -10    0.24    0.12
  -1  -9  11    1.07    0.13
  -1  -9  11    0.96    0.13
   1   9 -11    0.95    0.13
   1   9 -11    0.97    0.13
   1   9 -11    1.02    0.16
   1   9 -11    0.94    0.15
  -1  -9  12   -0.10    0.08
  -1  -9  12    0.03    0.08
  -1  -9  12    0.28    0.14
  -1  -9  12    0.06    0.12
   1   9 -12    0.11    0.08
   1   9 -12   -0.04    0.08
   1   9 -12   -0.06    0.14
   1   9 -12    0.04    0.13
  -1  -9  13    2.22    0.23
  -1  -9  13    2.37    0.23
   1   9 -13    2.29    0.23
   1   9 -13    2.44    0.24
   1   9 -13    1.89    0.25
   1   9 -13    1.41    0.25
  -1  -9  14    0.78    0.12
  -1  -9  14    0.53    0.12
  -1  -9  14    0.41    0.16
  -1  -9  14    0.64    0.18
   1   9 -14    0.56    0.16
   1   9 -14    0.54    0.19
  -1  -9  15    2.68    0.27
  -1  -9  15    2.85    0.27
  -1  -9  15    2.21    0.29
   1   9 -15    2.70    0.27
   1   9 -15    1.85    0.29
   1   9 -15    2.46    0.31
  -1  -9  16    0.42    0.12
  -1  -9  16    0.49    0.12
  -1  -9  16    0.24    0.16
   1   9 -16    0.62    0.15
   1   9 -16    0.20    0.18
  -1  -9  17    0.47    0.13
  -1  -9  17    0.20    0.19
   1   9 -17    0.34    0.19
   1   9 -17    0.32    0.24
  -1  -9  18    0.82    0.17
  -1  -9  18    0.23    0.20
   1   9 -18    0.73    0.17
   1   9 -18    0.69    0.24
  -1  -9  19    0.13    0.23
  -1  -8   1    2.38    0.22
  -1  -8   1    2.47    0.23
  -1  -8   1    1.99    0.21
  -1  -8   1    2.05    0.22
   1   8  -1    2.50    0.23
   1   8  -1    2.05    0.21
  -1  -8   2    9.20    0.81
  -1  -8   2    9.10    0.82
  -1  -8   2    9.76    0.79
  -1  -8   2    9.16    0.77
   1   8  -2    9.72    0.84
   1   8  -2    9.38    0.82
   1   8  -2    9.39    0.78
   1   8  -2    9.18    0.78
  -1  -8   3    0.07    0.09
  -1  -8   3    0.12    0.07
  -1  -8   3    0.07    0.08
  -1  -8   3    0.02    0.08
   1   8  -3   -0.02    0.08
   1   8  -3    0.03    0.09
   1   8  -3   -0.08    0.07
   1   8  -3   -0.04    0.07
  -1  -8   4    0.20    0.08
  -1  -8   4    0.20    0.07
  -1  -8   4    0.44    0.08
  -1  -8   4    0.19    0.08
   1   8  -4    0.27    0.07
   1   8  -4    0.39    0.08
   1   8  -4    0.32    0.08
   1   8  -4    0.33    0.08
  -1  -8   5    1.48    0.17
  -1  -8   5    1.47    0.17
  -1  -8   5    2.01    0.17
  -1  -8   5    1.84    0.17
   1   8  -5    1.72    0.17
   1   8  -5    1.49    0.17
   1   8  -5    1.95    0.17
   1   8  -5    1.74    0.16
  -1  -8   6    2.21    0.22
  -1  -8   6    2.01    0.21
  -1  -8   6    2.21    0.21
  -1  -8   6    2.20    0.21
   1   8  -6    2.28    0.22
   1   8  -6    2.28    0.22
   1   8  -6    2.66    0.22
   1   8  -6    2.31    0.21
  -1  -8   7    0.05    0.08
  -1  -8   7    0.04    0.07
  -1  -8   7   -0.04    0.06
   1   8  -7    0.02    0.06
   1   8  -7   -0.02    0.07
   1   8  -7   -0.02    0.07
  -1  -8   8    0.05    0.08
  -1  -8   8    0.01    0.07
  -1  -8   8    0.05    0.08
  -1  -8   8    0.07    0.07
   1   8  -8   -0.01    0.07
   1   8  -8    0.01    0.07
   1   8  -8   -0.06    0.08
   1   8  -8   -0.09    0.08
  -1  -8   9   -0.03    0.07
  -1  -8   9   -0.03    0.10
  -1  -8   9    0.09    0.07
   1   8  -9    0.12    0.08
   1   8  -9    0.02    0.09
   1   8  -9    0.05    0.08
  -1  -8  10   -0.09    0.07
  -1  -8  10    0.05    0.08
  -1  -8  10    0.12    0.11
   1   8 -10    0.04    0.07
   1   8 -10   -0.04    0.07
   1   8 -10    0.28    0.11
  -1  -8  11    0.00    0.07
  -1  -8  11   -0.02    0.08
  -1  -8  11    0.00    0.11
  -1  -8  11    0.18    0.12
   1   8 -11   -0.06    0.07
   1   8 -11    0.09    0.09
   1   8 -11    0.04    0.12
   1   8 -11   -0.17    0.11
  -1  -8  12    1.40    0.15
  -1  -8  12    1.39    0.17
  -1  -8  12    1.35    0.17
   1   8 -12    1.32    0.15
   1   8 -12    1.29    0.19
   1   8 -12    1.20    0.18
  -1  -8  13    0.06    0.09
  -1  -8  13    0.05    0.08
  -1  -8  13    0.04    0.13
  -1  -8  13    0.10    0.15
   1   8 -13    0.09    0.08
   1   8 -13   -0.02    0.09
   1   8 -13   -0.01    0.15
   1   8 -13   -0.15    0.16
  -1  -8  14    2.85    0.29
  -1  -8  14    2.98    0.29
  -1  -8  14    2.92    0.30
   1   8 -14    3.10    0.30
   1   8 -14    2.86    0.30
  -1  -8  15    0.18    0.10
  -1  -8  15    0.08    0.10
   1   8 -15    0.26    0.11
   1   8 -15    0.22    0.17
   1   8 -15    0.24    0.19
  -1  -8  16    0.60    0.12
  -1  -8  16    0.54    0.19
   1   8 -16    0.77    0.14
   1   8 -16    0.30    0.20
   1   8 -16    0.37    0.23
  -1  -8  17    0.49    0.13
  -1  -8  17    0.32    0.12
  -1  -8  17    0.12    0.19
   1   8 -17    0.23    0.13
   1   8 -17    0.32    0.18
   1   8 -17    0.28    0.24
  -1  -8  18    0.51    0.13
  -1  -8  18    0.13    0.22
   1   8 -18    0.72    0.16
   1   8 -18    0.58    0.21
   1   8 -18    0.49    0.25
  -1  -8  19   -0.06    0.20
   1   8 -19    0.20    0.24
  -1  -7   1   -0.04    0.07
  -1  -7   1    0.03    0.07
  -1  -7   1    0.04    0.07
  -1  -7   1    0.18    0.08
   1   7  -1    0.04    0.07
   1   7  -1   -0.05    0.07
   1   7  -1    0.13    0.08
   1   7  -1    0.07    0.06
  -1  -7   2   13.45    1.00
  -1  -7   2    9.97    0.91
  -1  -7   2   10.48    0.87
  -1  -7   2    9.84    0.85
   1   7  -2   10.73    0.93
   1   7  -2   11.92    0.94
   1   7  -2   10.39    0.86
   1   7  -2    9.66    0.85
  -1  -7   3    3.76    0.35
  -1  -7   3    4.18    0.37
  -1  -7   3    4.29    0.36
  -1  -7   3    3.72    0.34
   1   7  -3    4.33    0.37
   1   7  -3    3.88    0.36
   1   7  -3    4.05    0.35
   1   7  -3    4.16    0.35
  -1  -7   4   15.12    1.32
  -1  -7   4   17.04    1.37
  -1  -7   4   17.43    1.32
  -1  -7   4   15.13    1.30
   1   7  -4   14.60    1.34
   1   7  -4   15.56    1.33
   1   7  -4   15.99    1.31
   1   7  -4   16.39    1.30
  -1  -7   5    0.84    0.11
  -1  -7   5    0.79    0.10
  -1  -7   5    1.10    0.11
  -1  -7   5    0.81    0.10
   1   7  -5    0.83    0.11
   1   7  -5    0.82    0.12
   1   7  -5    0.83    0.10
   1   7  -5    1.03    0.11
  -1  -7   6    0.19    0.07
  -1  -7   6   -0.03    0.06
  -1  -7   6    0.09    0.06
  -1  -7   6    0.07    0.06
   1   7  -6    0.02    0.06
   1   7  -6   -0.06    0.07
   1   7  -6   -0.03    0.07
   1   7  -6    0.06    0.06
  -1  -7   7    4.86    0.45
  -1  -7   7    4.72    0.43
  -1  -7   7    5.29    0.43
  -1  -7   7    5.35    0.45
   1   7  -7    4.86    0.43
   1   7  -7    4.55    0.44
   1   7  -7    5.36    0.44
   1   7  -7    4.64    0.41
  -1  -7   8   12.81    1.01
  -1  -7   8   11.28    0.95
  -1  -7   8   10.87    0.94
   1   7  -8   12.28    1.00
   1   7  -8   11.65    0.96
   1   7  -8   11.13    0.93
  -1  -7   9    4.94    0.49
  -1  -7   9    6.26    0.51
  -1  -7   9    6.16    0.50
   1   7  -9    5.91    0.50
   1   7  -9    5.43    0.50
   1   7  -9    5.80    0.49
  -1  -7  10    1.71    0.19
  -1  -7  10    2.26    0.21
  -1  -7  10    2.16    0.21
   1   7 -10    2.02    0.20
   1   7 -10    1.83    0.20
   1   7 -10    2.02    0.21
  -1  -7  11    1.19    0.14
  -1  -7  11    1.08    0.13
   1   7 -11    1.05    0.12
   1   7 -11    1.01    0.14
   1   7 -11    0.84    0.14
  -1  -7  12    0.06    0.08
  -1  -7  12    0.11    0.07
  -1  -7  12   -0.10    0.12
  -1  -7  12    0.02    0.12
   1   7 -12    0.10    0.07
   1   7 -12    0.02    0.07
   1   7 -12    0.03    0.12
   1   7 -12    0.05    0.13
  -1  -7  13    0.13    0.08
  -1  -7  13    0.06    0.08
  -1  -7  13    0.06    0.11
  -1  -7  13    0.00    0.13
   1   7 -13    0.12    0.08
   1   7 -13    0.08    0.09
   1   7 -13    0.13    0.15
   1   7 -13   -0.05    0.14
  -1  -7  14   -0.11    0.08
  -1  -7  14    0.01    0.09
  -1  -7  14    0.11    0.12
  -1  -7  14   -0.19    0.14
   1   7 -14    0.03    0.09
   1   7 -14   -0.01    0.09
  -1  -7  15    0.89    0.14
  -1  -7  15    0.97    0.14
  -1  -7  15    0.61    0.16
  -1  -7  15    1.08    0.22
   1   7 -15    0.81    0.14
   1   7 -15    0.95    0.20
   1   7 -15    0.60    0.21
  -1  -7  16    1.04    0.15
  -1  -7  16    1.30    0.16
   1   7 -16    0.98    0.16
   1   7 -16    0.83    0.23
  -1  -7  17    0.14    0.11
  -1  -7  17    0.02    0.12
  -1  -7  17   -0.06    0.18
   1   7 -17    0.10    0.12
   1   7 -17    0.01    0.18
   1   7 -17   -0.04    0.23
  -1  -7  18    4.24    0.42
  -1  -7  18    4.44    0.42
   1   7 -18    4.32    0.42
   1   7 -18    3.93    0.45
  -1  -7  19    4.79    0.44
  -1  -7  19    3.48    0.44
   1   7 -19    4.63    0.44
   1   7 -19    3.88    0.49
  -1  -6   1    2.09    0.20
  -1  -6   1    1.78    0.18
  -1  -6   1    1.99    0.19
   1   6  -1    1.96    0.20
   1   6  -1    2.47    0.20
   1   6  -1    2.16    0.19
  -1  -6   2    2.15    0.20
  -1  -6   2    1.70    0.19
  -1  -6   2    2.02    0.19
  -1  -6   2    2.08    0.19
   1   6  -2    2.13    0.20
   1   6  -2    2.08    0.20
   1   6  -2    2.28    0.19
   1   6  -2    2.06    0.19
  -1  -6   3    7.16    0.59
  -1  -6   3    6.80    0.60
  -1  -6   3    7.47    0.59
  -1  -6   3    6.42    0.56
   1   6  -3    7.09    0.60
   1   6  -3    6.61    0.58
   1   6  -3    6.44    0.56
   1   6  -3    6.90    0.57
  -1  -6   4    7.32    0.63
  -1  -6   4    7.96    0.62
  -1  -6   4    6.95    0.60
   1   6  -4    7.22    0.62
   1   6  -4    7.60    0.61
   1   6  -4    6.93    0.59
  -1  -6   5    0.41    0.08
  -1  -6   5    0.52    0.07
  -1  -6   5    0.56    0.08
  -1  -6   5    0.38    0.07
   1   6  -5    0.44    0.07
   1   6  -5    0.38    0.08
   1   6  -5    0.54    0.08
   1   6  -5    0.46    0.07
  -1  -6   6    0.03    0.06
  -1  -6   6    0.00    0.05
  -1  -6   6    0.06    0.06
   1   6  -6    0.05    0.06
   1   6  -6    0.08    0.06
   1   6  -6    0.09    0.07
  -1  -6   7    6.14    0.58
  -1  -6   7    7.27    0.59
  -1  -6   7    6.85    0.57
  -1  -6   7    6.98    0.57
   1   6  -7    7.31    0.60
   1   6  -7    6.51    0.59
   1   6  -7    6.82    0.57
   1   6  -7    6.65    0.56
  -1  -6   8   66.80    6.25
  -1  -6   8   78.52    6.30
  -1  -6   8   73.98    6.04
  -1  -6   8   76.01    6.09
   1   6  -8   85.95    6.45
   1   6  -8   76.23    6.31
   1   6  -8   79.10    6.16
   1   6  -8   69.40    5.97
  -1  -6   9    8.44    0.69
  -1  -6   9    7.82    0.66
  -1  -6   9    8.18    0.66
   1   6  -9    7.81    0.68
   1   6  -9    7.57    0.66
   1   6  -9    7.95    0.66
  -1  -6  10    0.92    0.12
  -1  -6  10    0.87    0.11
  -1  -6  10    0.94    0.13
   1   6 -10    0.82    0.11
   1   6 -10    0.88    0.12
   1   6 -10    0.83    0.14
  -1  -6  11    0.00    0.07
  -1  -6  11   -0.04    0.06
   1   6 -11   -0.06    0.07
   1   6 -11   -0.01    0.07
   1   6 -11   -0.11    0.11
   1   6 -11    0.07    0.11
  -1  -6  12    0.41    0.09
  -1  -6  12    0.40    0.09
  -1  -6  12    0.46    0.12
  -1  -6  12    0.37    0.13
   1   6 -12    0.51    0.09
   1   6 -12    0.45    0.10
   1   6 -12    0.61    0.13
   1   6 -12    0.36    0.13
  -1  -6  13    0.02    0.07
  -1  -6  13   -0.02    0.13
  -1  -6  13    0.01    0.14
   1   6 -13   -0.11    0.07
   1   6 -13    0.03    0.14
   1   6 -13    0.00    0.15
  -1  -6  14    0.30    0.09
  -1  -6  14    0.46    0.11
  -1  -6  14    0.27    0.14
  -1  -6  14    0.00    0.14
   1   6 -14    0.13    0.09
   1   6 -14    0.33    0.09
   1   6 -14    0.34    0.17
   1   6 -14   -0.02    0.19
  -1  -6  15   -0.04    0.08
  -1  -6  15   -0.02    0.09
  -1  -6  15   -0.05    0.15
  -1  -6  15    0.15    0.16
   1   6 -15    0.08    0.09
   1   6 -15   -0.06    0.08
   1   6 -15    0.22    0.18
   1   6 -15    0.03    0.17
  -1  -6  16    0.07    0.09
  -1  -6  16   -0.03    0.11
  -1  -6  16   -0.06    0.16
   1   6 -16    0.06    0.09
   1   6 -16   -0.04    0.19
   1   6 -16    0.07    0.20
  -1  -6  17    0.40    0.10
  -1  -6  17    0.52    0.13
  -1  -6  17    0.51    0.18
   1   6 -17    0.36    0.11
   1   6 -17    0.46    0.22
  -1  -6  18    3.78    0.35
  -1  -6  18    4.18    0.38
  -1  -6  18    3.03    0.37
   1   6 -18    3.63    0.35
   1   6 -18    3.21    0.45
   1   6 -18    3.17    0.43
  -1  -6  19    4.94    0.46
  -1  -6  19    4.02    0.47
   1   6 -19    5.21    0.47
   1   6 -19    4.70    0.60
  -1  -5   1   27.43    2.02
  -1  -5   1   22.02    1.86
  -1  -5   1   21.33    1.78
   1   5  -1   21.25    1.84
   1   5  -1   23.77    1.93
   1   5  -1   21.67    1.79
  -1  -5   2    1.86    0.18
  -1  -5   2    1.92    0.19
  -1  -5   2    2.00    0.18
  -1  -5   2    1.84    0.18
   1   5  -2    1.95    0.19
   1   5  -2    1.81    0.18
   1   5  -2    2.19    0.18
   1   5  -2    2.13    0.18
  -1  -5   3   17.36    1.49
  -1  -5   3   19.76    1.58
  -1  -5   3   19.55    1.49
  -1  -5   3   16.82    1.44
   1   5  -3   16.94    1.52
   1   5  -3   16.71    1.48
   1   5  -3   19.41    1.47
   1   5  -3   17.94    1.46
  -1  -5   4    7.75    0.67
  -1  -5   4    7.27    0.64
  -1  -5   4    8.21    0.64
   1   5  -4    7.05    0.65
   1   5  -4    7.44    0.66
   1   5  -4    7.64    0.62
  -1  -5   5    1.01    0.11
  -1  -5   5    0.85    0.10
  -1  -5   5    1.16    0.11
  -1  -5   5    1.15    0.11
   1   5  -5    0.80    0.10
   1   5  -5    1.05    0.12
   1   5  -5    1.23    0.12
   1   5  -5    1.16    0.11
  -1  -5   6    1.55    0.16
  -1  -5   6    1.80    0.16
  -1  -5   6    2.09    0.17
   1   5  -6    1.74    0.17
   1   5  -6    1.71    0.16
   1   5  -6    1.63    0.16
  -1  -5   7    3.53    0.34
  -1  -5   7    4.39    0.36
  -1  -5   7    4.00    0.34
   1   5  -7    4.03    0.34
  -1  -5   8    2.56    0.24
  -1  -5   8    2.87    0.25
  -1  -5   8    2.66    0.24
  -1  -5   8    2.60    0.23
   1   5  -8    2.41    0.23
   1   5  -8    2.49    0.23
  -1  -5   9   34.54    2.88
  -1  -5   9   36.60    2.87
  -1  -5   9   33.93    2.72
   1   5  -9   31.43    2.77
   1   5  -9   34.20    2.88
   1   5  -9   33.61    2.75
   1   5  -9   32.63    2.70
  -1  -5  10    5.12    0.45
  -1  -5  10    5.44    0.45
  -1  -5  10    5.63    0.45
   1   5 -10    5.25    0.46
   1   5 -10    5.14    0.46
   1   5 -10    4.97    0.45
   1   5 -10    4.96    0.44
  -1  -5  11    0.12    0.07
  -1  -5  11    0.08    0.12
  -1  -5  11   -0.05    0.11
   1   5 -11    0.10    0.07
   1   5 -11    0.03    0.09
   1   5 -11    0.14    0.12
  -1  -5  12    4.73    0.42
  -1  -5  12    4.51    0.42
  -1  -5  12    4.93    0.42
   1   5 -12    4.54    0.43
   1   5 -12    4.67    0.42
   1   5 -12    4.83    0.43
   1   5 -12    4.80    0.47
  -1  -5  13   -0.02    0.07
  -1  -5  13   -0.02    0.07
  -1  -5  13   -0.06    0.11
  -1  -5  13    0.15    0.15
   1   5 -13    0.02    0.06
   1   5 -13    0.01    0.08
   1   5 -13    0.17    0.15
   1   5 -13    0.05    0.12
  -1  -5  14    0.08    0.08
  -1  -5  14    0.06    0.09
  -1  -5  14    0.00    0.17
   1   5 -14   -0.18    0.09
   1   5 -14   -0.04    0.09
   1   5 -14    0.15    0.17
  -1  -5  15    0.41    0.10
  -1  -5  15    0.31    0.11
  -1  -5  15    0.14    0.15
   1   5 -15    0.47    0.11
   1   5 -15    0.42    0.12
   1   5 -15    0.14    0.15
  -1  -5  16   -0.07    0.09
  -1  -5  16    0.12    0.15
   1   5 -16   -0.10    0.10
   1   5 -16    0.26    0.19
   1   5 -16    0.00    0.16
  -1  -5  17    3.29    0.32
  -1  -5  17    3.72    0.36
   1   5 -17    3.86    0.35
   1   5 -17    3.63    0.39
   1   5 -17    2.40    0.34
  -1  -5  18    1.72    0.20
  -1  -5  18    1.77    0.24
   1   5 -18    1.88    0.22
   1   5 -18    2.20    0.33
   1   5 -18    0.98    0.21
  -1  -5  19    0.34    0.12
  -1  -5  19    0.23    0.19
   1   5 -19    0.44    0.14
   1   5 -19    0.17    0.15
  -1  -4   1    2.89    0.25
  -1  -4   1    2.91    0.25
   1   4  -1    2.73    0.26
   1   4  -1    3.01    0.27
   1   4  -1    3.26    0.26
   1   4  -1    2.99    0.25
  -1  -4   2    2.41    0.20
  -1  -4   2    2.10    0.19
   1   4  -2    2.09    0.20
   1   4  -2    2.06    0.19
   1   4  -2    2.15    0.19
   1   4  -2    2.26    0.19
  -1  -4   3   14.46    1.06
  -1  -4   3   11.48    1.03
   1   4  -3   11.50    1.07
   1   4  -3   12.73    1.08
   1   4  -3   13.79    1.08
   1   4  -3   12.69    1.02
  -1  -4   4   14.89    1.18
  -1  -4   4   13.96    1.18
   1   4  -4   13.21    1.20
   1   4  -4   15.80    1.23
   1   4  -4   14.56    1.22
  -1  -4   5   11.98    0.99
  -1  -4   5   12.95    1.01
   1   4  -5   12.07    1.02
   1   4  -5   12.09    1.03
   1   4  -5   13.24    1.01
   1   4  -5   11.48    0.98
  -1  -4   6    1.89    0.17
   1   4  -6    2.28    0.19
   1   4  -6    1.66    0.17
   1   4  -6    1.65    0.16
  -1  -4   7   17.05    1.45
  -1  -4   7   18.47    1.43
  -1  -4   7   16.18    1.36
   1   4  -7   16.99    1.45
   1   4  -7   16.96    1.39
   1   4  -7   17.07    1.37
  -1  -4   8    0.80    0.09
  -1  -4   8    0.92    0.10
   1   4  -8    0.74    0.09
   1   4  -8    0.67    0.10
  -1  -4   9   -0.05    0.06
  -1  -4   9    0.09    0.08
  -1  -4   9    0.03    0.07
   1   4  -9    0.00    0.06
   1   4  -9   -0.01    0.08
   1   4  -9    0.13    0.08
  -1  -4  10    0.30    0.09
  -1  -4  10    0.24    0.10
   1   4 -10    0.45    0.11
   1   4 -10    0.27    0.09
  -1  -4  11    1.09    0.13
  -1  -4  11    1.30    0.16
  -1  -4  11    1.28    0.15
   1   4 -11    1.32    0.15
   1   4 -11    1.20    0.16
   1   4 -11    0.72    0.14
  -1  -4  12    0.16    0.08
   1   4 -12   -0.03    0.09
   1   4 -12    0.02    0.12
  -1  -4  13    2.32    0.22
  -1  -4  13    2.16    0.23
  -1  -4  13    2.09    0.24
   1   4 -13    2.25    0.22
   1   4 -13    1.80    0.23
   1   4 -13    1.72    0.23
  -1  -4  14    1.23    0.15
  -1  -4  14    1.16    0.21
   1   4 -14    1.23    0.16
   1   4 -14    1.28    0.21
  -1  -4  15    1.56    0.16
  -1  -4  15    0.90    0.19
   1   4 -15    1.21    0.16
   1   4 -15    0.90    0.19
  -1  -4  16    0.91    0.19
   1   4 -16    1.02    0.23
   1   4 -16    1.11    0.19
  -1  -4  17    0.02    0.09
  -1  -4  17    0.23    0.17
   1   4 -17   -0.04    0.11
   1   4 -17    0.08    0.25
   1   4 -17   -0.06    0.16
  -1  -4  18    0.03    0.10
  -1  -4  18    0.15    0.18
   1   4 -18    0.04    0.12
   1   4 -18    0.05    0.29
   1   4 -18    0.04    0.16
  -1  -4  19    0.26    0.11
  -1  -4  19    0.43    0.21
   1   4 -19    0.19    0.13
   1   4 -19    0.51    0.20
  -1  -3   1   70.40    6.25
  -1  -3   1   77.71    6.38
  -1  -3   1   76.46    6.07
  -1  -3   1   77.26    6.12
   1   3  -1   78.89    6.41
   1   3  -1   70.89    6.25
   1   3  -1   78.41    6.16
   1   3  -1   75.48    6.05
  -1  -3   2    2.75    0.24
  -1  -3   2    2.78    0.24
  -1  -3   2    2.99    0.24
  -1  -3   2    2.54    0.22
   1   3  -2    2.50    0.23
   1   3  -2    2.54    0.23
   1   3  -2    2.52    0.22
   1   3  -2    2.69    0.23
  -1  -3   3   92.87    7.62
  -1  -3   3   83.15    7.25
  -1  -3   3   86.91    7.00
  -1  -3   3   84.95    7.05
   1   3  -3   82.05    7.32
   1   3  -3   94.63    7.63
   1   3  -3   93.66    7.31
   1   3  -3   84.99    7.00
  -1  -3   4   87.96    8.17
  -1  -3   4   97.16    8.12
  -1  -3   4   98.78    7.88
  -1  -3   4  108.45    8.12
   1   3  -4   97.12    8.13
   1   3  -4   99.56    8.23
   1   3  -4  106.10    8.01
   1   3  -4   93.33    7.80
  -1  -3   5    0.81    0.09
  -1  -3   5    0.94    0.10
  -1  -3   5    0.97    0.10
  -1  -3   5    1.00    0.10
   1   3  -5    0.94    0.10
   1   3  -5    0.73    0.09
   1   3  -5    0.79    0.09
   1   3  -5    0.80    0.09
  -1  -3   6    3.07    0.28
  -1  -3   6    3.72    0.29
  -1  -3   6    3.48    0.28
  -1  -3   6    3.04    0.27
   1   3  -6    3.65    0.29
   1   3  -6    2.94    0.28
   1   3  -6    2.94    0.27
  -1  -3   7    5.98    0.49
  -1  -3   7    5.56    0.48
  -1  -3   7    5.87    0.47
  -1  -3   7    5.58    0.47
   1   3  -7    5.36    0.48
   1   3  -7    6.22    0.50
   1   3  -7    5.14    0.46
   1   3  -7    5.87    0.47
  -1  -3   8   20.86    1.60
  -1  -3   8   19.92    1.52
  -1  -3   8   17.94    1.50
   1   3  -8   21.41    1.61
   1   3  -8   16.76    1.48
   1   3  -8   17.69    1.49
  -1  -3   9    2.11    0.18
  -1  -3   9    1.74    0.17
  -1  -3   9    1.90    0.18
   1   3  -9    2.00    0.18
   1   3  -9    1.48    0.17
   1   3  -9    1.34    0.17
  -1  -3  10    0.02    0.08
  -1  -3  10    0.02    0.09
   1   3 -10    0.03    0.09
   1   3 -10    0.12    0.10
  -1  -3  11   97.71    7.52
  -1  -3  11   84.47    7.09
   1   3 -11   98.43    7.53
   1   3 -11   80.45    7.03
   1   3 -11   87.91    7.15
  -1  -3  12   45.71    3.89
   1   3 -12   46.34    3.90
   1   3 -12   47.93    3.84
  -1  -3  13    4.24    0.38
  -1  -3  13    4.34    0.38
  -1  -3  13    4.16    0.40
   1   3 -13    4.05    0.37
   1   3 -13    3.75    0.38
   1   3 -13    4.02    0.38
  -1  -3  14    0.30    0.09
  -1  -3  14    0.31    0.17
   1   3 -14    0.40    0.11
   1   3 -14    0.19    0.17
  -1  -3  15    0.75    0.12
  -1  -3  15    0.51    0.16
   1   3 -15    0.93    0.13
   1   3 -15    0.54    0.18
  -1  -3  16    0.10    0.09
  -1  -3  16    0.25    0.17
   1   3 -16    0.23    0.11
   1   3 -16    0.22    0.23
   1   3 -16    0.05    0.18
  -1  -3  17    0.23    0.10
  -1  -3  17    0.15    0.19
   1   3 -17    0.22    0.11
   1   3 -17   -0.06    0.27
   1   3 -17    0.36    0.20
  -1  -3  18    0.20    0.10
  -1  -3  18    0.31    0.20
   1   3 -18    0.15    0.12
   1   3 -18    0.22    0.30
   1   3 -18    0.19    0.19
  -1  -3  19    0.24    0.11
  -1  -3  19    0.10    0.21
   1   3 -19    0.20    0.12
   1   3 -19    0.18    0.19
  -1  -2   1  850.45   73.98
  -1  -2   1  972.01   78.03
  -1  -2   1 1013.26   74.68
  -1  -2   1  891.19   73.13
   1   2  -1 1033.57   79.70
   1   2  -1  844.21   73.91
   1   2  -1  910.90   73.70
   1   2  -1  851.57   71.96
  -1  -2   2 1031.41   85.98
  -1  -2   2 1049.12   84.30
  -1  -2   2 1028.64   80.60
  -1  -2   2  984.49   81.55
   1   2  -2  903.50   83.28
   1   2  -2 1023.85   85.46
   1   2  -2 1031.21   81.64
   1   2  -2  968.40   79.51
  -1  -2   3   23.80    2.23
  -1  -2   3   26.65    2.24
  -1  -2   3   27.95    2.18
  -1  -2   3   28.52    2.20
   1   2  -3   26.79    2.24
   1   2  -3   27.09    2.26
   1   2  -3   28.19    2.21
   1   2  -3   26.76    2.16
  -1  -2   4   10.04    0.92
  -1  -2   4   13.54    0.98
  -1  -2   4   11.12    0.90
  -1  -2   4   10.62    0.89
   1   2  -4   13.24    0.98
   1   2  -4   10.15    0.93
  -1  -2   5    0.03    0.04
  -1  -2   5    0.05    0.05
  -1  -2   5    0.01    0.05
  -1  -2   5    0.06    0.05
   1   2  -5    0.08    0.05
   1   2  -5    0.00    0.05
   1   2  -5    0.06    0.05
   1   2  -5    0.08    0.05
  -1  -2   6    8.92    0.77
  -1  -2   6   10.20    0.76
  -1  -2   6    8.89    0.74
   1   2  -6    8.76    0.76
   1   2  -6    8.32    0.73
   1   2  -6   10.62    0.77
  -1  -2   7    7.31    0.56
  -1  -2   7    5.50    0.52
  -1  -2   7    6.12    0.52
   1   2  -7    6.02    0.53
   1   2  -7    7.25    0.56
   1   2  -7    5.93    0.51
   1   2  -7    6.60    0.52
  -1  -2   8   -0.02    0.06
  -1  -2   8    0.12    0.05
  -1  -2   8    0.04    0.07
  -1  -2   8   -0.02    0.07
   1   2  -8    0.04    0.05
   1   2  -8    0.05    0.06
   1   2  -8   -0.08    0.07
   1   2  -8    0.06    0.07
  -1  -2   9    0.12    0.07
  -1  -2   9    0.06    0.06
  -1  -2   9    0.01    0.07
  -1  -2   9    0.11    0.08
   1   2  -9    0.08    0.07
   1   2  -9    0.03    0.07
   1   2  -9   -0.03    0.08
  -1  -2  10    0.14    0.07
  -1  -2  10    0.05    0.08
  -1  -2  10    0.14    0.11
   1   2 -10    0.05    0.06
   1   2 -10    0.02    0.11
   1   2 -10    0.03    0.09
  -1  -2  11    2.94    0.27
  -1  -2  11    2.69    0.26
  -1  -2  11    2.94    0.28
  -1  -2  11    2.63    0.28
   1   2 -11    3.27    0.28
   1   2 -11    2.64    0.27
  -1  -2  12   74.28    6.06
  -1  -2  12   73.35    6.12
   1   2 -12   74.68    6.06
   1   2 -12   65.31    6.04
   1   2 -12   73.08    5.85
  -1  -2  13    3.62    0.32
  -1  -2  13    3.65    0.33
  -1  -2  13    3.56    0.33
  -1  -2  13    3.45    0.34
   1   2 -13    3.45    0.32
   1   2 -13    3.71    0.34
   1   2 -13    2.74    0.33
   1   2 -13    2.80    0.32
  -1  -2  14    2.96    0.26
  -1  -2  14    2.53    0.27
  -1  -2  14    2.85    0.32
   1   2 -14    2.46    0.26
   1   2 -14    2.65    0.28
   1   2 -14    2.26    0.30
  -1  -2  15    0.94    0.14
  -1  -2  15    1.00    0.14
  -1  -2  15    0.76    0.19
  -1  -2  15    0.77    0.24
   1   2 -15    0.94    0.14
   1   2 -15    0.92    0.16
   1   2 -15    0.58    0.23
   1   2 -15    0.54    0.19
  -1  -2  16    1.32    0.16
  -1  -2  16    1.43    0.23
   1   2 -16    1.31    0.16
   1   2 -16    0.89    0.16
   1   2 -16    1.01    0.26
   1   2 -16    1.17    0.23
  -1  -2  17    0.24    0.11
  -1  -2  17    0.42    0.20
   1   2 -17    0.19    0.11
   1   2 -17    0.02    0.09
   1   2 -17    0.68    0.21
  -1  -2  18    0.67    0.13
   1   2 -18    0.39    0.13
   1   2 -18    1.01    0.29
  -1  -2  19   -0.11    0.21
   1   2 -19   -0.02    0.22
  -1  -1   1   25.20    1.96
  -1  -1   1   25.10    2.00
  -1  -1   1   24.23    1.90
  -1  -1   1   20.69    1.80
   1   1  -1   25.08    2.01
   1   1  -1   23.51    1.92
   1   1  -1   20.45    1.81
   1   1  -1   22.04    1.83
  -1  -1   2  153.00   13.88
  -1  -1   2  163.71   13.88
  -1  -1   2  168.31   13.24
   1   1  -2  165.87   13.91
   1   1  -2  177.07   14.04
   1   1  -2  167.41   13.23
  -1  -1   3    1.27    0.12
  -1  -1   3    1.58    0.13
  -1  -1   3    1.32    0.11
  -1  -1   3    1.10    0.11
   1   1  -3    1.64    0.13
   1   1  -3    1.21    0.11
   1   1  -3    1.07    0.11
   1   1  -3    1.24    0.11
  -1  -1   4    8.01    0.59
  -1  -1   4    6.55    0.56
  -1  -1   4    6.34    0.53
   1   1  -4    6.44    0.55
   1   1  -4    8.27    0.60
   1   1  -4    5.97    0.53
  -1  -1   5    0.44    0.07
  -1  -1   5    0.39    0.06
  -1  -1   5    0.47    0.06
  -1  -1   5    0.50    0.07
   1   1  -5    0.43    0.06
   1   1  -5    0.59    0.07
   1   1  -5    0.42    0.06
   1   1  -5    0.35    0.06
  -1  -1   6   12.15    1.01
  -1  -1   6   12.26    0.97
  -1  -1   6   11.70    0.97
   1   1  -6   12.05    1.02
   1   1  -6   11.48    0.96
   1   1  -6   12.26    0.97
  -1  -1   7    3.53    0.28
  -1  -1   7    3.00    0.27
  -1  -1   7    3.20    0.27
  -1  -1   7    3.18    0.27
   1   1  -7    2.78    0.26
   1   1  -7    2.95    0.26
  -1  -1   8    0.81    0.09
  -1  -1   8    0.74    0.09
  -1  -1   8    0.66    0.10
  -1  -1   8    0.83    0.10
   1   1  -8    0.88    0.10
   1   1  -8    0.69    0.10
   1   1  -8    0.69    0.10
   1   1  -8    0.69    0.10
  -1  -1   9    2.68    0.23
  -1  -1   9    2.52    0.23
  -1  -1   9    2.43    0.23
  -1  -1   9    2.61    0.23
   1   1  -9    2.45    0.23
   1   1  -9    2.54    0.23
   1   1  -9    2.11    0.22
   1   1  -9    2.38    0.23
  -1  -1  10    1.32    0.14
  -1  -1  10    1.03    0.15
  -1  -1  10    1.47    0.17
   1   1 -10    1.20    0.14
   1   1 -10    1.13    0.16
   1   1 -10    1.07    0.15
  -1  -1  11   47.52    3.98
  -1  -1  11   48.89    4.07
  -1  -1  11   50.41    3.91
  -1  -1  11   50.81    3.89
   1   1 -11   47.41    3.97
   1   1 -11   45.44    4.04
   1   1 -11   47.92    3.85
   1   1 -11   44.01    3.83
  -1  -1  12    0.95    0.12
  -1  -1  12    1.02    0.13
   1   1 -12    0.89    0.12
   1   1 -12    0.88    0.14
   1   1 -12    0.79    0.20
   1   1 -12    0.49    0.15
  -1  -1  13    1.19    0.14
  -1  -1  13    1.27    0.16
  -1  -1  13    1.15    0.18
  -1  -1  13    1.34    0.24
   1   1 -13    1.09    0.14
   1   1 -13    1.23    0.16
   1   1 -13    0.85    0.21
   1   1 -13    0.94    0.18
  -1  -1  14    0.26    0.09
  -1  -1  14    0.04    0.11
  -1  -1  14    0.23    0.15
  -1  -1  14    0.51    0.23
   1   1 -14    0.29    0.11
   1   1 -14    0.23    0.12
   1   1 -14    0.12    0.21
   1   1 -14    0.32    0.16
  -1  -1  15    0.08    0.09
  -1  -1  15   -0.16    0.07
  -1  -1  15   -0.04    0.16
  -1  -1  15    0.32    0.26
   1   1 -15    0.14    0.11
   1   1 -15    0.24    0.12
   1   1 -15    0.22    0.22
   1   1 -15   -0.06    0.16
  -1  -1  16    0.28    0.10
   1   1 -16    0.39    0.12
   1   1 -16    0.19    0.13
   1   1 -16    0.07    0.22
  -1  -1  17    0.19    0.10
  -1  -1  17    0.29    0.20
   1   1 -17    0.05    0.11
   1   1 -17    0.07    0.13
   1   1 -17    0.17    0.22
   1   1 -17    0.05    0.19
  -1  -1  18    0.53    0.12
  -1  -1  18    0.60    0.23
   1   1 -18    0.53    0.14
   1   1 -18    0.20    0.23
   1   1 -18    0.46    0.22
  -1  -1  19    0.23    0.24
   1   1 -19    0.16    0.26
  -1   0   1  107.84    8.79
  -1   0   1  110.40    8.86
   1   0  -1  112.34    8.86
   1   0  -1  120.90    8.99
   1   0  -1   87.86    8.02
   1   0  -1  103.48    8.19
  -1   0   2    9.27    0.70
  -1   0   2    9.97    0.71
  -1   0   2    7.52    0.65
   1   0  -2   10.13    0.72
   1   0  -2    9.64    0.71
   1   0  -2    6.61    0.64
  -1   0   3   12.21    0.83
  -1   0   3    8.92    0.74
  -1   0   3    8.45    0.73
   1   0  -3   12.46    0.83
   1   0  -3    8.32    0.73
   1   0  -3    8.83    0.74
  -1   0   4    3.81    0.30
  -1   0   4    3.16    0.29
  -1   0   4    3.39    0.28
  -1   0   4    3.46    0.28
   1   0  -4    3.55    0.29
   1   0  -4    3.17    0.28
  -1   0   5    0.29    0.05
  -1   0   5    0.25    0.05
  -1   0   5    0.33    0.06
  -1   0   5    0.34    0.07
   1   0  -5    0.30    0.05
   1   0  -5    0.39    0.07
   1   0  -5    0.26    0.06
   1   0  -5    0.22    0.06
  -1   0   6   10.56    0.87
  -1   0   6   10.52    0.84
  -1   0   6    9.85    0.82
   1   0  -6   10.21    0.88
   1   0  -6   10.19    0.82
   1   0  -6   10.02    0.83
  -1   0   7    1.17    0.11
  -1   0   7    1.04    0.11
  -1   0   7    0.97    0.11
  -1   0   7    1.07    0.13
   1   0  -7    0.91    0.10
   1   0  -7    0.88    0.10
   1   0  -7    0.99    0.12
   1   0  -7    0.97    0.11
  -1   0   8    8.92    0.72
  -1   0   8    8.68    0.72
  -1   0   8    8.78    0.69
   1   0  -8    7.55    0.69
   1   0  -8    8.11    0.71
   1   0  -8    7.99    0.68
  -1   0   9   -0.03    0.06
  -1   0   9    0.04    0.07
  -1   0   9    0.04    0.08
  -1   0   9   -0.05    0.12
   1   0  -9   -0.01    0.06
   1   0  -9    0.10    0.07
   1   0  -9   -0.08    0.11
   1   0  -9    0.02    0.08
  -1   0  10    1.99    0.20
  -1   0  10    2.01    0.20
  -1   0  10    2.30    0.24
   1   0 -10    1.96    0.20
   1   0 -10    2.03    0.22
   1   0 -10    1.70    0.19
  -1   0  11    1.18    0.14
  -1   0  11    1.28    0.17
  -1   0  11    1.64    0.22
   1   0 -11    1.28    0.15
   1   0 -11    1.50    0.19
   1   0 -11    1.06    0.17
  -1   0  12    0.04    0.07
  -1   0  12   -0.04    0.09
  -1   0  12    0.11    0.15
  -1   0  12    0.11    0.20
   1   0 -12    0.03    0.08
   1   0 -12    0.13    0.10
   1   0 -12   -0.17    0.17
   1   0 -12   -0.15    0.14
  -1   0  13    1.82    0.20
  -1   0  13    1.97    0.23
  -1   0  13    2.00    0.26
   1   0 -13    1.76    0.20
   1   0 -13    1.55    0.23
   1   0 -13    1.94    0.24
  -1   0  14    8.18    0.72
  -1   0  14    8.61    0.72
  -1   0  14    9.01    0.74
   1   0 -14    8.23    0.71
   1   0 -14    7.41    0.71
   1   0 -14    7.51    0.72
  -1   0  15    3.16    0.30
  -1   0  15    3.03    0.34
  -1   0  15    4.19    0.39
   1   0 -15    3.26    0.31
   1   0 -15    3.02    0.31
   1   0 -15    2.57    0.33
   1   0 -15    2.70    0.33
  -1   0  16    1.39    0.17
  -1   0  16    1.22    0.23
   1   0 -16    1.28    0.17
   1   0 -16    1.23    0.24
   1   0 -16    1.02    0.23
  -1   0  17    0.08    0.11
  -1   0  17    0.21    0.20
   1   0 -17    0.06    0.12
   1   0 -17    0.10    0.13
   1   0 -17    0.18    0.19
   1   0 -17   -0.03    0.20
  -1   0  18    0.04    0.11
  -1   0  18   -0.05    0.22
   1   0 -18    0.02    0.13
   1   0 -18   -0.19    0.24
  -1   1   1    0.89    0.07
  -1   1   1    0.66    0.07
  -1   1   1    0.81    0.07
  -1   1   1    0.71    0.07
   1  -1  -1    0.68    0.07
   1  -1  -1    0.86    0.07
   1  -1  -1    0.71    0.07
   1  -1  -1    0.81    0.07
  -1   1   2  100.12    7.95
  -1   1   2   95.19    7.93
  -1   1   2   85.94    7.45
  -1   1   2   91.13    7.82
   1  -1  -2   99.19    7.92
   1  -1  -2  104.18    8.94
  -1   1   3    6.51    0.53
  -1   1   3    6.16    0.51
  -1   1   3    6.40    0.51
   1  -1  -3    6.46    0.53
   1  -1  -3    6.10    0.52
   1  -1  -3    6.17    0.51
  -1   1   4   52.66    4.20
  -1   1   4   51.06    4.15
  -1   1   4   47.63    3.92
  -1   1   4   49.42    3.95
   1  -1  -4   50.74    4.15
   1  -1  -4   51.55    4.17
   1  -1  -4   46.85    3.98
   1  -1  -4   48.09    3.92
  -1   1   5  113.45    9.28
  -1   1   5  117.68    9.36
  -1   1   5  105.22    8.74
  -1   1   5  113.28    8.88
   1  -1  -5  109.64    9.17
   1  -1  -5  113.00    9.31
   1  -1  -5  105.43    8.90
   1  -1  -5  107.48    8.78
  -1   1   6   29.05    2.49
  -1   1   6   30.92    2.51
  -1   1   6   31.35    2.42
   1  -1  -6   28.03    2.46
   1  -1  -6   30.06    2.50
   1  -1  -6   28.92    2.41
  -1   1   7    5.67    0.50
  -1   1   7    6.15    0.51
  -1   1   7    5.92    0.48
  -1   1   7    6.46    0.49
   1  -1  -7    5.50    0.49
   1  -1  -7    5.40    0.49
   1  -1  -7    5.57    0.48
   1  -1  -7    5.73    0.48
  -1   1   8   -0.05    0.06
  -1   1   8    0.01    0.07
  -1   1   8    0.03    0.08
  -1   1   8    0.06    0.10
   1  -1  -8    0.04    0.06
   1  -1  -8   -0.01    0.07
   1  -1  -8   -0.01    0.08
   1  -1  -8    0.03    0.09
  -1   1   9    0.01    0.06
  -1   1   9   -0.04    0.07
  -1   1   9    0.04    0.09
  -1   1   9    0.15    0.12
   1  -1  -9    0.01    0.06
   1  -1  -9    0.04    0.07
   1  -1  -9    0.07    0.10
   1  -1  -9   -0.14    0.10
  -1   1  10    0.13    0.07
  -1   1  10    0.06    0.08
  -1   1  10    0.21    0.16
   1  -1 -10    0.01    0.06
   1  -1 -10    0.06    0.08
   1  -1 -10    0.01    0.11
  -1   1  11   -0.03    0.07
  -1   1  11   -0.06    0.08
  -1   1  11   -0.05    0.14
   1  -1 -11   -0.06    0.07
   1  -1 -11    0.12    0.09
   1  -1 -11    0.20    0.13
  -1   1  12    0.06    0.08
  -1   1  12   -0.01    0.09
  -1   1  12    0.15    0.13
  -1   1  12    0.02    0.19
   1  -1 -12    0.08    0.08
   1  -1 -12   -0.07    0.10
   1  -1 -12    0.15    0.14
   1  -1 -12    0.02    0.14
  -1   1  13    0.52    0.10
  -1   1  13    0.43    0.11
  -1   1  13    0.39    0.19
   1  -1 -13    0.38    0.11
   1  -1 -13    0.48    0.13
   1  -1 -13    0.29    0.15
  -1   1  14    5.26    0.47
  -1   1  14    4.84    0.46
  -1   1  14    5.14    0.48
   1  -1 -14    5.21    0.46
   1  -1 -14    4.59    0.45
  -1   1  15    5.21    0.49
   1  -1 -15    4.89    0.47
  -1   1  16    5.68    0.53
  -1   1  16    6.00    0.57
   1  -1 -16    6.10    0.54
   1  -1 -16    5.82    0.54
   1  -1 -16    5.08    0.54
  -1   1  17    0.31    0.12
   1  -1 -17    0.17    0.13
   1  -1 -17    0.08    0.13
   1  -1 -17   -0.15    0.22
  -1   1  18    0.79    0.27
   1  -1 -18    0.38    0.15
   1  -1 -18    0.42    0.26
  -1   2   1   11.98    0.99
  -1   2   1   12.71    1.00
  -1   2   1   11.46    0.95
   1  -2  -1   12.33    0.99
   1  -2  -1   11.45    0.96
   1  -2  -1   11.73    0.97
  -1   2   2   41.60    3.39
  -1   2   2   38.67    3.35
   1  -2  -2   39.35    3.35
   1  -2  -2   41.59    3.38
  -1   2   3    2.15    0.19
  -1   2   3    2.24    0.19
  -1   2   3    1.96    0.18
  -1   2   3    2.64    0.20
   1  -2  -3    2.05    0.19
   1  -2  -3    1.99    0.18
  -1   2   4    0.17    0.05
  -1   2   4    0.22    0.05
  -1   2   4    0.27    0.07
  -1   2   4    0.26    0.07
   1  -2  -4    0.19    0.05
   1  -2  -4    0.13    0.05
   1  -2  -4    0.14    0.06
   1  -2  -4    0.18    0.07
  -1   2   5   18.59    1.47
  -1   2   5   17.52    1.49
   1  -2  -5   18.59    1.55
   1  -2  -5   17.17    1.50
   1  -2  -5   19.28    1.51
   1  -2  -5   18.59    1.47
  -1   2   6   21.57    1.69
  -1   2   6   20.43    1.70
   1  -2  -6   20.06    1.75
   1  -2  -6   21.26    1.75
   1  -2  -6   21.33    1.71
   1  -2  -6   20.56    1.68
  -1   2   7    0.53    0.08
  -1   2   7    0.74    0.10
   1  -2  -7    0.68    0.08
   1  -2  -7    0.58    0.10
  -1   2   8    0.09    0.06
  -1   2   8    0.03    0.06
  -1   2   8    0.17    0.09
  -1   2   8   -0.03    0.09
   1  -2  -8    0.01    0.06
   1  -2  -8    0.07    0.07
   1  -2  -8    0.12    0.09
   1  -2  -8   -0.13    0.09
  -1   2   9    0.77    0.11
  -1   2   9    1.02    0.12
  -1   2   9    1.06    0.14
  -1   2   9    1.11    0.16
   1  -2  -9    1.04    0.14
   1  -2  -9    0.83    0.14
  -1   2  10   -0.01    0.07
  -1   2  10    0.03    0.08
  -1   2  10   -0.12    0.12
  -1   2  10    0.00    0.14
   1  -2 -10   -0.06    0.07
   1  -2 -10    0.07    0.09
   1  -2 -10    0.05    0.12
   1  -2 -10    0.10    0.12
  -1   2  11    5.04    0.45
  -1   2  11    5.51    0.45
   1  -2 -11    4.64    0.43
   1  -2 -11    4.90    0.44
   1  -2 -11    4.69    0.44
   1  -2 -11    4.77    0.44
  -1   2  12    1.03    0.14
  -1   2  12    1.23    0.15
  -1   2  12    0.94    0.19
  -1   2  12    0.76    0.18
   1  -2 -12    0.85    0.13
   1  -2 -12    0.87    0.14
   1  -2 -12    0.75    0.17
   1  -2 -12    1.00    0.20
  -1   2  13    1.60    0.18
  -1   2  13    1.43    0.18
  -1   2  13    1.29    0.22
  -1   2  13    1.34    0.22
   1  -2 -13    1.54    0.18
   1  -2 -13    1.56    0.18
   1  -2 -13    1.13    0.22
   1  -2 -13    1.17    0.22
  -1   2  14    4.50    0.43
  -1   2  14    4.38    0.44
   1  -2 -14    4.28    0.41
   1  -2 -14    4.15    0.40
  -1   2  15    0.47    0.22
   1  -2 -15    0.55    0.13
   1  -2 -15    0.54    0.14
   1  -2 -15    0.17    0.21
   1  -2 -15    0.51    0.25
  -1   2  16    0.12    0.12
  -1   2  16   -0.03    0.22
   1  -2 -16    0.06    0.13
   1  -2 -16    0.09    0.13
   1  -2 -16   -0.18    0.18
   1  -2 -16    0.21    0.23
  -1   2  17    0.13    0.12
  -1   2  17    0.06    0.25
   1  -2 -17    0.19    0.14
   1  -2 -17    0.00    0.19
   1  -2 -17   -0.04    0.25
  -1   3   1    4.64    0.43
  -1   3   1    4.82    0.43
  -1   3   1    5.99    0.47
  -1   3   1    5.12    0.43
   1  -3  -1    5.89    0.45
   1  -3  -1    5.57    0.45
   1  -3  -1    5.13    0.43
   1  -3  -1    5.36    0.44
  -1   3   2    2.43    0.23
  -1   3   2    3.08    0.24
  -1   3   2    2.83    0.24
   1  -3  -2    2.53    0.23
   1  -3  -2    2.82    0.24
   1  -3  -2    2.77    0.24
  -1   3   3    5.27    0.46
  -1   3   3    5.39    0.47
  -1   3   3    5.77    0.46
  -1   3   3    5.86    0.47
   1  -3  -3    5.47    0.47
   1  -3  -3    5.45    0.47
   1  -3  -3    6.25    0.48
   1  -3  -3    4.92    0.45
  -1   3   4    4.95    0.43
  -1   3   4    4.79    0.43
  -1   3   4    4.79    0.42
  -1   3   4    5.93    0.44
   1  -3  -4    4.78    0.43
   1  -3  -4    4.85    0.43
   1  -3  -4    5.34    0.43
   1  -3  -4    5.13    0.42
  -1   3   5    9.36    0.85
  -1   3   5   10.75    0.85
  -1   3   5   11.25    0.87
   1  -3  -5    9.76    0.86
   1  -3  -5   10.63    0.86
   1  -3  -5   10.36    0.84
  -1   3   6    0.46    0.08
  -1   3   6    0.53    0.08
  -1   3   6    0.71    0.10
  -1   3   6    0.56    0.11
   1  -3  -6    0.53    0.08
   1  -3  -6    0.36    0.08
   1  -3  -6    0.38    0.09
   1  -3  -6    0.52    0.11
  -1   3   7    3.81    0.33
  -1   3   7    3.56    0.34
  -1   3   7    3.99    0.33
  -1   3   7    4.10    0.35
   1  -3  -7    3.41    0.33
   1  -3  -7    3.67    0.33
  -1   3   8    1.17    0.13
  -1   3   8    1.15    0.14
  -1   3   8    0.89    0.14
  -1   3   8    1.09    0.16
   1  -3  -8    0.94    0.12
   1  -3  -8    1.08    0.13
   1  -3  -8    1.04    0.15
   1  -3  -8    0.77    0.14
  -1   3   9    0.03    0.08
  -1   3   9    0.01    0.09
  -1   3   9   -0.03    0.11
  -1   3   9   -0.03    0.14
   1  -3  -9   -0.02    0.08
   1  -3  -9   -0.08    0.08
   1  -3  -9   -0.02    0.12
   1  -3  -9    0.11    0.12
  -1   3  10    0.80    0.12
  -1   3  10    1.22    0.17
   1  -3 -10    0.99    0.13
   1  -3 -10    0.81    0.16
  -1   3  11    0.35    0.09
  -1   3  11    0.29    0.11
   1  -3 -11    0.19    0.09
   1  -3 -11    0.26    0.10
   1  -3 -11    0.29    0.13
   1  -3 -11    0.15    0.16
  -1   3  12    1.32    0.21
   1  -3 -12    1.71    0.18
   1  -3 -12    1.85    0.19
   1  -3 -12    1.35    0.20
   1  -3 -12    0.97    0.22
  -1   3  13    0.06    0.10
  -1   3  13   -0.15    0.11
  -1   3  13   -0.11    0.18
  -1   3  13   -0.12    0.17
   1  -3 -13   -0.03    0.11
   1  -3 -13    0.07    0.11
   1  -3 -13   -0.14    0.15
   1  -3 -13   -0.05    0.18
  -1   3  14   -0.03    0.10
  -1   3  14    0.18    0.19
   1  -3 -14    0.14    0.12
   1  -3 -14    0.01    0.12
   1  -3 -14    0.19    0.17
   1  -3 -14   -0.03    0.21
  -1   3  15    0.30    0.12
  -1   3  15    0.42    0.25
   1  -3 -15    0.48    0.14
   1  -3 -15    0.39    0.15
   1  -3 -15    0.42    0.24
   1  -3 -16   -0.01    0.14
   1  -3 -16    0.03    0.13
   1  -3 -16    0.31    0.19
  -1   3  17    0.02    0.13
  -1   3  17    0.14    0.26
   1  -3 -17   -0.01    0.15
   1  -3 -17    0.32    0.26
  -1   4   1   54.87    4.55
  -1   4   1   60.99    4.79
  -1   4   1   51.02    4.36
   1  -4  -1   56.33    4.59
   1  -4  -1   52.11    4.38
   1  -4  -1   54.87    4.50
  -1   4   2   37.18    3.14
  -1   4   2   36.54    3.13
  -1   4   2   39.84    3.12
  -1   4   2   37.52    3.05
   1  -4  -2   36.80    3.13
   1  -4  -2   37.70    3.15
   1  -4  -2   39.19    3.08
   1  -4  -2   38.76    3.12
  -1   4   3   16.94    1.38
  -1   4   3   15.81    1.35
  -1   4   3   17.20    1.37
   1  -4  -3   14.72    1.34
   1  -4  -3   16.54    1.37
   1  -4  -3   18.13    1.43
  -1   4   4    1.69    0.15
  -1   4   4    1.65    0.15
  -1   4   4    1.66    0.16
  -1   4   4    1.92    0.17
   1  -4  -4    1.37    0.14
   1  -4  -4    1.43    0.15
   1  -4  -4    1.56    0.16
   1  -4  -4    1.46    0.15
  -1   4   5    0.89    0.11
  -1   4   5    0.97    0.11
  -1   4   5    0.95    0.11
   1  -4  -5    0.81    0.10
   1  -4  -5    0.93    0.11
   1  -4  -5    0.91    0.12
  -1   4   6    5.14    0.46
  -1   4   6    4.92    0.46
  -1   4   6    6.08    0.46
  -1   4   6    5.76    0.47
   1  -4  -6    5.09    0.46
   1  -4  -6    4.78    0.45
   1  -4  -6    5.04    0.44
   1  -4  -6    5.71    0.46
  -1   4   7    0.66    0.12
  -1   4   7    0.71    0.13
   1  -4  -7    0.56    0.09
   1  -4  -7    0.52    0.09
   1  -4  -7    0.34    0.12
   1  -4  -7    0.63    0.14
  -1   4   8   10.45    0.88
  -1   4   8   10.41    0.90
  -1   4   8   11.73    0.89
   1  -4  -8    8.74    0.85
   1  -4  -8    9.39    0.85
   1  -4  -8   11.01    0.87
  -1   4   9    5.42    0.48
  -1   4   9    5.52    0.52
  -1   4   9    5.69    0.48
  -1   4   9    5.46    0.49
   1  -4  -9    5.22    0.48
   1  -4  -9    5.14    0.48
   1  -4  -9    5.35    0.49
   1  -4  -9    5.72    0.48
  -1   4  10    0.08    0.09
  -1   4  10    0.12    0.10
  -1   4  10    0.15    0.15
  -1   4  10    0.08    0.15
   1  -4 -10    0.11    0.09
   1  -4 -10    0.01    0.09
   1  -4 -10    0.16    0.13
   1  -4 -10    0.18    0.16
  -1   4  11    4.74    0.41
  -1   4  11    4.10    0.40
   1  -4 -11    4.20    0.38
   1  -4 -11    4.09    0.38
   1  -4 -11    3.52    0.37
   1  -4 -11    3.78    0.39
  -1   4  12    0.34    0.11
  -1   4  12    0.46    0.12
  -1   4  12    0.21    0.18
  -1   4  12    0.20    0.17
   1  -4 -12    0.31    0.11
   1  -4 -12    0.27    0.12
   1  -4 -12    0.31    0.16
   1  -4 -12    0.54    0.19
  -1   4  13    1.25    0.16
  -1   4  13    1.43    0.17
   1  -4 -13    0.79    0.16
   1  -4 -13    0.92    0.16
  -1   4  14    1.98    0.22
  -1   4  14    1.50    0.29
   1  -4 -14    1.71    0.22
   1  -4 -14    1.74    0.22
   1  -4 -14    1.51    0.26
   1  -4 -14    1.47    0.29
  -1   4  15    0.98    0.18
  -1   4  15    0.99    0.27
   1  -4 -15    1.22    0.19
   1  -4 -15    0.84    0.17
   1  -4 -15    0.63    0.22
   1  -4 -15    1.04    0.26
  -1   4  16    1.26    0.20
  -1   4  16    1.07    0.31
   1  -4 -16    1.18    0.20
   1  -4 -16    0.98    0.31
  -1   5   1    4.30    0.38
  -1   5   1    4.38    0.37
  -1   5   1    4.37    0.37
   1  -5  -1    4.51    0.37
   1  -5  -1    4.48    0.38
   1  -5  -1    4.14    0.37
  -1   5   2   -0.06    0.05
  -1   5   2   -0.01    0.05
  -1   5   2   -0.03    0.07
  -1   5   2    0.07    0.07
   1  -5  -2   -0.01    0.05
   1  -5  -2   -0.03    0.04
   1  -5  -2   -0.03    0.05
   1  -5  -2    0.06    0.07
  -1   5   3    0.16    0.06
  -1   5   3    0.11    0.05
  -1   5   3    0.13    0.07
  -1   5   3    0.11    0.06
   1  -5  -3    0.05    0.05
   1  -5  -3    0.13    0.05
   1  -5  -3    0.14    0.07
   1  -5  -3   -0.01    0.07
  -1   5   4    0.84    0.11
  -1   5   4    0.91    0.11
  -1   5   4    1.08    0.12
   1  -5  -4    1.06    0.11
   1  -5  -4    0.99    0.11
   1  -5  -4    0.95    0.12
  -1   5   5    0.93    0.11
  -1   5   5    0.99    0.12
  -1   5   5    0.93    0.13
   1  -5  -5    0.85    0.11
   1  -5  -5    0.70    0.11
   1  -5  -5    0.92    0.13
  -1   5   6    0.53    0.09
  -1   5   6    0.61    0.10
  -1   5   6    0.50    0.11
  -1   5   6    0.67    0.13
   1  -5  -6    0.41    0.10
   1  -5  -6    0.59    0.10
   1  -5  -6    0.49    0.12
   1  -5  -6    0.57    0.14
  -1   5   7    0.26    0.09
  -1   5   7    0.33    0.09
  -1   5   7    0.16    0.13
   1  -5  -7    0.18    0.09
   1  -5  -7    0.19    0.09
   1  -5  -7    0.24    0.13
  -1   5   8   11.59    0.99
  -1   5   8   11.00    1.00
  -1   5   8   12.38    0.98
  -1   5   8   12.24    1.00
   1  -5  -8   11.47    0.99
   1  -5  -8   11.65    0.99
   1  -5  -8   10.68    0.96
   1  -5  -8   11.92    0.97
  -1   5   9   15.37    1.28
  -1   5   9   14.09    1.31
  -1   5   9   16.61    1.27
  -1   5   9   15.87    1.29
   1  -5  -9   13.15    1.23
   1  -5  -9   15.26    1.24
  -1   5  10    0.21    0.11
  -1   5  10    0.26    0.11
   1  -5 -10    0.13    0.10
   1  -5 -10    0.33    0.12
   1  -5 -10    0.23    0.15
   1  -5 -10    0.21    0.19
  -1   5  11    0.15    0.12
  -1   5  11    0.27    0.12
  -1   5  11    0.31    0.17
  -1   5  11    0.43    0.17
   1  -5 -11    0.26    0.12
   1  -5 -11    0.21    0.12
   1  -5 -11    0.04    0.14
   1  -5 -11    0.27    0.19
  -1   5  12    0.32    0.10
  -1   5  12    0.48    0.14
  -1   5  12    0.59    0.19
  -1   5  12    0.54    0.20
   1  -5 -12    0.38    0.12
   1  -5 -12    0.55    0.15
   1  -5 -12    0.39    0.18
   1  -5 -12    0.49    0.20
  -1   5  13    0.44    0.21
   1  -5 -13    0.45    0.16
   1  -5 -13    0.30    0.17
   1  -5 -13    0.49    0.24
  -1   5  14   -0.01    0.12
  -1   5  14    0.39    0.24
   1  -5 -14    0.06    0.12
   1  -5 -14   -0.06    0.14
   1  -5 -14    0.14    0.18
   1  -5 -14   -0.02    0.24
  -1   5  15    0.35    0.15
  -1   5  15    0.40    0.26
   1  -5 -15    0.11    0.15
   1  -5 -15    0.14    0.17
   1  -5 -15    0.30    0.17
   1  -5 -15   -0.23    0.25
  -1   5  16    0.13    0.16
  -1   5  16   -0.03    0.26
   1  -5 -16    0.07    0.16
   1  -5 -16    0.22    0.26
  -1   6   1    7.91    0.61
  -1   6   1    6.27    0.54
  -1   6   1    7.48    0.59
  -1   6   1    5.83    0.53
   1  -6  -1    6.64    0.55
   1  -6  -1    6.79    0.57
   1  -6  -1    5.92    0.53
   1  -6  -1    6.62    0.56
  -1   6   2   -0.06    0.06
  -1   6   2   -0.01    0.07
   1  -6  -2   -0.01    0.06
   1  -6  -2    0.02    0.08
  -1   6   3    1.94    0.17
  -1   6   3    1.75    0.17
  -1   6   3    2.00    0.18
  -1   6   3    1.61    0.17
   1  -6  -3    1.54    0.16
   1  -6  -3    1.79    0.18
  -1   6   4    2.54    0.26
  -1   6   4    3.11    0.27
  -1   6   4    3.11    0.27
   1  -6  -4    2.92    0.27
   1  -6  -4    2.87    0.27
  -1   6   5    0.31    0.08
  -1   6   5    0.19    0.08
  -1   6   5    0.21    0.10
  -1   6   5    0.17    0.11
   1  -6  -5    0.13    0.08
   1  -6  -5    0.19    0.08
   1  -6  -5    0.31    0.10
   1  -6  -5    0.18    0.12
  -1   6   6    1.78    0.18
  -1   6   6    1.74    0.19
  -1   6   6    1.46    0.19
  -1   6   6    1.98    0.21
   1  -6  -6    1.58    0.18
   1  -6  -6    1.75    0.18
   1  -6  -6    2.04    0.21
   1  -6  -6    1.74    0.21
  -1   6   7    8.64    0.77
  -1   6   7    8.39    0.77
  -1   6   7    9.97    0.78
  -1   6   7    9.26    0.77
   1  -6  -7    8.30    0.76
   1  -6  -7    8.63    0.77
   1  -6  -7    9.21    0.79
   1  -6  -7    9.68    0.78
  -1   6   8    3.72    0.37
  -1   6   8    4.17    0.39
  -1   6   8    4.18    0.39
   1  -6  -8    3.95    0.38
   1  -6  -8    3.90    0.38
   1  -6  -8    4.69    0.42
  -1   6   9    5.53    0.48
  -1   6   9    5.08    0.48
  -1   6   9    5.43    0.49
  -1   6   9    5.19    0.48
   1  -6  -9    5.23    0.47
   1  -6  -9    5.25    0.48
   1  -6  -9    4.63    0.46
   1  -6  -9    5.20    0.48
  -1   6  10    0.04    0.10
  -1   6  10    0.22    0.21
  -1   6  10    0.15    0.19
   1  -6 -10   -0.07    0.11
   1  -6 -10    0.08    0.16
   1  -6 -10    0.17    0.21
  -1   6  11    0.06    0.11
  -1   6  11    0.24    0.20
  -1   6  11    0.03    0.19
   1  -6 -11    0.11    0.12
   1  -6 -11    0.24    0.16
   1  -6 -11    0.04    0.22
  -1   6  12   -0.01    0.12
   1  -6 -12    0.06    0.13
   1  -6 -12    0.20    0.13
  -1   6  13    0.38    0.13
  -1   6  13    0.59    0.22
   1  -6 -13    0.24    0.14
   1  -6 -13    0.37    0.15
   1  -6 -13    0.25    0.18
   1  -6 -13    0.20    0.23
  -1   6  14    0.00    0.13
   1  -6 -14   -0.14    0.13
   1  -6 -14   -0.19    0.14
   1  -6 -14   -0.10    0.17
  -1   6  15    0.10    0.14
  -1   6  15   -0.04    0.25
   1  -6 -15    0.11    0.16
   1  -6 -15   -0.01    0.29
  -1   7   1    0.33    0.07
  -1   7   1    0.23    0.07
  -1   7   1    0.33    0.09
  -1   7   1    0.27    0.06
   1  -7  -1    0.36    0.07
   1  -7  -1    0.19    0.06
   1  -7  -1    0.18    0.06
   1  -7  -1    0.19    0.09
  -1   7   2    0.14    0.07
  -1   7   2    0.19    0.07
  -1   7   2    0.14    0.09
  -1   7   2    0.10    0.08
   1  -7  -2    0.11    0.06
   1  -7  -2    0.17    0.07
   1  -7  -2    0.15    0.08
   1  -7  -2    0.12    0.09
  -1   7   3   14.79    1.31
  -1   7   3   18.03    1.35
  -1   7   3   16.06    1.32
   1  -7  -3   14.42    1.30
   1  -7  -3   15.96    1.32
   1  -7  -3   16.70    1.33
  -1   7   4    4.72    0.41
  -1   7   4    4.41    0.40
  -1   7   4    5.15    0.42
   1  -7  -4    4.20    0.40
   1  -7  -4    4.30    0.41
   1  -7  -4    4.95    0.41
  -1   7   5    0.21    0.09
  -1   7   5    0.26    0.09
  -1   7   5    0.18    0.12
  -1   7   5    0.49    0.11
   1  -7  -5    0.29    0.09
   1  -7  -5    0.27    0.09
   1  -7  -5    0.27    0.11
   1  -7  -5    0.32    0.14
  -1   7   6    1.74    0.19
  -1   7   6    1.57    0.18
  -1   7   6    1.52    0.21
   1  -7  -6    1.59    0.18
   1  -7  -6    1.60    0.18
   1  -7  -6    2.06    0.23
  -1   7   7    0.17    0.10
  -1   7   7    0.21    0.10
  -1   7   7    0.20    0.15
  -1   7   7    0.31    0.14
   1  -7  -7    0.10    0.10
   1  -7  -7    0.11    0.10
   1  -7  -7    0.24    0.13
   1  -7  -7    0.14    0.17
  -1   7   8    0.02    0.10
  -1   7   8    0.01    0.10
  -1   7   8    0.05    0.18
  -1   7   8   -0.08    0.15
   1  -7  -8   -0.03    0.10
   1  -7  -8    0.10    0.10
   1  -7  -8   -0.15    0.13
   1  -7  -8   -0.03    0.21
  -1   7   9    0.45    0.12
  -1   7   9    0.81    0.14
   1  -7  -9    0.42    0.13
   1  -7  -9    0.36    0.12
   1  -7  -9    0.51    0.16
   1  -7  -9    0.77    0.24
  -1   7  10    0.05    0.10
  -1   7  10   -0.02    0.11
  -1   7  10    0.16    0.20
  -1   7  10   -0.08    0.18
   1  -7 -10    0.01    0.12
   1  -7 -10   -0.18    0.11
   1  -7 -10   -0.12    0.16
   1  -7 -10    0.09    0.22
   1  -7 -11    5.63    0.52
   1  -7 -11    5.99    0.54
   1  -7 -11    5.24    0.54
  -1   7  12   10.24    1.19
  -1   7  12   11.63    0.95
   1  -7 -12   10.62    0.95
   1  -7 -12   10.55    0.93
   1  -7 -12    9.00    0.92
   1  -7 -12   10.73    0.96
  -1   7  13    0.84    0.29
   1  -7 -13    1.75    0.23
   1  -7 -13    1.28    0.20
   1  -7 -13    1.35    0.24
   1  -7 -13    0.88    0.31
  -1   7  14    0.19    0.15
  -1   7  14   -0.20    0.27
   1  -7 -14    0.18    0.15
   1  -7 -14    0.16    0.27
  -1   8   1   50.96    4.42
  -1   8   1   50.65    4.36
  -1   8   1   58.10    4.48
  -1   8   1   50.95    4.27
   1  -8  -1   57.02    4.48
   1  -8  -1   52.61    4.46
   1  -8  -1   51.60    4.29
   1  -8  -1   53.40    4.35
  -1   8   2  122.03    8.73
  -1   8   2   85.77    7.54
  -1   8   2   85.62    7.35
   1  -8  -2   86.29    7.57
   1  -8  -2  105.93    8.13
   1  -8  -2   87.14    7.40
  -1   8   3    0.29    0.08
  -1   8   3    0.22    0.08
  -1   8   3    0.13    0.10
  -1   8   3    0.12    0.10
   1  -8  -3    0.19    0.09
   1  -8  -3    0.20    0.08
   1  -8  -3    0.35    0.10
   1  -8  -3    0.36    0.13
  -1   8   4    3.42    0.33
  -1   8   4    3.69    0.33
  -1   8   4    3.68    0.34
  -1   8   4    3.91    0.34
   1  -8  -4    3.68    0.34
   1  -8  -4    3.69    0.35
   1  -8  -4    3.66    0.34
   1  -8  -4    3.70    0.35
  -1   8   5    0.78    0.11
  -1   8   5    0.64    0.11
  -1   8   5    0.56    0.14
  -1   8   5    0.66    0.15
   1  -8  -5    0.57    0.12
   1  -8  -5    0.79    0.12
   1  -8  -5    0.54    0.14
   1  -8  -5    0.71    0.15
  -1   8   6    0.02    0.09
  -1   8   6    0.00    0.09
  -1   8   6   -0.07    0.13
  -1   8   6    0.15    0.14
   1  -8  -6   -0.02    0.09
   1  -8  -6    0.05    0.10
   1  -8  -6   -0.07    0.13
   1  -8  -6    0.23    0.17
  -1   8   7    0.61    0.12
  -1   8   7    0.43    0.12
  -1   8   7    0.49    0.16
   1  -8  -7    0.48    0.12
   1  -8  -7    0.32    0.12
   1  -8  -7    0.26    0.15
  -1   8   8    1.03    0.15
  -1   8   8    1.02    0.16
  -1   8   8    1.00    0.22
  -1   8   8    0.67    0.18
   1  -8  -8    0.77    0.15
   1  -8  -8    1.09    0.16
   1  -8  -8    0.94    0.18
   1  -8  -8    0.94    0.24
  -1   8   9   -0.16    0.11
  -1   8   9    0.14    0.12
  -1   8   9    0.12    0.22
  -1   8   9   -0.07    0.17
   1  -8  -9    0.18    0.12
   1  -8  -9    0.09    0.12
   1  -8  -9    0.01    0.16
   1  -8  -9    0.23    0.24
  -1   8  10    0.31    0.14
  -1   8  10    0.35    0.13
   1  -8 -10    0.15    0.12
   1  -8 -10    0.34    0.14
   1  -8 -10    0.18    0.19
  -1   8  11   13.87    1.39
  -1   8  11   15.29    1.26
   1  -8 -11   13.60    1.25
   1  -8 -11   14.03    1.28
  -1   8  12   39.77    3.25
   1  -8 -12   35.47    3.36
   1  -8 -12   37.69    3.20
  -1   8  13   10.68    1.57
  -1   8  13   10.62    0.97
   1  -8 -13   11.14    0.99
   1  -8 -13   11.36    1.01
   1  -8 -13    9.57    0.96
  -1   8  14    0.11    0.17
   1  -8 -14    0.31    0.16
  -1   9   1   14.14    1.22
  -1   9   1   14.06    1.21
  -1   9   1   15.38    1.23
  -1   9   1   14.68    1.18
   1  -9  -1   13.75    1.20
   1  -9  -1   13.65    1.21
   1  -9  -1   14.34    1.18
   1  -9  -1   14.85    1.22
  -1   9   2   87.44    7.41
  -1   9   2   82.63    7.24
  -1   9   2   89.10    7.19
   1  -9  -2   84.37    7.29
   1  -9  -2   89.46    7.43
   1  -9  -2   89.45    7.26
  -1   9   3   22.44    1.68
  -1   9   3   17.34    1.48
  -1   9   3   18.42    1.48
  -1   9   3   15.83    1.44
   1  -9  -3   16.65    1.47
   1  -9  -3   19.46    1.57
   1  -9  -3   16.16    1.45
   1  -9  -3   17.88    1.48
  -1   9   4    7.95    0.69
  -1   9   4    7.30    0.66
  -1   9   4    7.90    0.68
  -1   9   4    7.77    0.66
   1  -9  -4    7.28    0.66
   1  -9  -4    8.09    0.70
   1  -9  -4    7.54    0.66
   1  -9  -4    7.72    0.69
  -1   9   5    0.14    0.10
  -1   9   5   -0.11    0.13
  -1   9   5   -0.03    0.12
   1  -9  -5    0.04    0.09
   1  -9  -5    0.04    0.13
   1  -9  -5   -0.10    0.15
  -1   9   6    5.33    0.47
  -1   9   6    4.71    0.45
  -1   9   6    4.95    0.46
  -1   9   6    5.26    0.47
   1  -9  -6    4.88    0.45
   1  -9  -6    5.15    0.48
   1  -9  -6    4.76    0.45
   1  -9  -6    4.99    0.47
  -1   9   7    1.52    0.19
  -1   9   7    1.45    0.19
  -1   9   7    1.89    0.24
   1  -9  -7    1.41    0.19
   1  -9  -7    1.42    0.19
   1  -9  -7    1.95    0.26
  -1   9   8    1.49    0.18
  -1   9   8    1.59    0.19
   1  -9  -8    1.22    0.18
   1  -9  -8    1.23    0.18
   1  -9  -8    0.98    0.20
   1  -9  -8    1.45    0.31
  -1   9   9    0.01    0.11
  -1   9   9    0.06    0.13
  -1   9   9    0.02    0.23
   1  -9  -9   -0.08    0.12
   1  -9  -9    0.01    0.13
   1  -9  -9   -0.15    0.18
   1  -9  -9   -0.06    0.28
  -1   9  10    0.10    0.26
   1  -9 -10    0.37    0.16
   1  -9 -10    0.39    0.14
   1  -9 -10    0.18    0.20
   1  -9 -10    0.48    0.30
  -1   9  11    7.44    0.76
   1  -9 -11    8.23    0.71
   1  -9 -11    7.67    0.71
   1  -9 -11    6.20    0.66
  -1   9  12    0.52    0.16
  -1   9  12    0.72    0.28
   1  -9 -12    0.60    0.18
   1  -9 -12    0.38    0.18
   1  -9 -12    0.13    0.31
  -1   9  13    1.31    0.26
   1  -9 -13    1.29    0.22
  -1  10   1   18.57    1.65
  -1  10   1   19.49    1.67
  -1  10   1   21.37    1.69
  -1  10   1   19.96    1.63
   1 -10  -1   19.64    1.67
   1 -10  -1   18.82    1.66
   1 -10  -1   20.49    1.64
   1 -10  -1   20.43    1.67
  -1  10   2    0.08    0.10
  -1  10   2    0.06    0.11
  -1  10   2   -0.03    0.12
   1 -10  -2    0.07    0.10
   1 -10  -2   -0.02    0.11
   1 -10  -2   -0.17    0.14
  -1  10   3    0.74    0.15
  -1  10   3    0.89    0.13
  -1  10   3    0.90    0.16
  -1  10   3    0.70    0.15
   1 -10  -3    1.00    0.14
   1 -10  -3    0.76    0.15
   1 -10  -3    0.62    0.15
   1 -10  -3    0.85    0.17
  -1  10   4    2.28    0.24
  -1  10   4    1.43    0.17
  -1  10   4    1.18    0.18
  -1  10   4    1.17    0.18
   1 -10  -4    1.37    0.18
   1 -10  -4    1.75    0.20
   1 -10  -4    1.25    0.19
   1 -10  -4    1.34    0.21
  -1  10   5    1.69    0.19
  -1  10   5    1.18    0.17
  -1  10   5    1.39    0.20
  -1  10   5    1.21    0.20
   1 -10  -5    1.39    0.18
   1 -10  -5    1.34    0.18
   1 -10  -5    1.09    0.20
   1 -10  -5    0.98    0.20
  -1  10   6    0.14    0.11
  -1  10   6   -0.20    0.17
  -1  10   6    0.01    0.14
   1 -10  -6    0.02    0.12
   1 -10  -6    0.13    0.15
   1 -10  -6    0.01    0.21
  -1  10   7    0.17    0.12
  -1  10   7    0.00    0.12
   1 -10  -7    0.11    0.13
   1 -10  -7    0.22    0.14
   1 -10  -7    0.21    0.18
   1 -10  -7   -0.15    0.24
  -1  10   8    0.25    0.13
  -1  10   8    0.12    0.13
  -1  10   8   -0.08    0.25
   1 -10  -8   -0.09    0.14
   1 -10  -8    0.20    0.14
   1 -10  -8    0.22    0.17
   1 -10  -8   -0.06    0.29
  -1  10   9    0.59    0.27
   1 -10  -9    0.15    0.15
   1 -10  -9    0.49    0.17
   1 -10  -9    0.54    0.19
   1 -10  -9    0.48    0.31
  -1  10  10    0.36    0.16
  -1  10  10    0.51    0.30
   1 -10 -10    0.21    0.16
   1 -10 -10    0.37    0.17
   1 -10 -10    0.40    0.20
   1 -10 -10    0.17    0.33
  -1  10  11    1.49    0.27
  -1  10  11    2.63    0.37
   1 -10 -11    2.45    0.40
  -1  10  12    0.24    0.16
   1 -10 -12    0.17    0.17
  -1  11   1    0.14    0.09
  -1  11   1    0.17    0.10
  -1  11   1    0.12    0.12
   1 -11  -1    0.40    0.12
   1 -11  -1    0.20    0.10
   1 -11  -1    0.13    0.13
  -1  11   2    3.43    0.33
  -1  11   2    3.68    0.33
  -1  11   2    3.51    0.33
   1 -11  -2    3.27    0.33
   1 -11  -2    3.57    0.33
   1 -11  -2    3.33    0.34
  -1  11   3    0.30    0.12
  -1  11   3    0.21    0.11
  -1  11   3    0.31    0.14
  -1  11   3    0.25    0.14
   1 -11  -3    0.07    0.11
   1 -11  -3    0.17    0.12
   1 -11  -3    0.18    0.16
   1 -11  -3    0.01    0.17
  -1  11   4    3.19    0.31
  -1  11   4    2.85    0.28
   1 -11  -4    2.65    0.29
   1 -11  -4    3.02    0.31
   1 -11  -4    2.71    0.30
   1 -11  -4    2.61    0.31
  -1  11   5    9.77    0.78
  -1  11   5    6.50    0.64
  -1  11   5    7.76    0.67
   1 -11  -5    6.64    0.65
   1 -11  -5    9.52    0.76
   1 -11  -5    7.04    0.66
   1 -11  -5    6.97    0.67
  -1  11   6    0.11    0.12
  -1  11   6    0.07    0.21
   1 -11  -6    0.11    0.13
   1 -11  -6   -0.05    0.17
   1 -11  -6    0.26    0.24
  -1  11   7    0.52    0.14
  -1  11   7    0.17    0.14
  -1  11   7   -0.04    0.21
   1 -11  -7    0.06    0.14
   1 -11  -7    0.27    0.15
   1 -11  -7    0.45    0.27
  -1  11   8    0.30    0.16
  -1  11   8    0.21    0.25
   1 -11  -8    0.09    0.14
   1 -11  -8   -0.07    0.14
   1 -11  -8    0.08    0.17
   1 -11  -8   -0.02    0.28
  -1  11   9    0.63    0.17
  -1  11   9    0.44    0.29
   1 -11  -9    0.37    0.16
   1 -11  -9    0.17    0.17
  -1  11  10    0.37    0.19
  -1  11  10    0.59    0.32
   1 -11 -10    0.84    0.18
   1 -11 -10    0.70    0.21
   1 -11 -10    0.85    0.34
  -1  11  11    1.41    0.23
   1 -11 -11    1.52    0.23
  -1  12   1    0.02    0.11
  -1  12   1   -0.12    0.10
  -1  12   1   -0.23    0.12
  -1  12   1    0.04    0.12
   1 -12  -1    0.01    0.12
   1 -12  -1   -0.12    0.11
   1 -12  -1    0.11    0.15
   1 -12  -1    0.00    0.15
  -1  12   2    1.26    0.17
  -1  12   2    1.05    0.16
  -1  12   2    1.29    0.20
  -1  12   2    1.24    0.19
   1 -12  -2    1.05    0.17
   1 -12  -2    1.19    0.17
   1 -12  -2    1.15    0.18
   1 -12  -2    1.10    0.21
  -1  12   3    0.07    0.12
  -1  12   3   -0.06    0.11
  -1  12   3   -0.10    0.16
   1 -12  -3    0.02    0.14
   1 -12  -3    0.21    0.12
   1 -12  -3   -0.09    0.14
   1 -12  -3   -0.25    0.21
  -1  12   4    3.14    0.32
  -1  12   4    3.26    0.31
  -1  12   4    2.83    0.34
   1 -12  -4    2.97    0.32
   1 -12  -4    3.16    0.33
   1 -12  -4    3.29    0.33
   1 -12  -4    2.86    0.36
  -1  12   5   12.82    1.10
  -1  12   5   10.84    1.03
  -1  12   5   12.37    1.05
   1 -12  -5   11.84    1.05
  -1  12   6    8.53    0.82
  -1  12   6    8.68    0.85
   1 -12  -6    8.79    0.82
   1 -12  -6   10.94    0.92
   1 -12  -6    9.29    0.85
   1 -12  -6   10.57    0.88
  -1  12   7   -0.17    0.15
   1 -12  -7    0.25    0.16
   1 -12  -7   -0.06    0.20
   1 -12  -7    0.11    0.19
   1 -12  -7    0.45    0.32
  -1  12   8    0.79    0.18
  -1  12   8    0.85    0.28
   1 -12  -8    0.44    0.17
   1 -12  -8    0.75    0.24
  -1  12   9   -0.02    0.18
   1 -12  -9    0.16    0.15
   1 -12  -9    0.00    0.22
  -1  12  10    0.04    0.17
   1 -12 -10    0.08    0.14
  -1  13   1    0.76    0.15
  -1  13   1    0.53    0.14
   1 -13  -1    0.96    0.17
   1 -13  -1    0.77    0.18
  -1  13   2    0.39    0.14
  -1  13   2    0.50    0.14
  -1  13   2    0.28    0.17
   1 -13  -2    0.41    0.15
   1 -13  -2    0.30    0.14
   1 -13  -2    0.37    0.17
   1 -13  -2    0.44    0.21
  -1  13   3    0.01    0.12
  -1  13   3    0.16    0.17
   1 -13  -3    0.04    0.14
   1 -13  -3   -0.01    0.21
  -1  13   4    0.17    0.14
  -1  13   4    0.29    0.12
  -1  13   4    0.43    0.20
   1 -13  -4    0.31    0.15
   1 -13  -4    0.20    0.15
   1 -13  -4    0.35    0.17
   1 -13  -4    0.68    0.22
   1 -13  -5    1.34    0.22
   1 -13  -5    1.24    0.23
  -1  13   6    0.34    0.16
  -1  13   6    0.57    0.24
   1 -13  -6    0.62    0.16
   1 -13  -6    0.89    0.30
  -1  13   7    0.02    0.17
  -1  13   7   -0.33    0.24
  -1  13   8    0.43    0.19
   1 -13  -8    0.10    0.15
  -1  13   9    0.51    0.18
  -1  14   1   -0.04    0.13
  -1  14   1    0.25    0.15
   1 -14  -1   -0.12    0.13
   1 -14  -1   -0.03    0.14
   1 -14  -1   -0.09    0.16
   1 -14  -1    0.04    0.21
  -1  14   2    0.51    0.17
  -1  14   2    0.40    0.16
  -1  14   2    0.70    0.18
   1 -14  -2    1.01    0.18
   1 -14  -2    0.65    0.17
   1 -14  -2    0.69    0.19
   1 -14  -2    0.56    0.22
  -1  14   3    0.00    0.14
  -1  14   3   -0.27    0.17
   1 -14  -3    0.02    0.15
   1 -14  -3   -0.02    0.15
   1 -14  -3   -0.12    0.20
   1 -14  -3    0.01    0.20
  -1  14   4    0.41    0.14
   1 -14  -4    0.43    0.17
   1 -14  -4    0.40    0.18
   1 -14  -4    0.44    0.23
  -1  14   5    0.06    0.15
  -1  14   5    0.22    0.22
   1 -14  -5    0.07    0.15
   1 -14  -5    0.11    0.17
   1 -14  -5    0.37    0.26
   1 -14  -6   -0.02    0.21
  -1  14   7    0.26    0.17
   1 -14  -7    0.14    0.15
  -1  15   1    3.67    0.36
  -1  15   1    3.73    0.36
   1 -15  -1    2.86    0.36
   1 -15  -1    2.79    0.35
   1 -15  -1    3.53    0.39
  -1  15   2    0.09    0.14
  -1  15   2   -0.04    0.19
   1 -15  -2    0.02    0.17
   1 -15  -2    0.11    0.15
   1 -15  -2   -0.09    0.20
  -1  15   3   -0.06    0.15
  -1  15   3   -0.32    0.19
   1 -15  -3    0.43    0.16
   1 -15  -3    0.16    0.17
   1 -15  -3    0.04    0.21
  -1  15   4   -0.03    0.16
   1 -15  -4    0.08    0.16
   1 -15  -4    0.03    0.18
  -1  15   5    0.00    0.15
   1 -15  -5   -0.06    0.14
  -1  15   6    0.37    0.19
   1 -15  -6    0.36    0.17
  -1  16   1    0.05    0.16
   1 -16  -1   -0.12    0.16
   1 -16  -1   -0.05    0.16
  -1  16   2    0.03    0.16
  -1  16   3    0.35    0.15
   1 -16  -3    0.07    0.16
   1 -16  -3    0.25    0.18
  -1  17   1    0.20    0.17
   1 -17  -1    0.21    0.17
   0  18  -5   -0.16    0.18
   0 -18   6    0.17    0.20
   0  18  -6    0.28    0.19
   0 -18   7    0.32    0.19
   0  18  -7    0.18    0.19
   0  18  -8    0.03    0.17
   0 -17   1    0.89    0.20
   0  17  -1    0.78    0.20
   0 -17   2    0.64    0.19
   0  17  -2    0.61    0.19
   0 -17   3    2.99    0.37
   0  17  -3    4.14    0.41
   0 -17   4    0.31    0.17
   0 -17   4    0.29    0.19
   0  17  -4    0.19    0.18
   0 -17   5    0.14    0.16
   0 -17   5    0.03    0.18
   0  17  -5    0.13    0.16
   0 -17   6    0.00    0.15
   0 -17   6    0.27    0.19
   0  17  -6    0.43    0.18
   0 -17   7    0.06    0.14
   0 -17   7    0.12    0.15
   0  17  -7    0.19    0.16
[truncated: 454,143 more chars]
